# Supplementary material for: New DArT markers for oat provide enhanced map coverage and global germplasm characterization
Source: BMC Genomics. 2009 Jan 21;10:39. doi: 10.1186/1471-2164-10-39 (PMC2661094; doi:10.1186/1471-2164-10-39)
Supplement: Additional File 1 — List of varieties. Inventory of 182 oat varieties and accessions used in DArT marker development and diversity analysis. [file 1471-2164-10-39-S1.xls]

## Sheet: Sheet1
Additional File 1 (Tinker et al, BMC Genomics, 2009):
Inventory of 183 cultivated oat varieties and accessions used in DArT marker development and diversity analysis.
Lines used for clone isolation and genetic diversity analysis on three discovery arrays are identified.
POOL Link	= Link to POOL (Pedigrees of oat lines)
Code name	= Short name used to identify varieties in figures: Name incorporates growth habit (W-winter) and see type (N=naked)
Entry	= Current Entry name
Synynyms	= synynyms or old names that may be used
DArT Source	= Collaborating institution that identified entry and provided seed/DNA for DArT discovery
Country	= Country where the entry originated
Origin	= additional information about origin of entry
Parentage	= reported pedigree - more complete pedigree can be found in POOL (see link)
Habit	= Spring (S) vs winter (W) growth habit, or F=Fall-sown winter grown
Hull	= Covered seeded (C) vs hulless or naked-seeded (N)
PDNA	= used in pooled DNA sample for DArT clone isolation
Array1	= present on first DArT discovery array
Array2	= present on second DArT discovery array
Array3	= present on third DArT discovery array
POOL LINK	Code_Name	Entry	Synonyms	DArT_source	Country	Origin	Parentage	Habit	Hull	PDNA	Array1	Array2	Array3
GID=10441	US_MN840	MN841810		USDA Minnesota	USA	USDA-CDL Minnesota	65B1313 / MN 65B663	S	C	FALSE	TRUE	TRUE	TRUE
GID=10692	US_P8669	8669		Purdue University	USA	Purdue University	IL79-4924 / Classic	S	C	FALSE	TRUE	FALSE	FALSE
GID=1113	CA_Exete	Exeter		AAFC Ottawa	Canada	AAFC Winnipeg - old variety	Victory / Rusota	S	C	TRUE	TRUE	TRUE	TRUE
GID=1155	CA_OA516	OA516-2		AAFC Ottawa	Canada	AAFC Ottawa	daylength insensitive dormoat selection	S	C	FALSE	FALSE	TRUE	TRUE
GID=11767	SE_Cilla	Cilla		Svalöf Weibull	Sweden	Svalöf Weibull	unknown	S	C	FALSE	TRUE	TRUE	TRUE
GID=11782	SE_Domnk	Dominik		Svalöf Weibull	Germany	Bauer	unknown	S	C	FALSE	TRUE	TRUE	TRUE
GID=11803	GB_WN_Expre	Expression	93-122Cn5/1/2	Aberystwyth U., UK	UK	AU (formerly IGER)	86-159CnII/1/1 / Krypton	W	N	TRUE	TRUE	TRUE	TRUE
GID=11814	DE_Firth	Firth		Aberystwyth U., UK	Germany	Germany - Lochow-Petkus	CR 3/418 / Flämingsvita	S	C	TRUE	TRUE	FALSE	FALSE
GID=11846	GB_WN_Hendo	Hendon	93-85ACn5/2	Aberystwyth U., UK	UK	AU (formerly IGER)	Solva*2 / 79-77Cn2/2 /3/ Krypton // Solva*4 / Pa 8494-1934	W	N	TRUE	TRUE	TRUE	TRUE
GID=11872	CA_CDCPr	CDC_ProFi	OT3006 = CDC ProFi = SA01223	CDC, U of Sask.	Canada	CDC U of Saskatchewan	Gem / CDC Boyer	S	C	FALSE	TRUE	TRUE	TRUE
GID=11880	SE_Bia	Bia	SW 00137	Svalöf Weibull	Sweden	Svalöf Weibull	unknown	S	C	FALSE	TRUE	TRUE	TRUE
GID=11911	GB_W_Masca	Mascani	95-56ACn3	Aberystwyth U., UK	UK	AU (formerly IGER)	Jalna / Millennium	W	C	FALSE	TRUE	FALSE	FALSE
GID=11919	NO_Mohol	Moholt		NULS, Norway	Norway	Central Norway 1982	Voll / Palu	S	C	FALSE	TRUE	TRUE	TRUE
GID=12048	BR_F_Amiga	Amiga	UFRGS 14	UFRGS Brazil	Brazil	UFRGS	80SA65 // Coronado2 / Cortez3 / Pendek / Me 1563(sterilis)	F	C	FALSE	TRUE	TRUE	TRUE
GID=12049	BR_F_Butiá	Butiá	UFRGS 16	UFRGS Brazil	Brazil	UFRGS	CP16CRcpx / C7512 // SRcpx / 74C8014	F	C	FALSE	TRUE	TRUE	TRUE
GID=12057	BR_F_URS20	URS_20		UFRGS Brazil	Brazil	UFRGS	UFRGS 86A1196 / UFRGS 8	F	C	FALSE	TRUE	TRUE	TRUE
GID=12058	BR_F_URS21	URS_21		UFRGS Brazil	Brazil	UFRGS	UFRGS 10 / CTC 84B993	F	C	FALSE	TRUE	TRUE	TRUE
GID=12059	BR_F_URS22	URS_22	Londrina	UFRGS Brazil	Brazil	UFRGS	UFRGS 841110 / UFRGS 884021-1	F	C	FALSE	TRUE	TRUE	TRUE
GID=12259	CA_OA1176	W7_OA1176-1		AAFC Ottawa	Canada	AAFC Ottawa	Ida / 06909-1-19	S	C	FALSE	FALSE	TRUE	FALSE
GID=12862	SE_Fyris	Fyris		NULS, Norway	Sweden	Landrace, Sweden, black seeded	(POOL has "selection from cultivated Roslagshavre")	S	C	FALSE	TRUE	TRUE	TRUE
GID=13	CA_ACRig	AC_Rigodon		AAFC Ottawa	Canada	AAFC Sainte-Foy	Ogle // RL2897*2 / Kent /3/ Q.O.174.19	S	C	TRUE	TRUE	FALSE	TRUE
GID=13076	CA_N_Gehl	Gehl	VAO-2	AAFC Ottawa	Canada	AAFC Ottawa	06751-64-1 / 06540	S	N	FALSE	FALSE	TRUE	TRUE
GID=13114	US_Excel	Excel	9741A41-4-6-7	Purdue University	USA	Purdue University	Jay /4/ P8669 /3/ WIX6141-2(?) / P909A23 // ND881374/ ND880107	S	C	FALSE	TRUE	FALSE	FALSE
GID=13282	NO_Hird	Hird		NULS, Norway	Norway	NULS, Norway	Thor / Grenader	S	C	FALSE	TRUE	TRUE	TRUE
GID=13322	FI_Ylito	Ylitornio		NULS, Norway	Finland	Landrace, Northern Finland, very early	landrace (POOL says Swedish??)	S	C	FALSE	TRUE	TRUE	TRUE
GID=13567	SE_Domgo	Domingo	SW 00448	Svalöf Weibull	Sweden	Svalöf Weibull	unknown	S	C	FALSE	TRUE	TRUE	TRUE
GID=13625	NL_Musta	Mustang		NULS, Norway	Netherlands	Netherlands 1971	Karin / Condor	S	C	FALSE	TRUE	TRUE	TRUE
GID=13727	SE_SWBet	SW_Betania		Svalöf Weibull	Sweden	Svalöf Weibull	unknown	S	C	FALSE	TRUE	TRUE	TRUE
GID=14402	SE_Ivory	Ivory		Svalöf Weibull	Germany	Nordsaat	unknown	S	C	FALSE	TRUE	TRUE	TRUE
GID=14763	US_IL562	IL86-5262		University of Illinois	USA	University of Illinois	MO 06425 // Otee / Noble /3/ IL 75-5743 / Larry	S	C	FALSE	TRUE	TRUE	TRUE
GID=14792	US_IL726	IL00-7267		University of Illinois	USA	University of Illinois	IL95-4774 / IL95-8346	S	C	FALSE	TRUE	TRUE	TRUE
GID=14795	US_Bucks	Buckskin	IL99-1338	University of Illinois	USA	University of Illinois	AC Assiniboia / IL92-6728	S	C	FALSE	TRUE	TRUE	TRUE
GID=14802	CA_Jorda	Jordan		CDC, U of Sask.	Canada	AAFC - CRC - Winnipeg	OT377 / Ronald	S	C	FALSE	TRUE	TRUE	TRUE
GID=15100	AU_F_Eurab	Eurabbie		USDA Minnesota	Australia	New South Wales Department of Primary Industries (NSWDPI)	Echidna /4/ Avon / Fulmark // Ballidu /3/ Kent / Fulmark // 2*Cooba	F	C	TRUE	TRUE	TRUE	TRUE
GID=15139	AU_F_Kanga	Kangaroo		USDA Minnesota	Australia	South Australian Research & Development Institute (SARDI)	SV88123-104 / WA84Q406 // SV86153-101	F	C	TRUE	TRUE	TRUE	TRUE
GID=15153	US_MN841	MN841801-1		USDA Minnesota	USA	USDA Minnesota	selection from MN841801	S	C	TRUE	TRUE	TRUE	TRUE
GID=15154	US_Noble	Noble-2		USDA Minnesota	USA	Purdue University	selection from Noble	S	C	TRUE	TRUE	TRUE	TRUE
GID=16059	CA_Legge	Leggett		CDC, U of Sask.	Canada	AAFC - CRC - Winnipeg	OT294 / Pc94	S	C	FALSE	TRUE	TRUE	TRUE
GID=16467	US_Z6154	Z615-4		NULS, Norway	USA	Iowa State University	CAV 2941 / Ogle	S	C	FALSE	TRUE	TRUE	TRUE
GID=16719	GB_W_Broch	Brochan	96-21Cn7	Aberystwyth U., UK	UK	AU (formerly IGER)	87-42CnI/2/2/1/2 / 91-33Cn4/2	W	C	TRUE	TRUE	TRUE	TRUE
GID=16720	GB_WN_Racoo	Racoon	95-240Cn5/1/1	Aberystwyth U., UK	UK	AU (formerly IGER)	Krypton / 91-221Cn4	W	N	FALSE	TRUE	TRUE	TRUE
GID=16721	GB_W_Tardi	Tardis	96-41Cn3	Aberystwyth U., UK	UK	AU (formerly IGER)	87-42CnI/2/2/1/1 / 95-69RCn	W	C	TRUE	TRUE	TRUE	FALSE
GID=16722	SE_Aveny	Aveny	SW 01168	Svalöf Weibull	Sweden	Svalöf Weibull	unknown	S	C	FALSE	TRUE	TRUE	TRUE
GID=16723	SE_SWKer	SW_Kerstin		Svalöf Weibull	Sweden	Svalöf Weibull	unknown	S	C	FALSE	TRUE	TRUE	TRUE
GID=16838	NZ_Drumm	Drummond		CDC, U of Sask.	New Zealand	Crop and Food Research, New Zealand	unknown	S	C	FALSE	TRUE	TRUE	TRUE
GID=17436	GB_W_GreyW	Grey_Winter		Aberystwyth U., UK	UK	landrace, UK	(several entries in POOL)	W	C	TRUE	TRUE	FALSE	TRUE
GID=17481	BR_F_URS23	URS_23	URS 23	UFRGS Brazil	Brazil	UFRGS	UPF 17 Resel. // Guaiba Sel. / CTC 84B993	F	C	FALSE	TRUE	TRUE	TRUE
GID=17487	BR_F_UPF16	UPF_16		UFRGS Brazil	Brazil	UFRGS	Coronado / X1799-2 / Sel. 11-Passo Fundo / X 3530-40	F	C	FALSE	TRUE	TRUE	TRUE
GID=17494	BR_F_U4605	UFRGS_046054-2		UFRGS Brazil	Brazil	UFRGS	UFRGS 970216-2 / UFRGS 970461	F	C	FALSE	TRUE	TRUE	TRUE
GID=17594	CA_07758	W5_07758_9_7_1_4		AAFC Ottawa	Canada	AAFC Ottawa	OA952-3 / 07400	S	C	FALSE	FALSE	TRUE	FALSE
GID=17757	CA_JM_SD	W6_JM_SD_b_TALL_5_3		AAFC Ottawa	Canada	AAFC Ottawa	OT288 / Triple Crown	S	C	FALSE	FALSE	TRUE	FALSE
GID=17840	CA_08590	W4_08590_2_9_c_4		AAFC Ottawa	Canada	AAFC Ottawa	ND960620 / 07823-2-4-2-1a-6	S	C	FALSE	FALSE	TRUE	FALSE
GID=18001	DZ_F_P26341	PI_263412-1	Red Algerian No.31	USDA Minnesota	Algeria	Plant introduction - Algeria	unknown	F	C	FALSE	TRUE	TRUE	TRUE
GID=18002	US_N3276	N327-6		Aberystwyth U., UK	USA	Iowa State University	unknown	S	C	FALSE	TRUE	FALSE	FALSE
GID=18003	GB_W_Pende	Penderi	94-116Cn4/1	Aberystwyth U., UK	UK	AU (formerly IGER)	89-158ACn5 / 89-26ACn4/1	W	C	FALSE	TRUE	FALSE	FALSE
GID=18004	CA_SA995	SA99572		Aberystwyth U., UK	Canada	CDC U of Saskatchewan	unknown	S	C	FALSE	TRUE	FALSE	FALSE
GID=18005	CA_N_VAO44	VAO-44		AAFC Ottawa	Canada	AAFC Ottawa	2002VB-33 / Gehl	S	N	FALSE	FALSE	TRUE	FALSE
GID=18006	US_F_TM405	TAMO-405		USDA Aberdeen, Idaho	USA	Texas A&M	unknown	F	C	FALSE	TRUE	TRUE	TRUE
GID=18007	PT_F_P26688	PI_266887-1		USDA Minnesota	Portugal	Portalegre, Portugal	unknown	WF	C	FALSE	TRUE	FALSE	FALSE
GID=18008	CA_08732	W3_08732_3_2_a_2		AAFC Ottawa	Canada	AAFC Ottawa	selection from 08732	S	C	FALSE	FALSE	TRUE	FALSE
GID=18009	CA_8678B	W2_08678_2_2_c_3		AAFC Ottawa	Canada	AAFC Ottawa	selection from 08678	S	C	FALSE	FALSE	TRUE	FALSE
GID=18010	CA_8678A	W1_08678_2_2_b_3		AAFC Ottawa	Canada	AAFC Ottawa	selection from 08678	S	C	FALSE	FALSE	TRUE	FALSE
GID=18011	CA_N_VAO46	VAO-46		AAFC Ottawa	Canada	AAFC Ottawa	2002VB-33 / Gehl	S	N	FALSE	FALSE	TRUE	FALSE
GID=18012	GB_W_96-21	96-21Cn19		Aberystwyth U., UK	UK	AU (formerly IGER)	87-42CnI/2/2/1/2 / 91-33Cn4/2	W	C	FALSE	TRUE	FALSE	FALSE
GID=18013	US_IL145	IL98-10145		University of Illinois	USA	University of Illinois	IL88-854 / IL90-7147	S	C	FALSE	TRUE	TRUE	TRUE
GID=18014	US_N_IL192	IL97-19238		University of Illinois	USA	University of Illinois	IL90-7147 / IL92-10317	S	N	FALSE	TRUE	TRUE	TRUE
GID=18015	US_IL563	IL86-5698-3		University of Illinois	USA	University of Illinois	IL74-5234 / IL75-5662 // IL81-1454	S	C	FALSE	TRUE	TRUE	TRUE
GID=18016	US_WIX79	WIX_7955-1		CDC, U of Sask.	USA	U of Wisconsin	unknown	S	C	FALSE	TRUE	TRUE	TRUE
GID=18017	US_IL858	IL2858-1		University of Illinois	USA	University of Illinois	IL86-5698 / IL86-1156 // Ogle / IL86-6404	S	C	FALSE	TRUE	TRUE	TRUE
GID=18018	GB_WN_00-61	00-61Cn3		Aberystwyth U., UK	UK	AU (formerly IGER)	99-143 / 93-98RCn 1/2	W	N	FALSE	TRUE	FALSE	FALSE
GID=18019	US_D921	D921-643		NULS, Norway	USA	Iowa State University	A.sterilis PI317179 (Israel)/*3/Otter	S	C	FALSE	TRUE	TRUE	TRUE
GID=18020	GB_W_Balad	Balado	98-28Cn3	Aberystwyth U., UK	UK	AU (formerly IGER)	97-48 / Kingfisher	W	C	FALSE	TRUE	FALSE	FALSE
GID=18021	GB_WN_Fusio	Fusion	98-82Cn1	Aberystwyth U., UK	UK	AU (formerly IGER)	Icon / Dunkeld	W	N	FALSE	TRUE	FALSE	FALSE
GID=18022	US_IL865	IL02-8658		University of Illinois	USA	University of Illinois	Tack / Spurs	S	C	FALSE	TRUE	TRUE	TRUE
GID=18023	CA_ACA42	AC_Assiniboia/S42		CDC, U of Sask.	Canada	AAFC - CRC - Winnipeg	AC_Assiniboia / S42	S	C	FALSE	TRUE	TRUE	TRUE
GID=18024	US_14/1R	2006BT14/1R		USDA Minnesota	USA	USDA Minnesota experimental line	sel. from (A. strigosa CI 6954SP / Black Mesdag) C1 (colchicine doubled) // 3*Ogle-C	S	C	FALSE	TRUE	TRUE	TRUE
GID=18025	US_14/1S	2006BT14/1S		USDA Minnesota	USA	USDA Minnesota experimental line	sel. from (A. strigosa CI 6954SP / Black Mesdag) C1 (colchicine doubled) // 3*Ogle-C	S	C	FALSE	TRUE	TRUE	TRUE
GID=18026	US_47/3S	2006BT47/3S		USDA Minnesota	USA	USDA Minnesota experimental line	sel. from (A. strigosa CI 6954SP / Black Mesdag) C1 (colchicine doubled) // 3*Ogle-C	S	C	FALSE	TRUE	TRUE	TRUE
GID=18027	US_70/4R	2006BT70/4R		USDA Minnesota	USA	USDA Minnesota experimental line	sel. from (A. strigosa CI 6954SP / Black Mesdag) C1 (colchicine doubled) // 3*Ogle-C	S	C	FALSE	TRUE	TRUE	TRUE
GID=18028	US_70/4S	2006BT70/4S		USDA Minnesota	USA	USDA Minnesota experimental line	sel. from (A. strigosa CI 6954SP / Black Mesdag) C1 (colchicine doubled) // 3*Ogle-C	S	C	FALSE	TRUE	TRUE	TRUE
GID=18029	AR_F_C4706	CI_4706	LeProvision	USDA Minnesota	Argentina	Argentina	unknown	W	C	FALSE	TRUE	TRUE	TRUE
GID=18030	US_F_C9416	CI_9416-1	Mesquite	USDA Minnesota	USA	Old South Carolina var. “MESQUITE”	unknown	F	C	FALSE	TRUE	TRUE	TRUE
GID=18031	US_47/3R	2006BT47/3R		USDA Minnesota	USA	USDA Minnesota experimental line	sel. from (A. strigosa CI 6954SP / Black Mesdag) C1 (colchicine doubled) // 3*Ogle-C	S	C	FALSE	TRUE	TRUE	TRUE
GID=18032	US_GS7	GS7	GS7, 94197A1-9-2-2-2-5	USDA Aberdeen, Idaho	USA	USDA Aberdeen, Idaho	unknown	S	C	FALSE	TRUE	TRUE	TRUE
GID=18034	NO_Hurda	Hurdal		NULS, Norway	Norway	NULS, Norway 2005	A90017 / Martin	S	C	FALSE	TRUE	TRUE	TRUE
GID=18035	US_IA988	IA98822-2		USDA Aberdeen, Idaho	USA	Iowa State University	Premier / MN841810 /4/ Don / MN841823 /3/ Hazel // Pan4 / Pan5 F3-6	S	C	FALSE	TRUE	TRUE	TRUE
GID=18037	NO_Korge	Korgen		NULS, Norway	Norway	Landrace, Northern Norway, very early	landrace	S	C	FALSE	TRUE	TRUE	TRUE
GID=18038	SE_Kvito	Kvitodal		NULS, Norway	Sweden	Sweden 1926, pure line selection	unknown	S	C	FALSE	TRUE	TRUE	TRUE
GID=18039	BR_F_P26061	PI_260616-1		USDA Minnesota	Brazil	Rio Grande do Sul, Brazil	unknown	F	C	FALSE	TRUE	TRUE	TRUE
GID=18040	US_P93-1	94163A2-3-1		Purdue University	USA	Purdue University	Clintford*5/A. sterilis (5% sterilis)	S	C	FALSE	TRUE	FALSE	FALSE
GID=18041	EC_F_P18973	PI_189733		USDA Minnesota	Ecuador	Pichincha, Equador	unknown	W	C	FALSE	TRUE	TRUE	TRUE
GID=18042	US_P9686	9741A41-4-6-86		Purdue University	USA	Purdue University	unknown	S	C	FALSE	TRUE	TRUE	TRUE
GID=18044	US_Ogle1	Ogle_1040		USDA Aberdeen, Idaho	USA	University of Illinois	selection from Ogle	S	C	FALSE	TRUE	TRUE	TRUE
GID=18045	FI_Finni	Finnish		NULS, Norway	Finland	Landrace, Finland	landrace	S	C	FALSE	TRUE	TRUE	TRUE
GID=18075	SE_SunII	SunII-1		USDA Minnesota	Sweden	Sweden (old variety)	selection from Sun II	S	C	TRUE	TRUE	TRUE	TRUE
GID=18105	NO_Graak	Gråkall		NULS, Norway	Norway	Central Norway 1972	Voll / Nidar II	S	C	FALSE	TRUE	TRUE	TRUE
GID=2140	CA_Capit	Capital		AAFC Ottawa	Canada	AAFC Sainte-Foy	Q.O.151.55 / OT521	S	C	TRUE	TRUE	FALSE	TRUE
GID=2221	US_F_TM301	TAMO-301		USDA Aberdeen, Idaho	USA	Texas A&M U	Ab555 /3/ Ora / 63C3868-4-2 // Ora / 3*PI 295919	F	C	TRUE	TRUE	TRUE	TRUE
GID=2446	CA_C1712	CI_1712	Siberian, O.A.C. 72	USDA Minnesota	Canada	Old Ontario Variety "SIBERIAN"	selection from Siberian	S	C	FALSE	TRUE	TRUE	TRUE
GID=2519	US_N_Lamon	Lamont		AAFC Ottawa	USA	U of Idaho & USDA-ARS, Aberdeen	79Ab3811 / Calibre	S	N	TRUE	TRUE	TRUE	TRUE
GID=2533	US_F_Fulgh	Fulghum		USDA Minnesota	USA	Georgia, USA (old variety)	sel. from Red Rustproof	F	C	FALSE	TRUE	TRUE	TRUE
GID=2661	US_Gem	Gem		AAFC Ottawa	USA	U of Wisconsin	WI X6051 / Ogle	S	C	TRUE	TRUE	TRUE	TRUE
GID=2663	CA_ACAss	AC_Assiniboia		AAFC Ottawa	Canada	AAFC - CRC - Winnipeg	Pc68 / 7*Robert	S	C	TRUE	TRUE	FALSE	TRUE
GID=339	CA_ACMed	AC_Medallion		AAFC Ottawa	Canada	AAFC - CRC - Winnipeg	Pc68 / 7*Dumont	S	C	TRUE	TRUE	FALSE	TRUE
GID=3502	CA_CDCBo	CDC_Boyer	= OT342 = SO88134	CDC, U of Sask.	Canada	CDC U of Saskatchewan	SO82030 / OT235	S	C	FALSE	TRUE	TRUE	TRUE
GID=3518	SE_Tripl	Triple_Crown		AAFC Ottawa	Sweden	Svalöf Weibull	NOSN / WW17187 // Sirene / Sang /3/ WW17734	S	C	TRUE	TRUE	TRUE	TRUE
GID=3522	CA_Calib	Calibre	= OT308 = S7886	AAFC Ottawa	Canada	CDC U of Saskatchewan	Gemini / Clintford	S	C	TRUE	TRUE	FALSE	TRUE
GID=363	CA_Gosli	Goslin		AAFC Ottawa	Canada	AAFC Ottawa	OA952-3*2 / Pc48	S	C	TRUE	TRUE	FALSE	TRUE
GID=3934	CA_Casca	Cascade		AAFC Ottawa	Canada	AAFC - Lacombe	Random / Forward	S	C	TRUE	TRUE	TRUE	TRUE
GID=3945	CA_ACMar	AC_Marie		AAFC Ottawa	Canada	AAFC - CRC - Winnipeg	REG3239 / OT224 // OT233	S	C	TRUE	TRUE	TRUE	TRUE
GID=3950	CA_ACRon	AC_Ronald		AAFC Ottawa	Canada	AAFC - CRC - Winnipeg	W89329 (dwarf) / AC Medallion	S	C	TRUE	TRUE	FALSE	TRUE
GID=3956	CA_CDCDa	CDC_Dancer	= OT373 = SO96473	AAFC Ottawa	Canada	CDC U of Saskatchewan	OT344 / W90279	S	C	TRUE	TRUE	FALSE	TRUE
GID=3990	US_Otana	Otana		USDA Aberdeen, Idaho	USA	USDA Aberdeen, Idaho	CIav 5345 / Zanster	S	C	FALSE	TRUE	TRUE	TRUE
GID=3993	US_Dal	Dal		AAFC Ottawa	USA	University of Wisconsin	X660 / Beedee	S	C	TRUE	TRUE	TRUE	TRUE
GID=4043	US_Dane	Dane		AAFC Ottawa	USA	U of Wisconsin	WI X3530-47/Ogle	S	C	FALSE	FALSE	TRUE	TRUE
GID=4048	US_Start	Starter		AAFC Ottawa	USA	U of Minnesota	Dal /3/ Mn 67231 /2/ Diana / CI8344 /4/ Noble	S	C	TRUE	TRUE	TRUE	TRUE
GID=412	CA_N_Terra	Terra		AAFC Ottawa	Canada	AAFC - CRC - Winnipeg	Random*2 / Vicar	S	N	TRUE	TRUE	TRUE	TRUE
GID=4730	CA_Lois	W8_Lois		AAFC Ottawa	Canada	AAFC Ottawa	OA907-7 / Goslin	S	C	FALSE	FALSE	TRUE	FALSE
GID=5016	AU_F_Mortl	Mortlock		USDA Minnesota	Australia	Dept. Agric. & Food Western Australia (DAFWA)	Elan / 66QO1-44	F	C	TRUE	TRUE	TRUE	TRUE
GID=5173	US_Richa	Richard		AAFC Ottawa	USA	U of Minnesota	Newdak / MN86209	S	C	FALSE	TRUE	TRUE	TRUE
GID=5268	CA_Rodne	Rodney0		AAFC Ottawa	Canada	AAFC - CRC - Winnipeg	Rodney*5 / Exeter	S	C	TRUE	TRUE	TRUE	TRUE
GID=5389	US_F_Kanot	Kanota		AAFC Ottawa	USA	Kansas State U	selection from Fulghum	F	C	TRUE	TRUE	TRUE	TRUE
GID=5398	US_Monid	Monida		USDA Aberdeen, Idaho	USA	USDA Aberdeen, Idaho	Cayuse / Otana	S	C	FALSE	TRUE	TRUE	TRUE
GID=5406	US_Stout	Stout		USDA Minnesota	USA	Purdue University	result of series of 12 crosses involving 11 different parents; derives important characteristics from Milford, Clintland 64, Shield sib., P.I. 174544, and Ukraine	S	C	FALSE	TRUE	TRUE	TRUE
GID=5460	US_F_Co227	Coker227		AAFC Ottawa	USA	Coker's Pedigreed Seed Co., South Carolina	FL500 // Woodgrain / CI7330 /3/ Moregrain / Milford sel. /4/ 2*Suregrain / PI 287211	F	C	FALSE	TRUE	TRUE	TRUE
GID=5467	GB_W_S172	S172		Aberystwyth U., UK	UK	AU (formerly IGER)	Kyto / Winter Turf // Bountiful / Winter Turf	W	C	TRUE	TRUE	TRUE	TRUE
GID=5800	CA_CDCOr	CDC_Orrin	= OT382 = SA97508	AAFC Ottawa	Canada	CDC U of Saskatchewan	OT349 / J775-1	S	C	TRUE	TRUE	FALSE	TRUE
GID=5874	US_Cli64	Clintland64		Purdue University	USA	Purdue University	Clintland*5 / Minn. 313 /3/ Clintland // Clinton 59*6 / Gray Algerian	S	C	FALSE	TRUE	FALSE	FALSE
GID=6054	US_W_Norli	Norline		USDA Minnesota	USA	Purdue University	Forkedeer*2 // Lee / Victoria	W	C	TRUE	TRUE	TRUE	TRUE
GID=6106	US_Tippe	Tippecanoe		Purdue University	USA	Purdue University	Clintland 60*2 / Mo. O-2	S	C	FALSE	TRUE	FALSE	FALSE
GID=6173	US_Jay*	Jay		AAFC Ottawa	USA	Purdue University	P79103B1-7-2*2 / Iowa H728	S	C	TRUE	TRUE	TRUE	TRUE
GID=6233	US_IL569	IL86-5698		AAFC Ottawa	USA	University of Illinois	IL 74-5234 / IL 75-5662 // IL 81-1454	S	C	TRUE	TRUE	TRUE	TRUE
GID=6296	US_W_Winto	Wintok		USDA Minnesota	USA	Oklahoma (old variety)	Hairy Culberson / Winter Fulghum	W	C	FALSE	TRUE	TRUE	TRUE
GID=6370	FI_Aarre	Aarre		CDC, U of Sask.	Finland	Boreal Finland	Puhti / Veli	S	C	TRUE	TRUE	FALSE	TRUE
GID=6374	CA_CDCBa	CDC_Baler	= SO93806	CDC, U of Sask.	Canada	CDC U of Saskatchewan	Av2401/2 / SO86044	S	C	TRUE	TRUE	FALSE	TRUE
GID=6376	US_Vista	Vista		CDC, U of Sask.	USA	U of Wisconsin	Ogle / MO 07468 // Centennial	S	C	FALSE	TRUE	TRUE	TRUE
GID=6465	US_Spurs	Spurs	IL 95-1241	University of Illinois	USA	University of Illinois	Jay / Rodeo	S	C	FALSE	TRUE	TRUE	TRUE
GID=66	US_Ogle	Ogle		AAFC Ottawa	USA	University of Illinois	Brave // Tyler / Egdolon 23	S	C	TRUE	TRUE	TRUE	TRUE
GID=6627	US_Jerry*	Jerry		AAFC Ottawa	USA	North Dakota State U	Valley / ND810458	S	C	TRUE	TRUE	TRUE	TRUE
GID=6749	GB_W_Geral	Gerald	81-26CnII/1	Aberystwyth U., UK	UK	AU (formerly IGER)	Bulwark / 76-17Cn26	W	C	FALSE	TRUE	FALSE	FALSE
GID=6797	GB_W_Solva	Solva	76-17Cn22/2/4	Aberystwyth U., UK	UK	AU (formerly IGER)	7270 / Oyster	W	C	TRUE	TRUE	TRUE	TRUE
GID=6817	GB_W_Bulwa	Bulwark	06684Cn	Aberystwyth U., UK	UK	AU (formerly IGER)	9799Cn / Maris Quest // Peniarth	W	C	FALSE	TRUE	TRUE	TRUE
GID=6826	GB_W_S147	S147		Aberystwyth U., UK	UK	AU (formerly IGER)	Marvelous / Winter Turf	W	C	FALSE	TRUE	TRUE	TRUE
GID=6835	US_F_Fl501	Florida501		AAFC Ottawa	USA	U of Florida	Florad /5/ Fulgrain-3 / Suregrain /4/ Victorgrain*2 // Fulghum /3/ Suregrain	F	C	TRUE	TRUE	TRUE	TRUE
GID=6861	US_F_Co833	Coker833		AAFC Ottawa	USA	Coker's Pedigreed Seed Co., South Carolina	Coker 69-26 / Coker 70-12 // Coker 76-16	F	C	TRUE	TRUE	TRUE	TRUE
GID=6882	SE_Sang	Sang		Svalöf Weibull	Sweden	Svalöf Weibull	(Sv 01771 / Sv 56697) / Condor (unclear - see POOL notes)	S	C	FALSE	TRUE	TRUE	TRUE
GID=7	CA_Mario	Marion		AAFC Ottawa	Canada	AAFC Sainte-Foy	Q.O.130.4 / Q.O.51.27	S	C	TRUE	TRUE	TRUE	TRUE
GID=7100	CA_95116	W95116	OT2007	CDC, U of Sask.	Canada	AAFC - CRC - Winnipeg	AC Marie / AC Assiniboia	S	C	FALSE	TRUE	TRUE	TRUE
GID=7110	CA_OT380	OT380	SA97672	CDC, U of Sask.	Canada	CDC U of Saskatchewan	OT366 / OT356	S	C	FALSE	TRUE	TRUE	TRUE
GID=7150	CA_Furlo	Furlong		CDC, U of Sask.	Canada	AAFC - CRC - Winnipeg	W93069 (Pg16) / AC Assiniboia	S	C	FALSE	TRUE	TRUE	TRUE
GID=7290	US_Class	Classic		Purdue University	USA	Purdue University	Ogle // INO9201/ P8221RB1-44-6	S	C	FALSE	TRUE	FALSE	FALSE
GID=7369	SE_Matil	Matilda		Svalöf Weibull	Sweden	Svalöf Weibull	unknown	S	C	FALSE	TRUE	TRUE	TRUE
GID=7372	GB_N_Bulli	Bullion	10730Cn	Aberystwyth U., UK	UK	AU (formerly IGER)	08974CnI/1 / 08944Cn1	S	N	TRUE	TRUE	TRUE	TRUE
GID=7407	US_HiFi	HiFi		AAFC Ottawa	USA	North Dakota State U	ND90141 / ND900118	S	C	TRUE	TRUE	TRUE	TRUE
GID=7408	US_Morto	Morton		AAFC Ottawa	USA	North Dakota State U	ND880922 / IA B605-X	S	C	FALSE	TRUE	TRUE	TRUE
GID=7411	US_Blaze*	Blaze	IL 89-1730	University of Illinois	USA	University of Illinois	IL83-7646 / Newdak	S	C	FALSE	TRUE	TRUE	TRUE
GID=7472	GB_W_Mille	Millennium	87-42Cn1/2/2/1/1	Aberystwyth U., UK	UK	AU (formerly IGER)	78-1Cn3/2/1/2 / 81-206Cn6	W	C	TRUE	TRUE	TRUE	FALSE
GID=7473	GB_W_Kingf	Kingfisher	89-26Cn6/1	Aberystwyth U., UK	UK	AU (formerly IGER)	Gerald / 81-40Cn5/1	W	C	FALSE	TRUE	FALSE	FALSE
GID=7481	GB_W_Buffa	Buffalo	93-76Cn1/1	Aberystwyth U., UK	UK	AU (formerly IGER)	85-47CnIII/2 / 90-153Acn2	W	C	TRUE	TRUE	TRUE	FALSE
GID=7483	US_Sesqu	Sesqui		AAFC Ottawa	USA	U of Minnesota	P8640A1-31-1 / MI 84-0-6	S	C	TRUE	TRUE	TRUE	TRUE
GID=7497	SE_Freja	Freja		Svalöf Weibull	Sweden	Svalöf Weibull	SvVg75842 / Dula	S	C	FALSE	TRUE	TRUE	TRUE
GID=7499	SE_Belin	Belinda		NULS, Norway	Sweden	Sweden 1998	Freje/Silvano (POOL = Frode / Silvano)	S	C	FALSE	TRUE	TRUE	TRUE
GID=7500	FI_Veli	Veli		NULS, Norway	Finland	Finland 1985	Titus / Sisu	S	C	TRUE	TRUE	TRUE	TRUE
GID=7507	FI_Roope	Roope		CDC, U of Sask.	Finland	Boreal Finland	Lena / Puhti	S	C	TRUE	TRUE	FALSE	TRUE
GID=7515	GB_Melys	Melys	09562Cn	Aberystwyth U., UK	UK	AU (formerly IGER)	07524 CnVI/6n / Caron	S	C	TRUE	TRUE	TRUE	TRUE
GID=7517	NO_Kapp	Kapp		NULS, Norway	Norway	NULS, Norway 1986	Gråkall / Tador	S	C	FALSE	TRUE	TRUE	TRUE
GID=7528	NO_Pol	Pol		NULS, Norway	Norway	Northern Norway 1967, very early	Bambu / Norum 206	S	C	FALSE	TRUE	TRUE	TRUE
GID=7610	US_F_Nora	Nora		AAFC Ottawa	USA	U of Arkansas	Ark. C4-4-5-7-3-4 / Moregrain	F	C	FALSE	TRUE	TRUE	TRUE
GID=7622	AU_F_Potor	Potoroo		USDA Minnesota	Australia	South Australian Research & Development Institute (SARDI)	OX79; 119-20 / OX80; 266-2H // Echidna	F	C	TRUE	TRUE	TRUE	TRUE
GID=7909	US_Ajay	Ajay		USDA Aberdeen, Idaho	USA	USDA Aberdeen, Idaho	74AB1952 / 74AB2608 , F5 selection	S	C	FALSE	TRUE	TRUE	TRUE
GID=7922	GB_Maldw	Maldwyn	S221	Aberystwyth U., UK	UK	AU (formerly IGER)	Victory / Radnorshire Sprig	S	C	TRUE	TRUE	TRUE	TRUE
GID=7976	US_N_Prove	Provena		USDA Aberdeen, Idaho	USA	USDA-ARS, Aberdeen, Idaho, USA	Pennlo / Yung 492	S	N	TRUE	TRUE	TRUE	TRUE
GID=7977	US_Powel	Powell		AAFC Ottawa	USA	USDA-ARS, Aberdeen, Idaho, USA	Cayuse / Monida	S	C	TRUE	TRUE	TRUE	TRUE
GID=8038	US_Troy	Troy		AAFC Ottawa	USA	South Dakota State U	WI X2221-2 // Noble / Nodaway 70 /3/ MN 78142	S	C	TRUE	TRUE	TRUE	TRUE
GID=8068	US_F_TM397	TAMO-397		AAFC Ottawa	USA	Texas A&M U	reselection from TAMO-386	F	C	FALSE	TRUE	TRUE	TRUE
GID=8123	NO_Marti	Martin		NULS, Norway	Norway	NULS, Norway 1988	Gråkall / Tador	S	C	FALSE	TRUE	TRUE	TRUE
GID=8352	US_MAM17	MAM_17-5		CDC, U of Sask.	USA	U of Wisconsin	JR 2-3-3-B / Heritage	S	C	FALSE	TRUE	TRUE	TRUE
GID=8596	CA_CDCWe	CDC_Weaver	= OT398 = SO00070	CDC, U of Sask.	Canada	CDC U of Saskatchewan	OT369 / OT2007	S	C	FALSE	TRUE	TRUE	TRUE
GID=8638	SE_Svea	Svea		NULS, Norway	Sweden	Sweden 1980	Voll / Blixt // Titus	S	C	FALSE	TRUE	TRUE	TRUE
GID=8718	CA_Kaufm	Kaufmann		CDC, U of Sask.	Canada	AAFC - Lacombe	AC Assiniboia / AC Medallion	S	C	FALSE	TRUE	TRUE	TRUE
GID=9182	CA_CDCSo	CDC_Sol-Fi	= OT3009 = SA98741	AAFC Ottawa	Canada	CDC U of Saskatchewan	N979-5-1 / OT366	S	C	TRUE	TRUE	TRUE	TRUE
GID=92	CA_Aylme	Aylmer		AAFC Ottawa	Canada	AAFC Ottawa	OA905-1-69 / 06086	S	C	TRUE	TRUE	FALSE	TRUE
