# Supplementary material for: New DArT markers for oat provide enhanced map coverage and global germplasm characterization
Source: BMC Genomics. 2009 Jan 21;10:39. doi: 10.1186/1471-2164-10-39 (PMC2661094; doi:10.1186/1471-2164-10-39)
Supplement: Additional File 2 — List of markers. Complete listing of DArT markers and associated clones showing marker clusters (bins) based on scores, map positions, and clone similarity based on sequence assembly. [file 1471-2164-10-39-S2.xls]

## Sheet: Sheet1
Additional File 2 (Tinker et al, BMC Genomics 2009):
Complete listing of DArT markers and associated clones scored in diversity data or KxO population
showing marker clusters (bins) based on scores, map positions, and clone similarity based on sequence assembly.
Note: List contains consensus markers (merged scores), indicated by the suffix "_c".
Key:
Marker	Name of the marker/clone ("_c" indicates that this is a composite marker with scores formed from a consensus of members in an A3-contig)
KxO	Scored on 80 Kanota x Ogle mapping lines on original discovery arrays
Diversity	Scored on germplasm diversity set on original discovery arrays
Non redund.	Incorporated in final non-redundant marker set
Array	Indicates which of the three discovery arrays this marker originated from
Group All 1%	BIN grouping of markers with 99% similarity based on combined map and diversity data
Diversity group	BIN grouping of markers with 99% similarity based on diversity data
A3	Marker grouping based on sequence assembly A3
Ddif	% difference in diversity scores between this marker and others in the same sequence contig
Mdif	% difference in mapping scores between this marker and others in the same sequence contig (High numbers may indicate reverse mscoring phase)
Note: marker names ending in "c" are consensus markers, those ending in "rp" were tested in reverse phase on mapping data
Marker	KxO	Diversity	Non Redund. Diversity Set	Array	Group All 1%	Diversity group 1%	A3	DDif	MDif
oPt-0032		TRUE		1	1	1
oPt-9233	TRUE	TRUE		1	1	1
oPt-9657	TRUE	TRUE		1	1	1
oPt-0003	TRUE	TRUE		1	1	1	19	0	0
oPt-0220	TRUE	TRUE		1	1	1	19	0	0
oPt-0573		TRUE		1	1	1	19	0	0
oPt-0859	TRUE	TRUE		1	1	1	19	1	1
oPt-1269		TRUE		1	1	1	19	0	0
oPt-1660	TRUE	TRUE		1	1	1	19	0	0
oPt-2377		TRUE		1	1	1	19	0	0
oPt-2434	TRUE	TRUE		1	1	1	19	0	0
oPt-2670	TRUE	TRUE		1	1	1	19	0	0
oPt-3343	TRUE	TRUE		1	1	1	19	0	0
oPt-3558	TRUE	TRUE		1	1	1	19	0	0
oPt-3731	TRUE	TRUE		1	1	1	19	0	0
oPt-3747	TRUE	TRUE		1	1	1	19	0	0
oPt-4470	TRUE	TRUE		1	1	1	19	1	0
oPt-4593	TRUE	TRUE		1	1	1	19	0	0
oPt-4593_c			TRUE		1	1	19
oPt-5402	TRUE	TRUE		1	1	1	19	0	0
oPt-5574		TRUE		1	1	1	19	0	0
oPt-5816	TRUE	TRUE		1	1	1	19	0	0
oPt-6092	TRUE	TRUE		1	1	1	19	0	0
oPt-6437	TRUE	TRUE		1	1	1	19	0	0
oPt-7143	TRUE	TRUE		1	1	1	19	1	0
oPt-7188		TRUE		1	1	1	19	0	0
oPt-7507		TRUE		1	1	1	19	0	0
oPt-7693	TRUE	TRUE		1	1	1	19	0	1
oPt-8378	TRUE	TRUE		1	1	1	19	0	1
oPt-8439		TRUE		1	1	1	19	0	0
oPt-9688	TRUE	TRUE		1	1	1	19	0	0
oPt-1935	TRUE	TRUE		1	1	1	21	0	0
oPt-1935_c					1	1	21
oPt-0011	TRUE	TRUE		2	2	2
oPt-15341	TRUE	TRUE	TRUE	3	2	2
oPt-8263	TRUE	TRUE		2	2	2
oPt-0026	TRUE	TRUE		2	3	3
oPt-2120		TRUE	TRUE	2	3	3
oPt-14995	TRUE	TRUE		3	4	4
oPt-15647	TRUE	TRUE		3	4	4
oPt-2978	TRUE	TRUE		2	4	4
oPt-5897	TRUE	TRUE		1	4	4
oPt-0028	TRUE	TRUE		2	4	4	342	1	1
oPt-13973	TRUE	TRUE		3	4	4	342	0	0
oPt-14984	TRUE	TRUE		3	4	4	342	0	0
oPt-16107	TRUE	TRUE		3	4	4	342	0	0
oPt-16408	TRUE	TRUE		3	4	4	342	0	0
oPt-16660	TRUE	TRUE		3	4	4	342	0	0
oPt-4084	TRUE	TRUE		1	4	4	342	2	0
oPt-4084_c			TRUE		4	4	342
oPt-5217	TRUE	TRUE		2	4	4	342	3	1
oPt-6961	TRUE	TRUE		2	4	4	342	3	0
oPt-0031	TRUE			1	5	5	230	0	1
oPt-0031_c					5	6	230
oPt-0075	TRUE	TRUE		1	8	8	90	0	0
oPt-0075_c			TRUE		8	8	90
oPt-9440	TRUE	TRUE		1	8	8	90	0	0
oPt-0096	TRUE	TRUE	TRUE	2	10	10
oPt-0101		TRUE		1	11	11	154	1	0
oPt-0101_c			TRUE		11	11	154
oPt-11392		TRUE		2	11	11	154	0	0
oPt-4947		TRUE		2	11	11	154	0	0
oPt-0112	TRUE			1	13	13	318	0	1
oPt-0114	TRUE	TRUE	TRUE	1	14	14
oPt-0120	TRUE	TRUE		2	15	15
oPt-12215	TRUE	TRUE	TRUE	2	15	15
oPt-0121		TRUE		1	16	16	335	4	0
oPt-0121_c			TRUE		16	16	335
oPt-11011		TRUE		2	16	16	335	5	0
oPt-0123		TRUE		2	18	18	285	4	0
oPt-7105	TRUE	TRUE		1	18	18	285	3	0
oPt-7105_c			TRUE		18	18	285
oPt-4481	TRUE	TRUE		1	19	19
oPt-0136	TRUE	TRUE		1	19	19	486	5	1
oPt-1312	TRUE	TRUE		1	19	19	486	3	0
oPt-4498	TRUE	TRUE		1	19	19	486	3	0
oPt-0136_c			TRUE		20	20	486
oPt-13939	TRUE	TRUE		3	20	20	486	0	0
oPt-16914	TRUE	TRUE		3	20	20	486	0	1
oPt-17378	TRUE	TRUE		3	20	20	486	0	0
oPt-17397	TRUE	TRUE		3	20	20	486	0	0
oPt-0138	TRUE	TRUE		2	21	21	5	1	0
oPt-17391	TRUE	TRUE		3	21	21	5	1	0
oPt-17391_c			TRUE		21	21	5
oPt-0148	TRUE	TRUE		2	22	22	75	0	0
oPt-5421	TRUE	TRUE		2	22	22	75	0	0
oPt-5421_c			TRUE		22	22	75
oPt-0157	TRUE			1	23	23
oPt-0173		TRUE		2	24	24	421	0	0
oPt-0173_c			TRUE		24	24	421
oPt-11290		TRUE		2	24	24	421	0	0
oPt-14987		TRUE		3	24	24	421	0	0
oPt-16629		TRUE		3	24	24	421	1	0
oPt-9940		TRUE		2	24	24	421	0	0
oPt-0177		TRUE	TRUE	2	26	26
oPt-0186		TRUE		2	27	27	274	1	0
oPt-14526		TRUE		3	27	27	274	1	0
oPt-2893		TRUE		2	27	27	274	1	0
oPt-3135		TRUE		2	27	27	274	1	0
oPt-3638_c			TRUE		27	27	274
oPt-0232	TRUE			1	29	29
oPt-0233	TRUE	TRUE	TRUE	1	30	30
oPt-0322		TRUE	TRUE	2	31	31
oPt-0334		TRUE	TRUE	2	32	32
oPt-0338	TRUE	TRUE		2	33	33
oPt-10273	TRUE	TRUE	TRUE	2	33	33
oPt-0344	TRUE	TRUE	TRUE	2	34	34
oPt-0350	TRUE	TRUE	TRUE	2	35	35
oPt-0354		TRUE		2	36	36	478	5	0
oPt-8343		TRUE		1	36	36	478	4	0
oPt-8343_c			TRUE		36	36	478
oPt-8788		TRUE		2	36	36	478	5	0
oPt-9962		TRUE		1	36	36	478	4	0
oPt-0373	TRUE	TRUE		1	37	37	31	1	0
oPt-4457	TRUE	TRUE		1	37	37	31	1	0
oPt-4457_c			TRUE		37	37	31
oPt-0401		TRUE		2	38	38
oPt-17172		TRUE		3	38	38	490	1	0
oPt-17172_c			TRUE		38	38	490
oPt-4870		TRUE		2	38	38	490	0	0
oPt-0419		TRUE	TRUE	1	39	39
oPt-0427	TRUE	TRUE		1	40	40	116	2	0
oPt-0427_c			TRUE		40	40	116	0	0
oPt-14501	TRUE	TRUE		3	40	40	116	3	0
oPt-0428		TRUE		2	42	42	472	1	0
oPt-10930		TRUE		2	42	42	472	0	0
oPt-14391		TRUE		3	42	42	472	0	0
oPt-0453		TRUE	TRUE	1	43	43
oPt-17240	TRUE	TRUE		3	43	43
oPt-2065	TRUE	TRUE		2	43	43
oPt-0461		TRUE		1	44	44	329	2	0
oPt-0461_c			TRUE		44	44	329
oPt-6198		TRUE		1	44	44	329	2	0
oPt-0463		TRUE	TRUE	2	46	46
oPt-0467		TRUE	TRUE	1	47	47
oPt-0473	TRUE	TRUE	TRUE	1	48	48	113	0	0
oPt-0473_c					48	48	113
oPt-0475		TRUE		2	50	50	217	0	0
oPt-18107		TRUE		3	50	50	217	0	0
oPt-18107_c			TRUE		50	50	217
oPt-0477		TRUE		1	51	51	29	0	0
oPt-3706		TRUE		1	51	51	29	0	0
oPt-8354	TRUE	TRUE		1	51	51	29	0	0
oPt-8354_c			TRUE		51	51	29
oPt-2218		TRUE		1	52	52
oPt-0480		TRUE		1	52	52	110	1	0
oPt-0480_c			TRUE		52	52	110
oPt-2730		TRUE		1	52	52	110	1	0
oPt-14893	TRUE	TRUE		3	54	54
oPt-0499	TRUE	TRUE		2	54	54	474	0	0
oPt-12727	TRUE	TRUE		3	54	54	474	0	0
oPt-12727_c			TRUE		54	54	474
oPt-8555	TRUE	TRUE		2	54	54	474	0	0
oPt-0500	TRUE	TRUE	TRUE	1	55	55	367	0	0
oPt-0504		TRUE	TRUE	1	57	57	461	4	0
oPt-0504_c			TRUE		58	58	461
oPt-0952		TRUE		2	58	58	461	0	0
oPt-10232		TRUE		2	58	58	461	2	0
oPt-17988		TRUE		3	58	58	461	0	0
oPt-6837		TRUE		2	58	58	461	1	0
oPt-0521	TRUE	TRUE	TRUE	2	59	59
oPt-0526	TRUE	TRUE	TRUE	1	60	60
oPt-0529		TRUE	TRUE	2	61	61
oPt-0531		TRUE		2	62	62	169	0	0
oPt-13183		TRUE		3	62	62	169	0	0
oPt-13183_c			TRUE		62	62	169
oPt-0542	TRUE	TRUE		2	63	63	392	0	0
oPt-0542_c			TRUE		63	63	392
oPt-11018	TRUE	TRUE		2	63	63	392	0	0
oPt-0553		TRUE		2	65	65	453	0	0
oPt-0595		TRUE		2	65	65	453	0	0
oPt-12771		TRUE		3	65	65	453	1	0
oPt-14268		TRUE		3	65	65	453	1	0
oPt-4163		TRUE		2	65	65	453	0	0
oPt-4163_c			TRUE		65	65	453
oPt-0557		TRUE	TRUE	2	66	66
oPt-0580		TRUE	TRUE	2	68	68	412	0	0
oPt-0580_c					68	68	412
oPt-0620		TRUE	TRUE	1	71	71
oPt-0638	TRUE	TRUE	TRUE	1	72	72
oPt-0657		TRUE	TRUE	1	73	73
oPt-0660		TRUE	TRUE	2	74	74
oPt-0679	TRUE			1	75	75	357	0	89
oPt-0681		TRUE	TRUE	2	76	76
oPt-0695		TRUE	TRUE	1	77	77
oPt-0713	TRUE	TRUE		1	78	78
oPt-1530	TRUE	TRUE		2	78	78
oPt-15338	TRUE	TRUE		3	78	78
oPt-16596	TRUE	TRUE		3	78	78
oPt-2626	TRUE	TRUE		2	78	78
oPt-3225	TRUE	TRUE		2	78	78
oPt-4542	TRUE	TRUE		2	78	78
oPt-5883	TRUE	TRUE		2	78	78
oPt-13487		TRUE		3	78	78	48	0	0
oPt-9445	TRUE	TRUE		2	78	78	48	0	0
oPt-9445_c					78	78	48
oPt-14642	TRUE	TRUE		3	78	78	277	0	1
oPt-8960	TRUE	TRUE		1	78	78	277	0	1
oPt-8960_c			TRUE		78	78	277
oPt-13707		TRUE		3	78	78	337	4	0
oPt-15690		TRUE		3	78	78	337	4	0
oPt-15690_c					78	78	337
oPt-0717		TRUE	TRUE	1	79	79	246	0	0
oPt-0717_c					79	79	246
oPt-0719		TRUE	TRUE	2	81	81
oPt-0732	TRUE	TRUE	TRUE	2	82	82
oPt-0754		TRUE	TRUE	1	83	83
oPt-0760	TRUE	TRUE	TRUE	1	84	84
oPt-5051		TRUE		2	85	85
oPt-10809		TRUE		2	85	85	67	0	0
oPt-10809_c			TRUE		85	85	67
oPt-0784		TRUE		2	85	85	437	0	0
oPt-10302		TRUE		2	85	85	437	0	0
oPt-13948		TRUE		3	85	85	437	0	0
oPt-13948_c			TRUE		85	85	437
oPt-0795	TRUE			1	86	86
oPt-18413		TRUE		3	87	87
oPt-0802		TRUE		1	87	87	268	0	0
oPt-0802_c			TRUE		87	87	268
oPt-0829	TRUE			1	89	89
oPt-0831		TRUE	TRUE	2	90	90	159	5	0
oPt-0865	TRUE			2	92	92
oPt-8270		TRUE		2	93	93
oPt-0894		TRUE	TRUE	2	93	93	300	23	0
oPt-0894_c					93	93	300
oPt-3850		TRUE	TRUE	2	93	93	300	27	0
oPt-0898	TRUE	TRUE	TRUE	2	95	95
oPt-0913	TRUE	TRUE	TRUE	2	96	96
oPt-0918	TRUE	TRUE		2	97	97
oPt-10190	TRUE	TRUE		2	97	97	413	1	0
oPt-10190_c			TRUE		97	97	413
oPt-14832	TRUE	TRUE		3	97	97	413	1	0
oPt-0943	TRUE	TRUE		2	98	98	466	1	0
oPt-3531	TRUE	TRUE		1	98	98	466	1	0
oPt-3531_c			TRUE		98	98	466
oPt-0960		TRUE		2	100	100	171	2	0
oPt-4578		TRUE		1	100	100	171	2	0
oPt-4578_c			TRUE		100	100	171
oPt-0970		TRUE	TRUE	1	101	101
oPt-0975	TRUE	TRUE	TRUE	2	78	102
oPt-0988	TRUE	TRUE		1	103	103	25	0	0
oPt-0988_c			TRUE		103	103	25
oPt-4995	TRUE	TRUE		1	103	103	25	0	0
oPt-0991		TRUE	TRUE	1	105	105
oPt-0994		TRUE	TRUE	1	106	106
oPt-10000		TRUE	TRUE	2	107	107
oPt-10002	TRUE	TRUE	TRUE	2	108	108
oPt-10013	TRUE			2	109	109
oPt-10033	TRUE	TRUE	TRUE	2	110	110
oPt-10034		TRUE	TRUE	2	111	111
oPt-10050		TRUE		2	112	112	403	0	0
oPt-10224	TRUE	TRUE		2	112	112	403	1	86
oPt-3650		TRUE		2	113	113
oPt-10052		TRUE		2	113	113	452	3	0
oPt-12072		TRUE		2	113	113	452	3	0
oPt-12072_c			TRUE		113	113	452
oPt-13384		TRUE		3	113	113	452	3	0
oPt-15018		TRUE		3	113	113	452	3	0
oPt-10092	TRUE			2	114	114
oPt-10094		TRUE		2	115	115	9	1	0
oPt-10349		TRUE		2	115	115	9	0	0
oPt-10463		TRUE		2	115	115	9	0	0
oPt-17642_c			TRUE		115	115	9
oPt-6469		TRUE		2	115	115	9	0	0
oPt-6778		TRUE		2	115	115	9	0	0
oPt-10101	TRUE	TRUE	TRUE	2	116	116
oPt-10104		TRUE		2	117	117	265	1	0
oPt-10708		TRUE		2	117	117	265	0	0
oPt-10708_c			TRUE		117	117	265
oPt-3783		TRUE		2	117	117	265	1	0
oPt-10107		TRUE		2	118	118	477	0	0
oPt-14536		TRUE		3	118	118	477	1	0
oPt-14536_c			TRUE		118	118	477
oPt-7806		TRUE		2	118	118	477	0	0
oPt-8247		TRUE		2	118	118	477	0	0
oPt-10115	TRUE			2	119	119
oPt-10116	TRUE	TRUE	TRUE	2	120	120
oPt-10135		TRUE		2	121	121	107	1	0
oPt-1303		TRUE		1	121	121	107	1	0
oPt-1303_c			TRUE		121	121	107
oPt-10148	TRUE	TRUE		2	122	122	457	1	0
oPt-10413	TRUE	TRUE		2	122	122	457	0	0
oPt-17970	TRUE	TRUE		3	122	122	457	1	0
oPt-17970_c			TRUE		122	122	457
oPt-18140	TRUE	TRUE		3	122	122	457	0	0
oPt-10150	TRUE	TRUE	TRUE	2	123	123
oPt-10153	TRUE	TRUE	TRUE	2	124	124
oPt-10163	TRUE	TRUE		2	125	125	126	1	0
oPt-10163_c			TRUE		125	125	126
oPt-17524	TRUE	TRUE		3	125	125	126	1	0
oPt-10164		TRUE		2	127	127	101	0	0
oPt-10446		TRUE		2	127	127	101	0	0
oPt-5553_c			TRUE		127	127	101
oPt-10167		TRUE		2	128	128	326	0	0
oPt-3381		TRUE		1	128	128	326	0	0
oPt-3381_c			TRUE		128	128	326
oPt-10173		TRUE	TRUE	2	129	129
oPt-10193		TRUE	TRUE	2	132	132
oPt-10202	TRUE			2	35	133
oPt-10221	TRUE	TRUE		2	134	134	219	0	0
oPt-11595	TRUE	TRUE		2	134	134	219	0	0
oPt-11595_c			TRUE		134	134	219
oPt-10253	TRUE	TRUE	TRUE	2	137	137
oPt-10256		TRUE	TRUE	2	138	138
oPt-10257		TRUE		2	139	139	311	0	0
oPt-10257_c			TRUE		139	139	311
oPt-1939		TRUE		2	139	139	311	0	0
oPt-10258	TRUE	TRUE	TRUE	2	141	141
oPt-14946		TRUE		3	142	142
oPt-10269	TRUE	TRUE		2	142	142	140	2	1
oPt-10269_c			TRUE		142	142	140
oPt-14369	TRUE	TRUE		3	142	142	140	1	0
oPt-15097	TRUE	TRUE		3	142	142	140	0	0
oPt-16384	TRUE	TRUE		3	142	142	140	0	1
oPt-10299		TRUE	TRUE	2	145	145
oPt-10313	TRUE	TRUE		2	5	147	484	0	1
oPt-10313_c			TRUE		5	147	484
oPt-11056	TRUE	TRUE		2	5	147	484	0	1
oPt-5998	TRUE	TRUE		2	5	147	484	0	1
oPt-1032	TRUE	TRUE	TRUE	2	149	149
oPt-10325	TRUE			2	97	150
oPt-10339		TRUE		2	151	151	270	0	0
oPt-10339_c			TRUE		151	151	270
oPt-2674		TRUE		2	151	151	270	0	0
oPt-10359	TRUE	TRUE		2	154	154	366	1	0
oPt-10359_c			TRUE		154	154	366
oPt-5924	TRUE	TRUE		2	154	154	366	1	0
oPt-10369		TRUE		2	156	156
oPt-1385	TRUE	TRUE		2	156	156	448	0	0
oPt-16112	TRUE	TRUE		3	156	156	448	1	1
oPt-16112_c			TRUE		156	156	448
oPt-3694	TRUE	TRUE		2	156	156	448	0	1
oPt-7997	TRUE	TRUE		2	156	156	448	0	0
oPt-1037		TRUE	TRUE	2	157	157	450	5	0
oPt-12932	TRUE	TRUE		3	158	158
oPt-10382	TRUE	TRUE		2	158	158	58	0	0
oPt-10382_c			TRUE		158	158	58
oPt-7226		TRUE		2	158	158	58	0	0
oPt-10391		TRUE		2	160	160
oPt-17870		TRUE		3	160	160
oPt-12723		TRUE		3	160	160	476	4	0
oPt-2132		TRUE		1	160	160	476	3	0
oPt-6060		TRUE		2	160	160	476	4	0
oPt-8691		TRUE		1	160	160	476	3	0
oPt-8691_c			TRUE		160	160	476
oPt-10396	TRUE	TRUE		2	161	161	1	5	0
oPt-9086	TRUE	TRUE		1	161	161	1	4	0
oPt-9086_c			TRUE		161	161	1
oPt-10400		TRUE	TRUE	2	162	162
oPt-10409	TRUE	TRUE	TRUE	2	163	163	385	0	1
oPt-10409_c					163	163	385
oPt-10414		TRUE	TRUE	2	166	166
oPt-10426		TRUE		2	167	167	444	0	0
oPt-14837		TRUE		3	167	167	444	1	0
oPt-4684		TRUE		2	167	167	444	0	0
oPt-4684_c			TRUE		167	167	444
oPt-7167		TRUE		2	167	167	444	0	0
oPt-10428		TRUE	TRUE	2	168	168
oPt-1043		TRUE	TRUE	2	169	169
oPt-10433		TRUE		2	170	170	209	0	0
oPt-16301		TRUE		3	170	170	209	1	0
oPt-6375_c			TRUE		170	170	209
oPt-10435		TRUE	TRUE	2	171	171	240	0	0
oPt-10435_c					171	171	240
oPt-4803		TRUE		2	173	173
oPt-10437		TRUE		2	173	173	124	0	0
oPt-11979		TRUE		2	173	173	124	0	0
oPt-12744		TRUE		3	173	173	124	0	0
oPt-12744_c			TRUE		173	173	124
oPt-5764		TRUE		2	173	173	124	0	0
oPt-10449		TRUE	TRUE	2	175	175
oPt-10471		TRUE	TRUE	2	177	177	414	2	0
oPt-10481	TRUE	TRUE	TRUE	2	178	178
oPt-10485	TRUE			2	179	179	24	0	0
oPt-10488	TRUE			2	180	180	225	0	1
oPt-10491		TRUE	TRUE	2	181	181
oPt-10501		TRUE		2	182	182	379	1	0
oPt-15549		TRUE		3	182	182	379	1	0
oPt-3182_c			TRUE		182	182	379
oPt-6793		TRUE		2	183	183
oPt-10528		TRUE		2	183	183	447	0	0
oPt-16941		TRUE		3	183	183	447	0	0
oPt-1702		TRUE		2	183	183	447	0	0
oPt-17612		TRUE		3	183	183	447	0	0
oPt-17612_c			TRUE		183	183	447
oPt-17861		TRUE		3	183	183	447	0	0
oPt-10543	TRUE	TRUE	TRUE	2	184	184
oPt-10545		TRUE	TRUE	2	185	185
oPt-3335		TRUE		2	186	186
oPt-10562		TRUE		2	186	186	172	1	0
oPt-10562_c			TRUE		186	186	172
oPt-12587		TRUE		3	186	186	172	1	0
oPt-10571	TRUE			2	188	188	179	0	4
oPt-10592		TRUE	TRUE	2	189	189
oPt-10596	TRUE			2	190	190	123	0	3
oPt-10599		TRUE	TRUE	2	191	191	400	0	0
oPt-10599_c					191	191	400
oPt-10604		TRUE	TRUE	2	193	193
oPt-10611		TRUE		2	194	194	189	0	0
oPt-10611_c			TRUE		194	194	189
oPt-17576		TRUE		3	194	194	189	0	0
oPt-10620		TRUE		2	196	196	468	0	0
oPt-10737		TRUE		2	196	196	468	1	0
oPt-16721		TRUE		3	196	196	468	0	0
oPt-5014_c			TRUE		196	196	468
oPt-10632	TRUE	TRUE	TRUE	2	116	197	6	4	0
oPt-10641		TRUE	TRUE	2	198	198
oPt-10644		TRUE	TRUE	2	199	199
oPt-10651		TRUE		2	200	200	102	0	0
oPt-10651_c			TRUE		200	200	102
oPt-13149		TRUE		3	200	200	102	1	0
oPt-8248		TRUE		2	200	200	102	0	0
oPt-10652		TRUE	TRUE	2	202	202
oPt-10654		TRUE		2	203	203	253	4	0
oPt-5358		TRUE		1	203	203	253	3	0
oPt-5358_c			TRUE		203	203	253
oPt-1066		TRUE		1	204	204	460	1	0
oPt-1066_c			TRUE		204	204	460
oPt-5153		TRUE		1	204	204	460	2	0
oPt-6847		TRUE		1	204	204	460	0	0
oPt-10660	TRUE	TRUE		2	206	206	317	0	0
oPt-10660_c			TRUE		206	206	317	0	0
oPt-16298	TRUE	TRUE		3	206	206	317	0	0
oPt-10664	TRUE			2	208	208
oPt-10669		TRUE	TRUE	2	209	209
oPt-10683	TRUE	TRUE		2	210	210	313	2	0
oPt-10683_c			TRUE		210	210	313
oPt-13870	TRUE	TRUE		3	210	210	313	2	0
oPt-10692		TRUE	TRUE	2	212	212
oPt-10719		TRUE	TRUE	2	215	215
oPt-10721	TRUE			2	34	216
oPt-10725		TRUE		2	217	217
oPt-14958		TRUE	TRUE	3	217	217
oPt-10727		TRUE	TRUE	2	218	218
oPt-10732		TRUE		2	219	219	147	0	0
oPt-11433		TRUE		2	219	219	147	0	0
oPt-11433_c			TRUE		219	219	147
oPt-10739		TRUE		2	221	221	427	0	0
oPt-14616		TRUE		3	221	221	427	0	0
oPt-15702		TRUE		3	221	221	427	1	0
oPt-15702_c			TRUE		221	221	427
oPt-17157		TRUE		3	221	221	427	0	0
oPt-16450		TRUE		3	222	222
oPt-10743		TRUE		2	222	222	336	1	0
oPt-13535		TRUE		3	222	222	336	1	0
oPt-13535_c			TRUE		222	222	336
oPt-1075		TRUE	TRUE	2	223	223	480	7	0
oPt-10750	TRUE			2	224	224	93	0	1
oPt-10750_c					224	225	93
oPt-10778		TRUE	TRUE	2	226	226
oPt-10810		TRUE	TRUE	2	229	229
oPt-10822	TRUE	TRUE	TRUE	2	230	230
oPt-10823	TRUE			2	231	231	365	0	0
oPt-10824		TRUE	TRUE	2	232	232
oPt-10825	TRUE			2	233	233
oPt-10834		TRUE	TRUE	2	234	234
oPt-10841		TRUE	TRUE	2	235	235	304	2	0
oPt-10866		TRUE		2	236	236	200	1	0
oPt-14715		TRUE		3	236	236	200	1	0
oPt-2203		TRUE		1	236	236	200	1	0
oPt-2203_c			TRUE		236	236	200
oPt-4646		TRUE		2	236	236	200	1	0
oPt-10878	TRUE	TRUE		2	237	237	278	1	0
oPt-10878_c			TRUE		237	237	278
oPt-9496	TRUE	TRUE		2	237	237	278	1	0
oPt-6964	TRUE	TRUE		2	239	239
oPt-10879	TRUE	TRUE		2	239	239	331	0	0
oPt-10879_c			TRUE		239	239	331
oPt-7259	TRUE	TRUE		2	239	239	331	0	0
oPt-10891		TRUE	TRUE	2	241	241
oPt-10903		TRUE	TRUE	2	242	242
oPt-10908	TRUE			2	243	243
oPt-10910	TRUE	TRUE		2	244	244	55	0	0
oPt-10910_c			TRUE		244	244	55
oPt-11076	TRUE	TRUE		2	244	244	55	0	0
oPt-10919	TRUE			2	246	246
oPt-10935		TRUE	TRUE	2	248	248
oPt-10949		TRUE	TRUE	2	249	249
oPt-10953		TRUE	TRUE	2	250	250
oPt-6132		TRUE		2	251	251
oPt-10962		TRUE		2	251	251	423	0	0
oPt-11363		TRUE		2	251	251	423	0	0
oPt-3024		TRUE		2	251	251	423	0	0
oPt-3024_c			TRUE		251	251	423
oPt-7468		TRUE		2	251	251	423	0	0
oPt-1097	TRUE	TRUE		2	252	252
oPt-4119	TRUE	TRUE	TRUE	2	252	252
oPt-10973	TRUE	TRUE		2	253	253	485	2	1
oPt-12177	TRUE	TRUE		2	253	253	485	3	0
oPt-6657	TRUE	TRUE		1	253	253	485	2	2
oPt-6657_c			TRUE		253	253	485
oPt-7113	TRUE	TRUE		1	253	253	485	2	0
oPt-10977	TRUE			2	254	254
oPt-10980	TRUE	TRUE		2	255	255	247	0	1
oPt-15673	TRUE	TRUE		3	255	255	247	0	1
oPt-15673_c			TRUE		255	255	247
oPt-11001	TRUE	TRUE	TRUE	2	256	256	429	6	0
oPt-11001_c			TRUE		257	257	429
oPt-13141	TRUE	TRUE		3	257	257	429	5	0
oPt-14507	TRUE	TRUE		3	257	257	429	1	0
oPt-11019		TRUE		2	260	260	430	1	0
oPt-2227		TRUE		2	260	260	430	0	0
oPt-2227_c			TRUE		260	260	430
oPt-11020	TRUE	TRUE		2	261	261	487	2	0
oPt-2494	TRUE	TRUE	TRUE	2	261	261	487	2	0
oPt-11025		TRUE	TRUE	2	262	262
oPt-11030		TRUE	TRUE	2	263	263	78	4	0
oPt-11030_c			TRUE		264	264	78
oPt-12650		TRUE		3	264	264	78	3	0
oPt-14509		TRUE		3	264	264	78	1	0
oPt-8591		TRUE		2	265	265
oPt-11042		TRUE		2	265	265	372	0	0
oPt-11042_c			TRUE		265	265	372
oPt-13919		TRUE		3	265	265	372	0	0
oPt-7732		TRUE		2	265	265	372	0	0
oPt-11055		TRUE		2	267	267	229	4	0
oPt-11055_c			TRUE		267	267	229
oPt-15157		TRUE		3	267	267	229	4	0
oPt-11061		TRUE	TRUE	2	270	270
oPt-11063	TRUE			2	271	271
oPt-11072	TRUE	TRUE	TRUE	2	272	272
oPt-11075	TRUE	TRUE		2	273	273	115	0	0
oPt-11075_c			TRUE		273	273	115
oPt-13250	TRUE	TRUE		3	273	273	115	0	0
oPt-11096	TRUE	TRUE	TRUE	2	276	276	436	0	0
oPt-11096_c					276	276	436
oPt-11219	TRUE	TRUE		2	276	276	436	0	0
oPt-11779	TRUE	TRUE		2	276	276	436	0	0
oPt-12166	TRUE	TRUE		2	276	276	436	0	0
oPt-11115	TRUE			2	55	278	367	0	0
oPt-1861		TRUE		2	279	279
oPt-11134		TRUE		2	279	279	428	1	0
oPt-15767		TRUE		3	279	279	428	0	0
oPt-4537		TRUE		2	279	279	428	0	0
oPt-7580_c			TRUE		279	279	428
oPt-7754		TRUE		2	279	279	428	1	0
oPt-11135	TRUE			2	280	280
oPt-1116	TRUE			1	281	281
oPt-11175	TRUE	TRUE		2	282	282	122	0	0
oPt-4166	TRUE	TRUE		2	282	282	122	0	0
oPt-4166_c			TRUE		282	282	122
oPt-11190	TRUE	TRUE	TRUE	2	283	283	396	0	0
oPt-11190_c					283	283	396
oPt-5907		TRUE		2	285	285
oPt-11204		TRUE		2	285	285	79	2	0
oPt-5564		TRUE		1	285	285	79	2	0
oPt-5564_c			TRUE		285	285	79
oPt-6068		TRUE		1	286	286	190	1	0
oPt-6068_c			TRUE		286	286	190
oPt-8724		TRUE		2	286	286	190	1	0
oPt-11214		TRUE		2	286	286	201	0	0
oPt-11214_c					286	286	201
oPt-11217		TRUE		2	288	288	13	0	0
oPt-11217_c			TRUE		288	288	13
oPt-2660		TRUE		2	288	288	13	0	0
oPt-11227		TRUE	TRUE	2	291	291	131	36	0
oPt-14777		TRUE	TRUE	3	291	291	131	35	0
oPt-14777_c					291	291	131
oPt-11231		TRUE	TRUE	2	292	292
oPt-11232		TRUE		2	293	293	389	0	0
oPt-12861		TRUE		3	293	293	389	1	0
oPt-13897		TRUE		3	293	293	389	0	0
oPt-13897_c			TRUE		293	293	389
oPt-11247		TRUE		2	294	294	283	1	0
oPt-13621		TRUE		3	294	294	283	1	0
oPt-13621_c			TRUE		294	294	283
oPt-14574		TRUE		3	294	294	283	0	0
oPt-11249	TRUE	TRUE		2	295	295	148	0	0
oPt-11249_c			TRUE		295	295	148
oPt-11468	TRUE	TRUE		2	295	295	148	0	0
oPt-11705	TRUE	TRUE		2	295	295	148	0	0
oPt-11259		TRUE		2	297	297	15	0	0
oPt-11259_c			TRUE		297	297	15
oPt-11319		TRUE		2	297	297	15	0	0
oPt-3224		TRUE		2	297	297	15	0	0
oPt-11263	TRUE	TRUE	TRUE	2	299	299
oPt-11276	TRUE	TRUE	TRUE	2	300	300
oPt-1128		TRUE		2	301	301	281	1	0
oPt-14032		TRUE		3	301	301	281	1	0
oPt-14032_c			TRUE		301	301	281
oPt-11294	TRUE	TRUE		2	303	303	263	2	0
oPt-12382	TRUE	TRUE		3	303	303	263	2	0
oPt-12382_c			TRUE		303	303	263
oPt-11295	TRUE	TRUE	TRUE	2	1	304	19	3	3
oPt-11296		TRUE	TRUE	2	305	305
oPt-11308		TRUE	TRUE	2	306	306
oPt-11327	TRUE	TRUE	TRUE	2	308	308
oPt-11352	TRUE	TRUE	TRUE	2	309	309
oPt-11358		TRUE		2	310	310	56	4	0
oPt-15592	TRUE	TRUE		3	310	310	56	4	0
oPt-15592_c			TRUE		310	310	56
oPt-11359		TRUE	TRUE	2	311	311
oPt-11373		TRUE	TRUE	2	313	313	182	0	0
oPt-11373_c					313	313	182
oPt-11375		TRUE		2	315	315	196	0	0
oPt-18172		TRUE		3	315	315	196	0	0
oPt-18172_c			TRUE		315	315	196
oPt-11380		TRUE	TRUE	2	316	316
oPt-11402		TRUE	TRUE	2	318	318
oPt-11406		TRUE	TRUE	2	319	319	251	2	0
oPt-11415		TRUE	TRUE	2	320	320
oPt-11426	TRUE	TRUE		2	321	321	292	0	0
oPt-11625	TRUE	TRUE		2	321	321	292	0	0
oPt-11625_c			TRUE		321	321	292
oPt-11438		TRUE		2	324	324	128	0	0
oPt-17710		TRUE		3	324	324	128	0	0
oPt-17710_c			TRUE		324	324	128
oPt-17774		TRUE		3	324	324	128	0	0
oPt-11442		TRUE	TRUE	2	325	325	482	34	0
oPt-15558	TRUE	TRUE	TRUE	3	326	326
oPt-11443		TRUE		2	326	326	305	6	0
oPt-2953	TRUE	TRUE		1	326	326	305	4	0
oPt-2953_c			TRUE		326	326	305
oPt-11446	TRUE	TRUE	TRUE	2	327	327	363	0	97
oPt-11446_c					329	329	363
oPt-11451		TRUE		2	330	330	57	1	0
oPt-16952		TRUE		3	330	330	57	1	0
oPt-16952_c			TRUE		330	330	57
oPt-4437		TRUE		2	331	331
oPt-6862		TRUE		1	331	331
oPt-11466		TRUE		2	331	331	482	1	0
oPt-4875		TRUE		1	331	331	482	2	0
oPt-4875_c			TRUE		331	331	482
oPt-7462		TRUE		2	331	331	482	1	0
oPt-11469	TRUE			2	333	333
oPt-11481	TRUE	TRUE	TRUE	2	334	334	120	0	1
oPt-11481_c					334	334	120
oPt-11494		TRUE		2	336	336	293	0	0
oPt-17372		TRUE		3	336	336	293	0	0
oPt-17372_c			TRUE		336	336	293
oPt-11519		TRUE	TRUE	2	337	337
oPt-11524	TRUE			2	338	338
oPt-11529		TRUE	TRUE	2	339	339
oPt-11532		TRUE		2	340	340	62	1	0
oPt-11532_c			TRUE		340	340	62
oPt-13150		TRUE		3	340	340	62	1	0
oPt-11536	TRUE	TRUE		2	342	342	433	0	0
oPt-11536_c			TRUE		342	342	433
oPt-13262	TRUE	TRUE		3	342	342	433	0	0
oPt-16457	TRUE	TRUE		3	342	342	433	0	0
oPt-9593	TRUE	TRUE		2	342	342	433	1	0
oPt-11549	TRUE	TRUE	TRUE	2	344	344
oPt-11552	TRUE	TRUE	TRUE	2	345	345
oPt-11559	TRUE	TRUE		2	346	346	103	1	0
oPt-17731	TRUE	TRUE		3	346	346	103	1	0
oPt-17731_c			TRUE		346	346	103
oPt-11565		TRUE	TRUE	2	347	347
oPt-11566		TRUE	TRUE	2	348	348
oPt-11575	TRUE			2	349	349	475	0	0
oPt-11599		TRUE		2	352	352	178	0	0
oPt-15638		TRUE		3	352	352	178	0	0
oPt-17571		TRUE		3	352	352	178	0	0
oPt-17571_c			TRUE		352	352	178
oPt-11606	TRUE	TRUE	TRUE	2	353	353
oPt-11634	TRUE	TRUE		2	356	356	2	1	0
oPt-11634_c			TRUE		356	356	2
oPt-13168	TRUE	TRUE		3	356	356	2	1	0
oPt-11639		TRUE		2	358	358	455	1	0
oPt-15296		TRUE		3	358	358	455	1	0
oPt-3965_c			TRUE		358	358	455
oPt-8846		TRUE		2	358	358	455	1	0
oPt-11674		TRUE	TRUE	2	359	359
oPt-11685		TRUE	TRUE	2	360	360
oPt-11697	TRUE			2	361	361
oPt-11699		TRUE	TRUE	2	362	362	114	1	0
oPt-11700	TRUE	TRUE	TRUE	2	363	363
oPt-11711		TRUE	TRUE	2	365	365
oPt-11713		TRUE	TRUE	2	366	366
oPt-11714	TRUE	TRUE	TRUE	2	367	367
oPt-11716		TRUE	TRUE	2	368	368
oPt-1172	TRUE			1	369	369
oPt-11721		TRUE		2	370	370	258	0	0
oPt-11886		TRUE		2	370	370	258	0	0
oPt-11886_c			TRUE		370	370	258
oPt-11724	TRUE			2	371	371
oPt-8670		TRUE		2	372	372
oPt-9731		TRUE		2	372	372
oPt-11754		TRUE		2	372	372	276	2	0
oPt-11754_c			TRUE		372	372	276
oPt-13910		TRUE		3	372	372	276	2	0
oPt-1176	TRUE	TRUE		1	261	374	487	1	0
oPt-1176_c			TRUE		261	374	487
oPt-13517	TRUE	TRUE		3	261	374	487	1	1
oPt-15755	TRUE	TRUE		3	261	374	487	1	0
oPt-11773		TRUE		2	376	376	232	0	0
oPt-14073		TRUE		3	376	376	232	0	0
oPt-14073_c			TRUE		376	376	232
oPt-4030		TRUE		2	376	376	232	1	0
oPt-11790	TRUE	TRUE	TRUE	2	378	378
oPt-11795	TRUE	TRUE	TRUE	2	379	379
oPt-1180		TRUE	TRUE	1	380	380
oPt-11819	TRUE	TRUE	TRUE	2	381	381
oPt-11824	TRUE	TRUE	TRUE	2	382	382
oPt-11828		TRUE	TRUE	2	383	383	60	0	0
oPt-11828_c					383	383	60
oPt-11841	TRUE	TRUE		2	385	385	445	0	0
oPt-12342	TRUE	TRUE		3	385	385	445	0	1
oPt-16584	TRUE	TRUE		3	385	385	445	0	0
oPt-18327	TRUE	TRUE		3	385	385	445	0	0
oPt-5128	TRUE	TRUE		1	385	385	445	1	1
oPt-5128_c			TRUE		385	385	445
oPt-6016	TRUE	TRUE		2	385	385	445	0	0
oPt-18373		TRUE		3	386	386
oPt-11849		TRUE		2	386	386	354	1	0
oPt-11849_c			TRUE		386	386	354
oPt-4468		TRUE		2	386	386	354	1	0
oPt-17564	TRUE	TRUE		3	388	388
oPt-9107	TRUE	TRUE		1	388	388
oPt-1185	TRUE	TRUE		2	388	388	441	0	1
oPt-14675	TRUE	TRUE		3	388	388	441	1	1
oPt-3413	TRUE	TRUE		2	388	388	441	1	0
oPt-5738	TRUE	TRUE		1	388	388	441	1	0
oPt-5738_c			TRUE		388	388	441
oPt-11850	TRUE	TRUE	TRUE	2	389	389
oPt-11869		TRUE	TRUE	2	390	390
oPt-11910		TRUE		2	393	393	463	1	0
oPt-15959		TRUE		3	393	393	463	0	0
oPt-18147		TRUE		3	393	393	463	0	0
oPt-7129_c			TRUE		393	393	463
oPt-7730		TRUE		2	393	393	463	1	0
oPt-11923	TRUE	TRUE	TRUE	2	394	394
oPt-11926	TRUE	TRUE	TRUE	2	395	395	195	0	1
oPt-11926_c					395	395	195
oPt-11937		TRUE	TRUE	2	397	397
oPt-11944		TRUE	TRUE	2	398	398	66	0	0
oPt-11944_c					398	398	66
oPt-11959	TRUE	TRUE	TRUE	2	400	400
oPt-11973		TRUE	TRUE	2	401	401	361	4	0
oPt-11975		TRUE		2	402	402	316	2	0
oPt-4506		TRUE		1	402	402	316	2	0
oPt-4506_c			TRUE		402	402	316
oPt-6874		TRUE		2	404	404
oPt-11992		TRUE		2	404	404	54	1	0
oPt-18178		TRUE		3	404	404	54	1	0
oPt-18178_c			TRUE		404	404	54
oPt-12000		TRUE	TRUE	2	405	405
oPt-12021		TRUE	TRUE	2	406	406	348	0	0
oPt-12021_c					406	406	348
oPt-12024	TRUE	TRUE		2	158	408	59	1	0
oPt-14345	TRUE	TRUE		3	158	408	59	0	0
oPt-14345_c			TRUE		158	408	59
oPt-14899	TRUE	TRUE		3	158	408	59	1	0
oPt-12027		TRUE		2	409	409	402	0	0
oPt-12027_c			TRUE		409	409	402
oPt-16975		TRUE		3	409	409	402	0	0
oPt-17858		TRUE		3	409	409	402	0	0
oPt-12034		TRUE		2	411	411	11	0	0
oPt-9546		TRUE		2	411	411	11	0	0
oPt-9546_c			TRUE		411	411	11
oPt-1205	TRUE			1	1	412	19	0	0
oPt-1208		TRUE	TRUE	2	415	415	155	9	0
oPt-16956		TRUE	TRUE	3	415	415	155	9	0
oPt-16956_c					415	415	155
oPt-12083		TRUE		2	416	416	104	7	0
oPt-12083_c			TRUE		416	416	104
oPt-12311		TRUE		3	416	416	104	7	0
oPt-12088	TRUE			2	418	418	346	0	0
oPt-14251	TRUE	TRUE		3	771	419	136	2	0
oPt-14251_c					771	419	136
oPt-8478	TRUE	TRUE		2	771	419	136	2	1
oPt-12091	TRUE	TRUE		2	224	419	431	0	0
oPt-13924	TRUE	TRUE		3	224	419	431	1	0
oPt-13924_c			TRUE		224	419	431
oPt-5469	TRUE	TRUE		2	224	419	431	0	0
oPt-12104	TRUE	TRUE	TRUE	2	420	420
oPt-14189		TRUE		3	421	421
oPt-12112		TRUE		2	421	421	456	0	0
oPt-4225		TRUE		2	421	421	456	1	0
oPt-6880		TRUE		1	421	421	456	1	0
oPt-6880_c			TRUE		421	421	456
oPt-12121	TRUE			2	422	422
oPt-18086		TRUE		3	423	423
oPt-12160		TRUE		2	423	423	320	2	0
oPt-15942		TRUE		3	423	423	320	2	0
oPt-15942_c			TRUE		423	423	320
oPt-12171		TRUE	TRUE	2	425	425
oPt-8197		TRUE		2	425	425
oPt-12195	TRUE	TRUE	TRUE	2	427	427	471	1	0
oPt-12196	TRUE	TRUE	TRUE	2	428	428
oPt-12243		TRUE		2	430	430
oPt-13205	TRUE	TRUE		3	430	430	330	2	0
oPt-2654	TRUE	TRUE		1	430	430	330	2	0
oPt-2654_c			TRUE		430	430	330
oPt-12249		TRUE	TRUE	2	431	431
oPt-1225	TRUE	TRUE		2	432	432
oPt-15666	TRUE	TRUE		3	432	432	418	0	0
oPt-16844		TRUE		3	432	432	418	1	0
oPt-17867	TRUE	TRUE		3	432	432	418	1	0
oPt-17867_c			TRUE		432	432	418
oPt-8576	TRUE	TRUE		2	432	432	418	6	0
oPt-12251		TRUE	TRUE	2	433	433
oPt-12259	TRUE	TRUE		2	434	434	89	1	1
oPt-5239	TRUE	TRUE		2	434	434	89	1	1
oPt-5239_c			TRUE		434	434	89
oPt-12268		TRUE	TRUE	2	435	435
oPt-5662	TRUE	TRUE		2	254	436
oPt-12269	TRUE	TRUE		2	254	436	368	0	0
oPt-12269_c			TRUE		254	436	368
oPt-12275		TRUE		2	438	438
oPt-14990		TRUE	TRUE	3	438	438
oPt-12279		TRUE	TRUE	2	439	439	252	0	0
oPt-12279_c					439	439	252
oPt-12280		TRUE	TRUE	2	441	441
oPt-12284		TRUE	TRUE	2	442	442
oPt-12290	TRUE	TRUE	TRUE	3	443	443
oPt-12302	TRUE	TRUE	TRUE	3	444	444
oPt-1232	TRUE			2	446	446
oPt-12320	TRUE	TRUE		3	447	447	121	1	0
oPt-12320_c			TRUE		447	447	121
oPt-14316	TRUE	TRUE		3	447	447	121	1	0
oPt-12321		TRUE	TRUE	3	449	449
oPt-12331	TRUE	TRUE		3	450	450	432	0	0
oPt-14868	TRUE	TRUE		3	450	450	432	0	3
oPt-15938	TRUE	TRUE		3	450	450	432	0	0
oPt-15938_c			TRUE		450	450	432
oPt-12339	TRUE	TRUE	TRUE	3	451	451
oPt-5272	TRUE	TRUE		2	451	451
oPt-12343		TRUE	TRUE	3	453	453
oPt-16284		TRUE		3	454	454
oPt-12346		TRUE		3	454	454	211	0	0
oPt-13999		TRUE		3	454	454	211	0	0
oPt-13999_c			TRUE		454	454	211
oPt-12360	TRUE	TRUE		3	455	455	14	0	0
oPt-12862	TRUE	TRUE		3	455	455	14	0	0
oPt-1558	TRUE	TRUE		1	455	455	14	0	0
oPt-1558_c			TRUE		455	455	14
oPt-12366		TRUE		3	456	456	27	0	0
oPt-12366_c			TRUE		456	456	27
oPt-13082		TRUE		3	456	456	27	0	0
oPt-1237		TRUE		2	458	458
oPt-13185		TRUE		3	458	458
oPt-1968		TRUE		2	458	458	279	5	0
oPt-9936		TRUE		1	458	458	279	4	0
oPt-9936_c			TRUE		458	458	279
oPt-12391		TRUE		3	461	461	118	0	0
oPt-17038		TRUE	TRUE	3	461	461	118	0	0
oPt-17038_c					461	461	118
oPt-12432		TRUE	TRUE	3	462	462	419	3	0
oPt-1244		TRUE	TRUE	1	463	463
oPt-12453		TRUE		3	464	464	203	0	0
oPt-12453_c			TRUE		464	464	203
oPt-14246		TRUE		3	464	464	203	0	0
oPt-18112		TRUE		3	464	464	203	0	0
oPt-12472	TRUE			3	224	466	93	0	1
oPt-12482		TRUE		3	467	467	28	2	0
oPt-12482_c			TRUE		467	467	28
oPt-15656		TRUE		3	467	467	28	2	0
oPt-12485	TRUE	TRUE	TRUE	3	469	469
oPt-12501		TRUE		3	470	470	323	0	0
oPt-14314		TRUE		3	470	470	323	0	0
oPt-14314_c			TRUE		470	470	323
oPt-15041		TRUE		3	470	470	421	77	0
oPt-9999		TRUE		1	471	471	339	0	0
oPt-9999_c			TRUE		471	471	339
oPt-12531		TRUE		3	471	471	417	0	0
oPt-12531_c					471	471	417
oPt-14637		TRUE		3	471	471	417	0	0
oPt-12553	TRUE	TRUE	TRUE	3	473	473
oPt-12554		TRUE	TRUE	3	474	474
oPt-12570		TRUE	TRUE	3	475	475
oPt-12590		TRUE		3	477	477
oPt-3803		TRUE	TRUE	2	477	477
oPt-12706_c			TRUE		477	477	424
oPt-14751		TRUE		3	477	477	424	0	0
oPt-17469		TRUE		3	477	477	424	0	0
oPt-12608		TRUE	TRUE	3	478	478	165	0	0
oPt-12608_c					478	478	165
oPt-12623		TRUE	TRUE	3	480	480	420	0	0
oPt-12623_c					480	480	420
oPt-12658	TRUE	TRUE	TRUE	3	483	483
oPt-14725		TRUE		3	484	484
oPt-12660		TRUE	TRUE	3	484	484	416	0	0
oPt-12660_c					484	484	416
oPt-12674		TRUE	TRUE	3	486	486
oPt-12680	TRUE	TRUE		3	487	487	157	0	2
oPt-13153	TRUE	TRUE		3	487	487	157	0	1
oPt-13497	TRUE	TRUE		3	487	487	157	0	0
oPt-13620	TRUE	TRUE		3	487	487	157	0	0
oPt-1568	TRUE	TRUE		2	487	487	157	0	2
oPt-6877	TRUE	TRUE		1	487	487	157	0	1
oPt-6877_c			TRUE		487	487	157
oPt-12686	TRUE	TRUE	TRUE	3	488	488
oPt-6501	TRUE	TRUE		2	488	488
oPt-12698	TRUE	TRUE	TRUE	3	490	490
oPt-12704	TRUE	TRUE		3	491	491	233	0	0
oPt-12704_c			TRUE		491	491	233
oPt-13230	TRUE	TRUE		3	491	491	233	0	0
oPt-12706		TRUE	TRUE	3	493	493	424	1	0
oPt-12715		TRUE	TRUE	3	495	495
oPt-12717	TRUE	TRUE		3	496	496	152	0	3
oPt-13630	TRUE	TRUE		3	496	496	152	0	0
oPt-4349	TRUE	TRUE		2	496	496	152	0	1
oPt-4349_c			TRUE		496	496	152
oPt-12729	TRUE	TRUE	TRUE	3	500	500
oPt-12731		TRUE	TRUE	3	501	501
oPt-12732		TRUE	TRUE	3	502	502
oPt-12734	TRUE			3	503	503
oPt-12736	TRUE	TRUE	TRUE	3	504	504
oPt-12737		TRUE	TRUE	3	231	505	365	0	0
oPt-12737_c					231	505	365
oPt-12746	TRUE	TRUE	TRUE	3	509	509
oPt-13021	TRUE	TRUE		3	509	509	397	5	0
oPt-12769		TRUE	TRUE	3	510	510
oPt-16136		TRUE		3	512	512
oPt-5833		TRUE		2	512	512
oPt-12795		TRUE		3	512	512	12	0	0
oPt-1962		TRUE		1	512	512	12	0	0
oPt-1962_c			TRUE		512	512	12
oPt-12813	TRUE	TRUE	TRUE	3	513	513
oPt-12816		TRUE	TRUE	3	514	514
oPt-12825	TRUE	TRUE		3	515	515	483	0	0
oPt-17026	TRUE	TRUE		3	515	515	483	0	0
oPt-5185	TRUE	TRUE		2	515	515	483	0	0
oPt-7136_c			TRUE		515	515	483
oPt-7545	TRUE	TRUE		2	515	515	483	0	0
oPt-1284	TRUE	TRUE		1	516	516	419	1	0
oPt-1284_c			TRUE		516	516	419
oPt-1459	TRUE	TRUE		2	516	516	419	1	1
oPt-3648	TRUE	TRUE		1	516	516	419	1	1
oPt-9941	TRUE	TRUE		2	516	516	419	1	0
oPt-12842		TRUE	TRUE	3	518	518
oPt-12866	TRUE	TRUE	TRUE	3	521	521
oPt-15829		TRUE		3	522	522	61	2	0
oPt-4306		TRUE		1	522	522	61	2	0
oPt-4306_c			TRUE		522	522	61
oPt-12875		TRUE		3	522	522	315	0	0
oPt-12875_c					522	522	315
oPt-12877		TRUE		3	524	524
oPt-14561		TRUE		3	524	524	394	0	0
oPt-14561_c			TRUE		524	524	394
oPt-12915	TRUE	TRUE		3	525	525	364	4	0
oPt-12915_c			TRUE		525	525	364
oPt-2902		TRUE		2	525	525	364	3	0
oPt-12921	TRUE	TRUE	TRUE	3	527	527
oPt-12924		TRUE	TRUE	3	528	528
oPt-12925	TRUE	TRUE	TRUE	3	529	529
oPt-12952	TRUE	TRUE	TRUE	3	531	531
oPt-12955		TRUE		3	532	532
oPt-16528		TRUE		3	532	532	360	0	0
oPt-17700		TRUE		3	532	532	360	0	0
oPt-17700_c			TRUE		532	532	360
oPt-12956		TRUE	TRUE	3	533	533
oPt-12959	TRUE	TRUE	TRUE	3	534	534
oPt-12964		TRUE	TRUE	3	535	535
oPt-13864	TRUE	TRUE		3	35	536
oPt-12985	TRUE	TRUE		3	35	536	415	1	1
oPt-17611	TRUE	TRUE		3	35	536	415	0	0
oPt-1803	TRUE	TRUE		2	35	536	415	0	0
oPt-1881	TRUE	TRUE		1	35	536	415	0	0
oPt-1881_c			TRUE		35	536	415
oPt-8760	TRUE	TRUE		1	35	536	415	0	0
oPt-12991	TRUE			3	116	537
oPt-13010		TRUE	TRUE	3	538	538
oPt-13021_c			TRUE		540	540	397
oPt-7941		TRUE		2	540	540	397	1	0
oPt-13039		TRUE	TRUE	3	543	543
oPt-8515	TRUE	TRUE		2	544	544
oPt-13043	TRUE	TRUE		3	544	544	267	1	0
oPt-1847	TRUE	TRUE		1	544	544	267	1	0
oPt-1847_c			TRUE		544	544	267
oPt-13052		TRUE	TRUE	3	545	545
oPt-13060		TRUE	TRUE	3	546	546
oPt-13064		TRUE		3	547	547
oPt-17623		TRUE	TRUE	3	547	547
oPt-18274		TRUE		3	547	547
oPt-13070		TRUE	TRUE	3	548	548
oPt-13087	TRUE	TRUE	TRUE	3	550	550	19	4	3
oPt-13088		TRUE	TRUE	3	551	551
oPt-13092	TRUE	TRUE		3	552	552	359	2	0
oPt-2635	TRUE	TRUE		1	552	552	359	2	0
oPt-2635_c			TRUE		552	552	359
oPt-13101		TRUE	TRUE	3	553	553
oPt-13105	TRUE	TRUE		3	554	554	479	0	0
oPt-13105_c			TRUE		554	554	479
oPt-13765	TRUE	TRUE		3	554	554	479	0	1
oPt-13106		TRUE	TRUE	3	556	556
oPt-13130	TRUE	TRUE	TRUE	3	558	558
oPt-13151		TRUE	TRUE	3	562	562
oPt-14877		TRUE		3	34	564
oPt-13157	TRUE	TRUE		3	34	564	177	0	0
oPt-4192	TRUE	TRUE		2	34	564	177	1	1
oPt-5695_c			TRUE		34	564	177
oPt-13158	TRUE			3	565	565
oPt-13162		TRUE	TRUE	3	566	566
oPt-13167		TRUE		3	567	567	106	1	0
oPt-15072	TRUE	TRUE		3	567	567	106	1	0
oPt-15072_c			TRUE		567	567	106
oPt-13178	TRUE	TRUE	TRUE	3	569	569
oPt-14477	TRUE	TRUE		3	569	569
oPt-15986		TRUE		3	573	573
oPt-2223		TRUE		2	573	573
oPt-13194		TRUE	TRUE	3	573	573	161	28	0
oPt-13194_c					573	573	161
oPt-13286		TRUE		3	573	573	161	29	0
oPt-8318		TRUE	TRUE	2	573	573	465	69	0
oPt-13202	TRUE			3	575	575
oPt-13208		TRUE	TRUE	3	577	577
oPt-7050		TRUE		2	577	577
oPt-13816	TRUE	TRUE		3	578	578	129	0	0
oPt-13816_c			TRUE		578	578	129
oPt-13220		TRUE		3	578	578	328	1	0
oPt-13983	TRUE	TRUE		3	578	578	328	1	0
oPt-13983_c					578	578	328
oPt-13229		TRUE	TRUE	3	579	579
oPt-13235	TRUE			3	581	581
oPt-13249	TRUE	TRUE		3	349	582	475	1	1
oPt-15119	TRUE	TRUE		3	349	582	475	0	1
oPt-3345_c			TRUE		349	582	475
oPt-13254		TRUE	TRUE	3	584	584	150	0	0
oPt-13254_c					584	584	150
oPt-13271	TRUE			3	587	587
oPt-13288	TRUE	TRUE	TRUE	3	589	589
oPt-13290	TRUE	TRUE	TRUE	3	590	590
oPt-13293		TRUE	TRUE	3	591	591	97	0	0
oPt-13293_c					591	591	97
oPt-13295		TRUE	TRUE	3	593	593
oPt-13299	TRUE	TRUE	TRUE	3	594	594
oPt-13306		TRUE	TRUE	3	595	595
oPt-13316		TRUE	TRUE	3	596	596
oPt-13320		TRUE	TRUE	3	597	597
oPt-13336	TRUE			3	598	598
oPt-13342		TRUE		3	599	599	149	0	0
oPt-13342_c			TRUE		599	599	149
oPt-7652		TRUE		2	599	599	149	0	0
oPt-1336		TRUE	TRUE	1	601	601
oPt-13365		TRUE	TRUE	3	602	602
oPt-13366	TRUE	TRUE	TRUE	3	603	603
oPt-13367	TRUE			3	158	604
oPt-13369		TRUE		3	605	605	351	0	0
oPt-15480		TRUE		3	605	605	351	0	0
oPt-15480_c			TRUE		605	605	351
oPt-13374		TRUE		3	606	606	406	1	0
oPt-13374_c			TRUE		606	606	406
oPt-6001		TRUE		2	606	606	406	1	0
oPt-13382		TRUE	TRUE	3	608	608
oPt-13393	TRUE	TRUE	TRUE	3	281	610
oPt-17294	TRUE	TRUE		3	418	611
oPt-13397	TRUE	TRUE		3	418	611	346	0	1
oPt-13397_c			TRUE		418	611	346
oPt-14678	TRUE	TRUE		3	418	611	346	0	0
oPt-1340		TRUE	TRUE	2	613	613
oPt-1343		TRUE	TRUE	1	614	614
oPt-13431	TRUE	TRUE		3	615	615	350	1	0
oPt-1373	TRUE	TRUE		2	615	615	350	0	0
oPt-1373_c			TRUE		615	615	350
oPt-5431		TRUE		2	615	615	350	0	0
oPt-13444		TRUE		3	616	616	36	0	0
oPt-13808		TRUE		3	616	616	36	0	0
oPt-13808_c			TRUE		616	616	36
oPt-13447		TRUE		3	617	617	74	0	0
oPt-13447_c			TRUE		617	617	74
oPt-15775		TRUE		3	617	617	74	0	0
oPt-13454	TRUE			3	619	619
oPt-13457		TRUE		3	620	620	218	0	0
oPt-14279		TRUE		3	620	620	218	0	0
oPt-14279_c			TRUE		620	620	218
oPt-13459		TRUE	TRUE	3	621	621
oPt-13460	TRUE	TRUE	TRUE	3	622	622
oPt-13461		TRUE		3	623	623	92	0	0
oPt-13461_c			TRUE		623	623	92
oPt-2744		TRUE		2	623	623	92	0	0
oPt-8246		TRUE		2	623	623	92	0	0
oPt-13480	TRUE	TRUE		3	625	625
oPt-13547	TRUE	TRUE		3	625	625	282	3	0
oPt-3804	TRUE	TRUE		1	625	625	282	2	0
oPt-3804_c			TRUE		625	625	282
oPt-13498		TRUE	TRUE	3	628	628
oPt-13513		TRUE	TRUE	3	629	629
oPt-13521		TRUE		3	631	631	344	0	0
oPt-13521_c			TRUE		631	631	344
oPt-18266		TRUE		3	631	631	344	0	0
oPt-13525		TRUE	TRUE	3	633	633
oPt-16364		TRUE		3	633	633
oPt-1355		TRUE	TRUE	2	637	637
oPt-13554		TRUE	TRUE	3	638	638	220	0	0
oPt-13554_c					638	638	220
oPt-13556	TRUE	TRUE		3	640	640	3	0	0
oPt-14769	TRUE	TRUE		3	640	640	3	0	0
oPt-17610	TRUE	TRUE		3	640	640	3	0	0
oPt-17610_c			TRUE		640	640	3
oPt-13557	TRUE	TRUE	TRUE	3	641	641
oPt-13558		TRUE	TRUE	3	642	642
oPt-7145		TRUE		2	642	642
oPt-16883	TRUE	TRUE		3	1314	643
oPt-6367	TRUE	TRUE	TRUE	1	643	643
oPt-13565	TRUE	TRUE		3	643	643	489	0	0
oPt-13565_c					643	643	489
oPt-15462	TRUE	TRUE		3	643	643	489	0	0
oPt-17321	TRUE	TRUE		3	643	643	489	0	0
oPt-7639	TRUE	TRUE		2	643	643	489	0	0
oPt-1357	TRUE			1	645	645	19	0	100
oPt-13571		TRUE		3	646	646	488	0	0
oPt-15598		TRUE		3	646	646	488	1	0
oPt-8511_c			TRUE		646	646	488
oPt-13574		TRUE	TRUE	3	647	647
oPt-13579		TRUE	TRUE	3	648	648
oPt-13590		TRUE	TRUE	3	649	649
oPt-13591		TRUE	TRUE	3	650	650
oPt-13594		TRUE		3	651	651	212	0	0
oPt-14059		TRUE		3	651	651	212	0	0
oPt-14059_c			TRUE		651	651	212
oPt-13608		TRUE	TRUE	3	652	652
oPt-13611		TRUE	TRUE	3	653	653
oPt-1362	TRUE			1	654	654
oPt-13638	TRUE	TRUE		3	659	659	378	0	0
oPt-13800	TRUE	TRUE		3	659	659	378	0	0
oPt-13800_c			TRUE		659	659	378
oPt-13659		TRUE	TRUE	3	660	660
oPt-13661		TRUE	TRUE	3	661	661
oPt-14999		TRUE		3	662	662
oPt-18363		TRUE		3	662	662
oPt-13681		TRUE	TRUE	3	662	662	69	52	0
oPt-15092		TRUE	TRUE	3	662	662	69	44	0
oPt-15092_c					662	662	69
oPt-13690		TRUE	TRUE	3	663	663
oPt-13724		TRUE	TRUE	3	665	665
oPt-13746		TRUE		3	668	668	114	0	0
oPt-13746_c			TRUE		668	668	114
oPt-14569		TRUE		3	668	668	114	0	0
oPt-14744		TRUE		3	668	668	114	0	0
oPt-16537		TRUE		3	668	668	114	0	0
oPt-13747	TRUE	TRUE		3	670	670	158	0	0
oPt-13747_c			TRUE		670	670	158
oPt-17272	TRUE	TRUE		3	670	670	158	0	0
oPt-13749		TRUE		3	672	672	168	1	0
oPt-4563		TRUE		1	672	672	168	1	0
oPt-4563_c			TRUE		672	672	168
oPt-13750		TRUE	TRUE	3	673	673
oPt-13754		TRUE	TRUE	3	674	674
oPt-13760	TRUE			3	675	675
oPt-13764	TRUE	TRUE	TRUE	3	676	676
oPt-8118_c			TRUE		678	678	340
oPt-8791		TRUE		2	678	678	340	1	0
oPt-13782		TRUE		3	678	678	341	0	0
oPt-13782_c			TRUE		678	678	341
oPt-17416		TRUE		3	678	678	341	0	0
oPt-13786		TRUE	TRUE	3	680	680
oPt-13790		TRUE	TRUE	3	681	681
oPt-13793	TRUE	TRUE	TRUE	3	682	682
oPt-13794		TRUE	TRUE	3	683	683
oPt-13811		TRUE	TRUE	3	688	688
oPt-13813		TRUE	TRUE	3	689	689	284	0	0
oPt-13813_c					689	689	284
oPt-13814		TRUE	TRUE	3	691	691
oPt-8723	TRUE	TRUE		2	694	694
oPt-13837		TRUE		3	694	694	408	2	0
oPt-2647	TRUE	TRUE		2	694	694	408	2	0
oPt-2647_c			TRUE		694	694	408
oPt-13852	TRUE	TRUE	TRUE	3	696	696
oPt-13859		TRUE	TRUE	3	697	697
oPt-2648	TRUE	TRUE		2	697	697
oPt-3000	TRUE	TRUE		2	697	697
oPt-13860		TRUE	TRUE	3	698	698
oPt-13862		TRUE	TRUE	3	699	699
oPt-13868		TRUE	TRUE	3	701	701	399	0	0
oPt-13868_c					701	701	399
oPt-13879		TRUE		3	704	704	462	0	0
oPt-15478		TRUE		3	704	704	462	0	0
oPt-18249		TRUE		3	704	704	462	0	0
oPt-4237		TRUE		1	704	704	462	0	0
oPt-4237_c			TRUE		704	704	462
oPt-13894	TRUE	TRUE	TRUE	3	190	705
oPt-13895	TRUE			3	706	706
oPt-13898		TRUE	TRUE	3	709	709
oPt-13901		TRUE		3	710	710	239	1	0
oPt-13901_c			TRUE		710	710	239
oPt-5349		TRUE		2	710	710	239	1	0
oPt-13916		TRUE	TRUE	3	713	713
oPt-17941		TRUE		3	718	718	26	0	0
oPt-17941_c					718	718	26
oPt-13944		TRUE		3	718	718	151	0	0
oPt-13944_c			TRUE		718	718	151
oPt-13952		TRUE	TRUE	3	722	722
oPt-9487	TRUE	TRUE		2	723	723
oPt-13953	TRUE	TRUE		3	723	723	459	0	0
oPt-13953_c			TRUE		723	723	459
oPt-17754	TRUE	TRUE		3	723	723	459	0	0
oPt-2477	TRUE	TRUE		2	723	723	459	1	0
oPt-2523	TRUE	TRUE		2	723	723	459	0	0
oPt-13965	TRUE			3	725	725
oPt-13969	TRUE	TRUE		3	726	726	199	0	1
oPt-3049	TRUE	TRUE		2	726	726	199	0	1
oPt-3049_c			TRUE		726	726	199
oPt-13970	TRUE	TRUE		3	727	727	82	1	0
oPt-13970_c			TRUE		727	727	82
oPt-6549	TRUE	TRUE		2	727	727	82	1	0
oPt-13982		TRUE	TRUE	3	730	730
oPt-14210		TRUE		3	730	730
oPt-13991		TRUE	TRUE	3	733	733
oPt-14018		TRUE	TRUE	3	736	736
oPt-14033		TRUE	TRUE	3	739	739	280	0	0
oPt-15383	TRUE	TRUE		3	739	739	280	0	0
oPt-15383_c					739	739	280
oPt-14050	TRUE	TRUE		3	740	740	44	0	0
oPt-14840	TRUE	TRUE	TRUE	3	740	740	44	0	0
oPt-14840_c					740	740	44
oPt-14067		TRUE		3	743	743
oPt-3063		TRUE	TRUE	1	743	743
oPt-14083		TRUE	TRUE	3	746	746
oPt-14091	TRUE			3	35	747
oPt-14108	TRUE	TRUE	TRUE	3	748	748
oPt-14113		TRUE		3	749	749	68	0	0
oPt-14113_c			TRUE		749	749	68
oPt-4203		TRUE		2	749	749	68	0	0
oPt-14124		TRUE	TRUE	3	751	751
oPt-14127		TRUE	TRUE	3	752	752
oPt-14144	TRUE			3	753	753
oPt-14149	TRUE	TRUE	TRUE	3	233	754
oPt-14157	TRUE	TRUE		3	755	755	352	3	0
oPt-9486	TRUE	TRUE		1	755	755	352	3	0
oPt-9486_c			TRUE		755	755	352
oPt-14172	TRUE	TRUE		3	756	756	333	0	1
oPt-17866	TRUE	TRUE		3	756	756	333	0	1
oPt-17866_c			TRUE		756	756	333
oPt-14182		TRUE	TRUE	3	757	757
oPt-14185	TRUE	TRUE		3	758	758	65	1	1
oPt-2760	TRUE	TRUE		2	758	758	65	1	1
oPt-2760_c			TRUE		758	758	65
oPt-14187	TRUE	TRUE	TRUE	3	759	759	162	0	3
oPt-14187_c					759	759	162
oPt-14205		TRUE	TRUE	3	762	762
oPt-14208		TRUE		3	763	763	458	0	0
oPt-14208_c			TRUE		763	763	458
oPt-15308		TRUE		3	763	763	458	0	0
oPt-16690		TRUE		3	763	763	458	0	0
oPt-17474		TRUE		3	763	763	458	0	0
oPt-14228		TRUE	TRUE	3	766	766
oPt-18281	TRUE	TRUE	TRUE	3	116	767
oPt-14230		TRUE		3	767	767	231	1	0
oPt-14234		TRUE	TRUE	3	768	768
oPt-1424	TRUE			2	769	769	347	0	3
oPt-14256		TRUE	TRUE	3	773	773
oPt-14259		TRUE		3	774	774	237	4	0
oPt-9747		TRUE		1	774	774	237	3	0
oPt-9747_c			TRUE		774	774	237
oPt-14264	TRUE	TRUE	TRUE	3	775	775
oPt-9850	TRUE	TRUE		2	775	775
oPt-1427	TRUE	TRUE	TRUE	2	777	777
oPt-14277	TRUE	TRUE	TRUE	3	778	778
oPt-14292	TRUE			3	781	781
oPt-14299	TRUE	TRUE	TRUE	3	782	782
oPt-1446	TRUE	TRUE		2	782	782
oPt-18186	TRUE	TRUE		3	782	782
oPt-8495	TRUE	TRUE		2	782	782
oPt-14301	TRUE	TRUE		3	783	783	261	1	0
oPt-14301_c			TRUE		783	783	261
oPt-2284		TRUE		2	783	783	261	1	0
oPt-14310		TRUE		3	785	785	241	2	0
oPt-14310_c			TRUE		785	785	241
oPt-16017		TRUE		3	785	785	241	2	0
oPt-14312		TRUE	TRUE	3	787	787
oPt-14317	TRUE			3	791	791	334	0	1
oPt-14319	TRUE			3	792	792
oPt-14322		TRUE		3	793	793
oPt-15881		TRUE	TRUE	3	793	793
oPt-14324		TRUE	TRUE	3	794	794
oPt-14336	TRUE			3	795	795
oPt-7198		TRUE		2	796	796
oPt-7784		TRUE		2	796	796
oPt-14342		TRUE	TRUE	3	796	796	29	4	0
oPt-14361		TRUE	TRUE	3	799	799	70	0	0
oPt-14361_c					799	799	70
oPt-14381	TRUE	TRUE		3	427	802	471	0	0
oPt-16558	TRUE	TRUE		3	427	802	471	0	0
oPt-18233	TRUE	TRUE		3	427	802	471	0	0
oPt-18233_c			TRUE		427	802	471
oPt-14383	TRUE	TRUE		3	803	803	71	0	4
oPt-14383_c			TRUE		803	803	71
oPt-17717	TRUE	TRUE		3	803	803	71	0	4
oPt-14389		TRUE	TRUE	3	805	805
oPt-14395	TRUE			3	807	807
oPt-14405		TRUE	TRUE	3	808	808
oPt-14420	TRUE			3	809	809
oPt-6534		TRUE		1	810	810
oPt-14423		TRUE		3	810	810	382	4	0
oPt-7991		TRUE		1	810	810	382	4	0
oPt-7991_c			TRUE		810	810	382
oPt-14428		TRUE	TRUE	3	811	811
oPt-14429		TRUE	TRUE	3	812	812
oPt-14436		TRUE	TRUE	3	813	813
oPt-14441		TRUE	TRUE	3	814	814
oPt-14444		TRUE		3	815	815	234	0	0
oPt-14444_c			TRUE		815	815	234
oPt-8041		TRUE		2	815	815	234	0	0
oPt-14456		TRUE		3	817	817	244	0	0
oPt-14456_c			TRUE		817	817	244
oPt-14821		TRUE		3	817	817	244	0	0
oPt-15520		TRUE		3	820	820
oPt-9498		TRUE	TRUE	1	820	820
oPt-15125		TRUE		3	820	820	208	0	0
oPt-15125_c					820	820	208
oPt-16936		TRUE		3	820	820	208	0	0
oPt-14466		TRUE		3	820	820	251	0	0
oPt-14466_c					820	820	251
oPt-16069		TRUE		3	820	820	251	0	0
oPt-4883	TRUE	TRUE		2	822	822
oPt-14468	TRUE	TRUE		3	822	822	145	1	1
oPt-3986	TRUE	TRUE		1	822	822	145	1	1
oPt-3986_c			TRUE		822	822	145
oPt-14469		TRUE	TRUE	3	823	823
oPt-14472		TRUE		3	824	824	345	0	0
oPt-14472_c			TRUE		824	824	345
oPt-15098		TRUE		3	824	824	345	0	0
oPt-16959		TRUE		3	824	824	345	0	0
oPt-14494		TRUE		3	827	827	442	0	0
oPt-15843		TRUE		3	827	827	442	0	0
oPt-15843_c			TRUE		827	827	442
oPt-16369		TRUE		3	827	827	442	0	0
oPt-17401		TRUE		3	827	827	442	0	0
oPt-17409		TRUE		3	827	827	442	0	0
oPt-14513	TRUE	TRUE	TRUE	3	831	831
oPt-14516	TRUE			3	832	832
oPt-14530	TRUE	TRUE	TRUE	3	834	834	484	1	4
oPt-14545		TRUE		3	837	837	249	0	0
oPt-14545_c			TRUE		837	837	249
oPt-8758		TRUE		2	837	837	249	0	0
oPt-14552	TRUE	TRUE	TRUE	3	839	839
oPt-14558		TRUE	TRUE	3	840	840
oPt-14571	TRUE	TRUE	TRUE	3	844	844
oPt-1729	TRUE	TRUE		2	295	846
oPt-14589	TRUE	TRUE		3	295	846	202	0	0
oPt-3314	TRUE	TRUE		1	295	846	202	0	0
oPt-3314_c			TRUE		295	846	202	0	0
oPt-14591		TRUE		3	848	848	87	1	0
oPt-15077		TRUE		3	848	848	87	1	0
oPt-15077_c			TRUE		848	848	87
oPt-14599	TRUE	TRUE		3	849	849	7	2	0
oPt-14599_c			TRUE		849	849	7
oPt-17565		TRUE		3	849	849	7	2	0
oPt-14600		TRUE	TRUE	3	851	851
oPt-14609		TRUE	TRUE	3	852	852
oPt-14611		TRUE	TRUE	3	853	853
oPt-14613		TRUE	TRUE	3	854	854
oPt-14615		TRUE		3	855	855	450	0	0
oPt-15495		TRUE		3	855	855	450	0	0
oPt-15766		TRUE		3	855	855	450	0	0
oPt-17400		TRUE		3	855	855	450	0	0
oPt-18263		TRUE		3	855	855	450	0	0
oPt-18263_c			TRUE		855	855	450
oPt-1463	TRUE	TRUE	TRUE	2	857	857
oPt-14641		TRUE	TRUE	3	859	859
oPt-14651		TRUE		3	861	861	130	1	0
oPt-16998		TRUE		3	861	861	130	0	0
oPt-16998_c			TRUE		861	861	130
oPt-17885		TRUE		3	861	861	130	1	0
oPt-14653	TRUE	TRUE	TRUE	3	809	862
oPt-1466		TRUE	TRUE	1	863	863
oPt-14665	TRUE	TRUE		3	35	864	353	0	0
oPt-15382	TRUE	TRUE		3	35	864	353	0	1
oPt-15382_c			TRUE		35	864	353
oPt-14677		TRUE	TRUE	3	866	866	91	3	0
oPt-14690	TRUE	TRUE	TRUE	3	868	868
oPt-14697		TRUE		3	869	869	308	0	0
oPt-6854_c			TRUE		869	869	308
oPt-1472		TRUE	TRUE	2	871	871
oPt-14739		TRUE	TRUE	3	873	873
oPt-1474	TRUE	TRUE	TRUE	2	178	874
oPt-14740		TRUE		3	875	875	467	1	0
oPt-14740_c			TRUE		875	875	467
oPt-18075		TRUE		3	875	875	467	1	0
oPt-14750		TRUE	TRUE	3	878	878
oPt-14755	TRUE	TRUE	TRUE	3	880	880	384	0	1
oPt-14755_c					880	880	384
oPt-14760		TRUE	TRUE	3	882	882
oPt-14768	TRUE	TRUE		3	883	883	355	4	0
oPt-4235	TRUE	TRUE		1	883	883	355	3	0
oPt-4235_c			TRUE		883	883	355
oPt-14778		TRUE	TRUE	3	887	887	309	0	0
oPt-14778_c					887	887	309
oPt-14781	TRUE	TRUE	TRUE	3	889	889
oPt-16131	TRUE	TRUE		3	1190	889
oPt-14797		TRUE	TRUE	3	890	890
oPt-14798		TRUE		3	891	891	213	0	0
oPt-17440		TRUE		3	891	891	213	0	0
oPt-17440_c			TRUE		891	891	213
oPt-6467		TRUE		2	891	891	213	0	0
oPt-14814		TRUE		3	892	892	143	1	0
oPt-16934		TRUE		3	892	892	143	1	0
oPt-16934_c			TRUE		892	892	143
oPt-14816		TRUE	TRUE	3	893	893
oPt-14830		TRUE	TRUE	3	895	895
oPt-14838		TRUE	TRUE	3	898	898
oPt-14843		TRUE		3	901	901	449	0	0
oPt-14843_c			TRUE		901	901	449
oPt-15603		TRUE		3	901	901	449	0	0
oPt-14852		TRUE		3	903	903	183	0	0
oPt-17287		TRUE		3	903	903	183	0	0
oPt-17287_c			TRUE		903	903	183
oPt-14857		TRUE	TRUE	3	904	904	125	2	0
oPt-14864		TRUE	TRUE	3	905	905
oPt-14867		TRUE		3	906	906	314	1	0
oPt-14867_c			TRUE		906	906	314
oPt-17324		TRUE		3	906	906	314	1	0
oPt-14889	TRUE	TRUE	TRUE	3	910	910
oPt-1933		TRUE		2	912	912
oPt-14897		TRUE		3	912	912	215	0	0
oPt-14897_c			TRUE		912	912	215
oPt-17980		TRUE		3	912	912	215	0	0
oPt-14898		TRUE	TRUE	3	914	914	63	0	0
oPt-14898_c					914	914	63
oPt-14907		TRUE	TRUE	3	917	917
oPt-14917	TRUE			3	918	918
oPt-14919		TRUE	TRUE	3	919	919
oPt-14922	TRUE			3	35	920
oPt-14924	TRUE			3	921	921	391	0	0
oPt-14924_c					921	922	391
oPt-14937		TRUE	TRUE	3	923	923
oPt-14940		TRUE	TRUE	3	924	924	377	0	0
oPt-14940_c					924	924	377
oPt-14948		TRUE	TRUE	3	927	927
oPt-14957		TRUE	TRUE	3	928	928
oPt-14960	TRUE			3	930	930
oPt-14966		TRUE	TRUE	3	931	931
oPt-14969		TRUE	TRUE	3	932	932
oPt-15003		TRUE	TRUE	3	938	938
oPt-15006	TRUE			3	78	939
oPt-15010		TRUE	TRUE	3	940	940	401	0	0
oPt-15010_c					940	940	401
oPt-15011		TRUE	TRUE	3	942	942
oPt-15025	TRUE	TRUE		3	944	944	227	0	0
oPt-4915	TRUE	TRUE		2	944	944	227	0	0
oPt-4915_c			TRUE		944	944	227
oPt-15028		TRUE	TRUE	3	945	945
oPt-1504		TRUE	TRUE	1	946	946
oPt-15048	TRUE	TRUE		3	948	948	405	1	0
oPt-15048_c			TRUE		948	948	405
oPt-2754	TRUE	TRUE		2	948	948	405	1	0
oPt-7887		TRUE	TRUE	1	950	950
oPt-15057		TRUE		3	950	950	50	0	0
oPt-15057_c			TRUE		950	950	50
oPt-15066		TRUE	TRUE	3	952	952
oPt-15112		TRUE	TRUE	3	961	961
oPt-15113	TRUE			3	962	962
oPt-15116		TRUE	TRUE	3	963	963
oPt-1512	TRUE	TRUE		1	965	965	439	0	0
oPt-4003	TRUE	TRUE		1	965	965	439	0	1
oPt-4898	TRUE	TRUE		1	965	965	439	0	0
oPt-9025	TRUE	TRUE		1	965	965	439	0	0
oPt-9025_c			TRUE		965	965	439
oPt-15850		TRUE		3	968	968
oPt-15141		TRUE	TRUE	3	968	968	417	22	0
oPt-15143		TRUE	TRUE	3	969	969
oPt-15145	TRUE	TRUE		3	970	970
oPt-16012	TRUE	TRUE		3	970	970	35	1	0
oPt-16012_c			TRUE		970	970	35
oPt-2554		TRUE		2	970	970	35	1	0
oPt-15174		TRUE	TRUE	3	972	972
oPt-1518	TRUE	TRUE		1	973	973	30	0	0
oPt-8509	TRUE	TRUE		1	973	973	30	0	0
oPt-8509_c			TRUE		973	973	30
oPt-15182	TRUE	TRUE	TRUE	3	974	974
oPt-15186		TRUE		3	975	975
oPt-16437		TRUE		3	975	975	76	0	0
oPt-16437_c			TRUE		975	975	76
oPt-8215		TRUE		2	975	975	76	0	0
oPt-15193		TRUE	TRUE	3	976	976	390	0	0
oPt-15193_c					976	976	390
oPt-15198	TRUE	TRUE	TRUE	3	158	978
oPt-15208	TRUE	TRUE	TRUE	3	35	979
oPt-15215		TRUE		3	980	980	322	3	0
oPt-15215_c			TRUE		980	980	322
oPt-3480		TRUE		2	980	980	322	4	0
oPt-15222	TRUE			3	982	982
oPt-15242		TRUE	TRUE	3	983	983
oPt-15243		TRUE	TRUE	3	984	984
oPt-15246		TRUE	TRUE	3	985	985
oPt-15247	TRUE	TRUE	TRUE	3	986	986
oPt-15248		TRUE		3	987	987	73	0	0
oPt-15980		TRUE		3	987	987	73	0	0
oPt-15980_c			TRUE		987	987	73
oPt-15250		TRUE	TRUE	3	988	988
oPt-15254		TRUE	TRUE	3	989	989
oPt-15257	TRUE	TRUE	TRUE	3	179	990	24	0	0
oPt-15257_c					179	990	24
oPt-15259		TRUE	TRUE	3	992	992
oPt-15267		TRUE	TRUE	3	993	993
oPt-15271		TRUE	TRUE	3	994	994
oPt-15282		TRUE	TRUE	3	995	995
oPt-15285		TRUE	TRUE	3	996	996
oPt-15287	TRUE			3	997	997
oPt-15301		TRUE	TRUE	3	1000	1000
oPt-15302		TRUE	TRUE	3	1001	1001	141	0	0
oPt-15302_c					1001	1001	141
oPt-15309	TRUE	TRUE	TRUE	3	1004	1004
oPt-15310		TRUE		3	1005	1005	446	0	0
oPt-15310_c			TRUE		1005	1005	446
oPt-16563		TRUE		3	1005	1005	446	0	0
oPt-15329	TRUE	TRUE	TRUE	3	1007	1007
oPt-15331		TRUE	TRUE	3	1008	1008
oPt-15332		TRUE	TRUE	3	1009	1009
oPt-15333		TRUE		3	1010	1010
oPt-17842		TRUE	TRUE	3	1010	1010
oPt-15363	TRUE			3	1013	1013
oPt-15371		TRUE	TRUE	3	1014	1014
oPt-15376	TRUE	TRUE		3	1015	1015	298	0	0
oPt-17989	TRUE	TRUE		3	1015	1015	298	1	0
oPt-2130_c			TRUE		1015	1015	298
oPt-15377	TRUE	TRUE	TRUE	3	1016	1016
oPt-15391	TRUE	TRUE	TRUE	3	1021	1021
oPt-15394		TRUE	TRUE	3	1022	1022	287	0	0
oPt-15394_c					1022	1022	287
oPt-15395		TRUE	TRUE	3	1024	1024
oPt-16165	TRUE	TRUE		3	116	1025
oPt-15397	TRUE	TRUE		3	116	1025	6	0	0
oPt-16431	TRUE	TRUE		3	116	1025	6	0	0
oPt-7417_c			TRUE		116	1025	6
oPt-15408	TRUE	TRUE		3	1026	1026	296	0	4
oPt-15408_c			TRUE		1026	1026	296
oPt-17501	TRUE	TRUE		3	1026	1026	297	0	0
oPt-17501_c					1026	1026	297
oPt-2428	TRUE	TRUE		1	1028	1028	347	1	0
oPt-9239	TRUE	TRUE		1	1028	1028	347	1	1
oPt-9239_c			TRUE		1028	1028	347
oPt-15417	TRUE	TRUE		3	1028	1028	371	2	0
oPt-6852	TRUE	TRUE		1	1028	1028	371	2	0
oPt-6852_c					1028	1028	371
oPt-15422		TRUE	TRUE	3	1029	1029	443	24	0
oPt-15422_c			TRUE		1030	1030	443
oPt-15436	TRUE	TRUE		3	1031	1031	176	3	1
oPt-17022	TRUE	TRUE		3	1031	1031	176	3	1
oPt-17022_c			TRUE		1031	1031	176
oPt-15437	TRUE	TRUE	TRUE	3	1032	1032
oPt-15453	TRUE	TRUE	TRUE	3	1033	1033
oPt-15456		TRUE	TRUE	3	1034	1034
oPt-15496	TRUE	TRUE	TRUE	3	965	1040
oPt-15501		TRUE	TRUE	3	1041	1041
oPt-2184		TRUE		2	1041	1041
oPt-15508		TRUE	TRUE	3	1042	1042	438	0	0
oPt-15508_c					1042	1042	438
oPt-15509		TRUE	TRUE	3	1044	1044	39	0	0
oPt-15509_c					1044	1044	39
oPt-1551	TRUE			2	1046	1046
oPt-8501		TRUE		2	1047	1047
oPt-15514		TRUE	TRUE	3	1047	1047	175	59	0
oPt-15553		TRUE	TRUE	3	1047	1047	175	51	0
oPt-15553_c					1047	1047	175
oPt-15517		TRUE	TRUE	3	1048	1048
oPt-15532		TRUE	TRUE	3	1050	1050	47	0	0
oPt-15532_c					1050	1050	47
oPt-15535		TRUE		3	1052	1052	40	1	0
oPt-1761		TRUE		2	1052	1052	40	0	0
oPt-1761_c			TRUE		1052	1052	40
oPt-9429		TRUE		2	1052	1052	40	1	0
oPt-15537	TRUE	TRUE	TRUE	3	1053	1053	127	0	0
oPt-15537_c					1053	1053	127
oPt-15543		TRUE	TRUE	3	1055	1055	454	0	0
oPt-15543_c					1055	1055	454
oPt-15557	TRUE			3	310	1060	56	0	0
oPt-15561		TRUE	TRUE	3	1062	1062
oPt-9769		TRUE		2	1062	1062
oPt-15571		TRUE	TRUE	3	1063	1063
oPt-17326		TRUE		3	1063	1063
oPt-15581		TRUE	TRUE	3	1066	1066	435	4	0
oPt-15582		TRUE	TRUE	3	1067	1067
oPt-15587		TRUE		3	1068	1068	398	0	0
oPt-15725		TRUE		3	1068	1068	398	0	0
oPt-15725_c			TRUE		1068	1068	398
oPt-15595		TRUE	TRUE	3	1071	1071
oPt-15597	TRUE	TRUE		3	35	1072	286	0	1
oPt-16230	TRUE	TRUE		3	35	1072	286	0	0
oPt-1817_c			TRUE		35	1072	286
oPt-15615		TRUE	TRUE	3	1075	1075	443	52	0
oPt-15622		TRUE	TRUE	3	1076	1076
oPt-1565		TRUE	TRUE	1	1079	1079
oPt-15664		TRUE	TRUE	3	1081	1081	473	0	0
oPt-15664_c					1081	1081	473
oPt-15665		TRUE		3	190	1083	123	0	0
oPt-17188	TRUE	TRUE		3	190	1083	123	0	3
oPt-17188_c			TRUE		190	1083	123
oPt-15681	TRUE	TRUE	TRUE	3	206	1088
oPt-15683		TRUE	TRUE	3	1089	1089
oPt-15688		TRUE		3	1090	1090	22	0	0
oPt-16199		TRUE		3	1090	1090	22	0	0
oPt-16199_c			TRUE		1090	1090	22
oPt-15695	TRUE	TRUE		3	1093	1093	197	1	3
oPt-18018	TRUE	TRUE		3	1093	1093	197	3	0
oPt-4545_c			TRUE		1093	1093	197
oPt-15709	TRUE	TRUE	TRUE	3	1096	1096
oPt-15730		TRUE	TRUE	3	1099	1099
oPt-7202		TRUE		2	1099	1099
oPt-15734		TRUE		3	1100	1100	138	0	0
oPt-15734_c			TRUE		1100	1100	138
oPt-16288		TRUE		3	1100	1100	138	0	0
oPt-15736	TRUE	TRUE	TRUE	3	35	1102
oPt-15746	TRUE	TRUE		3	1103	1103	160	3	1
oPt-15746_c			TRUE		1103	1103	160
oPt-9361	TRUE	TRUE		2	1103	1103	160	4	1
oPt-15761		TRUE	TRUE	3	1106	1106	288	39	0
oPt-15761_c					1106	1106	288
oPt-15905		TRUE	TRUE	3	1106	1106	288	44	0
oPt-15763		TRUE		3	1108	1108	96	0	0
oPt-15763_c			TRUE		1108	1108	96
oPt-18421		TRUE		3	1108	1108	96	0	0
oPt-4793		TRUE		2	1108	1108	96	0	0
oPt-15764	TRUE			3	1110	1110
oPt-15784	TRUE	TRUE	TRUE	3	1114	1114
oPt-15787		TRUE		3	1115	1115	180	0	0
oPt-15787_c			TRUE		1115	1115	180
oPt-16356		TRUE		3	1115	1115	180	0	0
oPt-5767		TRUE		2	1115	1115	180	1	0
oPt-15813		TRUE		3	1117	1117
oPt-1828		TRUE	TRUE	2	1117	1117
oPt-15814	TRUE	TRUE	TRUE	3	1118	1118
oPt-1583	TRUE	TRUE	TRUE	1	1120	1120
oPt-15834		TRUE	TRUE	3	1121	1121
oPt-15837		TRUE		3	1122	1122	387	1	0
oPt-8483	TRUE	TRUE		1	1122	1122	387	1	0
oPt-8483_c			TRUE		1122	1122	387
oPt-15856		TRUE		3	1126	1126	440	3	0
oPt-17793		TRUE		3	1126	1126	440	3	0
oPt-2070		TRUE		1	1126	1126	440	2	0
oPt-2598		TRUE		1	1126	1126	440	3	0
oPt-2598_c			TRUE		1126	1126	440
oPt-15858		TRUE	TRUE	3	1127	1127
oPt-1586	TRUE			1	112	1128
oPt-15870		TRUE		3	1129	1129	159	1	0
oPt-15870_c			TRUE		1129	1129	159
oPt-16308		TRUE		3	1129	1129	159	1	0
oPt-15871		TRUE		3	1131	1131	435	1	0
oPt-15871_c			TRUE		1131	1131	435
oPt-17945		TRUE		3	1131	1131	435	1	0
oPt-17954		TRUE		3	1131	1131	435	1	0
oPt-15874	TRUE	TRUE	TRUE	3	1133	1133
oPt-8819	TRUE	TRUE		2	1133	1133
oPt-15877		TRUE	TRUE	3	1134	1134
oPt-15882		TRUE	TRUE	3	1136	1136
oPt-15884		TRUE	TRUE	3	1137	1137
oPt-15885		TRUE	TRUE	3	1138	1138
oPt-15886	TRUE	TRUE	TRUE	3	1139	1139
oPt-15903		TRUE	TRUE	3	1140	1140
oPt-15904	TRUE	TRUE	TRUE	3	1141	1141
oPt-15924		TRUE	TRUE	3	1143	1143
oPt-15932		TRUE	TRUE	3	1144	1144
oPt-15954		TRUE		3	1149	1149	226	10	0
oPt-15954_c			TRUE		1149	1149	226
oPt-8571		TRUE		2	1149	1149	226	10	0
oPt-15971		TRUE	TRUE	3	1152	1152
oPt-15990	TRUE	TRUE		3	1156	1156	174	0	0
oPt-1641_c			TRUE		1156	1156	174
oPt-17493	TRUE	TRUE		3	1156	1156	174	0	0
oPt-15991		TRUE	TRUE	3	1157	1157
oPt-15993	TRUE	TRUE	TRUE	3	1158	1158	84	0	4
oPt-15993_c					1158	1158	84
oPt-15994	TRUE	TRUE	TRUE	3	1160	1160
oPt-16013		TRUE	TRUE	3	1163	1163
oPt-16018	TRUE			3	1165	1165
oPt-1602	TRUE			1	342	1166	433	0	0
oPt-16022		TRUE		3	1167	1167	381	0	0
oPt-16110		TRUE		3	1167	1167	381	0	0
oPt-16110_c			TRUE		1167	1167	381
oPt-16024		TRUE		3	1168	1168	395	1	0
oPt-16024_c			TRUE		1168	1168	395
oPt-17035		TRUE		3	1168	1168	395	1	0
oPt-16029	TRUE			3	1170	1170
oPt-16041		TRUE	TRUE	3	1171	1171
oPt-16049		TRUE	TRUE	3	1172	1172
oPt-16077		TRUE	TRUE	3	1174	1174
oPt-16079		TRUE	TRUE	3	1175	1175
oPt-16084	TRUE	TRUE		3	1176	1176
oPt-7690	TRUE	TRUE		2	1176	1176
oPt-16130	TRUE	TRUE		3	1176	1176	369	0	0
oPt-16130_c			TRUE		1176	1176	369
oPt-17966	TRUE	TRUE		3	1176	1176	369	0	0
oPt-16095		TRUE		3	1177	1177	193	5	0
oPt-16105		TRUE		3	1177	1177	193	4	0
oPt-9199_c			TRUE		1177	1177	193
oPt-1611	TRUE			1	1180	1180
oPt-16117	TRUE	TRUE	TRUE	3	1185	1185
oPt-16128	TRUE	TRUE		3	1186	1186	42	1	0
oPt-16128_c			TRUE		1186	1186	42
oPt-2910		TRUE		1	1186	1186	42	1	0
oPt-16150		TRUE		3	1192	1192	319	0	0
oPt-16150_c			TRUE		1192	1192	319
oPt-18414		TRUE		3	1192	1192	319	0	0
oPt-17687		TRUE		3	1194	1194	269	0	0
oPt-17687_c					1194	1194	269
oPt-17692		TRUE		3	1194	1194	269	0	0
oPt-16151		TRUE		3	1194	1194	480	1	0
oPt-16414		TRUE		3	1194	1194	480	0	0
oPt-16414_c			TRUE		1194	1194	480
oPt-17759		TRUE		3	1194	1194	480	1	0
oPt-16158		TRUE		3	1195	1195	37	0	0
oPt-9627		TRUE		2	1195	1195	37	0	0
oPt-9627_c			TRUE		1195	1195	37
oPt-16174		TRUE	TRUE	3	1197	1197
oPt-16182	TRUE	TRUE	TRUE	3	1198	1198
oPt-16187		TRUE	TRUE	3	1199	1199
oPt-16191	TRUE	TRUE		3	1200	1200	338	3	0
oPt-16191_c			TRUE		1200	1200	338
oPt-7751		TRUE		2	1200	1200	338	3	0
oPt-16202	TRUE	TRUE	TRUE	3	1204	1204	302	0	0
oPt-16202_c					1204	1204	302
oPt-16204		TRUE	TRUE	3	1206	1206
oPt-16220		TRUE	TRUE	3	1207	1207
oPt-16233	TRUE			3	1209	1209
oPt-16243		TRUE	TRUE	3	1210	1210
oPt-16248		TRUE	TRUE	3	1211	1211
oPt-16251	TRUE	TRUE		3	1212	1212	163	1	97
oPt-7371	TRUE	TRUE		1	1212	1212	163	1	99
oPt-16252		TRUE	TRUE	3	1213	1213
oPt-16255		TRUE	TRUE	3	1214	1214
oPt-16275		TRUE		3	1215	1215	137	4	0
oPt-16275_c			TRUE		1215	1215	137
oPt-18323		TRUE		3	1215	1215	137	4	0
oPt-16280		TRUE	TRUE	3	1217	1217
oPt-16304		TRUE	TRUE	3	1222	1222
oPt-16320		TRUE	TRUE	3	1224	1224
oPt-16322		TRUE	TRUE	3	1225	1225
oPt-16324		TRUE		3	1226	1226
oPt-17114		TRUE		3	1226	1226	94	0	0
oPt-17114_c			TRUE		1226	1226	94
oPt-16340		TRUE	TRUE	3	1227	1227
oPt-16342		TRUE	TRUE	3	1228	1228
oPt-16349		TRUE		3	1229	1229	53	0	0
oPt-16349_c			TRUE		1229	1229	53
oPt-16958		TRUE		3	1229	1229	53	0	0
oPt-16361		TRUE	TRUE	3	1232	1232
oPt-16366	TRUE	TRUE	TRUE	3	1234	1234
oPt-1638		TRUE	TRUE	2	1236	1236
oPt-16403	TRUE	TRUE	TRUE	3	1238	1238	111	0	0
oPt-16403_c					1238	1238	111
oPt-1641	TRUE	TRUE	TRUE	1	1241	1241	174	2	0
oPt-16436	TRUE	TRUE	TRUE	3	1246	1246
oPt-1644	TRUE	TRUE	TRUE	2	1249	1249
oPt-16443		TRUE	TRUE	3	1250	1250
oPt-16444	TRUE	TRUE		3	1251	1251	250	1	0
oPt-6975	TRUE	TRUE		1	1251	1251	250	1	0
oPt-6975_c			TRUE		1251	1251	250
oPt-16462	TRUE	TRUE	TRUE	3	34	1254
oPt-16471	TRUE	TRUE	TRUE	3	1255	1255
oPt-16480		TRUE	TRUE	3	1256	1256
oPt-16487		TRUE		3	1257	1257	275	1	0
oPt-16487_c			TRUE		1257	1257	275
oPt-4812		TRUE		2	1257	1257	275	1	0
oPt-6472		TRUE		2	1257	1257	275	0	0
oPt-16524		TRUE	TRUE	3	1259	1259
oPt-16530	TRUE	TRUE		3	1261	1261	132	0	0
oPt-16530_c			TRUE		1261	1261	132
oPt-17280	TRUE	TRUE		3	1261	1261	132	0	0
oPt-16533		TRUE		3	1263	1263	20	0	0
oPt-17178	TRUE	TRUE		3	1263	1263	20	0	0
oPt-17178_c			TRUE		1263	1263	20
oPt-16541		TRUE	TRUE	3	1265	1265
oPt-16544		TRUE	TRUE	3	1266	1266	393	0	0
oPt-16544_c					1266	1266	393
oPt-1655		TRUE	TRUE	2	1268	1268
oPt-16552	TRUE	TRUE	TRUE	3	35	1269
oPt-16578	TRUE	TRUE	TRUE	3	1272	1272
oPt-16601		TRUE	TRUE	3	1276	1276
oPt-1661	TRUE	TRUE		1	1277	1277	469	1	0
oPt-1661_c			TRUE		1277	1277	469
oPt-8886	TRUE	TRUE		1	1277	1277	469	1	1
oPt-16610	TRUE	TRUE	TRUE	3	1279	1279
oPt-16618	TRUE	TRUE	TRUE	3	1280	1280
oPt-16663		TRUE	TRUE	3	1283	1283
oPt-16664		TRUE	TRUE	3	1284	1284
oPt-16668		TRUE		3	1285	1285	325	0	0
oPt-3156		TRUE		2	1285	1285	325	0	0
oPt-4560		TRUE		2	1285	1285	325	0	0
oPt-4560_c			TRUE		1285	1285	325
oPt-16678	TRUE	TRUE		3	791	1286	185	3	0
oPt-8771	TRUE	TRUE		1	791	1286	185	3	0
oPt-8771_c			TRUE		791	1286	185
oPt-16682		TRUE	TRUE	3	1287	1287
oPt-5783		TRUE		2	1287	1287
oPt-16693		TRUE		3	1289	1289	460	5	0
oPt-17143		TRUE	TRUE	3	1289	1289	460	5	0
oPt-16702	TRUE			3	1290	1290
oPt-16706	TRUE	TRUE	TRUE	3	1291	1291
oPt-16709	TRUE			3	1292	1292
oPt-16717		TRUE	TRUE	3	1293	1293
oPt-1971	TRUE	TRUE		2	1294	1294
oPt-1672	TRUE	TRUE		2	1294	1294	109	0	0
oPt-1672_c			TRUE		1294	1294	109
oPt-17840	TRUE	TRUE		3	1294	1294	109	0	0
oPt-16725	TRUE	TRUE	TRUE	3	1297	1297	327	0	0
oPt-16725_c					1297	1297	327
oPt-16737	TRUE	TRUE	TRUE	3	1299	1299
oPt-1674		TRUE		2	1300	1300	357	6	0
oPt-4076	TRUE	TRUE	TRUE	1	1300	1300	357	5	99
oPt-16745	TRUE	TRUE		3	1301	1301	216	1	0
oPt-6636	TRUE	TRUE		1	1301	1301	216	1	0
oPt-6636_c			TRUE		1301	1301	216
oPt-16786	TRUE	TRUE	TRUE	3	1302	1302
oPt-16798	TRUE	TRUE	TRUE	3	1303	1303
oPt-16802		TRUE	TRUE	3	1304	1304
oPt-16821	TRUE	TRUE		3	158	1305	260	1	0
oPt-16821_c			TRUE		158	1305	260
oPt-6327	TRUE	TRUE		2	158	1305	260	1	0
oPt-16828		TRUE	TRUE	3	1307	1307
oPt-16836	TRUE	TRUE	TRUE	3	1308	1308
oPt-16842		TRUE	TRUE	3	1309	1309
oPt-16849	TRUE	TRUE		3	1311	1311	139	0	0
oPt-3782	TRUE	TRUE		2	1311	1311	139	0	0
oPt-3782_c			TRUE		1311	1311	139
oPt-16851		TRUE	TRUE	3	1312	1312
oPt-16874	TRUE	TRUE	TRUE	3	1313	1313
oPt-16885	TRUE	TRUE	TRUE	3	1315	1315
oPt-16892		TRUE	TRUE	3	1316	1316
oPt-16902		TRUE		3	1317	1317	184	2	0
oPt-9297		TRUE		2	1317	1317	184	2	0
oPt-9297_c			TRUE		1317	1317	184
oPt-16915		TRUE	TRUE	3	1319	1319	242	0	0
oPt-16915_c					1319	1319	242
oPt-16916	TRUE	TRUE	TRUE	3	1321	1321
oPt-16923	TRUE	TRUE	TRUE	3	1322	1322
oPt-16924	TRUE	TRUE	TRUE	3	1323	1323
oPt-16939	TRUE			3	1319	1327	242	0	0
oPt-16942		TRUE	TRUE	3	1329	1329
oPt-2398	TRUE	TRUE		2	1336	1336
oPt-16967	TRUE	TRUE		3	1336	1336	45	3	1
oPt-1747	TRUE	TRUE		1	1336	1336	45	2	1
oPt-1747_c			TRUE		1336	1336	45
oPt-16972		TRUE		3	1337	1337	100	0	0
oPt-16972_c			TRUE		1337	1337	100
oPt-17857		TRUE		3	1337	1337	100	0	0
oPt-18155		TRUE		3	1340	1340	98	0	0
oPt-18155_c					1340	1340	98
oPt-18307		TRUE		3	1340	1340	105	0	0
oPt-18307_c					1340	1340	105
oPt-16976		TRUE		3	1340	1340	254	0	0
oPt-16976_c			TRUE		1340	1340	254
oPt-16979	TRUE	TRUE		3	1342	1342	361	2	1
oPt-7774_c			TRUE		1342	1342	361
oPt-17014	TRUE	TRUE		3	1345	1345	99	0	0
oPt-17917	TRUE	TRUE		3	1345	1345	99	0	0
oPt-17917_c			TRUE		1345	1345	99
oPt-17018		TRUE		3	1346	1346	407	4	0
oPt-3507		TRUE		1	1346	1346	407	4	0
oPt-3507_c			TRUE		1346	1346	407
oPt-17023	TRUE	TRUE	TRUE	3	1350	1350
oPt-17024	TRUE	TRUE	TRUE	3	1351	1351
oPt-17040	TRUE	TRUE	TRUE	3	1046	1356
oPt-17047		TRUE	TRUE	3	1357	1357
oPt-17050	TRUE			3	35	1358
oPt-17060		TRUE	TRUE	3	1359	1359
oPt-17067		TRUE	TRUE	3	1360	1360
oPt-9263		TRUE		2	1360	1360
oPt-17083	TRUE			3	35	1361
oPt-17084	TRUE	TRUE	TRUE	3	1362	1362
oPt-17088	TRUE	TRUE	TRUE	3	1363	1363
oPt-17109	TRUE	TRUE	TRUE	3	1364	1364
oPt-17121	TRUE	TRUE	TRUE	3	180	1367	225	0	1
oPt-17121_c					180	1367	225
oPt-17123	TRUE			3	1369	1369
oPt-17126	TRUE			3	1370	1370
oPt-17139	TRUE	TRUE	TRUE	3	1371	1371
oPt-1714		TRUE	TRUE	2	1372	1372	443	26	0
oPt-17141		TRUE	TRUE	3	1373	1373
oPt-17150	TRUE	TRUE	TRUE	3	1375	1375
oPt-17156		TRUE	TRUE	3	1376	1376
oPt-17158	TRUE	TRUE	TRUE	3	1378	1378
oPt-17160		TRUE	TRUE	3	1379	1379
oPt-17171	TRUE	TRUE	TRUE	3	1380	1380	156	0	0
oPt-17171_c					1380	1380	156
oPt-18095		TRUE		3	1380	1380	156	0	0
oPt-17174		TRUE		3	1384	1384	303	1	0
oPt-8715		TRUE		1	1384	1384	303	1	0
oPt-8715_c			TRUE		1384	1384	303
oPt-17202	TRUE			3	1389	1389
oPt-17203		TRUE	TRUE	3	1390	1390
oPt-17211		TRUE		3	1391	1391	414	1	0
oPt-5449_c			TRUE		1391	1391	414
oPt-6321		TRUE		2	1391	1391	414	1	0
oPt-17213	TRUE	TRUE		3	1392	1392	10	1	0
oPt-8018	TRUE	TRUE		2	1392	1392	10	1	0
oPt-8018_c			TRUE		1392	1392	10
oPt-17220	TRUE	TRUE	TRUE	3	1393	1393	451	1	0
oPt-17223	TRUE	TRUE	TRUE	3	527	1394
oPt-17225		TRUE	TRUE	3	1395	1395	18	43	0
oPt-7512	TRUE	TRUE	TRUE	1	158	1395	18	38	0
oPt-7512_c					158	1395	18
oPt-17230		TRUE	TRUE	3	1396	1396
oPt-1724	TRUE	TRUE	TRUE	1	1397	1397	403	4	97
oPt-10224_c					1399	1399	403
oPt-17247		TRUE	TRUE	3	1401	1401
oPt-17248	TRUE			3	1393	1402
oPt-17249		TRUE	TRUE	3	1403	1403
oPt-17262	TRUE	TRUE		3	1404	1404	153	5	1
oPt-2274	TRUE	TRUE		2	1404	1404	153	5	1
oPt-2274_c			TRUE		1404	1404	153
oPt-17268		TRUE	TRUE	3	1405	1405
oPt-17274	TRUE	TRUE	TRUE	3	1407	1407
oPt-17296	TRUE	TRUE	TRUE	3	1413	1413
oPt-17298		TRUE	TRUE	3	1414	1414
oPt-17300	TRUE	TRUE	TRUE	3	1415	1415
oPt-17307		TRUE	TRUE	3	1416	1416
oPt-17314	TRUE	TRUE		3	1417	1417	206	1	0
oPt-17314_c			TRUE		1417	1417	206
oPt-2746	TRUE	TRUE		2	1417	1417	206	1	0
oPt-17318	TRUE	TRUE	TRUE	3	1419	1419
oPt-17334		TRUE	TRUE	3	1423	1423
oPt-17335	TRUE	TRUE	TRUE	3	1424	1424
oPt-17368		TRUE	TRUE	3	1425	1425
oPt-17373		TRUE	TRUE	3	1428	1428
oPt-17375	TRUE			3	1429	1429
oPt-17379		TRUE	TRUE	3	1431	1431
oPt-17385	TRUE			3	1432	1432
oPt-17412		TRUE	TRUE	3	1439	1439
oPt-17415		TRUE	TRUE	3	1440	1440
oPt-17423		TRUE		3	1442	1442	256	1	0
oPt-17423_c			TRUE		1442	1442	256
oPt-17627		TRUE		3	1442	1442	256	1	0
oPt-8584		TRUE	TRUE	2	1444	1444	410	62	0
oPt-9956	TRUE	TRUE		2	1444	1444	410	62	0
oPt-9956_c					1444	1444	410
oPt-17430	TRUE	TRUE	TRUE	3	1444	1444	469	4	1
oPt-17458		TRUE	TRUE	3	1447	1447
oPt-17471		TRUE	TRUE	3	1451	1451
oPt-17475		TRUE		3	1453	1453	85	0	0
oPt-17475_c			TRUE		1453	1453	85
oPt-18177		TRUE		3	1453	1453	85	0	0
oPt-17482		TRUE	TRUE	3	1455	1455
oPt-1749		TRUE	TRUE	2	1456	1456	351	1	0
oPt-17512		TRUE	TRUE	3	1460	1460
oPt-17535	TRUE			3	1462	1462
oPt-17540		TRUE		3	1463	1463	222	0	0
oPt-17600		TRUE		3	1463	1463	222	1	0
oPt-3118_c			TRUE		1463	1463	222
oPt-17542		TRUE	TRUE	3	1464	1464
oPt-1755	TRUE			1	1465	1465
oPt-17556		TRUE	TRUE	3	1466	1466
oPt-17579		TRUE	TRUE	3	1472	1472	210	0	0
oPt-17579_c					1472	1472	210
oPt-17584		TRUE	TRUE	3	1474	1474
oPt-17599		TRUE	TRUE	3	1475	1475	142	0	0
oPt-17599_c					1475	1475	142
oPt-17613		TRUE	TRUE	3	1485	1485
oPt-17635		TRUE	TRUE	3	1488	1488	255	0	0
oPt-17635_c					1488	1488	255
oPt-17642		TRUE	TRUE	3	1490	1490	9	3	0
oPt-18047		TRUE		3	1490	1490	9	4	0
oPt-17644	TRUE			3	1492	1492
oPt-17648		TRUE	TRUE	3	1493	1493
oPt-17649		TRUE	TRUE	3	1494	1494
oPt-17658	TRUE	TRUE	TRUE	3	1495	1495
oPt-17659		TRUE	TRUE	3	1496	1496
oPt-17670		TRUE	TRUE	3	1497	1497
oPt-17671	TRUE	TRUE		3	1498	1498	404	0	0
oPt-17672	TRUE	TRUE		3	1498	1498	404	0	1
oPt-4047	TRUE	TRUE		2	1498	1498	404	1	1
oPt-4047_c			TRUE		1498	1498	404
oPt-17683		TRUE	TRUE	3	1500	1500
oPt-1769	TRUE			2	158	1503	374	0	0
oPt-17699	TRUE	TRUE	TRUE	3	1505	1505
oPt-17714	TRUE			3	1510	1510
oPt-17715		TRUE	TRUE	3	1511	1511
oPt-17728		TRUE	TRUE	3	1513	1513
oPt-17735	TRUE	TRUE	TRUE	3	1516	1516
oPt-17746	TRUE			3	1510	1517
oPt-17772		TRUE	TRUE	3	1520	1520
oPt-17773		TRUE	TRUE	3	1521	1521	83	0	0
oPt-17773_c					1521	1521	83
oPt-17786	TRUE			3	1524	1524
oPt-17787		TRUE	TRUE	3	1525	1525	119	0	0
oPt-17787_c					1525	1525	119
oPt-17788		TRUE	TRUE	3	1527	1527
oPt-17792		TRUE	TRUE	3	1528	1528
oPt-17802		TRUE		3	1530	1530	133	3	0
oPt-3127		TRUE		1	1530	1530	133	2	0
oPt-3127_c			TRUE		1530	1530	133
oPt-17817		TRUE	TRUE	3	1531	1531
oPt-17821	TRUE	TRUE	TRUE	3	1532	1532
oPt-17841		TRUE		3	1534	1534	221	0	0
oPt-17841_c			TRUE		1534	1534	221
oPt-18254		TRUE		3	1534	1534	221	0	0
oPt-17855		TRUE	TRUE	3	1537	1537
oPt-17860	TRUE	TRUE	TRUE	3	1540	1540
oPt-17862	TRUE	TRUE	TRUE	3	1542	1542
oPt-17877	TRUE			3	1319	1548
oPt-17880		TRUE	TRUE	3	1549	1549
oPt-1789	TRUE			1	450	1551	432	0	3
oPt-17896		TRUE		3	1552	1552	465	5	0
oPt-2017		TRUE		2	1552	1552	465	9	0
oPt-7901_c			TRUE		1552	1552	465
oPt-17901	TRUE			3	1553	1553
oPt-17903	TRUE	TRUE	TRUE	3	1554	1554	41	0	0
oPt-17903_c					1554	1554	41
oPt-17923		TRUE	TRUE	3	1558	1558
oPt-17948	TRUE	TRUE	TRUE	3	1562	1562	77	0	0
oPt-17948_c					1562	1562	77
oPt-17983		TRUE	TRUE	3	1569	1569	461	53	0
oPt-17991		TRUE	TRUE	3	1572	1572
[truncated: 651 more rows]
