# Supplementary material for: New DArT markers for oat provide enhanced map coverage and global germplasm characterization
Source: BMC Genomics. 2009 Jan 21;10:39. doi: 10.1186/1471-2164-10-39 (PMC2661094; doi:10.1186/1471-2164-10-39)
Supplement: Additional File 3 — DNA Sequences. FASTA formatted DNA sequence data containing 2670 vector-trimmed sequences corresponding to 2573 unique DArT clones, and 490 consensus sequences from an assembly of the above. [file 1471-2164-10-39-S3.txt]

Additional file 3:  (Tinker et al, BMC Genomics, 2009) 

FASTA formatted DNA sequence data containing 2670 vector-trimmed sequences 
corresponding to 2573 unique DArT clones, and 490 consensus sequences 
from an assembly of the above.  The DArT clone sequences are mostly the result 
of assembling two opposite-direction sequence reads.  When the two reads 
did not initially assemble, they are designated with the extension �_M� or �_T�.  
An additional extension �_A3_� indicates membership in a contig.  
Consensus sequences from the overall sequence assembly are identified by 
names beginning with �A3_�.

-------- FASTA format begins here ----------------------

>A3_1
CGGGTTTGGCTGTACAAATCTGTCATGATTTGAAGATTGGAAATTGTCCACGCTGGGTGAACATATTAGGCCATCCCAGGCATGCATGTGCATGTAAAGCCATTAGCAGAAGATGCAAAAACACTTCTCTGATAGTCCCCGTAAACAAGCCCTTATAACAGAGAGGCCCCAAAGCCCCTCTCCTGCGGGTGATCTAGCGGCCTCTGGACTATTGTTTTTCCGGTTTATCTGTAATAAGTGCTGTCTAGCTACTCATTTGTAAAGAAAGACCTGTTTTTTTTTTTgTgTGTGTGTCACAACTGATTACTCCtTTTTTTTTTCTCATTTTCAAAGAGTACGTATCCTTGAGTTTTCCTTTCCACGGACCGYCASGTACACCAGGCTMTACAATTGTCAGTGTCTTGGAACACGAAATAGAGAATTCGYTGAAAAAGGAAAGAATGTGAAGTAGATGCTAATACACAGTGGAATCTTACAGATGCGGCTATGTTCGGTTAATCCTCTCCTYGGGAGGATTGGAGTGGAATGGAATGGATTTGGAGGGATTTTGACTTGTGTAGGATTTAATCCATCCCAGAACCTATCAATCCYCTTTAACCCCTGCTAAACCSAACATGTC
>A3_10
TGGGAAAAGAAGCACTACAAAACTGACAGCATGAACGCACAAAACGCATTGAAAGAGGGAAAATGCAAATTACATCTCASAATAACTGAACACTCAARAAGATGGTAATTTAAATCAGGGATATGAGAACTACAGAGAGATAAATTAAACAGGCACAGCGCTTCCTTTTTAATATGAAGATATTTTAGTGATTCCGCAGACACCTGCTTATTAGGATACTCCGCCTTTACTTCAACCACCCGATTAAGCCTCTTCCTCTTCACGGAATTCATTTCAGGGTTGGAGTTGTCAAAAGAAAGGTTGGATTCACGCTTCACTTCTCTTACACCTGAAAATGCATTAATTCATGCTTTAGACAAAAAGAATAATTACACTAAACACACTTCAGAAATTAAACATGTAGATTTTAACATTCATAGATAAAAATGGAAAGAATTAAGTTGTAGTTGAAGTGGATAGGTAGTTAGGCTGAAAAAAAATTATCCTACTTGAAATTTTCCTGTTGTCAATAATATGACAACTAACAATCAAACTTCTTTGGTATTTCCAATAGGAAATTAAATCAAAATTTGTGTYCTATTTATGCTTTGAAATTAAAGCTTAAGGGAACATGTACATACAGAACTAAGTGAGATTGTGTTAAAAAAACTAAGTGAGGTAACTATTTAAAACAAAATTGGTTTGCTTTTATACAAAAAAAAAACGAGCAAGTGACAATTGGAAAGTCTATAATGCACGACCAAATCTCCAACAGAACACACTGAGTTCACACATCATACCAACTGAAATGAAAAATTCTTCCTACAAGCCTTCAGTGATAAGTGAAAAATTGGTTTGGGGATGGGGGTTGCTTGTGCTTCCATTTT
>A3_100
GTGCTTAAAGAGAGAGAATGGTAAAGCACCCCTTAATTAAGCGGCCTGCTCTCCACTGCTAGATGCTCTCTCCTCAGTTGTGGGCTTGTTTACTTAGCACTCAGCTCAACCACTTTTGACCTCCAAACGCACACTCTCTTTTTTCATTCAAAACCACCAAGTGGCTGACTCCCTTCCGAGTCCTGAGCTCACAAACAAAATGCCCAGAGCAGGAGAGAGGTCCTTCCCCTACTGTATTCGGTGGAGGAAGAAAAGCAAGCGCTAGCACCGCATCAGGTTCCTTGATCAAAACCACTAGAAATGGCCGCTAATTACCACCAATAATTATTACAGATACAGAGAGGGAAAAAAAATTCTACTTCCACTAAACCCCAACGATCTGG
>A3_101
CAGATAGTCTTATATACAAATAAATCAACAAAAAGATACGGTTCTCATGACTCTAAGGGTGTTTTAGACAATTCCTCAGTTTACAGCCAAACAGCCAGCTAGATTGCCAGAGAGTAAAACTTAGAACAGTAGCTTTCTCTGCACAGCAGCACAGCCAGCCACAGCCAGCCCAAACAAAAGGGCCCTAAAGTGGTATGAAAAATACACATACAACATAGGAACAACAGTGAACGAATAGTCTGGAAAGCCAAACTACTCAAAGCAGAATATGTACTGTCATGGCAGGTAGATAGAAGTTGTTTAAATCAGGATTAGCAGGAGACAGAACTTGAAGATAACACATTCTGCTATTTACTTTGCATCTAATGCTGATGCTGAAGTGCAACAAATGGGTACGATTAAGGTTTCCCACAACTTCTGGACTAAATTATATCAAATTAGGAATTTGATCAAAGATTTTCCAGCATGGAAAAGCACACCAGTATGATGGCAACCTCAATGAAACGGACACACTAAAAGCAAGGAAATAATCCCTGGCACGGCAATTCATATACAGTGAGCTTGTCAAGGGCATGAGTGGACATACCCAAGTCACCGAGCGATAATTCCTCGGAGCTAGAGAGACCAACCTGTGTGCACTGCTTCGCATTGTGTCCAAACAGTCCACAAACGAAGCAAGGCTTCTTCCTCTTTTCCATTGGGCAGTTTACAGCTACATGACCTTCCTCACCACAGTTAAAGCAAGTCTCCAATATAGTTTCCCCGGGATCAAAGTATCTTGGTATACGCTGATCATAAGCAGAAGCAGCATAACTATCAGGTTAACCATGGTGTCCATGTACAGAGAAATTCTTGGCACTTACAAGAAGCTTCCTCAGAACTGTATTGTCGGATAGAGGGACATCAATGCCATCTTCAGTGAGCACCGATT
>A3_102
CGATACATACCTTCTGAATCACCCGGCAGCCATACATTTGAAGACTCAGCGTTAAAACATAACCCTTGAGTAGGCTTGCCAATTGCTTCTGTTGTGATTCAGTCCCATATTCAAAGAACTGCCAAGATCAAGTAATCAAGTTGAAGTCTTAAATAATAAGATTTCAGAAGATGTCACTAATAAATAATCAAATCTAATTTGCTCAATACAGGTGCATAAGATGGTTGCCCACCTTCTGTATAACATAATTTCCAAAAACATCAGTCATTAAAGTTCGTGCTTGGGGAAGGATTTCTGGGAAAATCATGTCCTTCTCTTCTGTAGAAGCTGTTTCAAGTTTCTGCTGAATAAAGCGACTTCCATACTGGTCCGAA
>A3_103
TCCTTATTGCTCTACACAGTATAGTGAAGTGATCCTGTCATCCTAGTGCAGATTTATAGTATTTTTACTCACCGTGCGTTCAGTCATCAAATTATCCAAATTAATTGCTGTCTAATCGGGATTGTTCAGAGCATTATTATATAATAATCTGCTGAACAAGCGAAATGCAGGAGGAGGACAAGTAGAGAACAGTTTTTCACTGTTGCTGTCTAGTTTTGTCAGTCCTCATAATTCTGACACCTAAATTTTGCCACGGCTAATGGGCACGTACTATGGTTTTTCACACTCTGTTTGAACAAGAACTGAATGAATGTACTAACTAGCATCACAGCATCTTCTGTTCTTAGATATTCTGTGCTGTCTTACTATGATTAATAGTCAAATGGTATTTGGAAATCGTTGTTGATAAAGTTATTCTCTCATGAAAAATAATAGTGAGTATATRCCCCYGACCCAACGTGCTAGCTAGACTCCACTGTTTAGCTTCAGCTTTGATCTGATCTATTAGAATGTTGATAGGCTTGTAAACTTTTTCAAACACTAGCATTTCTCTCGCACCATATAGACCAGGCAACCAAAATCACAACGGAATTTAGCTTAGTGCGACCAGCCCTGTCCAAAGTGTCTCTTGCTTGTTGCCACCATTCCTTCAACGAACGGTTCATGAGTGGCACAACCTGATGTGCCTCGTAATCACGCTGCGGTGGGGATCTTCYTACCCTGCCATTTGCCAGTGGCGTAGCTTGGATGCTTCTCATGGCCAGACAGATCTTGATCATGGTGGGATCAGTACTGGAGTTGGGCTTG
>A3_104
TCCCTGCTGTGCGACCCGAATCCAAATTCTCCGGCGAACTCTGAAGCAGCGAGGATGTATAGCGAGAACAAGCGCGAGTACAACCGCAAAGTTCGTGAGATCGTGGAGCAGAGCTGGACAGCGGACTAGTGTGTTGCCATATTCTGCGATATAAGCAAACGCCGAAACATCTCCATTTCTGGCTTTGCCGTCCTGTAGTACCCGCTGAAACATTGAAATCCTCAGCGGCTGTTGTGTTCCTGTGCTTGATCCCCTGCTTCTCCTGCTGGTTTTCCTAATGTAGTGTATGCGTGACCTGTTTGATGAATCAAGGCATGTGACGCTAATGTaAAgACTTTATGCTATAGGCAAGAAGTGGTTGCTGCTTGCTAGATTGCAGACTTCTCGTCCTTGAATCGTGCTTTGCTCTTCTGCTAACGCTTGGTCATGAACTGATCACGAGCATGTTGGTAGAAACGTGTGACCTGTGCTTGAGGTAAACCACATAGCTCTTGAGCCGTTGGTAGAAACAAAGCTTTGCTTTCTTGATAGAACAGTGTTTTTTTAGGGACTGACAGAACAGTTCTTGCACAGCATTATTGCACGCATAGAGGAAAGAAAAACAGAAAAACCTGCTTCTGAGATCAAGGCTTCAGATAGAGAAACAACAGAGAAACTGGGGGCTAAAAAGAACTCTACACTGACAGAACAACAACCGTGGTAGTCTAGCCCCTTCTCTGCACATCCTGGAGGATATAACTCGTACTAATTGGCAGCTCCACCTTCGCCATGAGACGATGAGTGATTTGGATGGGAGAAACACCTGGTTTTATCTATCTGCTAWATCTGGACGACCTGGTGGCGCGGGACGACGTCACCGGAGAGCCGTCGCCGCTCCAGATCTCCGCCTCCCAGTCGTCCTGCACCTGGGTGGCGAACTGGAGGTTCCAGAGCACGTCCTCCACCGACGGCCGGTGCACCGCCTCCTTGGACAGGCATCTCAGGCAGATCTCCATCACGGTTCTCAGTGATTCCTCTGAACAGCTCTTGCTCACCGCCGGGTCTACGAAGCTCCTCCTCCTGGCCCGGTCCTCTTCAGCCATCGCCCATAGCAG
>A3_105
AAAGCTTTTGCTGAACGCTATGGATCCCGTTCCAATGCATTAGTTTCTCTCCCTTTAACTATTCAGTGGATTTCTACCTCAAAGGATATGGCAGAAGAAGATTGGAATGARTATGTCAGCTCCTTCCAGACCCTGCCCACAACAGATCATGTTAGTTTCTAGACACAGTGCACAACCACTCTTCTATGCAGCAATAGTGTACTTGTGGTTTTTACTTGTTTTTTGTTATTAAGATTAGAGACCCACGTACAAGCTCATGGGCTGTTTTTAGCAACAGTAGCATAAGTACTTGTAGTTTTCACCTGCTGCTATTGATGGAACATACAAACTCCTCATAACAGGTTCAGCCATTTGTTACGACCCTCCGAACTGGTCGTGGAATTCCAGATCAGCAACAACCTACAGTGCCCATAGCAGGTACTTACTTTTTAATTTCAATTTTGGCCATTTACCTGAATTTGYGATTTACTTTGTATAAATGTGAAACAGAAAATACAGGGCTACCAGAATGCACAGGAGAAGGGCTTGACAGGCTAATAAGGATTGGGCTA
>A3_106
GAGGAGTTCGTACAGACTACATAATGACCTGTGTGACATGTCTTTGTACAACACCACAACAGAGATATAAACTTATTTATCTAGTTTTGGACATTTAAATTAAAACAWTTTATTTATTTTTTGCTCGGTATGCCCATTTACCATGGAGTYCCAGGAAACCTGGTTACCAAGCCGTAACCAGRATTACTGCCTGGTAACCTAAACCCCGAGGCTTGCACACCTGCTGTCAGCATCCATGTTGTGAAAGAGCTCCKTCTTTGATAGTGTGTTATTCTTGGACTTGTCAAACGGGTGTGCACGTTGGAAACCTCAAATGGAGCCCGGTTGTTTCTAAAAAAAAAGTAAAAAGCTTATTTTTAGAACTTTAAAAAATTCAGAAAGAAAGATACAAGTAGATGTAGGTGTCTAGTAATGTTCGTTTTAAGTTTCACCGAATTACCTTTTCAGATGTGATCTACACAGAAATGACAAATTTGAATACCAAAATCCAGTTTTTCGCCCATTTAGATCCATTTTGTGTAGCTCAAAATAAATGTATTTTTTAAACAAAATTTCACATCTTCATAGAAATCGTCTTCACATATATGCACAAACAAATTCAGATTTCTTTGAGTTTTTTTGCATATTATTTTCTATTTTTAAAACTATCTGACCAACCATGGATTCTGAACGGAAACAAACAAGCCGTTGTGGGTCATAGCCAGAAGCTGAAAACCCGATAGCGATGGCGGGTTCTGTGGTAGTGATAGATAGTAGACGTAACTGTAAGAGTAGCTTCTCAATTAGTTACAATGGATTGACAGGATCCTGGGTGGCTACGAGGATCCCGCACAGCAACTTCTCTTGCGTGCACCCGAAGTGCTGATAAAGAGCAAGAAGGCTGCGGAGTGGGAGCGACAGATCAGCTGGTGGAGACGCAGGAGAATCAATCAAGAACACTACCAATCTGGAGGCGAAAGGAGAGCTAGG
>A3_107
CACGAGCCTATGACCCGCAATGAATACTGCTGGCACAATGTACCTGAATGGAGCCCGACGACRTACTATTAACAGTGCTAACATGTACCATATCACATATAGGTAAGTGTTTAGARGCTTACTTACCCGTGACATGCATCTGGTAGCGAATTTTGATGCATAGGTCCTACAGTGAGATCCCTGGTGTGCAACACACCCGTGGAGACCAGATCCACCCTCATGTTTCTTTCTCTTCTATATATGCAACAAGAAGTTTTACCATACAAGGAATCTTGCAGTCTGAAATTAGCAGGCATGAWGTTCATATAAGCCCTACAAAAGAGGCCGCAAAGTGCAAACATATCAGTCATCTTTGTCTATCATATCCAGTTTATAGAGTAACAAAATTGAAAAGTAAAATTAAGAGGTAACAGTGTTTCAAAAAGAAAATTAAGAACTAAAATTGCCTGAAACTGCTAACCCATCAGAGTTATTT
>A3_108
GCAAGGTATTTCTCCTACTCTCACTCRTCTTCCCCATCTCCGGAAGCTCATGTTCTTGCGATCTTGTCTCCYGCTGTGGTCCTTGGTGTGGTAGCTGTGTGTCAATGTTGTCTCCTGCWCTGTCTTGTTCATGTGTGGATGTACTAGGATGAGCTGAACCTCTGGTTCGGCAGAATGGAATAGGAATTTCAGTAGAATAAAACGGCTAACTGCTGTCAAATGTCCCTTTTTCTGTAGTTCATCCAGGTAGTTGTTGTACATGTGATGTGTGCTTTGTGATTATGAGRAATTCATCTATTCATGGTGAGATTCCGTTCCCAAATACTCTAGGCTTTGGTATCTGTACTGTTTTTCTTCAAGAAAAACGAAGAGTACCAGKTCAGCTTGCTCATAGGCTTTGGAGTAAATTCATGCTCGCCTGGTGAACTTATAGTCTGATAAATTCATGATAAAGGCTTTGGAGTAACAACACTTGCTGTCAAATAGTGGATGTACTCTTAGCTGTATAAYGTGTGTCACATTCTTGTGGCTTTGGAGTAGTACAGGAAATAGAGTATGTGCTTTGGAGAAGTACAGGAAATAGAGTATGTGGCTTTGGAGTAGTACAGA
>A3_109
CTGTTCACTGGGTCCCAAGTATTACAGACATATCCAAATACAGCATGTGGACAGTAGATATTCCATGGTTATATTGCCAAACGGCAAGATATCTACAGACATGGAAGATAGGTAGGGGAAGTACATATATGCATGTGGAATGATATCAACCTGAGGTTTGTCTCTTTGTTATCTTAGCCATACCATAATTGATATAGTAGTTAATTTTTAAGTGATCTGACACATTAACTTGAGGTCAAGCAATGCAATCATGGTCAAACTGGCACTAAATATAGTACTGAATATACAAGTGAGTGCCCTTCGTTGTGTTCCTCACCAGAGATCAAAAAATATCACGAGTTGCAAAGTGACAGCCTAACACGCGCTCATGCACATTCATACAATGTACGATACTAGATTATTTTGAATCAATCTCCTTGATAGGATCAATCGGAGCTGTTTTGTTTTCTGCAACATCTGCAATCGGCTTCGGTGCACATCAAAGGAGGACCTAGGACCATCTCTTCATTGTATCCTTGTGCCCATTTCTCGGTCACAAACGATGGGTGTTGTTTGGTGATAAACCGCTATGAAAACTGAAAACAATTAAAACAAAAACCCRTGGGAGGAGCC
>A3_11
AACGGAAGAAATAAAAAAGGGACGTGCAGAAAACAACAAATGGTTACGGGATCCCAGCCCACACATAAATGGGCTGACAAATGCAGCGCACTAAAATCTAACCATAATTATGGAGGCCGATGAAGTGGATTAACAATGGGCGCGTTGATTAGGCCCATATATGAACGTAATACATTGTTTTGTGACTTCTACCTGCAATCTGCACATTTTGCAGGGTGTTTTCTACAAATGAACTGACAGCTTGCTTCGTGCAAAAATGAATCTTATGTGGAGGAAGAGAATAATTCCCGCACATTCACATAAATGTCACTTAGTCGTTCCCCATTACAAGGAACTTCTGCAATGCTGCTACGTCGGCGCGGCTGCTCAGTTCCCTAACTACTTCTAGCTCAGAAGCATGATTTTGCTGATGTATGTAGTGGATCGCACCAGCCTTGGCGCTAGTGCATAGGGTGAAATGGGAAGCAAGGTCTTCTGTGAGATGCCACCAAGGTAGGGATTATCATCCTGATGTCTCCCATGCTCACATATCACATTGGAAGGAACCAAGAAAGAAAAAATTGTAAAGGTCTAGATCTTGGGGGACACGTTGTTATATGTTCCTAAACCAAACACTATCTAGGTGGGCATTGCAAGTGACCTCTACCCGATCAATTTTCCTCACTCTATTGAAATTCATAGCCACTACTACAACATCCATTTATATACCACCGCTAGAAACRCTCACAGTTGCTATATAAAGTCCTTGTCCTCCTGGATAAGGAGGTGCTTCTTTTATAACTGGTAG
>A3_110
YTATGCACAATCAGGGTTTGGGGCTAATTTAACAGATCTGCACAAGTTGGCACTCTAGTGCCATTTTTATGTAAATTTTCAGTGTCCATTAGACCAAGCTCCTCAACCATCAAATATACAAGAAAAATAAACGGCAATCGTTGGTGATAGCAATATACCAGGAGAAGAAACAACCGCTAATGGCACTCACCGGAGATACAGCACCGTCGCYTGGACCCGGGAAGGATGAGCCGCGAGTGAAACCTGAACCATTCTCATTAAAATGAGGAACCGGAATACAGACAACAACTGCTACAGAATGCAGGGAAACCTTATTTCAGTAGAAACACAACGGCTACGATTTTCATTaAAATGAAGATGCTTCTGTCACACRATCCAGCAATAGGAATTAARAAACCTATATGATTTCAGTAAAAAAAAAACGGTAGRGAAAATCTAGGACCT
>A3_111
TGATACAATTTTTATGGCTGACTAGATTTTGAACAGCTCCTTGCCCTTATGGGCTAAATTATTTGGCWCTAGGTTTTCTTATCATTCCAGCACTAAATTATTCGCCATGTTTATGGAGTTTCCTGGGAAGTCTTCACAGTTCACATAACACATAACATGTCTAGTAGTGTATGTGTGATTGCYTGTTTCACATTTCGTTTATTATGAAGTAAAACCTATGACATTTTCTGCAATATCTTTTGGGATATGTTCAGCTATTTGTTTTTTGTTAGATTATCAGCCAGAAATGGCTAGACAAAGTTTGTGCCCAAATTCATGTTAAGATAAGTTGTGGTTGGTAAAGTGAATCTCCTTCATATTTACCTGTACTAGTATATTCATTTTCATTGTCCTAACTGAGATTTCTTTGTCAATGCAAATATACCAGACCCTTATAGTGTCTTTTCATTTGTGTACAGTCTTCAGTTTCTGAGTAAGGGTGGCAAAATCTAGGCTGCCAGTGTTTCTATTCAGAAATCCAAGGCTTGAGCGCATATGCTGTGACGATGTTTCCATCTTGTTTTTTTTTGCTTGTGCATCTTATGCTGATTCTACTAAGAGGAACGGTGTAGAATCCGTGATGCATAGGACTTATGAGCTCTAGAGAGTGGAGA
>A3_112
TAGGCGAAGTAACTCAAGTAGCTAATGATATAGACAAATTAAGGGCTATTATTAGCAAGTGAAATATGAATTAGCAATAGTTGTGTCTAGCTGACTACCTTATTGAAATTGATCAATGCATTATCAAGACCACCTAAAGTACTAAGGAAATAGCTATCAAGATAATACATATCTACATATTGGATAATGCATAAATTCATCACAATTCAGTTCAAATCTTGCTTTTATAGGCACCCACTATTTTTGAGACTCTAGAGTTAAATAGAAATGGAACTGTAGCCATGTTAACATATATATCTGCCTACAAAGGTTGTGGCTAATTACATAGAAAACAAAGGAGATGTGTGAAGACTCCATTAACTGGTCAAGAATGCTCACTTTTTAGCCAGCATACCCCATCATATTTCAGCGTAATAAAAGGAATTTTCCAACGCACAATACAAG
>A3_113
GTTCAAGAAAGATGAAGCAAGCAATTGGATTCAGATAGGAAGATAAATAAAGAAGCACACATTATCAGAAGTTAAGAACACACGTACATGTGACACATGACTCGTCCTGCACTCAATTGTTTCTGCTTTACACCATGGTGCYGATCAGAATTCAGAATCGTGCATGCATGTTTGTCCGTCAGCTAGGTACAGCCGTATGCACACWCGGACACRCgGCAASGCAGCATTGCATCGGGAATCAGAACATAATCTACATGATTACATTACATATACAGGAGGCTTTATTGACTGTTGTTTCACATAGATGTGATGGAGGGGAACCTGGAGTATGTCAAATTCCTGAGTGTAGTCGTTATTGACACTGTAAAATATGCCTCTGTACCTTCCTGTCATTTYCCCACTAAATATTTGATACATAGTACCCTGG
>A3_114
TACGTATCAAATCATCTAACCACCAAGTCACAGCTAGGGTCTCGCGAGGACCACAAATGCATGCACCAACTACATGTTGCAGCAGTAATATCTAATTTAAATCATACTAGCTCCATTGTAGCCAACATCGTACGCAGACTTATGGCGTTGTTTCTCACCGAACAGTGTCATTTATAACTAGGGAATACTCATGGAACATTTGTTCACCTACCAGATATACAATTGATTCCAACCCAGGTAAAAAAGTTACCATTGCATCCCAGTTCCAAAAGGAAAGTGAGAGAATCCTCTACTATTGCTTCAAAGAAAGTTCCAGATGGAGCAGTATTTGGTTAAGGGAGTGCTTGCACTCTATGCTTCTGCTGATCAGATGTATGCTCCAGAGCTGCCAATCATCCTAGTTCCCGGATCATGTAACACGTCAGCATACCAACGTGTAAAAAGAACAAAGGCTACACGGACCACATCCATCGTGCTGAAAAATAACACCCTCTGCGTTTTTATTTTGCGCTTTGCCTCTTAGGAGGTGTGTAATCAACAACTCTGTCTTTCCAATGAAATGAAACGCAAAGGTCCTTTGTGTTTTCCCGGAaAAAAAAACACC
>A3_115
TGCAACTTCCCGATTTTGTTTTAGGGTAATTTCCAGATTTCCTTCCTTTACGTCGGTATGCCTCGTCCTCGGCGGCTTCTCAGGAGGCGGGCGGGGCGGGGCTCATTAACGTTGAAATGAAAGACAAGACACTTCTATATCACATTTACTCTTCGCATATGACATCTTTATATGTTAGATCTATCGGGAAGTTTATACTGAATCGTTAGCCCATGCAGTGCTGGCCAGAAGGCAGAAGCAGATATATGCCCCTCATAATCCAGCTTCCGCCATATATGACAATTCATTAAAAAAAATGACGATTCGCGCTAGCACTATTCTTACACTGGCTACAAGCCTGCATCAGTTCAGCAGGAGTAGYACCACTTCCGGCTGAAACGCAGCATGTGCGAATCAAACAGTGGAGTTTTGGATCCAATCGGGCCGGCCCTAATCATTATCCTGTCTAGTGTACAGATATACACCCAGTGTATAAAGATTGTAGAGTTCATCTTCCTCTCTGATCTGATGTGTATAAGGCACTTGCATTCTTGGCCACCGCCTTGTCCCTGTCGCCGCATG
>A3_116
TAGTTGAATGTCAATGATCTAGATGGTGTAAACCCCAATACTATTGACAAARACATTGGAAGAATACACAAAGAAGCCCACAACTGTCTTATCATCCGGAAAGGTAGGGCTGGATGAAAAGGCGCTAGGTATGGTTCCAAAAGGGCCATAAGTTGCGACGTTGGTAATGATCTTCAAGGCACATATGTGGCTCCTGATTGTATTAGTTTCCACGGTTAGCCCCTTCACAAACTCTGCCGGACCAAACTTGATCTGCAAATAGCACAAAGATTAAGGGAAAGATATCGTAAAATGACAAAATTTTGTCAAGAAAATTTGCAAATAAATCTGTAAATGGAAAAGCCTGAAATCAACTCRCAGTTGTGATTATTGGCTTATAAGTGGGGTTTACAAGAGGAGCTCCCCAAGGGC
>A3_117
CAATTCACGGAGAAAACGCAACTGCGAAGGAAACAAACAGGAAAGTGCGTAGCTGTCAGATGCTAGAATGTATAGCGGCGTTGCGGCGCCATTTAACCACATAGTGCCGCAAAATAGATTAAGTGGCTACCGCAAATTCCATTTAACAGGCATgcggcggaaGCGGCGGAAGCGGCGGAAGCCTCATCACCCAGCAAAAGCGCCACTTACATCCTGAAGGACGAGAGGTTTGCGAGAAGCACGGGCAACTTGCATCTTCTTAATTGGGCTACGGYGCAGCCTAATTATTCAGGCGCYGTTGTTTGCGATCCCTGCAAT
>A3_118
TGGACCAGAACCAGATCCTCCATGGCCTTCACCCACACCGTCCCCATCGGCACTCTGCATATCAGAATCTCTCACTTTTGTGTATTTCGCATGAACTGACCTGACAATGCTTATCAGCATCATGAGAGCTGAGATACATACAGTGATGATGAAGAGACCAGAGAAACTTCGCAAAGTGAGAGGTGCCGAATCTGTGTTGGGAACGACATAACTCGGCAAGGCCGTTGCTGTGCYCAACCAGTTCGCTTGAATCCATGAGCCCTCGTCCCCACTTGTCAGGTCCAAGATGGCTACCGAAAGATTGTGCACCAGTGGWGAGTTTTGAGGAAACACMTGGAAGAGATACACAATGCTAGTTAGACCATATTGTTTTATCCAGAATGCAGTGTAGCCCTTGTAAGGATGCWAAtCASTAGAGTCAGAAGCTTAYGAAACCAAATYCAGGTGTCCTGTATATGCGATTAMCCATCTGGAATTCATTCTGGTASTGAGGGTCGGAGAGGAAAGATGTTATGTAGGGGATCTCATCAACTATAGCTGAGACACSTCCGTTSTTAGACCCMTTCCTCAAAGCTTCAGCATATTCCACTTTCTTWGTATAAGACMTWAACCTTTWTTCAGCGAAGCCTTTTTTTGTCAGGACAGAATGTACAAATGATCCTGAcTTGGTATCCAATATAGTCACCATTTGCCAGGAGSTGGTCAAGATCAGTCACTGAGGGCCGGAGCCTCTTTGCAGTTAGCATGGACGACAAGCTAGCTGTGTAGCTCTGCACTATAACTAGCACAACAAAGCACCATATCACCACAACAATTTTTGACAGAGGGCTTCTAACAATTTGAC
>A3_119
GTTCTCTGCCCAGGACTTCTCCCCGCCACCTGTCCTGCTGCTGGCGTTCAACCGACGGTGATGACGTACTCTCTCTCTCCTTCTTCCCTTTTATGGTAGGTGCTGCTTCGGTTGGACCTGTGGATAGGGTTCTGAACTTCTAATATGTGTTAAGGATTTGATTTTCAGTGTTGTTTTTTGTTTGCAGGATGCTCGTGCTAATAAATAGTTGTTCCATCAGTGTTACTTCTCCGCTTTTAATGCACAGTTCTAACTATGCGAGGCAATTGTTCTGCTTCTATTCATGCGAGCCATTTGTCAGGCCGTTTTCTCTTGGCCAGAACATGCTGGTTTAGTCTGCGATTTTGCTGGTCATATGGATGCTTGGAGGCTGGGAATTCATCTAGGCTTATTTGGCGTCTTTGTTCTTAT
>A3_12
CACATGGTAGGAGGGGTGGTGTTAACTGATGTATCTGACAGGTTAGTATGGAAACTAASTCAATCAAGGAtTTTTTTTTTCACATGGTAAACAGTGCATCTCGGACTGGTTGAAAAAACATGGGAAGAAACATAGAAAYTTGAGTGGAGTACTCGTTTCAACTATTTTCTGGCGTAYTGGGAAAGCAAGGAACCTTGCCTGTTTTGACAGCATAATGGCCTGCTGAAGCATGCTCAGTTGTTTTCCAAGTTTGCTAMTGGATTGAATGGTGGAGTAAACCTTGGTACCTGATAATTCTCTTGAAACCCTGCTCTTTATATGAAAAACAATGACACCTGTCTGAGATCTATCAGCTACACTACTCTCTACTTCGGAGATCAGAGAAGAGCAGTCAGATGCCACTGCAACGTTTCGGAAACCAGCTTCAGTTCTTCTGCACAAATCAAAGCATGATGCATTGCATTGGCACATCTTCTTGGTTGTAGAATTGACTGCACATTCTACAAAATACTTTCAAAGAAATACTACTACTTATGAATTATGATGCCTCGTTTGAAAAAAAAAAACAGTTCATTGTGCACCATCCCGCAAGGTTGCCCAGCGT
>A3_120
CAGTAGAAGCAGGAACAGGAGCTGATTGAGTATTCGGCACACTCTTCTGGTGCTTCAAACTTTGTTCCTGTGGTCCACCTATAACAGGTTTCTTTGAGCTTAGAGAAGTGGCACTTTCTGTACCAGAAGAAGCACCTCCTTTGCTTTGGTCGGATTCAATCTTCCTGCGCACATACACAAGATGGCCATTTGGCCCTGGATTTCCTGGCCCGTGATGGTTGGTTGGGCTCAAGGGGCCATTGGGTTGTGGCCTCTTGATGCCAACGGTCTCAGCAGCTTTGTCTTTGGGGAAAAGAGAAGATCTGGCTTGCTGATTAACAACAGCATTCTTAGATTGTTTAGGTGACTCCCTCAATGCTGCCTTCTTCTCCGAGATTGAGTGCGGGTTGTCACCAGCAGGCATGGCGCCT
>A3_121
GTCATTGTTGACCTCCACCATCGCCATGTGCAGAGGCCTCATGAGCATGTTTTGCCGCACCCTGTTGGACAAAGGGGTGTACTGCCTGGTGACGTTTCGGAAGAGAAGGATGGGAGGCAACTAGATCTGGTTTCGCTGGAGAGGATTGATGGAGGTTTTGGAAAGAGGGTTTGGTTGAGGAGAAATTAAGGAAGAGGATTTCGTTGATGAGAGATTGAGGAAGAGGATTTGGTTGAGAGAGAGGGAGAACCTTGCAGTGCAATTTGTTTTGAGACTTGAGCGCAGAGAAATGAGAGACGGGCTATTTTGGTGAACTGGAGAATGTAGACAGTTGGGCTTTTCTCCTAGTGGGTCCCAGCTTATGGCTATGAATGCCTTTAAGCATTGCAACAGGAAAAAATAGGCTTGTGGTATCCGAGAGTGGATACAAGATTATGGTCTACTTACGAAATGAGGATTGGAGATGCCCTTACAGCATGCATCTTAACTCAGCTTTACCCTATTATAAACTGAAACAGAAATTATGAAGTTCGCAAAATGGCCTCTTTAAAACTGTGATA
>A3_122
AGACGGAGAGAGTGTTTCTGAGCAACCAGAAAATGTTAAGAGGAATCTTTTGGAGACCATCTCCAAACAATGACATGGGCACCCGAATTTGACATACTTCAGTTGAGGTTTCTTCTGTTTTGCTTCCAACAGCGATGACGATGAAGGTGCCACTGAAGTTTCAATCCTTTCAGTTTCCTCTGTCTTCTGGTTTTCTATGCCCAGGCCTGACATTCTTCAGAAAAAAATACCCAGGCCTGACATCCGCATATAAATTCTATCATTTGAAATGCAGTATGGTTTGATACTTGGAATATGTGAAATGTAGTATGTAGCTTGGAGTTGGTATAAAAGCCACTGGCTATTGGCAATACATCTCTACAGTTTCATAGTTCATCGTACTAGGTGTTATAAGTGGACCTGCCAGTTATATTGTTCTTATGTGTTGGATTCAAGTGAGCTTCAACTGGAAAATGGTGGTTTACTCCTTCTTATAACTTGGTAACAAGGCTAGATAAATGAAGTATGTTATAGGTAATGAAACTGAACTGTTTGTTCCCCTAAATACGGTGTGGTCTGAATTCCAGTACATTACAC
>A3_123
CAGGCTAGTAACAAGCAACAAGGGAATATGAAGAAGGGAAAAGTTGTGGTGATTGAAGATCAAAACTCAGGGAGAGAGAATCAGTTAAGGTCAAAAGATAGTTACCTGGATGTGGTCTACTTTACCTGTGGGGAACCTGGCCATAACAAGTCTCAGTTCCCCTCTGCTCCTTTTTTTTCATATGCAAGATGGTAAACCACAAGGAAGACAAGTGTCCAGTGAGGAAGCTAGCTTTGCCTGCTGCCAAGCTTTATGGAAAAGCTGCTCAAGGGCTGGAATTCTTCCATGTGGAGGTTCCTGAAAGCTACAACAATGATATGGGAGCAAAAAATGTGGGGATTGTGTTCATTGAGGCTGGTGAAATCAACAAAGAGGAGCTGGCTCAGGAGTTTGTAGTTATCTACAAAACTACTTGGCCTTGGCAGATTAGGCAGCTAGATGATTGGTCCTTTCTTGTCAAGTTCCCTCCCCACCTCCCAGTAGAAGATGTAGTTGGTTATCCATGCTTTGGCCTAGTGAAAGATGGGGTTACTGTAAATGTGGAAGTCTAGGATGGGGAA
>A3_124
GCAGAACAAGACTACTGACAAGGTATCTTGACTTGTTTTAGCCTCTACCTAGTCTGAATCTGCTGCGGGTGAAGGCAGTTTTAGTACTCCCAGTTAGGCTGCATATACCCCCGATGTTTTAGCCTCTAGCTTGTCTGAATCTGGAGTATATTAGTTTTAGGTAAAATTAGACTGCACCTTGGGATATATTGCATAGTGATAGTTAGGAATCCCAATTACAAACTCATAGTTGCTACACCCTCTGATCCAAAATAAGTGTTGGGGATGTAGTACAGACTTTGTACTAATACAGTACTAAAACACTGACACTTATTGTGGATCGGAGGTAGTAGTACTATCTTTGCACCACTTGGTAGTCTATTTATACAGTTTAGTATTGATAAATTAGCCCTGAAATGTCTTTTGCTACTGATAGATAACACTGCCCTGCTGCTGTTAT
>A3_125
GTATACAAAGTTATTCTTTATACAAGCCTTGATCATTGGCATTTGTTGATCGTTTGTTGATCAATTTTGTACATGGTTTAACAAGGTCCTGTGTTCTGGTGATATAAGGCTTTTGTGAACATCAGTTATCTACTGATAGAGGTGTTTTTGGACCTTCGCTTCATGGAACAGCCAGCTGCTTGTAGCTTGGTCTCGCATATCTAATGTTATGATCCTAAGTGGCTGCTTCATAGTAGTCTTGCACATGCTCTCTTGCATATGTTCGGTTTGGCGCGGATGCACTCATATGTGAGCATGAGATTGTGTTCATGCAGAGATCTGCATCAAGGTTAGACCAAGATTTACCTTAGCGTGGTTAAATGTCCTACTTGGCCGGTGTTTGGATGTAGGCTCATGTCCTCGGTATGTCCTGATTGTGGCCAATGCCTCGCTCTGTATCTTGATGATTCTGCTCCGTATCTAGATGATTCTACGTCAATTAATATGGGTCGGAGGGAGTATCAAATGCCTACGCTGTCTTTTTTCAGTGCTTATTGTCTGG
>A3_126
GAGTTACTACAAATGCACAAGCACAGGATGCCCTGTTAGGAAGCATGTTGAGAGAGCATCGCATGATCCTAAATCAGTGATAACAACATATGAAGGAAAACATAACCACGAAGTCCCTGCTGCCAGGAATGCAACCCATGAGATGGCCACACCTCCCACGAAGAATCCCGTGCATCAGATTAACGGCAATATGCCCAGCATTGGTGGCATGATGAGAGCATGTGAACCCAGGAACTTCACCAACCACTATTCTCAAGCGGCTGAAACCGACACCGTGAGTCTTGACCTTGGTGTTGGAATTAGCCCGAACCACAGTGACGCCACAAACCAAATGCAGTCTTCGGTTCCCAATCAGATGCAATATCAAATGCAACCCATGTACGGTAACATGAGGCACCCATCAAYGTCAATGCCAACAGTACAAGGAAATGCGGCTGGCCGGATATATGGTTCCAGAGAAGAAAAGGCTAATGAAGGATTTACTTTCAAAGCCACACCGATGGACCATTCAGCTAACTTATGCTACAGCAGTGCTGGGAATTTAGTCATGGGTCCTTGAGAGTGTCTACAAATGCTTATAGCTCCAAGAATCATATATTACCAACAAAGCTTTTGTAATGACAATCTCCTGAGCAAGATTCTCAATTGTGTATCGTTTACAAATCAGTTCAGCCAGAGGCAAGTAAGCTATACCTGGGGGCGCA
>A3_127
TCCTTAAGAATTGGTAAGTTCCTGAATCATAAAAGGCTGCCAAATCCAAAACAATTATCTGAACGCATAAATACTAGGAAACAATCCCTCCGTCTCAGGATATGCATGTACATGCAGCGTGCATACAAGAACATCTACACAACAAACACCAATAATAGCAATATATAGCATATTCAATTAGTTTATACTGTAGTGCTCTACAGTCCTTGAGGGATTCACCAAGAATGTCATATTATATGCTTTTAGTGCACAAATAAGTAGCAGGAACTTGTATGTACCATTATGCGTTTATAGCATTTCTAAAGGCTAACTAGCATAAGGAAGTGCATTTTCATGTTATTTACTACTACCTCCGATCCTAAATAAGTGTCACGGTTTTGAACAAACTCTAGTTCAAAATGGCGACACTTATTTAGAATCGGAGGGAGTAGTATATATGGAACTGTCATAAGGCAGTTACTTCGGCAGATCAAGTGAGAAGAAAGTTTAATATGCTTTATTAAACACAAAAGACCAACTGCTATTACCTAATCTATTTTTCCAATTCTTCCATGCAAAGTTCATCAAAATGATTTAAATTATTTTTGC
>A3_128
TGTCTTCACAGTCGGCAGCAAAGCGGGGGAGCTAGACGATCGGGAACAAGGCGGCGATACCACAACGTGGGGAAGCGGCGGCGTGAGGCAAGGGAGAGCAGCAGCATGGGCGAGGAAGGGGAGCAACGGCCTGGGGCAGCAAGGCAAGCTGAGAGAGTGAGGGATAGGACAATCACGAGCGATGGGAGCGGGGAAGACGAGCATGGACCACAGGTTGTGTCAGGAATTTTGCGAGGGTTTGTTTGCAAAATGAcCACTCCAACATCCTTTTCTAGACAGAGGGAGTATGTAGTTTGCATGTTGTCAAATTGGCCAAAGCTACTAAATGTTACAGAGTACAAGAGTAGCAGAGCCCGATAACATTTCCGAACGAGAATACTTGTGTAGTTCAGGCAATGCAAACTAGTAGTATCTCTTTAGCCACCCAAAGTAAGCCTGATGAAGAGCATGGCACATCGCATTTTTCTCCTCTAGCATTTTGTCCCTTTGGATGTACATCATGGGCAGGACTAACTCGTCAGAGACGAGAAAGTCATCAGCTACCGATTTCTCGGTTCAAATAGTCAACAAACATCCTCTTTGCGCTATCAGCATCTGTTGGTGGGGGTGGCCCACTCAAGCTGTACTGCCCTGCCAGCTTGATGAAAGTGCGTCGGTGGCTTCGTAGCTCAGGCAAGCCGACTGATCTTTGAAGATTAATGTAACAGGCAGTTAAGAATGTCACAACACAATAGTAACACCAAAAGATGGCAGAAATTCTCTTCTCTTGATTATATGCAGTTGGGACTAAATGAAAGATGTTTATTAAGCTTAGATATCCATCTTATGGAAAAATATGAATCCGATTCTAGATAGAGACCATGCAGAAAGAAAACTACTCTAC
>A3_129
GCAGGGAAACCGCGGTGTTGCAATATGCGATAGCAAKAGCGGAACTGGTGACATTTGATCCTTCTTTTGCTGAAAAGTAAGMTGATGATACCGAGCCCAAGATTGAAGGARTACTTTTTGATGGRAAATTAAAGCAGCTAGAAGACTAACAGTGGGCCCTGACTAGGCCAAGTCTCAGCTAGTAGAAAAAAaAAtGAGGGAATGAACAGCCGGCTTGTAATGCGCTTTCTGAATCAGCTTGTAGCCCTCYTCTTTCCCCCCATATATATAGAAGGAAGTTCTGTGGGCACTAATAGAACCGCTCAAGGACTTCGGTTGTAAATGTGAAGGGTAGAAAAGATTAGACAAGTTGCTGGTAATTTCGGTACTGACTGATTGTGGTCCTAGTCATCATCAACAGCCCACAAGGCACACAAGAGCATATCCTGTCGGTTCACACCAGTTTTGTCCATCATCTTCTAGTCCTAATGTGGTTATGAATTTATTTGTGGCCGCRAGTTACTAATATATTCCGTATGACCTAGCTTTAGACGTTGTCCTTGCCGTGAGTTTAGCCCACATCTGGAYGATCTACCTGTTTATGACTTGGGTGGTGTYCTTGTTCTGCT
>A3_13
GGTGCAATGTGTAAAATTGAGGGCCCAGTTGTAACCTTGCTTTCTTTTATGGGACTTATTGTAATTTATACTCACCGCTTTGACTAATAGCAGCATCTCGGTCCTTCGGGACCTTTGGCCATTCAATAAAGAATGACTCAATGTGAACCACCCAAAATCCGTGATCCGTGCATATCATAGTACTCCCACCGTTTTCTCTCTCAAAGAAAGTACTCCCACCGTTTCAGAAATATAAGATATTTTAGCTTTGTAAAATAAATGTATCTAGACGGtTTTTTTTGCGGGTAAAAAGGGATTATATTACGCAGTAGGGATTACAACGCGGTCAAGTTCTAGATCCTTTAATGTATAGGTTCACTCTAAACCTTAATAAATATATGCACTAAGAGACGTTTAGATACATTTGATTCACAAAACTAAAACATTTTATATTTCTAGACGGAGGGAGTACTATGAAACGTGCATTTTAAGGGCCGTTCTTGCCATGTGTGGTGCAGGAGATTGCTGGCATCTAAAAATTCAAACGTGTT
>A3_130
TGCAGCGACGGGACTTCACGAGCCTAGTCGGGCTTGGTCCAACGAACGGTTGCTGGTGCACGTTACATGCGCATACTATTGTTTCTCATAATGAGAGGATGAAATTAGTCATTAGCTCGCTGGAAGTCAACTTGCGCGCGCGCTGTTAGCATGATGCAACTCACTCACGGAAGCCTTACTAATTTAGTTGAATGACATGCCTTAGCTTTGGTGCCTATAAATATGGAGTCATCTCCTTCACCTCATGGGACACCAGGCAACAAGAAGCTTCCTCACAACAGATCAACCACTGCACCAATGGCATCTTCGTCAGCTCTTAAGGTTGCTGCCGTGGTCTCCTTCCTTGTGGTGGTCGTCCTTAGCGCTGGTCATCAGGCAGCGGCGCAAGGCATCTC
>A3_131
GCCGGCCGTGGTGGCTGGATTCGGATCGAGCAGACAGCTATCGCAAGATCAGCATGTCCCGCTCCAGGATCAGGATTATTTATTGCTTCAATCGTTCCCTTGAGTTCATCCGRAGGATGCAGACCCAAGCGGAGAAGATCAAGCAGCAATCCCAGAGCAAACACACATGCCGAATCATTATTCAGGACCTTGAGGCAGACATCAGAAATGCGGTCGTCAGCCACCAGCAAGTTATTATCGCCCTTATATAGACCCCTGAGGTATCTCCAGGAGCTTTCGTTCTGAGGGTTCGCCATAATAGCCTCAACTGTGTAATCTACTTCCGAGTCACGCATTGCCACAAGACCCCCAAGAATTGGGGATTGTGTTACCACAAGGTATCTCTGTTGCAAGAAAATCATTTAACATGCTTCAGTATATGCGGAATCTATGACCTAAAATTAGTTAGAAGGCGCTTCCAAGGAACGAATTGGAGAAATTAGTTAGAAGGCGCTYCCAAGATACATGGTGAATTAACAAAAATATATAGGCAAGAATCTAAACTGAAATTGCATATCACAAATAATGCATCCAAAGATGGACGGGCAAATGACCTGATTCCAAGCAGAGTTATTGAAGACATCTTCCTCAAGCAGCTGGTTGCAGTACTGCAATTCACTCTCCCATCCACCCAATGCTTGAAGAACCCA
>A3_132
GGACCCTTCACCCTCATCATGGAGCTGCGGGCAGTGGGACGGATATGCGCAGAATTCGGGAATAAGGTGGGCGCGGGTGCTGTATCATCTGGCTTCGGGGGGGTGCTCCTGATCTGTTTTTTTACGCCCCGGTGTTGAGTTTGTTTGAAATTTACAGTGCGTGAGTCCATAAKATTTGGATCTGTGTGGACAGAATTAGGGGTTATTTAGGAATCTGCACCATTTGGACGAGTAGTAGCAAGGCCGCGTGATTTGGATTTAGTGGTATCTTTTTTTTCCGATGAAGGATTTAGTGGTATCTAAGCCGTACCCGGAGGTAGATCCGTCGTCARAACAAGARAGCCAGAGCCACCATAACACCTCTGCGAGCAG
>A3_133
AAGAACAAAGATAATGAGAAGGCTCTCAAGGAGCTCAAGGCCAAGGCTGCGCAGAGCACACTCGGATGCGCCGGCCTCAAGAAGAGCAGCAAAAAATAAAAAATAAACGATATTTTGCAGCAACCTATCTCTCTACTTAGAATCCAGAAAATGGCTGGGAAAAACTATTTAGGATAGTCGCGTTTTCTTTTCTGTGACGAATGAGCTTAAGCTACAAATCTGCATGTTGAGCTTCTACAGCCACCTATACCCTGACAATTGCAACGGGCTGCAACGTGGAAAGTAATGAGTATGGATGGTAACTTTGTTTGGTTGGGGATTGATAAATCTTGTGGATCTGCATGTGCAGAAAAGAGGTTATTTTTCGGGATCCCTGTTCTTAATAAGCCTACCAGCCATATGAGAACAGTCTAGAAATAAAAACAAATTTGAGCCATATCAGAACAGTCTAGAAATAAAAACAAATTTGGATGAAAAAAAGTTTATGGGGGACCTGTCAGACAAC
>A3_134
GTATGGGCAGATTGGACCAGATGTGTAAGATAGAAAAGATGAAGAGGAGCCTACTGTGCAGCCAGGCCTCGCCTCCAACCTCAGCACTAGGAACAGTCATTCCCAAGCTGCGATTATAACGATTATGCAGAAATTTYCCTTAAGAACaAtATATGAASAAAtTTATAYGtTTAACATTATAACAATTCTTCTCTAACCAGAATTATGAMAAKTRTAAAAMRTAGACGGTGGTTTCCAYGACAGGTCTAAACAGCRCCAATCAGGTCCTGTAATTCAASWAGGCAGTCACCAAGTGCTTTATACTCCTCTGTGCCTTGGAAGTCCGTCGCCTGTTTTAAGGAGCTTTTAAGATGCATCTCAGCTGACAATAAATCTTGTTTGTTTTCRGTCGTGGAAGAAATTTCCATGTAGACCTTGCAAAG
>A3_135
GGACTATCATCTACCACAGCTTGGGAGGGCTGAGTCACACACTAGAAGTTAGAGCCGTGACTGGACATCACCGTAGTTGGTACAAGTTCAGATTCTTTAAAGACACGCAGAAATTCGTAGACGAGTTCACTGAATAAAAGTGCAGGTGCAGCAAGTTCACGCCTATCTATACTTTCTTATAAAGCAAAACCCCACTACAAGATTATTTAAGTTGTCTATCTCCACATGCGGCCTGTCCACATCATCACTTAATCACAGCCGTCCGATTCTACTYATCCGTCCGTCTGTTTGTGCTCTCTCAACTGGGTTGATCATTACATTCTGTACCATCGTATTTCCTCACTCTGATGCCAACCAAACGACCCGCGTAGCCTCAGTCTATTTATTTGTTCAGCAGCCTACTCATGAAATCGCACACGACAACCACGTATAGCCCAGACACATTTTCCACYTCATTCACCTTTACAGCCGCCGAMGGCCACACTTCCTCTTCTCCACGACGATGCTTCATCTACCACGTGGCCACATTCATTAACTTTTAGTCTACCCACTGCTGTTTCAGATCAATCTACCGTTTCACATCCTCCCAAAWAATGGTTGAAATTAATCATCTGARACTGGCGAAGTAAGCACGCCTTTTTATTCTTCCGTGCCCACCTCAATTGCGTCCTCTACCTCCTGCACT
>A3_136
TGGAACTTTAGTCTTGTTACTCGTGGTCAGGTTTCTGGTGATGCATGTGTCATATTTCGCTCTAGAAAGCTTAATGTCCCGGCAGCTGGCCatATATATATACGGCGTCAGATCTTTAGGTAAAGCAGGGGGTTTATGCTTGGATCTGTCAGCTACTGATTTTTGGAAATGCTGGGTGACTCTGTACTCTGTGCCAGTGTGCCGTGTGTATGTGTGTTAGCGTGGCCCGCGCCCTCATTGGAAAGCTTGAACACGCGTGCGTGCGTGACCAACTTTACACCCCTTCATACCAACTCTCTTGGGAATCGGCCGAGAAATTCTTTTACAAACCGATTGAACTAGATTTGGTGTGTATTAGAGTCGGTTTTAAAAGCAAACCGATTGAAGAAGAAATTTGGTGTGTCGGCTTAAATATCTAGCCGACTCTGGTATGTTACTATTGTTAGTTTCTTTAGAGGTTGTTTTCACTCTATTACCACCGCGTGTAGATAACGACTGCTG
>A3_137
CTACGTACCTCAAGGATGTCTTGCRCATATTGGAGGAGGGTAGTTCTGCTACTGGCGAAGAGATGCCCACGGTAGCATATCTGAGGCATGTCTTGTTTGTATCTGAAGAAAATTCCGACCAGCAAGTGCTCGCAATAGCTACGCACTTCAGGAATGTTTTACATGCATCTGTGGATGTTTGGGCTAGCGACCAGCTCTTACGCAGCGCGGCACCATTATATAAGGATAAGTTGCCTGTCTCCGAGGAAGATTCGGACACGGACGAAGAGGTAATTTTACATATTACTTGTAAGGATTAATGCTAGTAGTTCATGTTTTTGTCATGTACATATTTCATTCATAGTGATCCAACATCTATAACACCAATTTTGTAAGAACGTGCGCCAACATCTATAATACCAAGTTACTTTCATTGGATCCAGCATGAACTATATTTTCCAATTATACTTATTTGATGTGGCAGAAGTTGATACATTTTTCTGTAAACTTTGTCAAATTTAAGTAAGTTTCACTTAGGACAGAGTTAAAACATTTTATATTTTAGAACGGAGGACATTCCTTGCTCTCTCARCTTGTGTTTGGA
>A3_138
ACAGAGCGAGAGCGAGGAGGGAGATTTTATCACTTTACATCGGTTGGTGTCTTTTTTTCACAGAACAGCCTTGAGGCTCCGTTTGACAGCTCAGTATTTCTAAAATCATAGTATGTCTAAATCATRGTATTCGGATGTCCCGCAATGAAATATCGCAGTTTTGGAAAACCACATTTTTCTGCTGTTTTGTCAAAAATCTGAGATGTTTGGGAATGTGGACACACTGTAGTATTTAGTTGCTCCGCTCTATGGAGAACCACCTGGTGAACTTCTGAACCTCCACGGTGAGCTTAAAACTTTCCGGCGAGTATGTCACCAGCCGAGCATCTAGTCTATCTGATGTTGGCCTATGCAACGTTGCAACATACCCACATACAAGATAGCTTTTTGATTGATTTCAGCTAGCAACGCTTGCGGAGGAGGATRCATCGGGTTGGGACGTTGGGTTAGCTATGATCCAAGGATGCGGCGGATTGCACCTCGGCAGATCACGGAAAAGATGGCACAGTAGC
>A3_139
GACGGACTCCCTAACTAACACGGCGATATATAGAACGAAAAACCACTGATTTTGAGTTGATACACGCCCTTGCAAGGCCGCAATTTTTTGCTCTCCAAACTAACACTTGGCTACAAATCAACCAGAAGCAATACAGCTTGAAATTTGCAGTAGTGTTATCTTTCTTGAACTCTTGAAAACTCACACCTACCGACGAATGAACACAATACCACCAAATTAGCCYCGGCATTGCAGAAAACATATATCTTTCCATTTCATCTATGGCTACCTATGGCCTGACATGTACCTGCAACTGCAAGCTAGCTGCCGGTGGCTAAACATGTGTGCACAGAAGCCATGGCTAGCTTGGAGACAAAGAAGAGCATAACAGGAGAGGATTCAGACAAGTCCAGAGAAAGAGTAGGTATGTATGTATGTATCTTACCGTTGATCCAGTTCATGGGGGGCTGGAAGTGGTACCCCGTCCTCAGCAGCGGGCTAACAATGGAGGCCGGCACCGACGGCGACGCCGCTTCGGTCTCCAGGCTCCGGCGGGTATGGTGAGACGCGGAGGACAG
>A3_14
TGTTGACGTGACTGTGGAGTCCACAAGAAAAGCCACACGTGAGAGTTCCAACTAGAGAGAAAAGTGAAATACGACACATAGTGGGACGTTGGTTGAACGCAGCCCACGAGCCATCGTGTGCATGGGCTCAAATGTATGGGAGAGGGATTTATTCCAACTTGATAGAAAAATGAAAATTCTACGTAGCCACGTTTGCAGAACGTCCAACATGGCGAGAAAAAGATAGAGATCGGCTAGGAAAGAAACCTAAGAGGGAACATTGCTCGCGAATCACTTTTGCACATGGGCGCGATGAGTATATTGGGGATTTGGTTGTGGGTAGAAAAAAGGAAGCCTCACTTGAATGTGGCTCTTCGTGCCATCGGTAGAACCCAAATCCAAATGACGAGCCATGTTCACATTAGGATCAGAAACCTGGAGAAGGGTAAGTCCTTTTAGATAGAAACATGAGAGCCTCACGTAGCGTAGTAAGTGTTAGGATTTATTTTAATCATGTAAATAGGATAATCCTCTGCTGTAAAACCGTCACGACGGTTCTCTCTCCCACCGTCTTACGAACGAACACGACCCTTCTTTACGTCGGTTCGGCTGTATAAAAACCTGATCATCTATGGAATAAAGTAACAGTTGATTCATTTGTCTCTTTCACCTTTACACGTTGTCAGCACTTTGTCTCTACCGAGAGCACAAGAGGCGAACTCCGGCGATCACCGGAGTAGGACGAACGGAAAACAAGAAGAAAAGAAGAGGTAAGAATGCCTGGAGGAGGTTTTAGCAACTTCTTTCYTCGTCTTCTTCGGGAGGATGGCCGTCGTCGCCGCCGTCGTCGCCATGGCGCTGGTGGCCGTCGCCGCCACAACCGGAAC
>A3_140
AGTTACATGGACAGTATCCGGCCATATTTGCGTGACGATAGGGATTTGAAAGGGAAGAATCTGATGTCCGCTGAGAAAGTTGGAAACTAACGCGGGCTAGCGGCGATCAAAATCATAGCTAGGAGAAATGTGACACGGGTTGGATAAAACTAAACACTGACTGCTCTTTTTGTTGAGGCTACTGGATAGGGGAAGCGCTGGAGCTCTGGCAAGGAAACCAAGGAGTTTTTCTGATAACAACCTGGAAGCAGATCACCCATGTTTAGGCCTGAATAGACCAAAGCAGCTGCTGGGCTCGTTGGCGTCAGACAACTTGCTGGAGTGTGCAATGTGACTGTTATTGTGGAGACAGACTGCTCTACTGTCCTGACCTATCTAGTCATGGACAAATCTGGCTGGAGTTTGTGCTATAATGAGATCAAGAGCCTGCTGCCAACGGTCAGTACCTGGAGTTTAAGCAACACGAGATTAGAGGAGAGCAACGGAGCTGCACATGAGAAACACAGATTTTGCTAGGAACAACATAGATGGAACACTCTTAGCCAATGTTCCCAGGCTCTCTGCCTCTCTCCTCTGCTATTTGTGAAGATTATAACACTGTTCTTATTATATACAGTACTCTCTTTTCACCTCATAAATGAAATTCTGACCGCCAAAAAACAACTTATTTGATGCCTAGGTGT
>A3_141
TGCACAGGCCTTTCTTTCATGCCAGATATATCTTCATCACAAACGGAGTGCCCTCTTTGTCTTGGGCCAGGTCGTTTTTGTTTTCATGAAAGGCAGTCATGTGTTACTGGGCTTCGGTGAAATCCTGTTTGCAACTCGGTCACATTAGGAAGGACCGCCCTCGTTTGGCCTCTAACAATTTATTTGATCATTCCATTCAGTTAGAGGATACTCCTCTAGRAAATCGGGACAGTTGTGGCTCGCAAACGAGTTCTGTTGTGCGGTTTGCTAAGGTTAGTTAAGGGCTTTTGATGAATTTTTTCCCACGGTGCCTGACAGCGGGTCATTTGCAGTCCAAGTGCTTTAATAGGATCAGATGTTTTAAGTGTAAATAGGAGGGTCATGTTGTTGCGCGGYGCAAAACATTTTTCATCTGGAAACCGAAGCAACAACCCAGGGGTTTATCTTGTGAGTCTGTTTATTTGTCATCTCAGACTAGTCTGGTGGCCGAGGCTTCAGTTCGT
>A3_142
AGCAGTCGTGCGTGACTGAATGTAGAGAACAGACGACGAACCCAAATTCGCGTGCTTTAYTTCCCTATTGCCTCTCAATCCTATATATCTAAATCTAACACATATGATGCAGATAAAAAATAAGGCGATTATATGGCCATCTAGTATGGAAAAGCCAAAAAAAGGGTCTCCCTACACACATCAAATCCGCTTAAATTCCAAGCCCGGCAGCAGCAGATGAATCACTATCGTTGCTATTTCCCAAGTTGGCTACCTCATGG
>A3_143
TTCTTGCACTATTAGTCCAGCAACAAGGTAATRGTTGAATCCACACCACCATTGTCCAAGAACTTTATTGCGCTTGCCTTGCTTGTGGTTTCAATTCATCTCTATTTGATTAGCGCTTGTGATGTCCAAGCTGGACTTAATAGGTTTATTGCATGTTTGGAACAAATTAGACCTATTTTGAAGTAGATTTTTTAAGGTTGTAGCAGATTGCGGTTCGCTTTGAGATGACTTGTGGAAAATACAACTTCTAATACATGCACTAATTTGTTGCTCTACATCTCAGCTCTTGAACAAGCCCCTAACATCCTCCCGAACATAGATTATTCGTTCCCATATTGGTTCTGATGTCGTGGATTTCAGGTAAATATAATATATTGAGGTTGTAGCAATTGACTCCTTAGCTGCCTGTAGTTTGTGCTGGTCATATATATGGATTTGACTGCGAGATTTTGGCAGT
>A3_144
CAGGTTAASATARACRACTCAATTGTTTCTTAGTGGGATTTTGACTTATAAGAGATATACATTATATATAGAACTGTATGGAGATATTACAGATGTACGTGTGCTGAGTAAATTGATATGGTTGTGGACGATTAGGAATGGGAATGGTGTTTGTGTACAAGCTAGGTATAATGGGAAGTAGTAGTATCATACACTAATATCATGCATTTGATACTAGTAATCTCCATAGTGGTTAGTATCATATGGAGAGCTTTATTTATTATTTTGCGAGATATAATTTCAACATTGTGATTTGTTTGTCATAAACAATTCTCATAATTTGTGTCGTGATACTGTATCCACCTATATTACTCTAATCTCCTCTCTCTCTTTCTTCCTTAATATCTATTGTGCATGATGCAAGCTAATTAAGATACAAGCACTATAGCCAGCCTGAGGCAACGGATGGATGCAAGTGATCCTTGTCATTCTCATTCGGTCTAAAGTAAGTACTCCAGTATTCTCTGGCGCACGTATGCCATGATGCATATGGTTGACCCAAGCTAAGATACCTAAGCTACAACTAACGACATTTCAACTCAATTCCCAGGACATTTGACACGATAAGCTCACAGGTCCCACTCCCACGGTTCTCTTGACTTTCTTGTGATCTTTTCTTTTCCAACCTCGTGTGCACAACTTGTCCCGCAAGTCATTGAGTCGCAG
>A3_145
GAGCCAAACTTTTATCTAGAGCATAAAAGGTAGTACCTTCTAATCTAGTGTAGAAAGAAAGGACTATCAGGACAAGCCTCGGGAACAACATCAACACCTATTTTTCAGCTATATTCAGGAGAGCATCCTCCTGAAGGATATTAAAGGGATTAGATATACCTTTAAGTTTTGAAGTTGTAGGTGTCTCCAGATTCTTCCTTTTTTTGTTGTCCTGAGCCATCTCCAGAATAGATTTTCYAGCGTATCCTTGCAACATGTCACACTGTCTTGAGCCTTGCACCGGGCCCCACTTACATCTTTTGTTTTTGCCAGCTAGGAGATGAGGCTCCAGACAGTCATCCTG
>A3_146
GTGCGGATGGGTTCCATTCCCACAGCTTTCTTGTTACTGATCGTCTCCGGTGGTCACCGGGCCGGACCAGGGTCGCATCTTGCGTGGAGGATCAGTGTTGTTTTGTTTTGGGTCAGGCCAGGCCAGGCCAGGCCGTTAATATATGGGCCTTGCCCTATACCAGAAAGATGATAAGGATCTAGGACGGGCTGAAAGTTCACAAAACACACTTCTCGGCCAGTTTTTTGCTGAAAGTTAATTCACAAACTAACTTGTTTGCAGGACGTCCTGGCAGGCGGCTTCATGTT
>A3_147
GTGGCAAACACGTTCGGAACATCACCATGTGGGAGCCGCGAAACTGACATTGCTGCTTGGCAGGCTGCCGCTTGTCCACTTAACACATGCCGGATGAGGCGGCAACAAGCGGGCGTCCCGCAAATTAGTCCGACTTAGCAACTTGTGGCCTCTCGGCCCAACAGAACAGTGTACCACCAAACTATTAGGAGCACCAAACAAGTCAAAAATAAAAGAAAAGATTTCACGTACATACTCCTAATAGTCCTTGACTGAATAACCTGTCGTAGTCCTTGAGACGGGAGCAAGATCAGGGGCGAGCAAACCCTGAGGCAAGGACCCCCTGCCCACGTAGTAACACCGTATTACTAGAGCCTATAGTGAAGTATGTAGATGGATACTTGCATATACGTACAAAGATCCAATTTCCTGGAATAATTCTGCACCACCGACCATTTGTGTGCACCACATAGAAACTAATCAATTTGATAAGCACTGGTGAGACTCTCCGGTGAATGCTCTACAGGTTGTTCTTGTAAATGCTATCTTTGCTAAAATCAGTAATACGTTTTTGGTGCCAAGTAATGAGCTGATCGTTACATGCATTTGAACCAAAAATGACAGCAGCATAACAATGATTCGGTAACAAGATCATGTCAGACACCRTATATACTCTAGATTCTTCTATGTATACATAATCATAAACTAGGAGTAGAAACCTCTCTAAAGATATGCTTATAGCATACAATTTAGAGATCTCTACGAAGATAACTATTTCTACGCACTTGGACAAATACACTATATGCATGAAAATGAAAGCATAATGGGGGAAGGAATGTGCTTTTGTATTTTTTTTAGGATTTTATTTCAATCATTTGCCATGTGCAATGCACTAAAAATTAATGTAACCTATACTATAAAATATGGATTTTAATTATTGAACAGCAAATTAGTTCTAACCGAATTGGTAAAAATAAGTTATAAACAAGTACAAAAGTTCAGTATAARCATATTTGTTTTGACTTTCTCTAAGAAGAGCTCAATACGTG
>A3_148
GCTTAAGAATAGGCCAGGGTGTGTTAGTGTCTATGCATGACGTTAGTGGGTTAGTGGCTGCGTAATAGCCGTGTGAGTTTGGCTATATAAACCATTGTAACCAGCTGAAGTAAGTTGAGGAGTGTGGAATACAGAAAAGAAAGCACAAGTGCGTGTGCTGCAACTCTCGCGTGTGTTCATCTTCTCCACCATATTTATGTGTGTATCTTGGATAGCACCATCATATGTGTGTATATATAGATTCTCTCCCGTGCGTGTGTGTGTGTCTTCTTCCACCTCTAGCCACCAGATAACAAGTAGTAGGCTAAAAATACCTTCGGTAGAAGGAGACAGAGGTGGCTGAAAGCTTTACAGGAAGTGAGCAACATGAAGGCGAAGAAGGGCGCCATGATGTCACCAGCAACAAGATGGGAGAATTAGAAACATGGATATTATTGTGTGTCATAGGAAATCCGAAGAAGACATATGCACGTGCTGCCCTGAATCCGTTTGGTGACTGGTTGGTATTTTTGCTTGTTTGTTTTCCTATTAAGTGTGCATTAAGGAACCGAACCGGGTCCATTTGACTGAAACTTAACTTACAAGGTATTTCCTTAATTAATGTAGTTATACAGTAGTAGTGTCTTAA
>A3_149
AAGCTATATAGTGTTGCTAGGGACAAAGGATGCGATACTGAAACAAACTGCAAACATGAAACGGTGTCTCTTGAAACAACAATTTGCTACATACAGGATCCACAGGTAAACGCTAAAAAATGAAACATGGACCCCGTAGGGGCACATAATTAGTTTGCCTACAAACAAGCAAAAACAATAACTAAGCCTAATCATATAAATCTCWGGAACAGGGTAAAACAGTTCAGCAGATTGTTTTTAGAGGTTCATCAAGGATGAATTTTCAAAGGGCTTTGACAAGATAAAAAAAGAGGAGCAGCGGGACATGCTGCTAGAGCTGCGCCAGGGAATGCAGCTCTCAGCTGAACCTGACAAGCTACAGTGGTTGCCAACTGCTTCTAACAAACTCGGTGCCAAGTCTGTTCACATGACTTTGCAGGGAGGTGGGTCAGGCTGTAAGTGGGACAAC
>A3_15
CGGCAGCAGCACACTAGAGCTGGCATTGGCCTCAGGGCAGTGAGGTGAGACTTGAGAGAGAGTTTGGCTGGAGAGGAAGGAGCTTGCTAAGATGATGAGGCGATTGGATGGCGAGGGAGGAGGCAAGAGTCAAGTGTGGTCTTTTTGCCTGCCTTGAGAGGAGAGCAAACCAGGAGATGAAAAATAATCAAAAGACGAATGATTCAGTGGGAGAGAGTAGTGGTGGTGGTACTGATAGATGCAGAAGCAAGACGAGTACTGGGGCGGCATTAGAATATAATATAGGACAGAAAAGGTACATTTTGTTAAGGCTATGGGCATGT
>A3_150
CAACTGCATGCATGCTCCTCCAATATGTTACTTTTATCAGAGCCTGGCCTGAACTATAGTATACTATATTGGATCCCCTTTTTTCGTTCACCTTTTCGTATAGCACACCAATGGCTCACAACATCGTCTGAGATATTGAGAATCATGGCCGGTCAGTCTCATATCTCTTTCTTCCTGTGGCACACACTCCCATAAGAAAAAGAATTGATAAACAAGCACATGCATGACCCCCTACCAATGATTGTGTATGTAGGTGTTTTAGCCCATGCACATACACACACAAATGGCCAAGATGGGAGAAATTGCATGATTTCATGAGTGGTATATTAATTGGTATACTGCACATGTGTACATTTCATGAGCAATAGAGATGATGTACTCTCTCTGTGTTTCTGTCCCCTACACTAAGGAAAAGAAGCAGCAGACAGTGACACTTCATGCAGAGCCCACTTCACACACTCACATGCATGGACAAGATCCAGCATATATGCT
>A3_151
TGTGATTACCTGTGATTTTGTGACTTAACTATGAGAGTCATACTAGCAATTGCTGTACGAAATGCTTATGTGAGACAGTTTCACCTGTTTGTTGCTTCTTGTTCTTTCTTCATTTTTGTACATATATTCATTGCATTATTATGTGAACTTCAGTTTGCTACTAACCAACATGTATATAACAGTCTGATTTTGAACATGTATTTAGACGTTGTTACTCTTTCTTCGGGAGGTAGTATATTGAGGGCGTGGAATCTTCCTGATGGACAGATGATCTGGGAAACCAATATGCAGACTTCCACAGAATCAAAATCGTTGCTGCATGTTTTGGTTTGTATTGGAAAATAACATATGTGGATAATAAAATATATTTGTTTTGTATAACTTCTCTTGAGTGACCCATCCCCATTCTTTTTCAGTCAAACAATAAAGTGCCGAAGGATAATTTGGTTTTGGTTTCGGCTGGACAATGGATTTATGCTGTGTCAAGCATTGATGGAGTCATTTCTTGGGGAAAGGAGTTCACACTTGATGGGTATGCATAAGTATGCCATTGTATTACTTGTCTGGAGCATCAGGAAAACAGTACTAACTTGTACTTGATTGTCT
>A3_152
CGCGGTCTGAAGCATGCCGGCCATGTCGTGCCCTGCTGCCATGAAATCCCACGACCAGATCAAACCTAACGCTAAAGTGGCAGCTGCTAACTGAAAGTCTAGCTATTGACTGCACTGACTGAATCCGCAGGCAGGTGACAGTGTGCAGTGTTTATTCTGCTAACTCTAAACTAACCGAAGAATGCACAAGGTTTATTCAACATGTTTTACAACTGTTGCTAGTCCTCTGTAAGTGTTTATATATGTTCCAAACATGAAGGTGTTGTTCTATGTCAAACATAGAGGTCCAAAAAGCAACAACAAAAAAGAACGATTTCTTCATACAGTTTAAAGAACACCATCTAAAACAATTTAAAGAACTTCAAAACAATCCATAAAAAACATTACAATTTATATATGTTCCAAATATGAAGGTGTTTTCTATGTAAAACATAGTGGTCCAGAATAGCGACAGAAGAAAAAACAATTTCTTCGTACTTGAGAACACCATCTAAAACAATTTAGAGAAGTTCAAAACAATCTGTAACAAAAAACAGTACAATTTGTTTAGTCGCCCTTATTTTTCCAAATTGTTCACATCACAATATCATGCAGTAGTAGCAAGAATACTGGTTCCAACAACAGCAAGATTAAGTTCAGTCGCATAAACAATACTACGAGCTTCACCGGTCTTGCTTTTTCACCCACTACAAAG
>A3_153
CGACCATTGGGACACAAGCCGGATATGGAGGTCCAGAAAGGTTCGGAGCTTCTTCTTCCCAATGGTGCTGGATGGGACATAAACAAGCTAAATGAGGTGTTCTTTGAGGCGGACATCGCTGATATACTGAAGATACCCGTAGGTCAAGCTGGAACAGATGACTATGTTGCTTGGAATTACAGCAAAAACATAATTTTCAGTGTGAGGTCGGCATACGACCTTAAACAACATCTCAAAAACATGGTCATGGGTAGGGTAGGCTCCTCAATGAATTGCACTGAGCATAAGGGTTGGCTATCCCTTTGGGGGACCAATGTACCGAACAATATAAAGTTCACTATTGGAGGCTTGCTAAGAATGCATTGAAAGTGGGTGCAGAACAGAGTAGAAGAAAGATCAAAGAGGGAGTGTGATTTGTTGCATGCAACAGGGAGAAGACACTGCACTATCGGTTTTGGGCATGTCCTC
>A3_154
ATCATCTGCAAGCTCTAGTGCTTCAGACACAGCTagAGcctcaAGaaCCTCAGGGTTAGTCAGTCCCTCATAAATAACTGCCGATGCACCCAGAAATATGCCTTGGTGATCACGGCATACCACTCCGACAGCTCCGCGATTCAACATTTTTGCAACTGCTCCATCCCCATTGAGCTTTGCTACACCCGCAGGAGGAGGGCTCCAGCAAGGTCCCGACCTCCCATGTGTCTGATTGCTcgCaGCAGGGGCCGCAACTGATACCCGAGTCAGCTCGGCCAAGTATCTACCAATAAACACATGAGTGGATAACGGCGTTTGATGCTCACCCTCGTGAATAAATTTCCTCCTCGCCCACCAGATCGCCCACAAGCATACTAGTACTTGAACAAACTTCTCTTGGGGCATCGCTGAACTGAGGGTAAACAACCAAAGTTTGGGATCAGTGGTTTCATCTCCTACTAGAGGCCATACTATATCATCATC
>A3_155
TGTTTCCAGATGATTATGTGTTTACAAAGGAAGGATTGGAGCAAATGTGGATAGCACATGGCCTGATATATTCTGATGATGGTGCGGCAAGACCGGAGGATGTGGCCCACGAGTTGTTTGATGAGCTTTCTGAGCGATGCTTCTTTCAGCCTCTGGGRAGAAACAGATACACGATGCACAGTAGGATGCGAAGGCTATCACGAGCGGTCTCGGTGAATCAGTTTTACATGGTTACTGACAGATCAGGAGAAGTGCCACAAGAAGTTCGTCACCTCACAATCAGGACTAACAACCTGCTCAAGTTGAAGATGGATTTGGCATTACAGCTCTCACCTTCCTCTGACCACCATTTCCTTCAGAGGGTTCGTACAATTTTGTTCTTCTCAGATTTCAGTGACTCGGATGATTTTTCGGAAGTTTTAGCTGAGATTTTCTCAATCGCAAAGAGCGTGAGAGTTCTGAGCTTATCCTGTGGAAACATTACATTTCTGC
>A3_156
CACTTCATCCTCCCCTATAGATGTAATTTCTAGATGAACAAGATGGCTCATTTTGCTGATAGCATTGATCAAGTCAGCAGAGTGCTCACTTTTCACATCAGAGACACCAAATGTTCTTAGCTCTGTCAAAGCTCCAACTTCACGAAGAATCTCAGTGCTAGCTTTCACACATTGCAGAGCATGCAGCGACATCAAGTGATGTATGCCACTAGGCACCTTGACTCCACCAAAAGGCTTAATTTCTGATCCTCCGCCATCAGTACATGCAAACAGGTATCTCAGCTTCTGAAGTTTCACCACACTGTTTGGTAAGTACGAGAGCTGGGTGTTGTAAGCGTCCAAGACTTCTAAGTTCTGCAATCTTCTTATTTCTTCAGGTAGGCTTTTGATATCAGTATTTCTAAGGCCCAAATACCGCAGATTAAACAAGTTAAATACCTCAGCAGGAAGCATCTGTATACGAGTGCCTTGTAGATCCAATGTTGACAGAAGATTTGAAGATGTCAGGAGAGGCTTCAGCAGATCAATACTGATATACCTCTTGAAAACAAGAATTGTGCGAAGATGTGTTAAACCTGACCGACTCAGTTGATCAAGGTTTTCACTATTGAGTGATATGCGACGTGTGGGTTCCACGGATAATTCTCTGGAGCCATCATACACTTTGCCGAAGCATTCTTCCCCAGCTTTATTGAGGGCAAGAAGGCGTATGACATCATGCACCCGACAGCATTTCAACCGCCCCATGTAGTTCCTCTTCACTAC
>A3_157
AGCGGCAAAAAACGTCCGGGAATGGAGGCGAATTTACAGCCATGGAAGAATCATGCACTATACGAGGATCAGGGGAGTTGACACCAGCGGTTTTTTTCTTGCTACCTACTGTTTGCTACATCGTTTTTAATTGACACTACTTTGTTTTTTATTTAACTGCACTTGCTATTCTGAATTCAGAAGTAGAGAAGGAAGATGTTGTAGCTGGGAGCTAGGTGGTTTTGTGTGTATGCTGGGATTGTGGCAAGCCCCGGCCGGCCAGCACATATGATTACACGCAACCATGTTGAATCTCTACATAGCTTTGTTGGAAGCTTGGAACCCTCTATGGTATCACTCGCGACGGTGTGTCCCCTTTGCTCCAACTCTAGCCAATTTGGGAAGTACTCTACACTAGCAACGGTGCGTCCTTTTTCTTAC
>A3_158
CASGCCACTGGAAGCTAATTGCATTTCTCAAGCAACTTAACCCTACGATGATATGGATTATGGCGTATACCCTCCATGTAATAAGACCTTTAGTACGTACAATCTACGAAAGTTCACCATATCTAGGGGTTCCCTTGTTGCCATTTCTTACCATCTCCCACAACAAGACCGCACCAGCACACATACRTAACMGGGATGCARTAAAACCACATTGCCTACCCGCCCTATAAATCAACGGCCTATRTATATGTTATRTCTGTGGGTCTACTARTTCTGCGGCGAASGTGACATACCTGGTACCGGCTGTTT
>A3_159
CGTACATAATATACTACTGGATGGACAGATATTTTTCCTTGGACTTGATTATATATTCAAGTTCTAAAATCAGGGGCATGAATTGTTAAACATGACAAATTTAACATACATAATGCATGATTTAGCATGCTGCAAAGCACATAATACACTTCTGAGTGGACACCTATTTTCCTGGGATTTGATGACTTATTCAAGTTCTAAGATCAGGGCACCAACTGTTCAACATTCACAGTTTTACATATTACATGATTTAACATAACAGAAACACTATTGAATATGCACCTTACTCATGCCGTCAGTAGCAGCAGATCATCCGCAGTTCGCATAGTGCACCCATATGTTATTCTCGTGTAGAAAATGTGTTAGCACTAGCAAAAGGATAAAAACTGCGTCAGGTGCTGCGTATTATC
>A3_16
ATCTGATGCAAGACTTCAAGACGAGTTACCTCACTCAGACATCCCCAAGATCCATGATGGTGGCACAGGCCATTGGGACAGCCATGGGCTGCGTTGTTTCTCCCCTTACATTTATGCTCTTCTACAAGGCGTTTGATATTGGCAATCCAGATGGTACCTGGAAGGCACCGTATGCACTGATATATCGTAATATGGCAATACTTGGCGTGGAGGGCTTCTCAGTGCTGCCGAAGTACTGTCTGGCACTCTCTGGTGGATTTTTCGCATTTGCGGCGCTCCTCAGCATAGCAAGAGATGTCATGCCACACAGGTACAGGCAGTATGTGCCCCTGCCCATGGCGATGGCAGTTCCGTTCCTTGTCGGCGGGAGCTTTGCGATTGATATGTGCGTCGGGAGTTTGGTGGTTTATATCTGGAACAAGATAAACAAAAAGGAGGCTGGCTACATGGTCC
>A3_160
GTCCATATAATTAACTAGTGTTGTTCCTACTCCATGAAATAAKTAATGCAGCCTTCACTACCAgAGACTACTTTGTTTCCCAACGGACGAGTTCTTGATTGACCATCACCATATACTTAAATGACTTTGAATTTTGTTCAACCTTGGCCAAAATAATCCTATAATACYGAATAAAATGTTAGTACATTTATGGAATAATGTAAAAGTCCTTTCAGTTTACCTATCTCTCATAGTTTTATGTCTTCTTATTTAGAACTGCTAGCATTTAGCATCCTTGTTTTTCATGTGTAATTCAATTTTTCTATGTGAAGTCTATCAGAAAATATATACATCCTTCAATGAAGCAAGGTCTATAATCTAAAAGTGGGGCGAATATGACAGTTCATCATAGACCTGATTATAATYCAGAACTAGTCCTAGCCCATGTACATGTCCAGGTTTCTCTACTCCTAGTATTGCATTCAAGACATTTGATTTACGAGCTATCTTTCCATTACTCGTGCTGGCAAAATTTGACTTCTCCATTACAAGTCTCTTCAAATCATCCTAAATAMATGAATAGTGTAAGCGATAAAAGAGGGCAAAAATGCAGAAGTCAATATCACTTACATAAGTACACATATGTAAGCATGTGTTGGCATCCCACAGTCGTCCATGTTTCTACAGTT
>A3_161
AATCATGCTCAAGTGTCGCACTCACCACTTGGCGCCCMCWRATACCCTGAACATTGYAGTACTAGGAAGCACTCAGTGATCATAGTTTCATAATTTTAAGCTGCTCATACAGGTTTTCTTTGTACATACAGTGCTTGCATGTTTTCTAATGAAAATGAATAACACCATACGTGCGGATAATTTGGAGAAATGCATATCCCCCTCAAAAGGAAATTCACTACTGTATGTAAGATCAACAACGGGTAGGAGCACACTCAAGGCTCATTGGGAGGCTTAGCCTGATGACAATCTGCATAAATCAATAAAAAAAACTGGTAAAAGTAATCACCAACTGAAGCAAAATTGTCTTGCACTACAGTTGCATGTTACCTTTGTTTTGTCATTARTACCAATATAGTCWGATAGCTTCTTGTCCATGGCTAGCTCTTTTCCAKCCCACCAAAKTTGTATGCTGCCAAGCTTTTCATCTGAATATAGTKACAAGAGCGAATTGAATGATAAGCATAKGACATCCCAACTTTACAAGAAAAGAGAGGAATGAATTTGAACCCCTAAGGAAAATTTTGACAACTTGACAGGTAAACTAACCCTAATAAATGTTGAGACGATTTTAAAAGATTCAGATAGGTTAGTGAAACTAGAAAAATATGAAAAATAACCTATCTAGTGTGCAGTTCGGTCTTTCTCCAGGACTAGCATATCTACAATACAAATTTTGGATGATATTTGAACTCATTCGTATTACTACCTCCGATCCTAAATAAGTGTCGCCATTTTGAACTAGAGTTAGTTCAAAACCATGACACTTATTTAGGATCGGAGGGAGTACCTGATTTCGGATGCTGCGGACACAGTGCCT
>A3_162
TGCCAACCACTAAACATGCACTCCAATTTTTCTGATTGTTGACTAGATTGTCCAAATCCAAGTAACTTGGTTCACTGTTCCAAGTAACTTGGTTCAAATCCAAGTGCCAACCACAAAACATGCACTCCAATTTTTCTGATTGTTGACTAGATTGTCCAAATCCAAGTAACTTGGTTCACTGTTCCTGTTACTGCACTGCGATTTTGATTTCATCATACGTGAATAAGAGCGTTGTTGTTGAGTTGAACAACTCAAAGTGGGTCTCTTGTCAGACTCATTTACCAATATGAATTTACTAATTATTACTATGCCATGCATTAACGTTGCTGTATCTGAAGTTTTTCTT
>A3_163
CTGGGACACAACTTCTGGGACAGTCATAGTACCACCTTGAACCGTGACCCTAGCCATACGAGTGTTTTCCACTCTAGGTCTTATAGTACCGGTGAGTGGAGCCTCAAAAAACATCAGACCATCAAAAACAAAACCATACATAACCATAGTTGGTTTTGGAACCAGCAAAATTGGACAAGTGCTAGAAACATGAGAAGGTGACCTACAGATGTCACACAAAGGAGTTGTACAATCATTAAGATGRTGCCCAGGTTGGTCACAACGAAAGCATCTAGGTCCTTTTTGTTTCTTGGCACGATTTTGCCCAGCATCAGCTCCAACATTATTATTTGCTTCACGGAACTCAGTATTCCGCACATTATGCGAAAGAGATGAATTACCTC
>A3_164
CATGATGTTTGATCTGTCAAGAAAGACAATCAAGCAGAAATGGTTCAWTCTGTGTATAAACAAGGTCTCGTTGGCTGTTACTGAATCAACACATGGCCTTGTAGATTCATAAACACACTAAATCTTAGCAGAATCACCAGTAATCTCCACAGGAGCAAGAYCCATTACTGAAATTGTGAWATCTATTAGTGTCCCTCACAACAATCTCCCTTTCAAAAACTTTGGAGACGTATTTGAATGCAGAGTGGCAATCTCCACATATCCTAATATTCTTCATGATCCGAATCGTTGCCC
>A3_165
TTGCTCATTCAGGACAGGTATCCTGTGGACTTTGTGCTTGAGCATTAGTGCAGCGGCATCTGCTCATGTAAGCAGTTATGAAAAAATGCAGATTAGCGCATCTTACGAAGAAAACACTTTACTTTTCTCTATTAACTAGTATGTTCTAGAGGTTGTAAGCTGTGGAGTAGAGGGAAGCGGAAGTTACCCAAGACAGTCTTCTAAAGTGTCAGAGTTATAGGTGGAGATGACATGATTTCACCAACGGTTGAGTCCAGCTCCATCATAAGGGAAAGCAAGGAAGGATCAGCATCATCAGAAACCTGAAAGTATCAGAAACTTTTCAGAAGAAACCCCACATTATTTTC
>A3_166
AATATCTGCCATCCATGGTTGAAGTGACGAGGCTGCCTGAGGTGTTGCGGTTAACGTTTCACTCTCAGAATCAGGTATGTTGACATCCAAATACTGCATATTATCATTCTCTGCTTCTTTCTTCAGAGAGCTGTTTGTTTCTGAAACACAARGTGGAGAAGTGGCAGGGTCTGAGCTTGCGACAGAGGATGCTCCGGTATCGCCTCTTTCTTCTTTCTTCAGAGAGCAGTCTGTTTCTGAAGCACAAAATGGAGAAGTGCTAGGGTCTGAGCCTGGGACAGAGCATGTTCCAGCATCCTTGGTCTCTTCTTTCTCCAAAGAGATATTTGTTTCTGAATCCCCAAATGGGGAACTGCCAGGGTCTGAGCTTACGACAGAGCATGTTCCTGTGTCCTCTGCTGCTTCTTTCTTTAGAGAGCTGGTTGCTTCGGACTCACCAGATGGAGAACCAGCAGGGTCCGAGCTTGCAACAGAGAATGTGCCGTCACCCTCTGCTGCTTCTTTCTTCAGTGAGCTAGTTGTTTCTGAATCACCAAACGGAGAAGCGCCAGGGTCTGAAGTTGCAACAGAGAATGTTCCGGTGTCCTGTGCCGCTTCTTTCTTCGCAGAGCTACTATCTGTTTCTGAACCACACAATGGAGAAGCACCAGTGTCGGAGCTTGACACGGAGGATGCTCCAACATCAGTACCACCAAACGGCGTCTCCGACCCCGAGCTG
>A3_167
GGACAAGGACCTCGCGCACATCGGGGCGCACATGGAGGCCTTCCAGAAGAAGGGAGGCGACGTCAAGTGGCACATCCACGACGAGCGCTCCCTGCTCGCCTTGCAGGYCAGCGCCCGCTTTCCTCTTCCTCAAAATTGGTTTTCCTGGTTTGCTTAATTGATTGAATGTACAGATTGAAGATAACTAGGATTAAGAAATGCAGTATTTGGRGCTCTAAGAAAACCATAAATGGTCCATTTCTGTCAGACAGGAtTTTTTTTTATGGTGGACTGATGGCACTTTGCCATTTCAGTTGATTTTCATTGTTTCCAAAATGTAGTTTCAAGGGGATTAGTTTRGACTAGCCTTTAATTTTATCTA
>A3_168
AACTGGATGAAGTGGCTATACAYTGCAATSCCATCTTCATCCAATATAAATCAYAGTTCARGCAGCTACGCAGAGACATAGTTTGTTTACTACTCTTACAGCCACATGTAGTTTCTTTTATTAATCATAGTTGAGGTATAGTTGKTGTAGGTGTCAAAACTAAtACAATATGAASTTYGGTGCGAGATATTGGGGGATAACAAAATAGCAAACCATSGRTGTTTGTGGGGAACCTTGGGCTATATGAGTMTGGTATGTGAGTCTTCTCCGAGGGAGAATCTTGAGGTCAATCCACCCTRGCACCRCAGAAGGATTCCAGGAGTCTTAAAGMCAATTGTGTCTGACACTGTTGAAGAATTTGAAGATTATACGAGTGGCAAACTGAGTCTYGCACCATGGAAAAATCTCAAGACCGTAGGAGTGGCCAATTGAGTTTGGCATGGTGGAAAAATCTCACCATTRCTTGAGCGG
>A3_169
GTTGTCGTGTTCTCCACAGGGACTAGGCAGCGATGATTTCGCTCGGCTAAAGCTAGGTCACAAAACAAGGGATAAATGCAAGGAAATAAACCTaAACTAACAAATCTGAGCAAAGAGAAATTTATAAACAAGCAGACAATCAAGACTTATACACTGAAACTAAAACTGAATATCAACTTTTCATGATTTTCAAGAATTAAGGGCAACAGATTTACTAACAAATGATGAAACGAATTGCACAAGCATAGACATAAGAGAAGGATAGAAGCATATTGGAGAATGGTAGAGAGAACATGACGAACAATACAACATATAGACTGAGATTAAACACGGTCAGAAGTGACATATATTTAACAAGCACACACATGTATAAGAAAAAAAGAAGGTATTACAAGCCACGATCTAGCTCTTACAGATCAACTAAATAACTATTAAACTAACAGTTTCAGCACGGTACAGATCACCACATCGGACATCACTAGTTCGTAGGAAAATTATTTAGGAAATAAAGAGAGAGAGGTTTGATTGGATTCAACCCAGGTGCAACTTCAGGTTGGTGAAGAGGAGGACGTCGTCGCTAGAGTCGGTGGAGAGCAGCAGCTTGAGGGAGACAGTGGACAGAGCAGCAGGCAGCAGGTGGCGTTGCAGGAAGGGGAGCTTCAAGTCGCCGTCGTTGCTGGTTCGTTGGTGAAGAGAAG
>A3_17
CCGCAGATACTGAATTTCACACAGGGGAATGGGCAAACATGATAAGCTGCCTGACGCTAACCATTCCCTGTTCCTGTCAACCATATGGAACAATCTCACTCAAAATGCCCACTAACATCTAACAGCACAGTAGGCTAAATTGTGTGTGCTGAACACCGTTAAGATAGAGATGGCATGCTATACAGAATGCACTAAATTGATCCTCAACAGAGAAACCAAAAAGGACCTCATCATACCTTAACATCTGGTGACCAATGATCCAATGCAGTCAAAGCACAAGGAATGACTAACCAACAAAGGTCCCCAAGCTTTGGATAATTTACCTGAAAATGTCAAAGAAAGTAACTGAAGTAAGCATCTCTAATACTATGCCTCAAAACTGTACTAAATAATGCTACTAGTGCTGCTGCCACAAGTTTTTGTTGAAGCACATTTTCTGGTTCCCACAGTAATCTGAGCATTTTTATTCAAGCAGGTGTCAAGTTTTCCTGAATAAACTACTTGTCTACTT
>A3_170
TCAGGGAATTGAGGGAAGAAACCGGTGTTACGTCTGCCGAGATCGTCGCCGAGGTCAGTCGCTTTCTTGGTTGCTACCCAAGTTCTTGTGATCATTTTCGGGCAGAGCATGGATGAAATGACTACTTTCAACTGTCCTAAGGATTCCCTGTCTTTGACGAATATGTAGTTGAGCTAATTTGTTTCCATGGTTATTCTCAAAAGATATTCCTGCTGATCGTGTTATGCGGGTCTGTGTAGGCTCCCAATTGGTTAACATATGATTTCCCCGCGGATGTTAGAGACAAGCTGAATGCTAGATGGGGAACAAACTGGAAGGGCCAGGCTCAGAAATGGTATGCCTGCTGAACTATACTTGACCTAAGARTGATGCCTGGTATCCACAGTTTGCCTGTTTCAACCTGCAAGAGAAGTCCTACCAAAAAAAAGTTATATAGAATTTCAAACTTGGATGCCTAATTATCATTGCATATCGTGTTTATTCATAACGCCAATACTAGGTTGTTTTTCTGAACGAATCTTTGAGTTTGAGTCGCCCAATTTTCAGACTGTAGCAATYAGCAGACAGAATACTCCAACCCCGAGATACAACTGGGTAGCTATAAGACTGCAAATGAAACAGGACTGCCCACATATCCCGAAGCCCGTCCCATGAACCCGCAAAACTGCTTCATGGCGACCTGTACTGCTTAGGCGGGTTTAAGCACCCAATCCCACTTATCCCGTGTTGTCCTGGAATAAGCAGATCACACAAACTATGTCGCGGAGGCATTGCCAGACAGAGGCCTTGTCGYCAAGTCAATGCTACATCAATGAGCTCTTGCCTGTCCCGCTGGTC
>A3_171
TCCTCCACATAAATAGCACACCACAGAGAATATGCCAAAGTGTGTATGGCCACAATGGTCCATATTCTTTTAACGATGCTCCCTGTCTAGAGTACTAGATTAGTCCCTATCAATCTTGATGGGCGATAATGATGTTACAGTCTGGGGCTGTTTGGTTGTCTTTATTTATGGTTTTTTGATTTTGGCTTATAACACAAAAGCATCTAAATGTGcTTTTTTaATCTGGCTTTTGGCTTATATCATCACAcTACTATGTTCAGTTAAAAGCCAAAAGCTAAGGCTATAAGCGAAACTAAAGCTAGATTTAAGCCCAACCAAACAGGCCATTAGATTTTTCTAATCCTACATAATAGTTTGACAGTCTCCGTAGCTTAGTTTTCTTCAGAAAGGACAGTTTCAGACGTGCCGTATAGAAATTACTGTGtTGTAGTTACTCCATTGTCTTTATGATAATTTAGAGCTGAAAGCTCCTCACCATCAGAAAGTATCATCCGCATAGCAGCTCATCCC
>A3_172
ATGCCTTCAAGGCCGTTTTTCTGTGACGAAGGGCACATCCATGTGGAGGATTCATACCATTTCGCTTCCGAGTTGTCCACGGTGTCGGAGGAGGATGAAAAGTGAAATATAGGGTGTGTGATCTGAAATTATGTTTGCATGTTTATTATGTGCATGACCACGGTATTGTAGGAGGATCTCAGCGAAGTATGCGTATGTAATCTAATGTATGTATGTATGTATATATGTATGTATTGTGAGGTGATGCACTTAGCTTGTGAAAATCTCAAGTTATTATGATAGCTGTACTGAGTTTGAAATAATCAATCATTTTTTGTGGGTACTGTAAACTTTTCAATGATGTGCAACTTGGTCAACTTAGCCGACTGAGAAAGTAGCATTGTTATGGGAAAATCTGAACTCTGATTTAAAGTTTTTTTCTGCTGTGTTCTAGTGGTTGGATGTGAGTGCATATGTTTGCTGCAATCCAGTGTCGGATGCCACTTGTGGGTGCGACAAGTGGCGCTCCGTGGATATTTCAGTACTGCTGACATTGCAAGTTTCCATGCGTATTTTGTTCCAACTCCAGCCAATGTTTGATACGCTGAGATTGAARCAGACCCACGGTTGCCCTGAGA
>A3_173
TTCTGCTGTACAGTTGTGTCATTGCAATTTGCAACCTACATATGCATTTTGCATGTTATATTATTATGCAAGAACTTGCTAATGCAACATTGATGCAACTCAAGTTTCTATTTGTTTGAAGCCTAATTAATGACTCCCCAAATTGATTTGTCCAATTCAAGTTATCAGTTTATCACTATTGGATGCTGAGAGTTTTGCGTGTGCAATAAAATTTGATTGCTCTAGAATTGCAACAATTTCTGCTTCTCCTAAGTTTTCTTTGTTTCCTATCATTTTCTCATCTCTAATGATGGCATTTGTATCAATGATGGGTGTGTTTGGTTAGGCACAGTTTTGGCTTATAAGTTAAAAGTCTAACAAAACMTGTTTTGGATTTTGGCTTTTGCTTTASGCTTACAAGCCAAAAAAGCACCTACTTGWGCTTTTGGCTTGTGGTTTATACTATCATATAACAATTTCCAGYAAAATGCCTCTGTWAGCTCAWTCTAACAACTAKTTTCKCGGARRAMCTWMATTAtTTCCTCAATACACAGT
>A3_174
CATGCATGTGACTATGCAGTCACCGGAGTAAATGCATTGCCACCATCAATTATGCGACGGACGGTGCTCATGAATTCTTTGCGTAAACCAACGGTGCATGTGACCGCACGGACGGCACAAAAGGTGACGCGTCTACGGTCGCATCGCACATTCACTTCCTTGCCGAATTTCGCTAAATTTTGCATaAAAAAAAATCGCTAAATTTCGTGCTACACAATCACCAAATCATCTCGGCAATCGGCATGCAAAAATCTCTATTCTACTGCCTATATATATGTGTGTGTTTATTTGCCCTAAAATTGGCTGCTGTTGCATGACTTGATTTGTCCTCCTCTCGTTTCAT
>A3_175
AAACCTTACCACCCTGTTTATTGGGCAGAATTTCAGGAGAGAGCTCCTGCTAGAGGATGACAGGATTAGTGGTTTTGGAAAACTTCAGGTTTTGGACATCTCAGATTGCACACTGTTTGGGAAAATACCTCTTTGGATATCAGAGCTAGCAAATTTAGAGATGTTATTCTTATCTGGTAATCAACTCGGTGGATCAATACCAGCATGGATAGAAACCCTTAAAAACCTCTTCTATCTAGATATATCAAGCAATAATCTTACAGGAGAAATTCCAAAAGCACTGATGGATATGTCAATGCTAAAGTCAGAGAAGACTGAAGCCCATTTAGACCCAACGGTCTTCAAACTTCCTGTTTACAATGGTCCGTCACTTCAATACCTCGTGCCAACTGATTTTGCTAAATTGCTGGATCTAAGCAACAATAAATTTACTGGTGAGATACCCCTGGAGATTGGTCAGTTGAAAGCCCTCTTTTCAGTTAATTTCAGCTTCAATGACTTGACAGGACAGATACCAGAATCAATATGCAATCTCACAAAA
>A3_176
AATCCTCAATCCTTCCACCCTCTCCAGCTTCTGATCTTGGAGAAGGATCTTCCACCTCTGGACCGAGTTCAGAAGCCTTCTCCACACCTGTTTGATATGTGTCCACAAAACACCATTAAAGACCAAATCATTCCTGTATTTCCGGAGTCCACATGGCAGCAGAGCAGATAAAATTAAGAGCAGCATTTTTATTATTAGAAACCCAAAATCTAGCTACAGATTCAGAGGAAACCCAAAATCTAGCTACACGGCGAAATCCTGCTACCTTGCTCTGTTCCAAGGTGCCACCAC
>A3_177
CAACACACCATTCTGCTTGATGCATACTGAGAGGCATCGCCGCATGGCCCCTTGACTTGTGGTTGTGTGTGCGCCGCTTGCGAAGCCGAGCGCTTCGCCCATTCGCCGGCAATAGCTGCGTGCCGCCTCTGAACATGCCGCTGCTCTTCGCTAGCCGCTCTGCGCCGTGTCAAGCTAGCCGTGCTCAAAGGAATATAAATGTTTGGAGTACCTAGAATCCTAGATCAAGTCGCTTTTGTTGCAGCTTCTAACCATGACAATGCTTTCCAAAGTACGGGAGGAAGAGGAGGAGACCTTCATCGTGTCGTATGGATTTATGCTTGTTCCGGGAAGCGAGCGGCCAGGGGTACACTGGTCATGGAGGATTTTTCAGGAAGCTGAATTGGATGGATTAATTGTTCGGGAATCAAGTGACCAGGCTGAGTGACTGGACGGACGCGCTATTCAGTGCAAGATTTTTCTTACAACTGAGAGGAACGACGAACTGAACAAAATTGTTAC
>A3_178
TGTCGGCTTTCCAGACTGGCTAATGAGTACTATTAGCAATCATATCCCTAATCTCGTCAAGATGACGTTGCGGGGTTTGCCAAACTGCAAGAGTCTACCACTCCTTTGCCAGCTACCAAAGCTCCAAGAGCTTACTCTCATCAGGATGAAAAGCCTGGAAGAATGGGACACATCATACTTGAGTGGTGAGGATTGTGTGAATGAGTTCAAAAAAGTGCACATACGTGACTGCCCCAAGTTGAGGATAAAACCACACCTTCCTAGAGCCGCATCTTGGTTAATAACGAAAAGTGATAATGTGCTCGTACCACCGCGAGAGAGCGTGTCACACATTAATAACCTGATAGCTGGAGAAAACCGATGTGCCTCTACATCAGTGTGGTTTTCTTCACCACGTACTCTCCCTCGGGCATTTATTCATTGAGGG
>A3_179
GACCTGTACCCCGCCGCGTTCACCGCCACCACGTTGTGCGCGCCACGCCCGTACTTGAACACTGCACCGTGGCGATTTCAGACAAACAAGTTAGCACGAAACAGGAAACAGTGTTGAGCCTGCCTGCGTCTTTCTTTCCTCTGCTGCTACTGCGCGTGGTGACCCGTGCCCCTCCCTCTTTTTCGTGTCCATTTGGCATTTGCGAGAAATAATGTGATTCTGCATAGCGTATACTACAGGCCGGTGTGGCGTTTTCTACCCATCAGGCCATGACAGCTTTTCACACTGGCTAGCTAGTGGAGCACTGAGCCCCAGCGCAAGCGTTTCTTGGCAGTGACAGACAGGGGTCAAAGGGAGCRCGCGGCCCACGCCCACGGCATACAACGTAGTACAAGTTTGGTGCCCAACTTGTTCGGTACTAGAGGACGTACACGTACTCCT
>A3_18
CGCAGACTCCTCTTCTCCATTGTCTGCACATCAGAACACACACAGACAAATGAGTATAGGCTAGGATTGTTTCAACGCTTCAGGAGCTGCATTCTATAGATATACAACTGAGAAACGCTAACAGACACATACTATATTTCAGCACAATGATGTTATTTACTATGTTCGGGCATCATGAGGTCCAACTGTTAGTATGTCTACTAATGGCAAAGGCAAAAGGGTGCAAGACAATATCAGACAGCAGATGCaAAAAAAAAAATCAGCAGATTATATGTCATTTGCCGTGTGGTTTCCCCATAGCAAAAGATTTCTGCCATCACAGTCAAAATCTAGTACTGTCAAATTTATACTTTCCATCAGCAGGGCATAAAAGCAGCTCTAGATGTTACTAGGTCAAATAGCAAAGGGAAAAGGAGACAAGACATCACCAGTAAGCACAACATAAAAAGTTGCAGATAGTGCATGGGTTTGCAATAGCAAAAAGATTTTTACCATCACATTCAGAATCTAGTACAGTCAAATTTATACTTTTTTAAGGCATCAAACAGCAGGCCCTGATACAGTGTTTTATATTTATATGCCTTCTCTAGCCTGACAATTTGAATACAATGAAGTCAAATTTTAAGTACTATGTAGCATCCAA
>A3_180
GACTGGAACACAAGATCATTAAGGAGACTAGAAGTCTAGGAGACCATCTTCATTGTATGCCCGCCTACCTTTTAAGAAGAGAACTCATTGGTTAACTACGAATAAGATTGACAACCTATTACTGCGCGTTGAGCTAAGCCTTTCTTACCAGCCGCGGAAGGTTCTTTTCTGCAACTACTCTATGATGACCTACGGCGGCGCCATCGTGCTGGTGTTGTGCGTGCGGACTTCGCATGAGTGGTTGTGCCGACAACCGAGTTGTCCTGCTGCCGGCGAGAGGAGCCTAAGTGAGAACCACCGCCATCAAGGTGTTCTTTCCCATTAGTCATAGAATTAAGCAGGAGGAAGGAGGGTCTTTAGATTGGACTGGATGGTAGATTTTAAGAGCTACAACACATGTACAGTACTAACACAA
>A3_181
CGATGCGACCGTGAAGAACCTGAAAGAGAACCGCAGGGATTGGCCTTCTTCTGAACTTCCCTGGACATTGTTATCTGAAACAATGTTTGGCATCCTGTTGTTCTTCRGAGGTGGATGCACCGATGAACCCGATGCCTTTGGATGATCTCCTGGACTTCCAACAATTTGCTCTGCAACTTCAGAGGTCCAACAATGATCATTTATGYCTGTATGCGCGAGCTCTTGATTGTGAGATGGAAATGTCTGTGGACAAGAAAATCATATACCTGTGATGCGTTCTTTGTCAGAATTGACAGCTGCACCTAGCTTAGTAGCATCCCTCCTCCAGCTCGGCGCCTTAATCACACATCCCCTAAGATACCCTCCGTGAATGGACCTTTCCTGCCGCCTTCTTGACAAGACAACCACGACTACAACGACGGCGATGGTCAGTGAACCGGCGGCAAGGACACTGTATCCRGCAGCCTTAGCCGGGGAGACCTTCATGCCGTGTCTAGGAGGACCAACACCATTTGCAGTGTCGTCTGGAGTAACTGCTGGGATTACATTTATGTGAGGGTGTGCAGCCGGAGAAGGAGACGGTGTCGCGGGAGATGAAGAGGAATCGGGGGTCAATGGAATGGTGAAATGGTTGCCATTTCTT
>A3_182
AAGAAATGCTTGCTCGCTGAAAGAAAGAAACAATGGCACTACRACGATCCTAAAACTTCACCTATCAGATTCAACCGCCACCAAGAAACCAGTCACCCAAAGAAGGAAGAGATCTTTGTTTCACAGTACACTAATCATGATTTTAATTGTTGCAGTTGCAGGGCAGGACAGCAGGAGCTGAACCAAGCCCTTCACCAGCAGACAGCTGACCaCTTTTCCATAAAAAAAAGTTATTTTCAATGATTCATGTCCTGCAAACAAAAATTTGTATGTTTTTCTTAGAGATAAGTTTTTTATTTTTTGATCATTTTAGCGATCTCACCTAGTATAGCTTTGTATGTGCTTCCATGAAAACATTCAATCACACGTGCAGA
>A3_183
AACCAGCTGTCACTCAAGGCATCACTGGCTCATGTAAAACAGTAAGGCATCTGCAATATCACCTCATTCCGGCCTCCACTACCATCTCGGACCACTGCCCTATGATCCTGGAAAAGTTGAAGCCAAGACACTTCAAGGGCTTCAGGTTTGAGCTATGTTGGATGAACAATTTTGACTTTGAGGAGATTGTCAAGCAAGCTTGGGCAAAGCCTGTCAGCTCCAACGATGCCATTAGACGATCCCACACCAAGCTGCCTAGAACTGCTACAACTCTCAAGGCATGGTATGGTACAGGAAGCTAAGGAAGGAAGCCCGGCTTCAGGAAGAAATTGCAAATGAAGTCATCTTCCAATTAGATCTTGCACAAGAAAACAGGCCACTTTCTGCTGATGAAAGACTGCTGCGACAATTCCTTAAGACCAGGCTGCTAGGTATTGCTGCTGTTGACCGAGCAAGATGGAAACAAAGAGCTCGCATTGATTGGATCAAATGTGGCGACGCAAACACTCGCTTTTTCCACCTCCGTGCCAATGGAATAAGGAGGAAAAATCACATTCCCACCCTCACTGCTGCTAACGGTGATGAGACGACTGAGCACTCTGCTAAGGCTCAGATTCTA
>A3_184
TGACCAAAGCCTACCTATGGGCYTATGCTTCCTTCCAGTTTGCTATTGTGATCCTGTTTGCTCATGTMTTTTACAATGTGGTATGAAACTTGYCCTTAATTACATCTGATGCATGTGTTTATTACRMCTCTAAATGATCACAAAACTTGCAGTTAAGAGTGAATCCAGTCCTTGCGGTCCTACTCTCCTCGTTCACTGGGTTCGGAATTGCTATTAGTACAAACTCAYTKCTAGTAGAGTACTTGAGGTGGAGGTATAGGAGRAGGAGCCAACGGTTGGCTCAGCCTCAGCCTGTGAACGAAGGTCAGCATCCAGAATCTGGGAATAACGCTGCTATTGAAARCAATGGTGATAGGCAGCATGCAGAATCTGGCAATAACATCGTCTGATCATTCAGGTTTATTACCAACGACAAAGTTTTAATGTTCACTTCGKCAATTTTCGTCTAGTGACAACTTTGACTGTATATTTATTTATATGCTTACMTCTGATCTTGCTGTCTATTTCTCCAGATCAGGACGTACGATCAGCCAATGTGTGTGAATAGCTAGCTTTGATTTGTGCGGTAGTCATAGCTTGTCGGACTTCTGAGTCRCAATCGYGAGYATAGGWACATCSGAGCAAATCTTCATGGCGTCTGCATCGGAGGCAACATGCCACCTGGAGGTTGCACATGGATGTAGTCAGTCTAGCAGTTTGACACAAAATTTGTGGTWTCGTCAGTGTAAGAYTAGTAGATCTCTATACCGAYAGAATTACATCAGAGAAGTGAGTGCAGTTATAGTTGTTATGTTCCACAGTAATATAGGCATAGTATTGGGAGAGCTCCTTAGCTTGCTTGTGAGAAGCTTTTACGAATGATTTCTTYKGRGTGTGAKAATTTGTTCGGTCRTGACACAAtTCRTCYGAACTCATAACCACAGGATTGTGTATCCATTATGTATGTAgtAtTGCCAGAGAGCAYGTGCATTGCTAGAACCACATGTTTGTG
>A3_185
ATGATAATTTCAGATTCCAGTCCTGAAGTGCTATTTGACCACGGTAGCTGGAGAAGTCCCAGTATTGCCTTGTTCCAAATTCTAGCAATTTGTTGAGGACTAACTTCTTGATTTCTTCATATATATGGATGTGTTGTACTGTCTTGTCATCTAGATGCTTASTGATCCACTGGGGCACAAATGAATTGATGCCTGTAGCATGGTGTTTGGTCAGCCCGTTGATCAAGTTGTACTGCCCTAGCATTTCAGACCACTGTTTTGTACCCCATGCAGGGYGAATATATTTGCCTACACTCCATAGTCCACTCTGGATCGCATGGGGCGCTTCTGGACCCAGTGCAAAGGTGATGAAGAGAGGTGCTACCTCTAGGGTTATTGCCCCTATGAGCAATATGTAGGACACAATGACATCAGCTGGACTATAGAGTTGGCTCTTTTCAGTAACCACGAAGAGCACCATTGCTGATGTGGTTGAAAGGATTGGGAAGACAACAAACAAGGAAAGGGCAAAAGGACAAAGTATAGAACgAAAAAGGTCAGGGACACAATTGTGGCATGGGCCAATTACTASTCTCTCCAGTAATGATTCTAGTTTCTCCATGAAATAGTGATGAAGCGGGGCCTTAGTGTAGAGGAGTTCATAAATAAGAACAAGCTGGGTGCCCACGTAATTGTACGCC
>A3_186
TGCAACCATGGTTCCCACCTCGGTAAGGGGTGATGCACACGGGGCAACACCGATGGCTCATGCGACGGCAGCAGCTGAGACGATCGGCATGAGCTGGTAGGCCGGGACAGCTCCTGCCGGCATCCTGACCCCCTCCTCATGTAGGTGTGCCGCCACCACGATTTTTAGCATGGACTCGCCTTCCCATGCTAACCCGTCAGTTTATATGCAGTTGACCCGCGAATCAGGCAGTCTACAAGACTTTAACCTTGCCTCCCCGTTGAGATTGCTCTCTAGCTTTTGCACTTGTACTGTTTGATGAATTGCCAATGATTGTGATGTGAAAACAATGGTTTCAGTGTTCAACATCCATTATTCTTCTTGATGTGAAAACAAGTGATCGtTTTCCTTTACGCCTCCTTTCTCGCCTTCGGCATCCGATTGTTCTTTAGCATGCTCCTTGCTTCACGGTTGCTTACCTGTTTGCTCGCCATCCACCTTTTTCTCTGAAATATCATGGACGTTAGTATTTAGCTACCTAACTGACTTACTGTTGTTTGTTTCAGGGGTTAATCGTTGGTTTGAGATTTGTATTCAGGACCTGTTGACAATACAGTTTGGCATTCAAGAAGGCCGTTAATGTTACCTATTTGTTGTCCGCTGATCCAAATGGCTACATTGTATGCCTTTTAACAC
>A3_187
TGATACACTTGCAGGCGAAGGATAAGTGCTAGATTTCAGTTAGAGAAAAGGCTAAGTTGAAATGGCTCCCATACATGATCGGTTGTTGACCCAACAAAGATGTTATGAGGCGTAATAACCCCGAGGTTGTGTTCTTATCGGAGACACACCTTGATTGCTATCCGGCAAAATGTCTTAGGAGGCGGATGAAGATGGACGTTTGTATAATACAGCCTAGTGATGGGAGAAAGGGTGGTATTGTGATGATGTGGAAACGAGAGGTCAAGGTGTCCCAACTATATGCTTGCCCTAATTATATTGATGTCAAGATAGAGGAGGAGGAAAATAAAATATGGAGACTTACTTGTATGTATGGGGAATTCAAATGGGCGGACAATTATAAAACTTGGGACAGATTGAGGAATATATACCAACAAAACAATTTTCCATGGTTGGTCATGGGAGACTTGAACGAGATTTTATATGCACATGAAAAGGAGGGGGAAGAGTTAGACCGGAAAGATTTACTAAAGCTTTCCATGACTGTATGTAGGGGATCCCTTTACTTGGCATAGAGGGATGATGAGGGAAAGATTAGACAGCGGTCTAGCTAACTCAAATTGGATCCAAATGCATGTCAATGCGGCGGTTATACACTTGGAATATAATCACTCTGATCATAGACCTATCTTATTGGATACTGATTTTTACG
>A3_188
CTGCATTTAATTCAGCGAGTGCAGTCTTGGAGACCTTATAGTTGATTCTGTGCCTGTGTCATATGGGATGAGCGTCATCAGGCTTTAAGTGGGTGACTTGTCTGGCATTATGAACTACCATCTGCCTATGTTTGGAGGCACTCTTATCACCTGGATGAGGCAGGCAGTGCTCCCAGGCAGCTGCTTGTGATAGCTGAAGTTAGACACCATCAATCAGGTATGCCCAGGTAGGTATGTGAAGAACTAGCAGATGTAGTAACTGCTGTTGAGGTTAACGTATACTCAGCATATTCTCTGCTCT
>A3_189
TAAGCTTGAGTCCAGATCCGCCAGGAGGTTGCAGCAGGGACRGTCAGCATTTTCGGTTCATGAAGGCTCATCATCACCCTCTGGATCCGGGGCGGAGCATTTAGAAGAATTAAAATTGMGGGGGYGTGGTGGCTTAACAGGTGCCCTCCATCTTTCCCAGTTCCTCAAAATACTAAAAATTGTAGGCTGCAACGGGATAACATCTCTGGAATCTCGCTCGGGGGTGCTCCCACTGTTGGAGGAACTCGTGGTTCACCACTGCAATACCCTTTCATCTCTACCGGATGGGCCGCAAGCATACTCATCGCTCCAACGTCTTCTAGTTGAAGACTGCCCTGGTATGAAGACACTCCCTACAAGCCTACAGCAACGGCTGGGCGGCCTCCAGGAGGAAGACTTAGATGCCCATTATTATGGAAGTAAGCACACTGCGCTCACATTTTCTGTTAATCCTTACTATGCTTTTAAATACTACTRGTAGTGCGACAGAAAATTGGAGCAGATTAAATGTTGCTTTAACATAAATTCGTCCTCTAAGTGTAACTTTGCATGATTATTCTGTGCAGGGCCTATGCTGCTGAAACCAAAGACATGGAAATATGCCATCAGTAGAGATTAAAGAGTTATAAACAGATTGGAAGTTGTCATGCAGGTTTGTGACCTAAAAATATGCCCAATTGTTGGAACCCTTTAGTTTAAATGATTTTCTTCTTTTTGCCAGAGTAAGCTGGTGGAATCATAAAATCAGATGTTTCTTTGTAGGAGCAAATACAGACGGGAAAGAGATCACACGGAAGATGTTTCT
>A3_19
CCAAAGGCAAACTCATACTAATATTGCAACGCCATACGGCAAGATCCAAATATCCTAGATAGATATAATAGTTTAGGATATCTCCTCATACATCAAACATCAGAGTATCAGGCGGAAGCGGAAAACAAGATCCGAGTACGAATAAGAAGCAAATCGGCATAAGATGCCCCATAAATAAACACATCCCGCCCACAGATCTCACGGATCCCCGTTCCCGAAATCTCTACACCGAGTGATCGTTGCCAACATCGTCCGTCTCCTCCACCCAGTATCCATCTTGCGAGTTTACCTGTTCATCTGAATCAAACAATTTATCGTGTGAGACCCTAGGGGTACTCAGCAAGTCTTTATGCCTCTAAAGGGGACACAACCTGGGGTGACGCAATTGCAGCAAAAGATAATACCTAACAATTCTATAGATACTCGCTAGCCATCCGCCTAACCATAGATAGACGGATGTCCGTGAATTAATAACCAAAGTYAAACTCATACTAATATTTGAACAAGGGACACTTTTTGACTGCTGGCGCAGCAGCACAYACGACGAAAGTCAGTCACACGCCAGCTCCTCACCGGTCCGATTCTCGTAGCCGCATCTTCACCGAATGACTGTCACGTACGGACCACTACAGAAGTTCACTGCAGCCAAAGGCAAACTCATACTAATATTTGAACAAGGGACACTTTTTGACTGCTGGCGCAGCAGCACATACGACGAAAGTCAGTCACACGCCAGCTCCTCACCGGTCCGATTCTCGTAGCCGCATCTTCACCGAATGACTGTCACGTACGGACCACTACAGAAGTTCACTGCAGCCAAAGGCAAACTCATACTAATATTTGAACAAGGGACACTTTTTGACTGCTGGCGCAGCAGCACAYACGACGAAAGTCAGTCACACGCCAGCTCCTCACCGGTCCGATTCTCGTAGCCGCATCTTCACCGAATGACTGTCACGTACGGACCACTACAGAAGTTCACTGCAGCCAAAGGCAAACTCATACTAATATTTGAACAAGGGACACTTTTTGACTGCTGGCGCAGCAGCACAYACGACGAAAGTCAGTCACACGCCAGCTCCTCACCGGTCCGATTCTCGTAGCCGCATCTTCACCGAATGACTGTCACGTACGGACCACTACAGAAGTTCACTGCAGCCAAAGGCAAACTCATACTAATATTTGAACAAGGGACACTTTTTGACTGCTGGCGCAGCAGCACAYACGACGAAAGTCAGTCACACGCCAGCTCCTCACCGGTCCGATTCTCGTAGCCGCATCTTCACCGAATGACTGTCACGTACGGACCACTACAGAAGTTCACTGCAGCCAAAGGCAAACTCATACTAATATTTGAACRAGGGACACTTTTTGACTGCTGGCGCAGCAGCACATACGACGAAAGTCAGTCACACGCCAGCTCCTCACCGGTCCGATTCTCGTAGCCGCATCTTCACCGAATGACTGTCACGTACGGACCACTACAGAAGTTCACTGCAGCCAAAGGCAAACTCATACTAATATTTGAACAAGGGACACTTTTTGACTGCTGGCGCAGCAGCACACACGACGAAAGTCAGTCACACGCCAGCTCCTCACCGGTCCGATTCTCGTAGCCGCATCTTCACCGAATGACTGTCACGTACGGACCACTACAGAAGTTCA
>A3_190
CTGGCCAATGATCGCCATATACCAAGAGGTGATCAGTCCGGAGACGGAAGAATCTATGTCAGCGTGTGGCCTGGAGTTGGCAAAGGAGAGGAACATGAAGAACATGACCAGGCAGGATGAAGAAGGAGCTGGGAAAGCTGAAGAAGCTGTGATGGTTGGCAGCAGCATATCGGCTGCTGAGGTGATGGGTAAGGAGACGCAGTTGCAGCAGCAGCTGCTCAAAGATATGTCCAACAGATTTGCCATATTGGATCTTTATGGCGATCTCCAAGAGGATGAGATAGATAGGGGCAAATTAGCCATAGAGGAGGAACATATGCCTAGCGACGTGATGAATCCCAGTGATAGAGGTAAAGAATTTGTGACGGTGGGCAGCGGCAAATCGGCCATGGACCAAGCTGAGGAGGTTGGGATGGATTCAACTGGTGGCATGTCTTCAATGCGGAAGAAAACCGAGGAGTCGGGAAAGAAGACTCAAGTGCATGACATATCTATGAGTTCCTCAGCCATAGAGGGGCACAACACACCTAGTATTGtGGAATCAGGCAAGCTATTACTCCAAC
>A3_191
ATGATGATGATGAGAAGAAGCTGCTACTGAGGTATATGAGGAAGATGGGAAACAAAGGGAAGGGCGAAGGAGGTAATTCAAAGTTCTCATGTAGGCTTTGTGACCGTGACATCAATGGCAGCTACTCAAGAATGATGGAGCCTTCTGAAGATATCAAACCAGGGCGTCAGTCTATGTGCCGAAGGTGATGATAGATGTTCTGGTTCCGCTGAAAGGTGCACAAGGATGAGCTGCTAACCGTGCGCCTAGAGACATTCCACTCCCAACGAGTGTGTGCTAGTGGGAGGAAGAGAAGAGGACTTCAATATGGGAGAATGGAACCAGCTTGATGCAATGCTTGCAAGGATGTTCTATA
>A3_192
CCTTCTAATCAGTAAAGATCAATGCTTCAAACATCAGTTATAGTATAAGTGCCTTCCTTTACCACATAAGAACTAGATTAAACACAATAAAGAGCCTCAAGAAGGTATACTACTTTAGGATACCATAAGCTTCAGTTTACATTATCAAGATTTCATCTCTAACCCAGATTTTCCTTCTTTCTCTTGTTTATTATATAACTGTTGTTAGATATGTTAATGATGGGTCTCCAATATCTTTTAAATTCAGGTTCAGCGCAATCTCATGCTTGGGAATCACTGGTTCCATCAAAAAAGAGAAGCTGTGTCACTCGGGGTAAGCCTTCACAGGTGGAAAAGCTTGCCAAGGATCTTAACTCCATATTGCATGAACAGCAGTCATATTACCTTTCTGGATCCTCGGAGGAAGATCTACTTTATCATAGTGAAACTCCAGTTGGTTCCTTTGAGATTGGCTATGGAAGTGTGCTTCTTAGAAATACGAACTCAAAATCAGCAGAGGAAGATTGGGAAGCAAACTCTGTTC
>A3_193
AACCAGACTTTGCTGTCCACTGTCTAAGCGTCATTATCTAATAAGTGATAGGCCAAATAGCATGACATGATAAATGAAGATGATATAACTTGACTAATGGAGACATGGATAGACTTAACTGCCAACACGACTTGGATTTTGAAGAACAAGGGAGGTCCACGGAGTGTGTCTCTGAATTCTGTCAGCATCCTCCTGATGTAAAAGGGCTGGTCCAGCAACCACTGCAATaCACATGTACCCAGCAAATGCAAAGCAGCCTGCTATTAGATGAGACGTAAAATAGAACAACCATAAGACAGTTTTGTACGATAAGAGCATGCTTTTGACGCTTGACTTGGCTTGTGATTCATACAGCATGAASCTGCCGTGGATAGTGATTATGCACAGTCCCAAATAGAGAACTACTTACCTGTTTAAGACTTTTTTATTCAATTTGGCWGCATGATGAGGGTTACATGCAATCAATTGAAACAGTTAGTTGACTACATGGAGGGGTGCAAATTTTACACTGRACAGAACAGTTGTTAGAGTGAAGTCTTTTCAATAATTGAACATATGCTAACATAAGATATCTCCAAATTCAGAGAATG
>A3_194
TACATACAGCTTATGCACATTGGACACATTCAACAATTTAAGAGTGTACTCTGAATTACCTATTGTCTTGAAGGCATCTGATTTTGAACGATGCAGATCATTCAGTTAGCTTACTCTGTTTCTATCATGTTTTTGGTGAATGATTTCATATACAACTGAGAGAGGTGAAGTTACGTGCTTGGAAAAATGAAAAGAATGAGAAAGGCTCAGATGAAGATTAATAAAATTGGGAATGGTTTCCGAAACTGAAATGTATCAGTTCATTCAGCTATGGGGGAAAATACATGATCAAGATCTGGGTCACCGTGTACAACCTTGCTGATATCTGAAGTTTTCTGAACAAAATTACAGGTACCATCTTTTACTTTGTTGAGGTCAATTACATCTTACAACMKTGTTGATTCTTGCGTTTMTAGGGATCATTTTCCACGAGTGGTTATCTGACGGTATCTT
>A3_195
TCATCCTTCCACTGTATGCTGCTGGTATATGGTGGACATTGGTGTACGATACCATATATGCACRTCAGGTATATTAACTAGTGGTTTCCGTTTATATCTAAACTGRGCAATCATCTTATCGGATTGTCATGGTTTCTTATGATTGTATCTGAATACATGTCAGGACAAAGAAGATGACCTCAAAGTAGGCGTTAAGTCCACAGCATTAAGGTTTGGAGATTCAACCAAGCAATGGATCAGTGCCTTTGGTGCTGCATCAGTTGGCGGCTTAACGCTCAGTGGCTACAATGCTGAACTTGGTTGGTGCTCATTATCACAATGCCATGTTCTCTGAAAATTACAGTGTTTTTATATAATGTATGTTGAGTACTTACTTTAACCATGTTTGGCAGCATGGCCCTACTACCTTCTTCTGACAT
>A3_196
GAATCAAGACACGAAACTCATATTCCTATGGAGATCAGTATGTCCATTTCAATGTCAAGATCCCTACGTAAGTTGCCTTTCAAAACTTCTCATCTGATGATGCCCTGCGCTGTTACAGGTTGTTTTCTTACACATCATGTCTCCTCAGGAATTTGACGCAGAGACAGCGCACGCTTCTTGAGGAGTTTGCGAAGGAGGAGCAAGGCGAGGACGTGAAGGATGCGGAAAAGGCAGCTGGCGCATCAGGATAAGCCGGTCTCAGGAGCCAGGCCGCCCTCATTTCATGGGCGGTTTGACTTGTTCCATACGCGCGGAGATAGAGTAGGATGCAGCCTGGAATTTGCAGGTGCAAGTTATATTATAGTTAGGTTGCATGGAATTCTCATGACAACGCATAGATCTTGGTTCCGAGTTTCTGTAGCTGGAATAATGCTACTAGACCCTGCCACCTAGTGTGCATTCTTCTGAGGCCAATTTTAAGCAAGATGGTCAGGGGCATCCTGTATTGTATAATCTTATGTGTTAGATACATACTGAACGCACGGTGTCACTGTGAATTCATGTCTTGATGATAAAGATTTTGTCGTTGGACAAAGTTTGCTGGGTTTGCTTTTGCTGGTTGGATGTCCACAGCTATAAAAGTGAAAAGCCCACTCCATTTTTCAACTGATGGTCAGTCTGATCATCCTTGATGCCATCTTGCAACTTGTCTGGTTTTCTCCACAAGTTTTTGTTATGA
>A3_197
TTCCYGTTCCTTCGCCTCTTGCTGCGTGGGTTGCCGGTGCTAGCGGTCGTGCTGTACCAGTGCAGCCCAACCAGGCATTGAAACAGGTCATTATCAACCCTACACGCTCACAATTTGAAGAGGTAATATAGTTACATGCTATTTTGACCACCAAGTGTTTGTGTTAATGTCCACAACGCTTTTTAAATTTATCTTCGGTCAATTCTAATTTCTAATGGACTGTTGTGCAATGTCGTGACAATTTTAATAACGCACAATGATTTTGGCATTTCAAGCGAAAACATCTTCATATATAAAGTGAATTTGTTTCACTGTAACTTGACAAAAAGATGTTGATAATAGCACTAATAAATTATTGAGTTTATGAAAAAATAGCTTTTTTTGTTGAATAGTTATACTAGGTGATTTAGGATTCGTGTCTTTGTACAGCCATATGATTTCTATACGT
>A3_198
CAGAGCTTCATGACAATATCTATGCTTCAAGTTTCAGCTCTTTATCATGTGCATGAGTCCAAAATTATGTTTACAGTTTTACACAGACAGCAGCAACTAGTGATATAACAACCCAAACTTGCAACAAATTTGAGCATTATTCCCTGGCAGTACAAGACTTGTTCAAATTCACAGCCGTRTGAATGGATGTAGCCCTAAAAACTAGCTTGCAGACCACAATGCGAAGTGCAATACGAGTACCCTAATCTTCTGTAATAAACTGAGCTTCCTCTTATTTCTTCTCCGAGAAGAGCTTCCTCTTACTCCTCATGGGCGCATCTGAATCCCTCTCTGCAAACTCCAGTTGAAATGAAGCCTTGAACTTCGGCACAGTTTGCAGCTTCTCCAAAAGCTCATCCTGGGGAAAGMGCTGGAGGATGTGTTTCTAGTTACAATATCATCTAAATCTTAGCTCTTCCCTCCATGCTCTTCAT
>A3_199
ATACTGTTGTAGCCTACCTAACTACTCCGTGAGATACAGACGGAACCGGAAACTCGTTGGCTGCCCAAAACGCCACCATACATCCAAGATCCAACCAGCTTCCTTCCTGTTGGGTGCGAAAAGCCATGGCTGCCTATGTCAGTTCCTGCGTGGTTTTCCTCGTCTCCTAGCGTCTATCCGTTTTCGGGGATCAGCTTTGGCGGTTTTGGCGACGTGTGAGAGAAGTAGGTCGCCCAACTAAATCGGCCGCTAATAGCAGCCGTCAGTGCTGATGCTTCCCTGATAGTACTCGTAGCCGGCTCTGTATTGAGCACTGGATGGGCGGTGGTGACGGTGGCGGTGTGTGTGCCTTGGTAGCGAACTATATTGTCACGTTGCGTTTCAAATGGAATGGAACTGCTGTGTTACAGTGTGGCTTCATCCAGTTCGCGCGTCAGGTTCGGTAGGAGAGAACCATCATCATACTGTATGCGGAACCAAAAAATGAAAAACTGTAGCGAAAGCGATCGCGTCCATAGCATCATCATGCCCTTAACGGGAAACATCACTTCTATTAATAGTACAAAATTATAGGCATATAATTTCTCGGGTCG
>A3_2
AAAAAAAAAGACTAATAGACGGAGAGTGATGGGCTCGGGCCCTGGATGATTCAACAGTGGCTGGGCCGACCCAGGGACCATAGTCCAAAAACTCAATTCAGCAGCCACATCACATCCCTCTTGACGATATATACAATGAGGARGGAGAGCGCAGCGGCTAGACCTAGATCTTGAACCCGAGCCCTTATCGCCGCCTTTAGCTCCCTCCGCCTCCACTTCTCCCCTCCTGAAATTTGAAGGTCTGGATCCGATCTGCATGTCTGCTGTAGGTTAAATTTGTGGATTGATGAGCTGAAAAATCTAATCTTTTTTTCTTGTGTGCTTTGGAATGTTGAAGTAGGAGATGGTGCCCCGGCGATTCCTCAACCTTGTGATGAAGGACATGCGCGTCAGCGGCACGTACTGGCTTACCCGCATGAAGCCCGAGGAGAACCTCTTCTACTCCTCCGCGGTGGAGGCAGTGGCGCAGRTAACGCAGAACAAGCGGCTCAGTCTGAAGCCGCTGGCCGAGAGCACC
>A3_20
TATAGGRGGATCCGCGTATGGTCCGTGGAGCCACCCGTCGGCGATGAGCCTGTAGGCGGCCTCCGTGAGGTGGAAACCATCCCACTGAAGCGCCTCCAATGGATGCGCGCACGCCATCACGCCCAGCTGGCCGCACCCTGTGCTGAAGTCGTAGTTGTATGGAGCTTCCTGCTGGTGCTGGACCTGCTCCACAACAGGTGAGGACGGTTGTCTGCTGTTCAATCCTGCCACAGTACATATTTTTGGGTTCAAACTAACAGAATCAGAGTTATGACACCCGGTTGAGCTTTTTATTCGTATACAAAATAATTTTGAGAGGATTAGCTCACCGAAATGTCCTGGCTTATGTAGARATGCAATGAAGGGTCGGTAGTACTCAGCAGAAATGATCGTTGCCTGCGGGTACTTGTTACAGAGCACCTTAATCCGTTGACGGAGGAGAGAGTTGTGGTATTGCGGCACCAGCCTGTTTACTTACACTCCTCAGGCATCCGTGTCGGTCATAGTCTGCCTTGTCTCTGCTCGCGAGCAGAGTGAGCCCTATTGGCAAAGCAGCCAAGTGGGTACATGTCCGCCACAACGACGTACTTGGCCCCGTGCTGGATCAGTCT
>A3_200
CTAGCCCGCAGGAGTTCCGTCCACTGCTATTTTGGTTTTCCCCTCGGAGGTAAAGTAAGCAGCGAGTTGATAGGAGCCAAGCGACGTGATATTAAAGGAGGGGTGAGTTGAGAGTGAGAGAGACCACCACTCGCTGTCTTGCACGGAAATGTTTCTCTACGTTGCTGACAACTTTCTTGCCTTGCTTACCCGTTTATAGCTGTTTCTTTTAGACGCCATGTTTATTTCGTTTCTCCTCTTTTCGTTTTTCTATGTTGGTGAATCATTTAAACGAGTATATATGTAGTAGTACGTACCGAGGATAGCTATTKCGTCTAATTTTGGTCCAATTGATCATATGGGAGTACTTAAATAAGAGACCATGAACTAATTATAAGCAACACCATGCCACATGTTTGTATACATGCATAGTCCTGCACTGTATCCATCAGGGG
>A3_201
AGTTTGGCCTAACAACTTGGAGATTGATGGTTCCTACATGTATAGTAGAACGAGTGATTATTGGTGGATGTKGTTAGCGATTATGCCWGAATGTGTGCACCCATATAATTACGGCCTGACACAGTCTTAGACAGMAATTTCAGAGCCAAGTGACAATMTTCACAAAACCATTTTAATACAGACCCAACATCATTGACTTTGTTGGTTACTAGTAACAGCTTACTGGCCGCGTTTTGCCTGAATTGCACCCTACACAAAAGTAGCCTGAACCTCGTATGCTGCATATTCTTAATTAGATCAAAACATTGCGAGACTTGCACTGCACACGAAATTAAAACTAAAACTGCGCTAGACTTGCAAGGATAACACATGAAAAGTACTCC
>A3_202
CATGGTGAAACAGCTCATCTGCCAGACTATCAATTATAAACAATAGTGACTGAATCAGGAATGTCCACTTCCAGCAACAAAAACCTGCCCCACTTGAATGGGTATATGGAACAAAAAAAATAAACAAAAGGTCCTTCATTTATTAACTACCTACGCCAAAACAGACGACAAAATCTAAACTTGGAATTGGGAAGCAAACAGACAACAGTTCCAACCAAAGTATGCCCAACTGAGATCTCTTTGCAAAGACCGAATTATCCATTAAAATGAGTAAAATAGAAGAACAAAGAATAAAATGTGAATTCAGTGTCTAAACATTTCCTAGCACATCATGGACTTCTGCGCGAACACTTATTTAGGATCGGAGGGAGTATATTTTTTCATTCCTATTGTACCCGCAGAATATGAGTTCCAAACTTGGTTGGGTTTGATAAAAATTCCAGTTATAGAGTTGTCTGCAAACACTTATTTAGGACCGGAGGGAGTAATATTTTTGGAATAAATATATTATAACAATCGTGCAAGAATCTAGCCAAAAAGTGAAGTGAAAAAATATACTTCCTGCGTCCGGAAATAAGTTACTTGGATTTGTCTAGATTCACATGTATCTACACACTAAAGCCGAATCTAGACAAATCTGAGACACTTATTTTCAGACGGAGGAAGTATATAACATGTTCATTATTACACATCACCATAATGTGTTAGCAGTTTAAGATCCCTAGATTATGGGAAACTGAATCTACAAGATGAGCCAAAAACTAGAATACAAATCCTTTTTCTTCATTTT
>A3_203
CACACCCGCCATGACTGATTATGTTGATTCAGTCTTAATATAATATAGTAGTTCTCTGAATTGCAATTGTCTGAACTTTGTTATCTGCCTTGCTGGTGTTGGGTAAGCTCACATGAGCAGTGAGGAGGTAAGGGTATCAGGGATAATGCAAATAGCCAAACAAGTACCAATTTGCTGAAAACCAAGAATGTATGGAACCAAAGAACTGGGCCTTGGCTTTCAAACCCTTAGGAAAATGAGAATACATGGAACCAAACGAGTGGCCATTTTGGCATGAGAGGTTGCATTACCGCGTGCAACTTCCGTGGAGCTATGATCTCCAGGTGCGACTAAAAGCCACAAGCAACCAAACACTCCCTTATTGTTTGCTTCGGATCTGTGACCGGCTAGCTAGAACCAAGGCGGAAGTATACGACGGCATTGACTCCTCCACTTTCCATCTTGGCTTGGGTCCCCGAGTTGGATTCCAGGCAGCACACTAAGCATTTAGCTTCAACGATAGGTGGTTGATTTTGCCACATTACTTGCATGGCTAAAATTCCATGGAAGCAATTAGTAGAAGTTAATGAAGGCCTCGCATGAAGACCCAGCTACACTAGGAGTGCGTGGAAGCTACAAGCTTCTGTTTGGAGAAGAATTGAAACCATGCCCTCAATCATGTATTTCATTCCATTTTGATTCGCCGGGATGTTTCATTTGAAGAAAATAGACGCGTTGTTTTTTTGGTCGCGACTAGCTACACTTCCGTCTTCATCGCGTCCAA
>A3_204
CACCACGTCACTAATTAGGAACGTGTTTTTTAAACGAATTTTATCATTTGGTGTATTGTAGTTATCTTTTTGAATCGGCATGATTTACACCCCTCAACTCTTGTGGACATATATACCCATGTTATAGTCCAAACTACGTACGTCCATAGTTTCAAAATTGTCCTCAAACTATTGAAGTATTATTTCCCAGGTATTTTTTTGAGAAAATATCGCTGCGGTTTTTTTATTCAGGGGACATGTCCGGTACAATTTGGTCCTTTACACAATCTGATGCAATGCTAAACCAAGTATTACTACACTTATTAAAGCAGCCTTCCTTTGCTAAAATGTGTGTCACTTCATTAGCCGATCGCCGCACCGCCTAAACTGAAAAATCATCAAAACCTTTTAACAGGAACTTGACTTTTTCCACCAAGGACGCATTCAGAGACCGATCTCTGCCATCCTTAAGCAACATTGCAGCCACTCCCGTGCTATCCGTTTCCAACAACACCTTCGTAACCTGTGTTTCACAAGCTAACTGAAGACCCCTT
>A3_205
TTGCAACAATTTTCTGAAGTTGATAGATGGCCATTCTTGAGGATGAGAATTTCAGATGAGTGGCGCTGGTCTTTGGTGCTCGTGTCTCTTAGCCAGGTGATGTATCTTACTTAGTCTTTTTTTTCTTAAATTGCTTTAAATTTAATCCTGGCGCCAAGCTCTAGCGATTTTCATTTTCATTTTTTAACTTTTGTGATTCCTTACTTGGATTCTTTCAACATAATTTGTTGAGATAATTTAATTGGTATATGCAGGTGACCCTCCACTATGTGGATGTGCTTTATCGCAAATTCATGTCTGATCTCTAAAATTAACCGGACATGTATTTTTCAGTCGTCAACAATGTCTAGTTGAATAGAATAAAATTTTCTTATCCCCGAGTTGAAAATTCTAAGAGTATATTCTTTACCTAACAGAAAATCTGTAATTGCATATTTAAAAAAGAATACAAACTTATAGTATGCAATGCGCATCCTTCCACACTCAAAATTGCATATATTTTTTAGCATTTGATTTGTACCTCTTAGACACTAGTAAGGTTACAAATGTATAGGTGGTGCCTTAACCATATCATACTTCTCTTTTACTGAGTCTTGGACCAACAGACTATGTTCTTGTCAGTGAGCTTAGCAAATGGACTAAACAATGGGTGACAAAACCAAGGTTTCCGGCAAAAGGGCGTCATGCCCAATGCCTTCAGCCTGCATGCACGGCTAGATGACAGAGACACGCATATCCAACACTATATATATCGCATACAAGCTCATCATCACCAGTTCATCGTCATCAACCCAAGGGAGCAATCATTCCTAGTCAGCTCACTTCGGTCTGCATCCCCTCTAGTTTCAGAAAGTTTTCCGTGTATCTCCACTAATCCTTCTTGTGTATTTATGTAACAATGGGTTAATGCTGTT
>A3_206
CCGCCGCCACGGCTCGGGTGATGGTGGAAGGAGGAATAGGTTAGCTACTAGGTCAAGATTGGTCAATTCAATCAACGCAGTAACAGTTTTCTCYTATATTGCCATGCTTAGTACTCCGTATTATTTTTCACCTTTTATCCTGTATTTGCAAGGATGTTAATATATTTACCCATTTCATAACTTATTAGGGATGTAAGGGATCCTATCAATATCCTACTTCTAAATTATTTGGGGATTTTTAGTTCAAAATTTGAAATAGAAATCTCCAAAATGAACTAAAAAGGGGATATCGGTGGATTCCACTTGACACTTCAATTTTTTAAAGGGAAAGATCTTTATTGATTAAAAACAAGGATGCATCGTTTTGTAAAAAGCCTGATAAATAAAATCCAGCGGATCCTYCAGGCAARTGGTYTGGGTTTCCTTCGCTTTACAAGCAAGCGTATCAGCTACATACTCTATTGCTCCCTCTAGCGCTATGATAAAAAATAACACGTGTGAAACCTCTTGCGAGGAAAGAACACTCTTCGTAAA
>A3_207
GTCTAAAATCTCATGCTGTCACGCTGTATGAAGCTGGAAAGTTAGGTGATTCTTGCATTGCGGAACTATGTAGTGATCTGGCTAGTTTAGAAGGAAAGAAATTTGAGGGCGTGTTAGAGGAGTTTGCTAATCATGCATTCAGTCTGCGGTGGTCCTTGGAGTGTTTAAAGTCTGGTGGAGTTTCTACCAACGAGAATACTGATGATGCTGGTGAAGCAAAGACTCCAGCAAGCTCCTTGCATGACAATGTTACCGCTCACCTGGCCAAGGTGAACATTGAGGATGCAACTGATGAAGTGCCCCAGGATAACCGCTATACTGGTATTTTAGATGGTAAAGATCAAAATACATCATCTATGTCAATGGAGTTACTGGAAAGTGGGGAAAACATGTTTAGAATTGAGGCTGAGAATGGCTCAACCGATGCCAATGCTTTAATGATTAAAAGGAAGTACACTGTTGATGYCCTGCGATGTGAGAGCTTAGCTTCACTTGCTCCAGCAACACTGGAACGGCTATTTCTCCGTGACTATGACATTCTTGTGTCAAYGGTTCCTCTTCCTTCTTCATCAGTTCTTCCCGGTCCTTCAGCCCCAGTTCATTTTGGTCCACCCTCTTATTCTTCAATGACACCTTGGATGAAACTAGTATTGTATA
>A3_208
AGATTGTTCATTTAACTTAAGGTGATGATGTACTATGTGAATCCCCTTTGTTGTCCGTTGTAACCTGACAGCCGGATGCATTAGTTGGACACATAATTTTGCATAAAATGCCGTAGAAATCAAAGCATTTTCCATTCATAAACCGAAAAGTTAATCTTGATCACTTGCTGGTTGTCATGTGTTAGTTCGTGTGTGATTCAGTTATATTACATTATTTGTTGCTCGGGGGAGTAGGCTGCGATCTGAGAAACTGTTATTGGTTGGACTAGTCTTGCTTTCTTTGTGGTTCATTTGGTGTTAGGTGGAACCATATTAATTTGGAAGTACCATGTTGCTTTTATCATGCGCTTGTTTCTCAACAAATTTGCAAGAATAGGTGGCTTTACTAGGAAGTTTATTACTAGTACGTTATCAAGGATACTGTTTATCTATGCTCTTACTAAACGCTCTTGATTTTTCCGTCTTCTAATTTCAATCTAATAGCGGTTACAGATTCACGGATG
>A3_209
AATGGTTAAAATTGAAGGAATGAGGTAAAGAAAAGAGGGGGAAAATTTAATGGTTCTCTTTCTGAGAACTACTAACAAAACAGAGCAGCAACCTACCTTGTTTGATCCTCAATTTATTCCCTCCCAATCCCTTCCAAACTCAGCAGCAAGGCAGATGGCGTGCTCGCCGCACGAGCGAGCTCATCTAATACTGAGACAGATGACGCACTTACCTGTAATTTTTGTGTGTTTCTGTGTGTGACGGAGAGGAGAAGAGGAAGAGGAAGAGGAAGGGGAAGGAGAGAAGGAGAGAGTAGCCCAAAGTCTTTGCCGGAAACCACGAGGAAATGGTCAGCTGCGCAACATCACCTTGAAAATAAAGGTCAACTATGCTGTTACCCTCCGAGTCCCATCATAAACACGCTAATGTGTCTCACGTAACGTTGTGCTCACCTAAGCACAGGCCGGCGTATACCTTCCAAACGGACACCACACCAAACCATGACAGGGCTTTCCCGCCTTCCCGCTCGGCCTGGTTC
>A3_21
GGTATGGAGTTGTCAGGTCAATTGTCTTGATTCTGTGACCATGTCTGGGGTGTATTTTCATTTTACAAGGATTGCCGAACCTTGTACAAGTATAGTATATATGCAATTGAGTAGATTTTCCAATCAGTTGTAATACTGTACATCTRAATTTCAGAATCACCAACCATCATCGTGTAGGTTACTTCACATAACACATGCATTTCGCCCTACTGTTTTCTTTAACAGAAAACCAGAAACCAGAGTCATTACAAGCAAAAAAAAGTAGTCCCAACACCGTCTTGGCTGGCTTTTTTTTTGTTGCACAATTCCCTTCTTTATCACCGTCCAGGTAATATCGTTAACTACATTGCAGGAAGCCACTAGCCGGCACCACCAGGTGGTACTTGAAGGGCAGATAATAGAAACATTCAGTCTCACACAGCTGCTTTGAAACAGCGAAATTATTATACCGTTTCTCCTAGGGCGAACAATTGCGATGTTGAGGCTACAACAAAGAAAGGGGAGGAGAAGAGAAAACAATATATTGCTTTCCACTAACTAGGCTATTTTAGCCGAACCAGAACCGGCATCATCAGTTCCACATTCTCTTCTGCTCGTCAAAGCTGCCAACGA
>A3_210
CGGCGGTGCTTCATTCTGGTGGCACGGCTTGMTCCGCTGGAGTTGAGGGAGGAGATGGTGGAGCCACGGGGTTGGCAACCGGATCTACCGGATTCAGAATCGGAGCTAAAGGTGCTGCGCAAGGAACTAGAGATTCGGCTGGGGGATCATCCAAGACCTGCTTCGGAGCGGCCCCTCCTCCTTCCGTGGCTGGATGGGCTGGTGATGCCGCTGGCGTCTTCGGAGATGGTGACTGGATCCCACCGTGGCATTGGCAAGTTACCTTCTATCCTTTATCTGATTCACCTCTATTGGGTTCGGGATGTGGAGTGGTTTTATTCAGCATTGATTTGCATAGATTGATTATGATGAATGACTTGGATATGGTAGTGGATTCTATGGATATTGCTGAAGATTTTTTTCATTAAATGTGGTTCAGTGGTTGAAATGATTGCATATGAAGTTTTCGTAGGTGGATTTAGGCAATCTGCGAGGCCAAATTTTGGTAGATGGGCAATGTCTTATACTACCTGTTTTCAGGGGAGTAGTAAGATGCATAGAGGATCTATTTTGTTGAAAAGTAAACTAGTTTTGGTT
>A3_211
GAGAAAACCGCGGTGTTCTTCAGGGTTTTCAGGGCGGTTGGCAGGAACAACACGAAGCCCGTGGTGCTCATGTGCACCGATCCCACGAGGTACGATTTGTGCCTTTACTGATGGCATCCCATGGCTCTCATTTGTCCTTCCTCGTTAGTAGTAGTAACTAATGTACTGGTGGTTTGTTGCTTTGTCACACTGGTGCAGTTCATCTCTGAGCCCGAACCTGTACCGGCCGACCTTCGCAGGATTTGTTGATACTGACATTTCACAGGGCAAGATAATAACACTGAGAAGCTTGGTATGTAGACGCCTCGCCTAGTACTATACTAGCGTGTATTTCACTGATTTCTTTCTTTTTGTCCTTATAGATTGACCGCTCTGTAGTGGAGAGCTTTGGGGCTGGGGGGAGGACGTGCATCCTCTCTCGGGTCTACCCGTCGCTCGCTACGGGCAAGAATGCCCATCTTCACGTCTTCAACAACGGCAAGGCAGACATCAGAGTGTCACAGTTGGCCGCGTGGGAAATGAAGCCGGCGCTCATGAACGGTGCCCAAATTTAATCAGGGAGGAGCTGCCCATATACATGCTCCCTATATGTGCCAATGTCACATAATGAAATATGTCTGTGAATCCAATATATGGA
>A3_212
AATAAGGAGAAAAGGAACGGAACTTACCAACCAAAAGATAAATCTGAACGTGATGGTAAGGTTGTTGTTGTTTCTAGTGATAGTTCTGATAGTAAATGTTTAGACATTTTTGCTGCTTGTGCTTCTCGTGACGATGAATGGATACTTGATACTACATGTTTGTTTCATATTTGCTGTAACAAAGATTAGTTCAGTTCATATGAGTCTATCCAGACTGTATATTTCGTACGTGTGGGGAATGAAAACCCATGTCATATTGTCAGAGTTGGATCTGTTAAGATCAGGACACATGACGGCATGACACGTACGTTGACTAAGGTGAAGCACATACCAATCATGGCCAAAAACTTGATCTCCCTGAGTACCATGGATGTTGATGGATACAAGTACGTCGGTGAGCGTAGATTGTTAAAGGTATTAAAAGGTTCTCTTATTCACATGATAGGTGATGTTATGTCTGCTAAGTTATATGTTTTTAAAGGTCGCACTTTGTCTAGTATTGCCCATACCGTTTCTGGTGCCAATGTTTCACTCCTaAAAAAATTATATGTGATGTTACTTCGGAAAAA
>A3_213
CTGCATGGTGACCTCAATGGACCTTGTAGTATCTGATTTGCAATGTTTTTTTCACTGTCAAGAGACTGTTCCACATCATTTTGAACTGAACCACAGAGCAACAGATGGTTCTGTACTTCTGTTTACCTAAGAAAAACCCTTTTTGCAGTCATCCCATGTTCCATATGTCATCTACCATCGTGGTCCTAAGAGAAGAGGCCAGGAATGTCTCAATGATTGAATGAAGAGGAAGAAGAAGAAGCAGCTGGGCAGTTAACTTGGGCAATTATTAGCTGGTCAAGCTTGTCTGTGGACTTGGGACTTGAGAGACAGATGGTCCATGGCCAGCCTCTTCCATGTGGAAATCAGGCATTCTATCTAGTCTCCGAGCTGGTACCGCATGAGCATTATTTACTCGTTTTTTTCCTTAACACGCACCAAAATGCGCTGTCTTTGGTGGATCATGCCAATTTTCCCCTCGTCTTTTTTTCTGAGCTCATGTTTTGGGGATATGAGATCTATCCAATAGGTGGCCTAGTTTGGGATGTGGGAACCTTTCTCACAGT
>A3_214
CCAAGGTGGTCCAATGGCTTCAGGTGCACCTGGTATCACGTCCCGGCRTCTTTTCAAAACACTCACTATAAGCCCATCAGTGGCATCGGGTATGACCAGCCAGCATCACCAGCTTCAACAGCACGCACATGTGAGTGGCACATCCAAAGGAAAGGCTAAGCTCAAAGCTGGCATGCCTTTGAAGCGTAATGTCATAGCAAAGAAGGGGAACACGGCTTCAGCTGGGAGCGGTGGCTCTGGCCGTGGTCGTCGTGAGGCTATTGGGCGTATTACTCAGATCGCAGAGTCTTGTCTGAAGTCCCCTACTCCTCTACGGCACCTATCCCCCAAGGAGCGTCTTCGTGAGGCAAAACGTGAGGAGCTTGGACTCATCTCAAAGGAACGGCAACGTGAACTTGATGCAGCCAAGGCTAAAGCCAAGTCCAGAGGTACCAGTGGAGGTGAAGACCGTGTGCTGATGGGTCCACCGGGCCTTGACTATATCAGCCTTGGCTTGGTTGATGAGGAGGCCATCCCTGATTATGAGCTCACAGTTGAAGATGGCCGGCGTCTTGCCAAAGAATACAGCCGTGTCCTCATGCGACGACATCGTGCACGTCAAA
>A3_215
GAGAGGGCCAAAAGCAACGCCGGGGCAAATTGTGACGACGTGCAACCCGTTATTCTTTCCGTATTCCAAGGCTATCTCTTCAGCTTTGGTCTTAGCAAGACCATACCATATCTGCCAACAAAATAAAATTGACACCAAGTTAGTTATCTACTATATCAGAATTCAGAAGTCTCCAAGAAGAACTAACTAATACCGAAGTTCTTATGTTTTATGACAGTATAAGAAGACGTCCCGGTGAACaATTAATTTATTATGGGTTAAATTGGTAGCTTTCCCTGTTTTGCAGATACTTGAATTATATGTGAGTTAAATTAGATGAAGAGTATGCGATTTAATCGTATAAGAAGAATAGATGATTTTCATCATCTCGTTAGTTAGTTTTGTGCCACATAGACAAAACGAGTCTGCACCTTGAAACACGTAAGAGAGGCCTACCTGAGAGGAGCATAATACGCATGTATCTAATGACTAGGATTAGTGGCTTTGTGCTGACCTCATTTTGG
>A3_216
CTGGGGATTTGGGCGCTACAACTGGGGATTTGGGCGGCTTCTTGAGGCGTGGTGATGGACGGGTGGCCACGGCAGCGCgtGCGGACTCCGCAGCGTGATGACCTCGGGTTGCATGGGGTATTTGTGTTGCGTACTTGTTAGATTTCAGAAATTGCACAGACCCATCCACAGAGCGCACCTGGACTCCACATGCTTGCAGCACAGAAATTTCTGGCCCTGGCTYCAACAACGATCMAAGAAGAGTAGCATAATTAGAATTATATCATTTTCAGATTTACTCCASTTAATTAYAYCTTTGGTTTCTTTTTTTCTGAATTTCTTTAGTAGATCTTTAATTTGAGTTCTTGCTGCTTTAGTTACMATTGCAAATTAGGGGCTGCTTCAATTAGTTTGTCTTCGTTTTCCGTTGGAGTATGCAAGAAACCTCTGCTGTATATTGTGCTCGCGTGCATCATTGTCWATATTTCTGGGCAAATAAAGAACTGGCTAACCT
>A3_217
ACTTCAATGTTTCAGGATAGTGCAACCTATCTAGAAGCTTCTTCCTTTGTACTGTTACATCTTCTGCAAAACACAATCAGGATGGACAATTTGACTCACGGCTGACTGCTGTAGTGCAACTTAATGGTGCTTGGATGTACAACTCTATTTTTCACGGTTATACCGAATGTCATCTCTTTATCGCTCACTTCTAGCTAAATCTCAGCTTTTTAGTGGCATGCAAGTTTTAAGTGTTAGACAATACATATTTTTAGGATCTTGCAGAATTTCAAATACTTGGATAATAGAGATGGCGTGTACATAAAAATTAAGAACCAAGCTGCTGTATGAGGAGAGGATGGTGCAGGTTTTTCTGTTCCTTGTGTGAGGCTGTAGAAGTTGGAAGAAATGAGATCTCAGCTATGTGCTTGCAGTAACAGAGATGGAGATGGTGGTGAAGAACTCTGGTTTGAAACGAAGATCAGTTGTGTGTGTCTCTTCGCTGGTGCATAGCTTGGAGTTCTACAAAGAAGATAAATTCAGTTCTGGTGTCGGGAAGGGGTCAATTGAATGAAGTGAAATACCAGGCGAGAAGATGGGGGAGTTCCTCCTCAAACCAGAACTACTTTGATTGTAGGCTGCTGCACAAGAGGTCCAAAATCTTCATAGTATCTGGCGGAAGAAAAGAGGCTCTTCTGTGTGCTCAGGAAAGTCAACTGTGGGGGTGGGGGCTGCACCG
>A3_218
AGCGGCGGATGGCTCTGTGGGTGGTGCATTCGGCTTTGGTACGTTGGTCATGCCCTAGCGGTGGCAGTCGGTGCGAGCAATTGATCAGCCATGGGCTAACAAGTCACTTGTATCCATGCAATTCCCATCCCATCGTTCATTGTCGGTTTGTGGGCCAATTGCTGCCCCCCGCTCGCCCCCCCTTGGATCCTCCATTGAGTACCATACTTTATGGTTCTAATTACCATTGAAGATGTACCAATGAGATTGGTATCGGTGGAACCATTTTGTTCAAATTCACACAAAGAACTGGTTACTATTTTTTGCTTTTCTTTCATTGTTGAAGTAATTAACTAGCTTATGTTAAATTATTTATGTGTAATTATTATACTACTAATCAGTTGTGACAAAATCTAATTCAGTTACTTCTTGTACTACCCAGGTTACGGCAATAG
>A3_219
ASGGTGAGCAAGCCTGTGAATGTAACTTCATSGGGGCAGACATCTTGGGACAACATCCTTTCAYACACATCCATGCCCATCCGTTTATTGTGAAACCGAACAGCATAGTGTTCCATGAGACCGARTCAGTCTGAATAACGGCATTGAATATATTGCTTACACCCTCTACATCTCCGCACTTRACATACATATCAATCAAGCTGTTGGCCRCGTACATGTAAGATGCATAACCAGTTTGGAATGCACAGGCAKGGATCATCCTTCCAGTGGCCACAGCAGCACAAGCATGAAGCACAGCCCCAAAGTGAAGTCGTCAGGTTGGATATCCTTCTCTGTCAATGTCTTGAMCAACA
>A3_22
GTGTGTACATATGTCTGAAGAGGTATATATATAGTAATGTATAGTAGTAGTACAATAGTGCATGGATGTACATATAAACTAAAAGGGTGCTTTGTTTTCCTTCCGCATTTTTGTCTACTCGCTACAGATGCTTTTGTAAATACAGTGTATTTCAGTAAAGGTTGTAATCGTCTATTTTTTGAATGAACATAAAGTTGAGGGTTTTACCTTTTGGTCAACGGCGTCAGGTCGCTAGGATTTCTCTCCATGCTGTCCCCGCGACTCGGCGACTCTTCTGGCCACGGAGGGACTCGCCCCAGCATCATTAAGGGTGATCCACGTTTGTATGTTATTTGCTCCTTTAAGTATTCAGATAAGATCTTCACAGGTCCTGCTGTCT
>A3_220
GTTGTTTAACCATTRTCAGCATGATGTGCTCTTCCTAGARCTCTAAAAAAATCTTTATAACTCCTTGTAGTCTACAGCTATGTGTTTAGGATCTTACAAGAGGACATCACACACTTGCTCTTCAGAGTGACCCAATGCACCCATCACCATTCCACTGTTCTTGGAGCACCCAGCAAGCACGCTCACTCAACATCATGAACAYCAAGTTGTTCAAGTACAGGTGGATCATCTCATCCTTCGTTCTGCAAATCACAACAGGAGACATGCATGGTTCATAATGGAATCCAATTGACAAATGACAACTATGATGAAAACAAAAGGATATTAAAGGTCaaaAAGTGCTTAATAAAGAGATATGGGCTTCATCTTGTCCAATTGCAAGCGCTGGGAGTTGAATATGTATTTTGCATTGGAgtGTcGTTCGTCCTCATTTTCTGGTGCAGCTTGCGGTGGTGGAACGACaGKKTTSSAgYSCgTTTAGTATGGAAGCGGGTTTTGTTTTGGGGGCGACAGGTTTGGAGCCCGT
>A3_221
CTATTTCTAGCCCCAGGCATCATCCGGCCCTATGATTCTGAAGCATAACAAATTGGTTGYTATKTSTaGYCMTMKGCATCATCYGGCCCTAGGATTGTGACGCATAACAAATCGCTTGTTGTGTGTGTCATCTGTGTCAACACTACTYAGCACGTGATAAGCTATTTTYAAAACCGTTTAAGCAAGCATATCATTGCTCTTTCCGTTTAACAAGTGTACACGAAAGATTATTAGGAAATAATATGWGTCCATCAACGAAGCTATGCTAGATTTTGGAGGAATAACTTSGCTTAACTTTTACTGTTGATACGAAATATATATGTTCCGCTGTCTTCTTTTCTTTCATATATTTCCMTGTTGGCAAAAAATTTCAATTTTTGTTTTTGGTGTGTAGATCAAATATAATTTCAATTTGAATGTATCATCTAGATTTAGTATTGCTAACCCGCAAGCAGTCTTTTCTTCCACATAGCATGCACTCTCATGAACATACAAATGTGAGCACCCGCATTTGAATTCAcCTAGAGGCAGGGGCGGGCAGAGATAGTGCTTCTAGGACAAATTAGGGTTTAACCCTACGTATTAATTTGGTCACTTTAGCGCGAAAACAGTGCACATGGAAGATTGTTACAATATAGGTTACGGTATAGGTTAAGACTATGCAGGATCTAGCTTAGCTTCTGAAGATAACTAACCAA
>A3_222
TCTGCACTGCATTTCCCACTTAAAGTCAGGTTATGGTCTTTGGTATTGTGTAGTTTCAGTCACCATAGAAATTAAGACTTGGCATATAAGTTACACCTTGGCAAGAATTTCACTGGAGTTCTCTGTTACCGTTCATTTCTAAATTCTCTGCCAGACATGTCTCATAGCCTGACATGCTGTATTTCCATAGATGACTTTGTTAAATGATACACCTCCAACTTTTATTTGGTCATATATTTAAGGATCAGTACTTCAGTTGTAGTCATTGATTCTATGCCAACTCTGCAATGCAAGTATTACCTTTTTTCATTTCTCCCTTAATCCACCCCCTCCCCTCCTTTCCTCATATGCGGCCATTTTTTTTTCCTACAACACGTGCTTTCTAGGTGATGCATATTTGCAAGTATTCTGTTTAGACATCTGTGAAGCTTATTTGATCTTAAAAGATGCTTTAACATTGGTGGAGCTTTCTCTAATACACTTATTCTCTTGTTTACCAGCTTCAGTTCAAGTTAATTTGGTATATTATCATTCCAGAAGCTGTAACAATGGCAGTAGAG
>A3_223
TGCCAACCACAAAACATGCACTTCAACAGCACCCAGTACTTCCAAAATAAGCATTCTGGGTGGAGTTATAGTAACATCTGCATGCTGCATAACATATGCCAATTTTGCTGATTGTTGACTAGATTGTCCAAATCCAAGTAACTTGGTTCACTGTTCCTGTTACTGCACTGCGATTTTGATTTCAACATACCTGAATAAGAGCGTTGTTGTTGAATTGAACAACTCAAATTGGGTCTCTTGTCAGACTCAtTTACCAATATGAATTTACTAATTATTACTATGCCATGCATTAACATTGCTGTATCTGAAGTTTTTCTT
>A3_224
CAATTCAGAGAATTTCTTGCAATATGATGTGCCAGATGGCTAGAGGGGCCTCTTCATTCTTTGTGGTCTTCCCCATTGTTATCTATTTCCAAGGCTTTGGTATTATGCTTCCAGTGATACCAATGAATGTCTGTGGGTAGCAAATTTCAAATCCAGTTTAGCTGTTACCTCTGCCCATTATTTTGCACTCTACACTCCAACATCTATTGAAATCACAGGTACAGACTTCAATTYCACTGTTTTATTTACAGTTTCCTATATCCACTAATTGTCTTGTGAAGTTGTGACCCTATTGTTTTGTATGTATATGGTTACAATTATTTACTTTCCCAATGTGCTTATGACGTAGCATCTGGTGGATCTTGTATCATCTTACAAGAATACAATATGGTATAGATAACCCAGAAGATTTATGTAAAACCCTAAATAATTACTAAGTTTAGTACTCAGGATGTAACTAGCTTAAAAAAAACGGACCAGAAAATTTCGTTTATACTTGAGCGAGATTTATAGTTTACTAGGTTTAACTATACTACTGGTGAGATCATGCCGGCTGGGGAGCAGTGTAGATCAAA
>A3_225
AAGTTTATGTAGTATGTGGCTACAGGGTGCAGACCCAATCATCTGCTTGATTATCATGCGCCGCCTCAGCATCATGCACTTGTTTGAAGTCGTTGATGCCATGTCTGTCGTCCTACTCCAGGGCCCAATCAGTGTGTCAAGAATCCTTAGCCCCGACAGGTAGCTCTGAGGTGACTGAGACCCCATTAGGTCCACAGCGTATGTCAGAAGGTTCCTTCCTTTGGCGGATGACGGGTCCTGGAAGCACCCCGCCCTGGTGTCGCGCAAGTAGCGCTTGACTGAGTCAAGTGCCTGGTCTCTGAACCCGTACTCCTGGCCTACTATTTTCGCTAGCCTTCTTCCCGTGTGGAAGCAGCTGGTCCTGTAGCAGAAGAGTGCGCC
>A3_226
GGCCGGTCCCGATAATGACGACGTCGGTGTCAGAGAAGGTGATCATGTCTGCCATGTAGCGCCGGATCATCTCGCGGGAGGCGATGGACTCCTTGATGGGCTTGAACTTGACGGCGTTGAAGTCATAGGGAGGGGTGGAGGAGGATATGGAGTTGTAGATGGCGCCCGCGCGAGGGGTGCAGACGGCGTCCAAGGTCAGGGAGCGAGCGGCCTTTGGAAGGCACGCACCAGCGAAGGAGGTTTTCAAGRGGATCGGGGCAGCTGTGGCCATGGCTGCCATGTGGAGGTCTTGTGCAGTTTCTTTGGTTTCAGAGATGTGAAGTAGATGATAGTGTGAGGACGATAAGGCGGAGTGGTAGGGTATATAAGGATGAGGAACTACACAAATAT
>A3_227
CTATTTATCTGTCCAGAGATGTCGCATGCTAGCTATTTGCAGCAACATCGTCGCGTTTCGTCCATTTCCGGGGAAAGACGTCGCACAGGGGCTATCAACCCCAAGTTAACAGGGGGACTTCCAGCAGGAATTTCAAACATAACCAGCCTTGaAtGGTCAGATCTTTCTAACAACCTACTCACTGAGCCRATCCCACAATCCATGGGCACGATGAAAAATCTCGTGTGGCTTGATCTCTCYTGCAATTATATTTTAGGCACTATCCCAATAGAAATAGGCATGCTTGGGAKTCTGCAACGATTGTTTCTCCAAAGAAACAAGTTCTTTGGCTCCATACAAAGCAACTTAGGTAATCTCAGTAGGTTAGAGAAAATTGACTTGTCCAATAATCAATTAAGTTCAATTATACCCRGACGTCTATTCTGCCTTGATAAGCTTAACGAACTCAAYCTTTCTTACAATTATTTTAAAGGCACACAACCCACGGACATTTCTAGGCTAATGCAAACATACCAAATGGACATTTCTTCTCATTTATTGGTAGGAAGTATCCCGGAAACAATTGGACAACTCGTTCAGTGGCCCCATGCCAAACCCACTTCAAAAGCTAACTAGCTTAACTTCACTGGACCTCTC
>A3_228
ACTAGCGAATTATTACCTGCATATTGTTGTGCTGAGATCTACAAAATGTTGACTTTTACATGAGTGATGAAGTACTGTTTTTTGTCATAATATTGTCCTTGAAAAATGATTGCTTGCTTGGCAATTTCGTAGGCAACAAAACCATTAAAGATTCTAGGCTACTTTCTATCATGTACTACACATACAGCTATTTCATGCTTTTGCCCTGAATATAATTAGGTTTGTCTTATTGCAGGATTCAGTAGCACATAGAGAGGACCGAATCGTTGACATTAAAGGAACTCCAACTCCTATAACGAAGAATCGTACAGGCAGTTGGAAAGCATGCAAGTTTATCTTAGGTAAGCGGGAACTATCAATTCTTGATGCAGATCTGGCAGAAAAAATGTCAACGGTACTTCATTTTAGTGCAGTTGTACAAATCTTGTGCTCAGACAAAAATGCCTGATTTTGATGTGTGCGTCGCATGATGCAGAGCCCATGAGGGTGATGAACTGATGATCCATACACTATACTAATACTGTATTATCTAGCTAGAGAATTCTCTTTGCTTGAGTCGTAGTACTAGTGCATCTGAGCTGCCGTTTTACA
>A3_229
AAGCAAAGAGCCGCGGCCGACGACTTGRGAGTCGCACKATGTGCCCGGGATTCCAATGTCTTTGAAGGTGAGCAAGTGCAGGGCGGCTTCTTCACCTCACCTRGGTACAAGGAGCTGACGCCATGGCAACCAGCGTGGTGAACACTTTCTTGTACGGTGGGAGTTGGACCAGGAGCCAAGGTAGCAGAGGCCTAGCACCACAGCAACCTGAAATCCAAAAAATAGAGCAAATTAGGGAATTTTGTGCTTTGAATTGAAGGGGAGAATTAAAGAATTGGTTCAGGAGGTAAGAGAGGTCGTCCTAGCTTGATCCCCTCTGCTTTTCGGATTCAAATTTTCCCCAACCATGTCCAATTGATCTGAACTACCTCGTGCGTATCTGAACCTTTCATCCCGCGAGAAGGAGATGTGGACCGTCGGGAGGCAGTAACCCGTCCGGCACGGCTTTTTCCCGTGCCCTCTTTTCTGTTTGATCTCCTGGcctcaaAGCGCTGCCCCGAGGATAAACCGTGGAGGAAGACGATGGGGAGGCACAACTGTCTGTGCGCGTTGCTTGAGGATGTGAGGATGGATACGGCGCCTCCGGCGGCGCGCCGGCCGAGCGATGCAGGGAATGGCAACGACGTTTTCCGGATGGGGGGATGYTGCCGGTGGCCCA
>A3_23
GGCAGGGCGCAGCAGCAGCAGAGAGAGAGAGGACAGACGCAGGCGGCTTCTGCCTGACGGTTTGCTTTTTTATTTCTCCCAGAGCATTGCTTTGTGCACAAGCCTGGCAGGAATCATTCCTCGCCGAGCACTCCAGCATCAGGCGCAACGGCCGGCTGAAGGTTGGACGCTGTACAAACGGTACTGCTAGTACCAGTGCTTTCTTTTCATCACTAAAAAAATATCTGAGCCGAGTGGCTTCTTGTTTACATCAGGAGACAAAGCAAAAGCAGGAGGAAACAAGCCTTCCCATCCGAGCAGTACAATTGGCTCAGGAGAAAGGGAATCATGGAATGTGCAACATGGAAACACAAAAGCACACCACAAGTTAGATTCAGATGAGCTGTTAGTGACTACTCCAGTACTAAACTTCTGGAGAACTAAGGAACTTCTCCGGTATTTTGGATTGCAGACGAA
>A3_230
TACAAGTCAACCCTTGTGCAAATCTTATACTTGGCTGATATGAGCCGCCCCAATGCCCAGTAGGCTGCTACATTTTCCAACTCCATTAGTGTCCAATCATGCCGTTGCTTCGTCAGAGTTATACTAACCATGAAGCTTCCCTGTGATTGAGACCCAAGCTGTTGCCTGCAACTGCAATGCTACTCATCAGTTTCTTGTTTAGTCCCTCCCAGCTGTCCATGTTCACCTGAGTACTACGCTGTGCTGGATGGTCAACGAAGGAACCGCACTCACCGGCGTGTGCGCTGACGTGGCACCTGTTTTGTGTTTTGTCGTGCAGTCGGAGGTGAACTTTCTGGGCAGGCAAATTCTGGAGAT
>A3_231
CCACAAGCAAATGCTTAACCATTTCTTTCTGATCATTGTTGTCAAGATCGTCCATGGAAGGCAACAAATCAGTGTAGATATAGTGAAGCAACGCCTTGAAAGCAGTGGGCTGCATATCTTTGACGATTATGTTCCGTGTTCCCTTGCCCCTCATCGGTCCATAAAGCTCTGCCTTGAACACCGGCGACCGCATTGCAAGCACAATCCTATGAGCACAAAAAACCTCCTTTTTGACTTTGAATGTTACATCTGTTTCTTCCTCTGATTCTAACAATTTCCCAAGATTATCCGACAAGTCAGAGGGCGGTACCTGGACATCTAAGTCCAACGCAGTCTCCTCCACCTGTGGCTCCTTGACAACAGTAACCTCGCACTTGATCACGAGGCGGTCATC
>A3_232
ACCACACACACAACATCTAGGATTCTGGAGTATTCACAGGTCGGAGACAGGGACAAGACACGGGTTAGGTCTAATTTTCCAGCTTTGCATATTGACTAACGAAGGGGCAATTTGGTCCAGAAAAGAAAAGACCACCGGCAGAGTGTACCGTGACTAACGGGAATGTCATAGAAGGCATTGAAATTTTGATCAAGTGTCAAATAAGGAAGCAAAACTTTTTTAGTGCCAGATAAGGAATCATATTTGTAAGCAGTGTCAAATAAGGAATTCTCTCTATCTTCTTTCCATACTCTTTCTGTGTGCCGCCGCATGCGCTCTTCGTACGCCTCCGCGGCTGCTGCACCGCCGCAGCCTGGCCGCCTCGCCTCGCTCCAGCCGTACCG
>A3_233
AGACAAGGAAGGCGACATTTAAGCCGATTGCGGAGCCAGTGTACAAACCCATCTCGTCAGTCCTGGAGAAGATCCGCCTACGGAAGCTAGAGATTCTTAAAATGTCAGTTCTCTGGTTGCTTTTTCTGAAGTCATGCAAAGAACACCATAATTCTCAGCTGATGCTATTTTTCTTCACTATGCTTTGCAGGTCAAATACTCCTGTTGAAGAGGAAGATGAAGAAGAAGAAGCTGATGATGCCTCTTCAGAACCTGAGAATGATCCTGCTGAACAGCCATGCGTGCCTGCGGCTAAGGAAGTGGGCTCAGACGACAATGATTTGAAGATTGTGAGTCTTTATCCTGGTAGCTTGATTTGAGCTCAGTTTAGTGTCTTGTGAAACTAAAATTCTGAAAATCATTGCAGGATGATGCTGAAAATGAGGTCGGAGCAAATGTCAATGATCTGAATGACCATGATAGTCCACCCGAGGATGAGGTCAGCATTTGCTTTCACTTGACTAGTATGCTGTTTGTTGTTTGTACTGTACTGATGTTGYGGGCTGGTTTGCAGGATGCTTTGACTTGCAAGAAGGATCTTAATAGCTGTGGTGGCAAATCTTCAGAGAAGGTCAGTGCCCCTTCTCCRAATGTGTAGCCAT
>A3_234
CGTGCGTGAGGGCGCGCATGTGAGCGTTGCGGGGTTTTAGCTTAGCCATCCAGCTTCTGACCTGCGTTCAGCTGCCTGCCAATGCCATTGCCATTTGCTAGCAAGCTTCCCGTGGTTGTCTGTTATGGTCCAGCGGTTACAGACGYGTACCGCATTTGTCATGGAAGAAAAGCCTTCCATGGAATTGGGATTCATTCATGACACTACTACTATTTTTCAGATGCTTCTTGGAGGAGAGGGGGGAGGGGCTTTTGGAATGTACACATTTGTTTGGTTGTGGTGTGTAGACCTGCCTTTCTGTAGCCTGACCTTGTGTGTGTTTATACGAGTGTGATTTACCTGTGGTGATTAATTAATTTACTGCCATGTGTCTCTCTCTGTCATCTTCTTCTGTGCTTTAGTACTAYTACTTGCTAGGCTTTGTTTCCTGTGTAGGCTATAGGCTAGCTATAGCAGTGGTGGYCTGGTGGAGAAGGCTGAAAAGCATCAGCATAAATCTCAGGGCAACCGGT
>A3_235
TACATCCGTGCAGGCACCAACAAGGCCCCAGCAAAGAGAGCACAGACTAGTGCGAATCATCATCTAGTGTACAAAGTCTCCAATTATTGTGGTGGTCGTCAACTGGTTGGTGTTGAGGTTCCTCCAGGGATCGGGAAATTGACGGCATTGCACACGCTTGGTGTTGTGAATGTCAGTGCTTCAGGGACGGAGKSTTTCCTAGAAGAGCTCAAGGAGCTCACCCACTTGCGCAAGCTCGGRGTGTCTGGSATCAGCAAGAAAAACAGCAACAAGTTTATCCTTGCAACTTCAGACCTTGTCCATTTGGAATCACTATCGGTGCGGCTTGAGAACAAYARTGGAAGCTGTTTGGATGATAGCATACCGCTGCCTCTCTTGAACCTGCGGAGCCTAAAACTATATGGGCTTGGAAACCGGCTGCCAAACTGGAAC
>A3_236
GATCATATCAGACACTCTTTTGAGGTGTGATGGGCATTGCTCATCAGAATGAAACACTGTCTTCAGTAACAGCCTTTCTGAATCTACGGCACTGAGAGGGCTTAACTCATAGACATGACCCCCATATGAAGCAGAACATGCTTTGGCTACTTCATGTATGCGTGTTGTCGTTATTATTCTGCATCCATAACTGCTTTTGGGGAAAGCGCACTTGATAATATCCCATGTGTGAACATCCCACACATCATCTACTACGATGAAGTACCTGGTGCATGATTGGGGAATGTTAAAGGTATGCTATATCAACCTAAACACTATACTAAATGGCAAATGCT
>A3_237
AAGCTAAGGTTGGACGGAAGACTGGCAGAAGGGACATTGTTAGGAGACTCTCCCTTCCTACAAGCTGTGGAGAAGAAYTTGCATTCACTTTCTCTATGTTGGTCCCATCTGAGAGATGACCCCCTGCCACCCCTTTCYCGGTTGAACAATTTGACGCAACTACGATTTCACAGAGCATACAACGGAGACAAGCTRGTGTTTGCCATGGGGTGGTTCCCCAAGCTGAAGAAGCTCTATTTGTGGGACCTTCCCACCTTAGAGAAGATAGAAATACATCAAGGTTCTATGAAGACTCTGGAAACACTAGTATTAGGCAATCTCAGGAGCATGGCGGAGGTGCCCATTGGCATTGAGTTCCTCAAGCCCCTCCGGCATCTAGGCTTCTACGAAATCACCCATGAGTTCCTCGCATTGCTGCACCGATGTCCTGGACTTGCCGGCATGCAATGGCGGCATACTCTCCGAGTTGACGGCAGCTGATTMCTAAGTTTGTGCGTAAGTCACTCTCAACYTCCAAAGACTAGTACTGTTTGCATCACTCTGAACTCTGAAGAATTACTGTAGTACATAAACATCTTTACGCGTGCTGCACTGGATCCCATTCTAGG
>A3_238
CACAAGCTCCAAGGAGAAGGTTTGCGTGCAGCCACTACTAGTACCAGCTCCAATAGCATGCAAGCATTACATACTTAGGGCGTGTTCGGTAGTCCTCTAGCTTCCAGCTTTCTAAAAATCCACTGTGGAGCAGTCCGAACGTCCTAACTCCATGGAGCCAAATTCAAGAAGCTGGCCCAGTTTGCTGTGTAAATCTCGGAGCACCACTTCTCCAATTTTGCGGATCAGCGAAGGCCGGAGCAGCGCCATATTACAAGGGTATGCCACCGCCAAAGTGAAAAACGCCTAAGCTGTTCTCTATCGTTAATTTCTATTRTCCCCCATTCAACCAACTGACACGTACGCCACGACCCCGACGTGTCGTTCTCTCCTCCGGCCGACCACCCCGACCAATACTCCTTACACGCCTCGCTTATCTACTCTGGCATCCTGCCCAACATACCCTTCCTTCTGGCATCCTGACCTCGCCTCACGCGTCTCCTGACTGCTGC
>A3_239
ACATATATGCAGTCAATTGCACAGTAGCTTTGTGTAGTACACAGAGGCGAGGTGATGATGTACTACCTGGAGATGCAGCAGAGCCTTGGAGCCTCAGAAACTGCGATGGATGCGTTTTGTCATCTAGGTCCACGTTACACTGGCATTTGCCTCTTGTCAAGAATTAAGCTGGTTCCTTGCTTCTGGCTAGATTCACTCGCCTCTGCTCTGCTCTGTATATAAATAAAGTTTGGTTTTGTGACTCTTACTCAGTGAATCTGTCTGAAATGCTGCTGGACTGACAAAGCAGGTCGTTTTAYAGTGTCGGAATAAAATGAGAGACGATTAATGCTATTTTTCTCCTTGTCTTTGACAGAGACTAGGGTTTTGTGTGGAGTCGCATGCAGTGATGAGGATGCGAGTGGTGCAGGAATCCAAGTCCAGCAGAGGTCTTTGTTCGGTAGCCGATGAGCACATTCGTTTAACCAGTAACTGAGCTTGGATTTGCTGGCCTGTAGTAGATGTAGCAAGGATAGTTTGGTCTGTTCTGTGGAGTCGCGGTAGTGAGGATGTGGGTTG
>A3_24
TTGCTAGAGGTCAAGCGTGCTCCATGCATCAGGCGTGTTGGCACTGCATTCTTGCGGGGAGCAGCAACTCCATTTCCAATGTTAAAAAAAATGAAATTAGGAATGGTGGAATGGGAGGAGTGGGAGTGGGAGCAGCAAGTGCTAGCCATGCCCCGTTTGGAGGAGATTCTGCTCGCAGGGTGTAAACTGAGGCGTGTTCCTCCTGGGCTTGGCTCCAATGCGAGGGCTCTGAAAAAGCTGATGTTAAATGAAGTTCAGAATCTTAGCTACCTGGAGAACTTTCCTTCTGTTGTTGAACTTGTAGTGATTGATAGTTCTGATCTTGAGAGGATCACTAATTTTCCCGGT
>A3_240
CCATGCGTACACACTCCGTCCGCGCTGTAGCGGCATGTAGCGCTCTACGAATCACGAACGGCCCTGTACATTGTCATATATTCGTACGTAGCCAGTGTCCTGCCCTGCAATCGTCCGAGATCTCGATCGCTCCGACGCTTTCATGGCCTGTACTACAGTGCAGCAAGCTTAGCTGGGCACGCAGTCCTCGCCATGCCCATAAATCTTCGTCCATACTACTACTACATGCAAGCGCGGACTTTTTGGTTGCCAGATGGAAATGGATCGAGAGGGAGAAAAAAATAAAAGGAGTGCAAAAGTCTCGAAGCCACAACAGACGACGGCGGCCATGCTAGCAGTAGGAGAGAAGAGAGAAGAGAGAAGATGCCAGGCGGGCGGGCGAGCGAGCCCATGCTCGGCCATCATTGGCACTGGGCCTGCGAGATTTGAACGGACAGTTTTGATTTGTTGCGTCCGTGCCGTGCGTGCGTGCGGCATTTCCTCCGACACTCGATCTCCCCGCGTGGATAACCACTGCAATCGTCATCCGTCCGTAACCGGAGCGACGCACCTAGACAGAGCACGTCCCTGCCGATCGCTGGGTCGCGGTCCTACCCGCGCCCAATTCAATCCCGTGTAGGAAAAACCAATGCCTTGATGAGCTCGATCGCCATGACAGTGTCCAGTGCATGAATCATCCACGTCTTCTTCATTCAGTTCCTCCTTGGCCAATTAATCTGCTGTCTAATCACGAAGCGAACGAGGGAATACTGAAAGTGGGCAGTTTGTTATCTCATACTATCCTAATCTTTTTCTGTTCTGACACCAGGGTTAGTTAATGTGTGCAAGCAAGCAGGCAAAAAAAATATTACTACTGTACTGCTCCTACCGCTAGAAGATTACTCGCACATTACAGTACCGACCTTTCCCCGCAAGATTCCACGTGCAACAATCGCAGCTCCCAACACTTGCGCTCAGCTCGCTCTCAGCCGGATCAGTGCTCTGCACCGGGCCACCAAACACAATTTTGCTCCGCA
>A3_241
CACAAATTCACCACAAGCGATCATGACAAGAAATGTGAAACTTTGGGCTAACACACTAGACAATCAACAGCTATGCTAGCGGTACCTCCTCCTAGGATTTGCTGTCCTGTCCTTCCCCTGCTCACGCTGGTCTAGTTGTAAGCATGACATGGATGGACACATAAACACAAARAATGCGCGGTGGTAGGTCGTCTCCTTCAACCCATCTGGTACATAGACCTGCACCAGTGTGACCAAATTTTGTTGGCAATCCTAGACAAACAACCAGGCAGAGTTAAGCTTTATTAGGAATGAAACAAAC
>A3_242
CTTGAGGGGATTAACAGATCTCATATGGCACTGCTCAGGAAGAAGGAGAATGTAGTAGCTACAGACCCATCTCGCTCCTTAATTGCACTGTCAAGTGGATTACCAAGGTTTTGGCTGCACGTCTTCAAACTGTTATCAAACTTCTGGTTAACGAAGATCAGTCCGGCTTTGTCAAAACACGGTGTATTGCAGGCAACTTTATGTATGCAATGGATTTGGTACAAACTTGCAGGAAGAGGAAAAAGAAAGCCATGATTTTAATGCTGGATTTTAGTAAAGCTTTTGACATTGTTTCCTGAGATGCTCTTTTCTCTATCATGCGGGCTAGAGGTTTTGATGACAGATGGATCATGTGGATGGAAGAACTGCTTAAGTCGGCAAAAACTGCTGTCCTTTTGAATGGTATCCCGTGGAGTTGGATTCAGGTTAAGAAGGTTTACGACAAGGGGATCCACTGTCGCTACTGTTGTTTATTGTGGTTGTGGATGTC
>A3_243
AAGCCAGATCAGGAGGCCGGGGAAGCTCACTGAAGACCGGAGTGTAATCAAGTGTGAATGGCTTGAGCTGTGACACATGGAAAACTGGATGCACATGGAACATACACAGGCAAGGTGAGTTTGTATGCTAACGACCCCATCTTCCGTTCCACTAGAAATGGACCAAAATATTTGTAAGCCAGCTTCTTGCACGGCCGGTTCGCCACCGTGTACTATGCATAAGGCCGGAGTGTGAGGAGCACCTGGTTGCCCACTGCAACGAGCATTCAGAATGATTCCTGTCAACCTTCTTATTGAACCGATCCTGACCACGAGCAAGTTGAGACCGAAGATCTGCTGTATGAGATACCCAATCCAAGTTACCATCAGTAGTAGCTTTGACGTCCCAAGTAAGCGTAGCTCCTAAGTTGGGTTCATGACCATATAATGCTTTGAAAGGCGAGCAATTCAGCGAGATGTGGTGGCTAGTATTGTACCAGAACTTGGCTACCGGTAACCAGCGACGCTAATGACGCGGAGCATCCTGAACAGCCGAGCGAAGATACATCTCAAAACATTGGTTTACCCGTTCTGTTTGGCCATCAGTCTGCGGGTGATAGAAAGTTGAGTAGAGCAGCTTGGTGTATG
>A3_244
GGTACGTACAACTAGAAGAAGATTGGGCATGTCCCCATTCACTCTCCAGCGAGTTTACTCTGATCTGATGTGTGTTCTTTCCTGATGATGAATGAGCAGGACACGTACAGGGGCAGGGTGTGCGAGTGCCCCGTGGTGAACGGCGTCCAGTACGAGGGCGACGGGTACACCCACTGCAAAGGTACGCTCGTCAGTTCTCATGCCATTCCATGGCGATACTGGAGGCGGTGTGCTCATGTTGGTTCCCGTGTTGTTTCAGCTGTTGGGCCAGGCAGGTGCGCGCTGAACCACGGCGGGTGCTGGTCGGAGACCAGAGGGGAACGCACCTTCTCCGCCTGCTCGGTATACCTACCACTTCTCYTCTCGCTCACACAGCCTTCATCGCCACCCATGGCTTCTGCTAACCCACGACTCGTGTATCAGGACAACGCGCTGACCGGGTGCCGGTGCCCAGCGGGGTTCCAAGGCGACGGCCACACATGCGTAGGTGAGATCTCTACCTCAGTGCGAGAGATGGTTGGGAGCGTAACAGAGCCGAGTTGCTGATAACGAGTCCTCATTATGTCCATGGCTGCTGCTTCAGACCTGGACGAGTGCAAGGAGAAGCTGGCGTGCACCTGCGCCGACTGCCGGTGCAACAACACCTGGGGCAGCTACGAGTGCGG
>A3_245
CAATCAAAGCACTGYTGAAGCAATCAAAGCACTGTTGAACCAACAAGCACCTAACATGCAGTTGCAGCTGTAAGTGCAAAGTACACACATGAAAGCAGTGAAGTGAACTCTGCATCTACYACTCAGGAAGGCTCCTGGACCATCATATGTCTTGTCCCCTATGACGCTACCCCTTCACCTCACCTGAGCGCAATCACCCGGTTCTACAAAAGCACGTAGACAGCTGCATATGAATACCGTGTATCTTCCAACCTCTTRATACAGGAGGCTCAACTGAATGGAACAGCACCATAAAGGCTGGACCCCAGATGGCTGCACGATGCCCTCTTATATGCATCTGATTACCCAGCCACTAGTCCACTATCCTTGCCTCAACAGTGCCATGGCCCAGCAAAATCAATCTGAATCTCACTGCCTCCTTCGGAAGCCACCATTGCACACAACGAGCCCGTGTGGCCTTGTCCCTATGAATGCAAATTAGTTATATTTATATGCCTACATATTCATGGGCTAGCTAGTAGTACAACATCACTTCATCAACAAATTCACAGGATTAGCATGTCTGAGCAACATAGCTCGGAACCAAGAAAACATACATGACCATGATCCAACCCAAGAGGCTTGCTCAGTTGGTGAGGAAGTGGCAAAGGGTCAAGAGTACCTCCAGATACGACAAAGCATGCAGCACAACATCACCGGTTGCAGCTAAAGGACACA
>A3_246
GATGGAAAASGGGTTCAACGAGTTGAGCAGCAGCCTGGACAGCTCAGGGAGCAAAGGAAGAATGACGGGGGCCTCATGCGCTTGGCTTGAGCTCGCAYGGCGAGGAACGAATCCGATTSAtTcATGACTCCYGAGAAATTTGAYATSTCTATACCACACACGAAAACGATAAGGATGAAACCTCTTATMTCTTTGGCAGCCTTTTTTATTTTAAACCTTCATATTTATTTTGTCCAYGTTTAAGCTTCTGATGTTCTMTGTTAAGCCCCAAGTGTTTATTTTAGTATTTGTAGTAAAGCACTAAGAGTATTCAAAACGACAATCACCAAACCAACGTTCGTTTAGGCTGATATTTRAACAAATTTTATCTTTGTTTTATAGCA
>A3_247
AGTCCATGTTGAAAAACTTTGCSTGAGTCATCTCTACCAGCAAGCTTGTAATTGCTKCAKGTAKGCAGTTTACMGcATGGATGTTCTACTTCRRATGTATTCATGTTATTTTTTTATGTACCAACATTGTGATATGRAGGCCGATAATCKTCACTCCATCTMAACAATTTAWTCTACGTGYGCTGATATCCAACCATCAATTTATTCTGTTGCAATCTCTTGAACTTACRTGACAATATCGTGACTAGCTGTATATATACTGTGCAACRGTACCTTGATACKTGCTAACCTTGTTGGGCATGCAAAGAGTGTTTTTTACATGGACATCCAAAGAGTTAACTGAATGTGTGTTCTGCCCTACACTAGGTCGTATTATTTGTCCAARGAAAAACTCTAGGTTTGGCATATGTTTCCATACTGATATTTTTGTTAAACTGTGTWCGTAGAATAATGGAACACCAAWCAGTTGAAGGAAAAACCCATAATTGTCACTGTGGTTTCATAAK
>A3_248
TCCACCGCCTCACTAGGCGAGCCAACCTAACTTTTTGATCTTCTTGAAATATTGACAGGTATAAGAAAGCAGACTTGAGATAATATGGCAAACCATCATAGCTCCTCATAAGAACTGTCTTTATTGTCCTAAGTTCAGGATTGATCTCTAGTTGAGCACTAATACGATCATTCATCTTCCTCCATTCAATAGCAGTTTTTGGCTTAGTGGCTAGATATCCACCTATCGTTGATATYGCAAGGGGAAGTCCATCACACTTCTTTAGGATAATCCTTGCTTGCTCCATCATAGCCGGGACAAAATCAGTTYYTTTAGTGTTGTCCTTCCATACCTAAARCGATTATRATTAAGTTAAGTACTTAGATTAAARAATAATTGTTGCTAAATGAAGAATAATTGTTTGTTGCTAAATTAAGTTCAAGCACATATAGTGTGCGTATATGCGAGGATAAAAGGAACACACTMTGAATATTTATAGAgAGCaCCATATGAATCACAGACATGTAATTCAAGAAATTATYATTTTTCAGCTGGAGGGGTCCCACCTTCAGTTTCTCCTCCATGCCAGTATGCCTTGCTTCACTCGTCATGCTGTGCTCCTCTGTATT
>A3_249
TACCTTTGTTCTGCTACTAGTATGTTGAAATAGAAGAATAAGAATAGGAAATCTAACAAATATGCTCCCTTGGCTAGCTAGTATAGTATTGTAAGCCACTTAGGATCTCGTCTCAAGAATTGAACCATGGGGTAAATGACCAAAATGGCGTCATTTAAGATTTCTTGGCACATGAGACTGAAAGAGAATTAATTACATGCGCTGTTGCAGTTATTTGAAGGGTATTTGTTGGAAAGGGTGTATGATATTTATCTGAAAAATGCTAGAGAATACCATTCACTCCATCCTAAAAAGGATGTCACATATTTGTCTAAATTCAAATGTATCTATTGTCTAAATTCAAATGTATCTGGACACTAATTTACTATATAGATACATCCGAATTTAGCCACTTTTCAGGACGGAGGGAGTAGAACAGTTCAACTTAAACATCCTATCAACTTAGCATGAGAATGCTTTTCTTTTGGTTCATTATTGCGTCACATAAAGCTTCTCTTTCTAATGATCAAATCATCATTAAGTATATTTGAGAGAACTGCACATGGTTATCTGCTGATTGACTTTCAAGGACTTGACTTGTTGTTTGTCAGGTGAACACATTCATCCATTGTTATGTTGCAGCAAGAAAAATTGTATCTATTCATGACCTGGAGGTTGAGATATGCAAGAACGAGGGCGTTGTGCAGTTTGAAGAGCTGGGGCTGGGGCCTTTTCTTCAGCACCCACTTGTTGCTCATTATTTTTTGGTACCTGCTGATTTGTCCAAGGTGCCTAAGCTTAGTAGCGAGGATATTATCAATTGC
>A3_25
TCTAAACCAGAAAAGAGGAATCGCAAGAAGAAATATTCTACACCAATGGTAGAAACAACWGTTTGCAGGAGCACCAGAAGTATTGTTAAAAATGATGGACATCATCCAATGCCTATACTTGAAGACATTGTCAAGCCACGTAAGAAAGTTAGACCGACAGCAAGGAAGGTTGGCAGTAAAAGTTCCAAGAATGTTTCTAAAACTGATCAACACACTACAGCAGCACCCAGGACTCCTATTCATGTGATGCAAGCAGTTGGCATTCAACTAGGAATTGATCCGGCAAAGCTCACTAAGGAAAAGCTTGAGGCTTCTTCTTCAGCTGATAAAAATACTAAGAATGATGAATAAATACAATTGCTATCTACGAGTCACTGCGTCACTTTGTGGGGGTGTCAGTCTGCTTGCTCCTTAATCAGTCACTGCGTGTCTCTTTTCTGCTGTGTACATGCCGTATGTGTCAAACTATGGTTCTAGTTTTATCATCCATGCCATYCTCCTGTCAGAATTTATTTTGGCTTGTTAGTCACTCTGTTAAGCAAACAATGCACTATCCTG
>A3_250
AATAGCACAACTTCTGTTGTTGAGCTGCTCATATGCATCAGTAGGTTAGTGGTATCAGTCCTATTCTTCACTCCCCAAGCATGTATCTCGCTGGTACCGAATTATACAACAAAGCAATGGTAACTAGCCGGCTAGATTGTTGTAAAGAAAACTAGCCGGTCAGACTGAAGCTGACTGGGTCTGCCACTGTCAGATGCTCCAAAATGCACGTGATCGCCTCGGTTATCGTCGCCTTCCGCCCTTCCTGGAAGTTCCAGATCTCATTCATGATGTGCCTTCCGTGAGGACTATACTCGTTGAGCTCGCGCAGGGCAGCCTTCACTGCATGGCTGACGTTGTCGCCGCACTCAAG
>A3_251
TAACTTCACAGGTTATCCTTTCTTAATTCACTGGACAGCGACACTAACATAACATCAGATCCAGTTCCGGGATTATTCAGTGTGGCACTGTGAGATCATTCACATGATGACCAACCATATTGGAGGGGGAAAAATAAGTTCCCTGAAGTATTAAGGTTGGTTTAAAAACAGTGGCATTTTATAGATTAACTGACACCATGAGGATGGCTAACTTACAGATAGAACAATGATGGCAACGTGGAGGTTTGCTATTTTGACAACGAGAGCAATATCTAGGCGCATGTCCTTGCTCCTCTGAAATGGACAGTGGATGATTTACAGTATCTGTAGGAACATTGTTTGATATGGCTGTACTGTTGTTCACCTCCATACCATCCTCTTCAGCAGCATGTCTCCAGTTTTCAGGTACTGATCCAGGATCCGAAAAAACAACCATCAAATAGCACCACAACATCATTGCAAG
>A3_252
CWRCGTTAGCASGGTTGACTGGWCCTASATTCACCTAKTGTCTGATASTGTAATGKTACWTTTMTCATTGAATACATTARGCGATAGCWAGAACTAAAAACTATTGTCTATATGGTTACMAAAAACGATGACCSACGGACSATAACRCATGTTACATCACMTATTTAGAAACSTTACYKAATATACAATTTTCACTGATAAAAACTACAAATTGCCACCCCAAATTAATCTATGCAcGAGTTTCTATMAAGGGTCTTAGTGATGACCCATTTTCSTCACTTGRTGATTTGATGATGAATACTGGTATTATGTGACCAAAGYAATTTTTCACTTAATATCATAACTTGCTATTTTCATGAGAAATAAAATTGACAAGTCAAAGTTGGAGATTATTCTCTTCACTTCTTGCAAGAGATCCCGTTGCTAAATTTCTCCTTATGCGA
>A3_253
TCGGATCAAAAGCGGATCAAACGGCTAAAAACGAGCAGGATGGAAGATCGGACGGTTGGGAATGCGGATCGTGGGAGAGCTCCCTCTTGTCCCACYTTTAATATCCCTAATATGTAATCATATTGAATAAAATTGTTCACAATTAGCTGACCTATCTATAGCAGTTCTAGAAYTGAAAYTCACTATTGCCTTCTTCAGAGTTTAGACTTCGCATTAGAAAAAATCAAACACAGAGATTACTTTTAAGCAGAGAGGGCAAGAACCTGGACAGTACAGTTGGAGGTGATGACTGAGGAGCCGACGAAAATACGCAGGCGACAGGCGCTAAGTGCCGGTGTTGTCGCGGCGACGTGTGGGCACCGGCAGCAACATCGCCTCACGTGGTT
>A3_254
TTGCAGGTGAACTCGTGAGCCGGTTAATCTCCTTCTCAATTGAGTTCATCTGGAAAATTCTAAACAGTTTTCACAGTCAAACTTTGGTAGACTAGAGTGCACATATATATGGGATACCTTGTAAATGTAGAAGTCCAAAGGCACACAYATGCATAGTAGTTTAACATACATACATTTTTCTATGGAATTAATAATAATTTCAACATACCTAGTGTGAATTTTAAAAACACTAGTTGATTTTTCCATGTCAGATGGGCAGTTGCCTTGTCTTCCTCACATGTTTGTGTTAGGAACGCAACTCATATATTCCATGGGGCTCTGGACCAATATGTAGCACAAGTACATGTATTATATAAGGATACACGTTAGCGTGTCTCACCCACCATTGAACACATCAGAGTCAATGGTGTACTTGTCCCTGGATTTTATATTTTGCTGAGAGCCTCTGCAATGGTTTAGCCGTCCGTATGTGCCGGCCAGCAGCTTCCCTCCTCAATCCCCATGGAAGTTGCCATAT
>A3_255
TTCCAACTTCTTATTGACCACATCACGGGGCATTTGGGTGATGAGAATGTATGCCATTTGTCTTTATAAAATGAGAATTGTTATATGTGTCACATTAAGCTTGATGATCTCCCTTGGATTTAATCAGGAGCAAACCATAGCATCAAATATAGTTCGTGTTGTGGTGGCTGGAAATTCAGTGCATATTGCACCCAGATACTTAAACGGCCAGGTAATGGCATTGATTTCACATGTTCTTTTTTGGTTATTTTGCAAAATTGCTGGCATGTTGTGACAGTAGTATTGGTCTTTCAGACAGTAGCTGCAAAAGATCAACCGAGGATAGCTGAGCCAATCAAAGAACTGGATATAATGCTGACTCAGGTTCCCACACTTTTACCTGTTTCCTCAATTTTTGCTAGCGCGACTGCTCTGGTCTCTGTTGCAGATCTTGATGTGATGCATTTCGT
>A3_256
GCCAGTGTAACCAGTGTTACAAAGAAACCTCTGGAATGCCTTCCATTACATGTTATTGAAATGTTTATACTTATCTTTGTGGAATTGCTACCATGGAATTGAAATGCATATCCCTATCTTTGTGGAATTGCTACCATGGCATATTTCTGTTACTGCACATGAACGCGTTAGCCTCCTAGGTTGTTACACATAAACTGACACATTTAGTGAGGGTTCGCTTCAGTGGAGACATCAGAAAAAAGCAGCGAGGAACCTAAACAAACAACAGGGGGATGAAATTGGGAGCCTAAAAGCTCCTCTCCTCGCGCTTAACAAATCG
>A3_257
CTTCCWTGYTCCYTCCAWGCYYGCMMAGGGAGGCCRTGAACGAGTTGAAAGTATCAAcACCACGCATTGTCATTTCTMTGAACATTTTTGCCGCCTCTTTCCACCGSCCTGSTGYARAATATCCATGGATCATGCAATTATATGaTCAcTTGATTGGGCTGAGCACCACTATCAACCATCTGCCGAAGGACTAGCTCTGCCTTCYCCATTGCTCTTGCCTTGCACAACGCATCAATAAMCGAGTTATATGTCACCACACTGGGCACAATCCCTTGCTGTATCATTTCATGGAATAGATTGCATGCCTTTGCTATTTCGCCCTCCTTARAGAAGCCATGGATGACCGTGTTATATGACACCACGTTAGGGAAGCATCCGCCTCCTTCTTCCGGCATCGTCTGGAGCAGGTCAAGTGCCCTCTGGCTTCTGCTATCTTCACATAAGCTCTTAAGAACTGTGTTGTATGAGGTGGCATTAGCCACGCAGCCAAGCCCGGACATCCTGTGAAGCAGGMCGTTGACAGCCTCATCTGTCCGTTTTGCGTAGCAGAGGCACTTGAGGAAGGTGTTGCCGACGACCTGGTTTGTCTCCAGGYCTGTCTTGAGGATACKGGCGAAKAAGGCAAGGCCTARGTCCGGGMGCCGCGCGCGGCARCAGCAGTCCATGAGGATGCCATAGGTGTGGACTGTGAGAGATGCCACCTGCGTGCCAGCTTTATCTCGGCAGATGCGGTTGAATAGGGCGAGGGCGAGGGCGGGACCATCTGTGCTTCCGGCGGCGGAGTGCGTAGCATGGGCGAGAGCGGCAAGAAAGCCGTTCAGGGAGCGGCCCGGGACCAGGGTGGCCTT
>A3_258
GGCCACTGGAGGGGAAGTAGAAGCTTCTGCCGATCCATTGATCTAGAACTCGTACATTCAGTTCCACCTGGATATCCATGGGATTGTTGGTATACCCAGCTGCTAGAAGTTCAACACTGCTGGATCATGTTCCTGCCAATGCATGGGAGATCGTCCTGTCCAACCGAACGTGCAGTTTTAGATTGGAGCTTGTAAAACTGGAAAGAAGACATGCTATCTGTTCGCTCACCCATTGATCTGCGGTCCTCCCTCCTGGCAGCATGTCCAAGCACAAGGACAGGCCAATATCCTCTTCCCCGCCACCACGGTCAGCCAAGGGGAGAGGCCGTGCCTCGTGGGTAACACG
>A3_259
CTGCTGTTCAGTATGAGATGTCTTGTATGACAAGTAATTGACAYSTMMAATYGTGTAATCRGTATTCTTCAACAWATTARGCAGATGAYATTACYATRTTTGATGATAAATAATAGAGTTTCAAAACATAAGTCTTTCCATAAACATAAGtTTTGGTACATGATAATATGCTATACGTGAATTTTTTAATTATCCAATCTCTTGTGAACAGAATAAAATTTAAAGGGGATCTAGTAATCTCTTCACCTGATRTATCTCTCGTGGAGCTTGGATCGGATGTTGAATTTGTTTTGGTAGCAACTGATGGCCTTTGGGATTACATTAAAAGGTAAACACAGGAGTTGTTTGGTCTTTATATTTTTATAGTTCTACAGCCTCCTCGTAAGACACTTCAGTTATCTGTTCAATATTGTGACATGTATAGCTGTCTGTATT
>A3_26
CATTACaAAGTgTCaGGTGCMTATGGTTATCCTCCCAATTATAKKTCCTCWWAYWTGTGTTTGaGTGTGATGGAGGGGAAATATCARTTGTTCTTCTCCCCTGAATGTGGTTTGTGCCTGASCAAAATAAGAGGATCCTCAMGTATAAKGCTCACTCATAAAAATAKGACTAAACATTTTTCACAGCCTTCATTTGAACTCGTAATCTTGCTGCATTACTGTGCTCAGTARTAAASGATGATACTTGCATTTTTCTTTGGAGTTGCATCGGTACACTCACATAAAAATTTGATACCCAAAACCATTTACTCATGCAACCTGGCCAAATTATTTTAGCTGCGGTGTGGCATTGGGAAAAATGATTATTGTGCCTTGTACCRTGGACATGGGGATCCGTCAAAATGAACCTGTAATTCTCTCTAAATTTTGAAGGAGAGTTTATGTATTTCAAGCATTGTGCGGACAACCTGTTTCCTGAACACGACTTGCTGAARCTACTGAGCTTTGCAGGTTAACTCCTTTGAAACAACAGTTGATGGATGCTTCTTAAATGAGTTTTCCATGCCTGATATCATTTTCAKTTTCTGTCTCCTTTTGAATCASTTTGCACAAATTCTTCATCTTTTTCCTGAWGACTCTGGCTGACACGCTAGAGTAATTGCGCATCATTTCCCaAATATGTAAATCACAAAAACTTGCCAAGCGTGTCGGGGAATGCTATGTACCCCTTGCATTTTTTGAGTCCCTGAGGCAGTCTGTTTTGTGCAGGAGAAATAGCGGATATTTACTGCTTACTC
>A3_260
CTTGCAGCAATGATATATCTAGATGATTTAAGAGGAAATCGGTCCAATTTATCTTTTCACAGAAACTACCTTAAGGCTAAAACAGCCAACCTGAACCAGTTATGCTAGCGAAGGGGCACATGCAGGAGGAACAGGGATAAAATAACCGGTGATGCCACCAAGCAAACTATATACCTGGACCGGTGGACCCTGGTGAAGTTTTTGAGCCAGGCCCTCAGAGCAAAGAAATTCAGAATCGTAAAGATGTCACGGCAGACATAGTTTCAACATGATGAGTTACACATGTGAAGCCCTGGAATAGCAAGTCTGTTCCGAAACAGAGCATAACACACGCTTTGTCACTGATAATATCGTAAGGTTGATTTGCCAACTAAAGTCTATCAGGACATGAGAGTTAATACAGGCAACTATGTGAGTAATATGAAGGCAAGCCAGTATGCCAATCACAATATCTAAGGTAACTTCACTGATATATATATATATATAACACTGATTTCTAAGAAATAAGAACCTGACAAAGAATTACCTGCACATCATACGATATTCAGGATTTCAGAGAAGTGTCAACCAGAAGAACC
>A3_261
AGTCTTYTGTTCAGGTTTTCTCTAATTAACCCAGTATTGTAAGATTTGTGCTCTGATTTTGCATGTAAACAAGGTTAGTTCTACTTTACGAATTGGAGTAGCACACTGCCCTCCTAAAAAGATAATTACAAAAAATATGTGCCAAGACACCGACTAATTTATTGGATTTTACCAATGATACATGAACATACTTACCTAGAAAAAAAGTCAACATTGAGGAAGTTTGCAAGAAGATATTACTAGAACCCTGAATGGATATTAATCAAATCAGTTTTTGTTCTGTGGTGGACGCTAAATTGTCTCTGTATTATGTAGACATCACATGATAAAAAAATCACACGATAGTTAGCAGAACCAATTAATGGCTAAGAGTTGTGTCCTAAACCAAGCTCATGTAAACTATAGTACCGTTGTGCAGAGATGGCAGTGGAAATGAAAATACTCACAAACAGGACGGTGGTTATAATCTCTGTGGTTAGAGGGGATTCCAGCGAGTCCTC
>A3_262
CAGCGTGCCAATTGACATGCCTACCCAAATCCCCTGTAAAAAAATACATTCAGTTATTACATTGTTGTATATTGCTATGCACTTGACTTGTGTAGTTCTGAATCTTAAGCTCAGAATTATTCCATGAACTGCCTGTTAATTGTTACCTTTGCGAAATAATTTCCAACTATAATTAATTCCACTCATCTATTCGTATGATTGGCACCAGTCCAGTTATTAGCGAAATGCAAAAATAGTTTGGCAAGTATTGGAAGGAGTCGTACTTAGCGAATTGCATACCARTCRTCCTAGATCCAAAGTACAAATATGAGTTTGTCAAATTTYGGATCAATCAAGCATTTGGAAAGGATGCAAAAGAACACCTTGACAAGGTGGCAACAATTATCAAGAGTCTATTTGAAGAATACTCCAAGGAAATGGGCGATTCTCTTTCTGATCCTTCGGAGGAAGTTCATGTTGATGAAT
>A3_263
AACCTAACCGGTCATCAGACCAGCGTAGTTTCCAGTTTACAACACCTGTTTCAGCCCCTGCATCAGCATCCATATACCAGTCACCGCAAATGTCTGTACAAACATCAACAGACGCCTCCCTCAGACAGCATCGTGTGACCGCACAGCACACTTATATGGACTCTTCAGGCACTAACTTGATGAATTATCCAAGTGGTGGCATGGGACTTGCATACCGKAGGCAAGCATAAACTGGAAGCGTGTGATGATTGCTCGCAGTGCTTGATCGCTCGTCTCCGTTCATTTGTAAACTCGCCGACAGCATCTGTTCTTGTTGGTTAGGCTACGAGCTTGGAGAAATAGCCGCAGCAGCCGGTGCTCTTGGAAGAATCATACTGCCTGTGAGCCTATCATTGGAATTCAGTTGTATGTATGTTTACTATTTAGAAGTCAGAGCTTCCGTCCGAGTCTTGCTTAGTGAGAAGCAGTCCTGGCACTTGTTCAGTTAATATACTGATCTCTAGCTGGTGGCAGATTCATGTATGTTCATGTTAAATTCTGCATTCTGAAAGCGCCTGGCCTCTGCATCTGCTTTATCTTATGGTTTGACTGCACAGTCCTGATCGTAAATTTCCTGCTGGACATTCTTGTTCCACTAAGTTTAATCTTCATGGAGGAAACCTGCTGTGTATTTTAAATTTTATTTTTGGTATCTGTGCATTTTTAATTTGCAATAAACACTAATACTATAAACTTTTGGTATGACTGGCAAACATAACTAATTTTCAAGAATACATAACTATAAAATCTGCTATACATTTGCTATGACTTGAGTAGTGAGTACCGATAGTGGCAAATTTAAC
>A3_264
GTAGAGATGATAGTGGTTCACCATTAGGGTACCCTCTACCCTCTTTAGTTCaAAAAAAATGAACTAACTTTTTCAAAATGATGATATTTATTAAATAATTTAGCACAGTTGTTTATTTGGAGCAATTGAACCCCCAAAATTATCTTGTGCTACTTGTGCTTTGGATACCAAGTATGTTTCTTTAGCTGGTCTATTTTGGATCACATGTGGTATGCAGATAAAAAGTTGACCCAGTATTTGATGCCTATGTTGTGTAGTTCTCTGGTTCAATTAACATGTGAAGAATGAGAATAAGATTTCACCTAATATACTTTCCTAAGTGAGTTCATCAAATACCATGACGTCAATTAYATTACTTAGTCTGAATATTTCTCAGATCTTTCTATTATTCCGGGATAAACAGTTTCTTTTTCCATTTGGCAGACTATGGGTTGCAAATCATATGCTGAATTTGCTATCCGTCCTAACATGGCTGCAT
>A3_265
AGAATGAGGGGGAGATGTTCTTCGCAAAGCTCGTCGGTCTTAGCATAATCCAGCACCCACCGCTGTCGGCAACTGCTTTATTTGGTGGCACAAGGATGACCTTGTGCGAAGTCAATAGTTTCTTCCGTGAATACATCATCTCACGGCGAATGGAAGAGAACCTTGTATGTGAACTGGATACCAGCTGCAACGTAACCACCCAGCGCACGGGGCGTCACCTTATCATAAGGAAAAGCTGGGACCGGAACAAGGATGTATTCGGCAGTATTGACTTCTTACGGCTACGATCAATGACAGTGTTTGGGGGATGGAAGTCATTCTTCATCTCCAAAAGTATGAAGTTGCTTCGTGTGCTTGATCTAGAGGATGCATCAGGTGTAAAGGACGAAGATCTCAAGAACATGGTGAAGCTGCTATCTCGTCTAAAGTTTCTCTCACTGCGAGGCTGCCGCGATGTCTACAGTTTGCCGAGCTCATTAGGTGATCTGAGGCAGCTCCAGACTCTGGATATCAGAAATACCCCCATAGTGAGCCTTCCAGCAACCATTACCAAG
>A3_266
GAAAAGGGAGGTCAAACCTAGACTGGCCAACACGTTTTGAGATATGCTTAGGCATTGCAAGAGGTCTGGCCTATCTTCATGAAGAATCTAGTATCCGTATTGTGCACAGGGACATAAAGGCCAGCAATGTCTTACTTGATGCCAATCTCAATCCTAAGATCTCAGATTTCGGGCTCGCGAAACTTTATGATGACCAGGAGACACATGTCAGCACAAAAGTTGCTGGTACATTGTAAGTGCATTTCCATCTTGCTAACCTTTATGTTTATGTACTATTTTCATATGTATGCTAATGTCGTTTATTCTGTCCTTTGTCAAGTGGTTACCTTGCACCCGAGTATGCCATGAGAGGCCATGTGACAGAGAAGGTTGATGTGTTTGCATTTGGCGTTGTGGTATTAGAGACTTTAGCTGGAAGACCAAACTATTACACTACTGCGGACCAAAACAAGGTTTATATTTTTGAATGGGTAAGCTCACTGAGGAA
>A3_267
CAGCAACTGAAGCGAAACTGACCGTAAGGCACGCGTCAAAGAAGTACATCATAATAATAGAGCCTCAAGCATGCTACTTGCATTTTGCATCAGCTTATTGAAAATCTTACTYTGTTATTGCTGTGCTCAAATGCATATCACTRYGTCAAGGTAGAGGTTTAATGGCACTCTAAAGTCCATCTTAAATAAGAAACACTGTTATTTACTGTCCAGCTTGGTGACATAATTTATTTTCCCCAATCTGTTTGCTTGAGACTTTGACCCATGCAGCAATCTAGGTGAACTTCTATTCATTATCTATACAATAGGATTACATATAAAAAATTGCTATACATGGTTTCAGATGTTTGTTTTATGGTGTTATGGGTTTGTGCGATTGGATGGAACTCCATCTTACATGTTCGGCTCACCTGTTTCATCACATT
>A3_268
ATGGAGCTTGGTCAGCACATGAATACCGGCCGTTATCCTATGGTCTTCTTCCTTGGCATTCCGTCGCTCCAATTCCTTGcCCtagCTAGAGTGTACGGTCCAGTTATTCTRCTTCSCGTGGATTCTGTSGTCGGatATGTCATTCCAAACAcgGTAAGAAGGTTGATAAGTTTATCAGTYTGGCAGCCATATTCATGCTATATATTAGTAATKGAAATGTTTGAAGTAATCAGatATATaATACKTGTCATCAAACTGGACGatatATACYGTTGCTCGCGTGCAAATATGTGAAATGCCGCAGCTAGCGGAGACTGTTWGAAGTATATATGCCTACTATATRAGAAAAATGAWATTAAATGTcCSTMSCTAGWTTCTTTTCAGAGAATCTGCSAATTTTGTTTTYAAGCCGGTATGACTTTCTGCtgtCAtCACCAAAATACAGTGAGGGKWGGYAGGAGAGTTGATGACCAGCRCGATAcGRTWGSWTGCAACGTACAYKGTGAAAAGATAG
>A3_269
TTGCATGCACCAAAAGATTAATTCGGGTAATGGGTGTCATATTCTTATATGTCTACCTAGGAATTTATCCAGTTGGGTGCACATGGCATGCTTACACAAAAATTGGTATGTGCTTTTCCGTTTGCAGATTTTGTACTGGGCTGAACTGCTCTTATTTTTTATTTTGCAAAATGGTTGTGTAGTCATGAGAACACCCTGACTACAATCGCTATGCAGCTACTAGTACCTTACTATGAAAATAAAGAACTGGCTAAGCAATACCACGGAATTTAATGAAAAGAAGAACTACCAGGCAATAACATCACAATCAAAACCCTTATGTTAAGTTATAAATATGTAACAGCATCTTCCATACAGTATCTTGTGTACAGAAACTGGGATGTGAATAGCTCAACAATTTACCTGCAACAAGCTGTCAGGAGAGGAACGACCATGATGTATTGGCTGTGACTTTCCTCCATCAAGCTCATAAAGTTCACCTGAATGGAAAAAAAGGAAGAAGGAAAAACAAAAAGTGAACAACAGATTACAAAGGAAGAAGTATGGGTGACTTGTAACACAATTCAATCATGGCACTCTGGTAATAGATGGATTGTACAGCACATACCATCAACACAAGAAAAGCAAACATAATGTTCAATTACACCATCTTTGGC
>A3_27
ACACAGTGAAACTGAGTCCAAGCCCCCCCTTTTTTGCGATTGAAAAGAGAGCATGTTTATTATGATTAGTTAATACTGAGAACCACAGTGTTGATGCAACTAGGTGCGCAAGGATGACACCAACAAATTGAGTCCAAGGTCCGTTTCTCAGACCTCTTCTGGTGAGGAAAAAACTTCTCAGCCTTCTTCTGGTGGGGAAAAAAAGGAAAGCCGTAATGCCGACTACGATATGGTGAAATGAACAAGCTACATTGTTCAGAACCATGAGGCCCGGTTACATCAAACTGGTTAGTAAGCAGGAGGAAGCCAGCATCCAATTACAAAATTCTCAAACGGCTGCTCTTGTACCTTTGGCCTAATACCCAATCCAAAAATCTGTAAGGAACATCTCTTATAGCTGTTACAACCCACCCGTATCCATGAACTTCTTCACCCCATCATACAAAACGAGTATGGCAGCCGCACCCGTGCTCCTAAACAAATTAGACMACGCACCACGGTAGAAAGACCTGACCCCCTCCGTCCTGTATAGCTTCCTCCAGCAATTGAGGGTGCTGCTGTACATCAGCACCTCCATCCCCTATTGCATCATCATCCGCCGCCGCCGCACTGTGTCTAGCGGGTACAAGATGAGCCCACCATGGAAGTGACGACTTGTG
>A3_270
CCAGCGTGGAGGATAAGTGGACATTAGGGTWGCAAGCGGCACCCGCTTTTCATCCCGCAAAGCTGAATTCAAGGCAAAATAAGTTGTAGAAGCTAGCAAAATTAACGCATGATTAGTGAAAATGTCCAACCCGCAACCCGCTCTACTTGCCACCCTAGTGGGCATGCCTCTGGGAGGGTAAAGGAGGGTACACTGCTAAGTCAGTTTACTTAGCACATTTTGCTGGATTGACAAAATGTATATCAGCTAATGCGATCTGGAAACCATGGGCACCTCTTGGCATCAAATTGGCGGCATGGTTATCTATTAGGAGAAGAATATGGACAGCAGATATATTAGCTAAAAGGGGATTGCCGCACATTGATAAATGTGTTTTTTTGTAAAACGGAGGAAGAAAATGCTCAACATCTTTTTCAGGGATGTGCGGTCGTCAACATCATCTAGGGTACAATCCTTTGTTGGGCAGTGCTCAATCAGGCTGTCTCATCTACTAACCTAAATATCAGGTCGTGGTGGTCTCAGGTAAATGACAGCCTTCCAAATTCAGAGAGGAATAAGTTCAATTCGCTAGTGATGCTCACGTCCTGGAACATCTCTGGTGTGAAAGAAATGGACGAGTTTTCAGAAATGAGTATAAAAGCATGGATCAGATAATCCTGACGATCTAAACGGAAGCTCACATGTGGGCGTTGGCTAGTCAGGATCGTTTCAGTATCA
>A3_271
TGTCTCCGGTGGCGCCGATGCCTCAGCCGCTGGTGCTGCTGCTGCTATCCCCGCGCAATGCAGCTCCGCGACAAGCAGCAGTGCCGCCACTACAGCCAGGGTAAAACCTCTCATGGCTTTTCGTCCGACGAGGGGGCAAGATCACTAGTTTTCATCTATGGGGGATGCAAAATTCATGCGTCGTATATGTGGTTGAAGCAGGGGGCAGTAGGCCTGGTGAGAAGAATGCGGGTGGCGGCCACAAGGTTGCGACGCAAGGTGGCTTGGTGCCTGTTAGGTGAGTGCTTGTTATATTGGGTCACTTTGTGTGAGCAGGCCATCCAGGACTCCAGGTCAGGTTGCAGTTGCAGGTAAATGCAAATACGTTTCCCCTGCACT
>A3_272
TTCAGTGCTTGCAGCTGCWAGGTAATTATGATGTTTGTGTTAAGCTTTGGGTGCTCCGTTGATCTCCCTCTGATTAGATCATAGGTAGGTAGTAGGAGTTCATGATACTAGGTTGCTTGCAGTCTCTTCTCAGACTCATAACCTGAAAAGGCACACCAGTTTGCTTTCCACGGTGGCTTCGTGGATATAAAAAGGTCTGAAAAAATCCAAAAGAAACATATTCACCAAAAAGCTGCATTACATGCAACTGAAACTCCACAACAGAATTTTGTGTTCTCACTTTATTGACCCTTTAGAATGTGCAGCCAGCTCACTTTAGCTCCATATATGCCTCCATCATCGCCTAATGATTCTTGGAGTAAAGCCACTTTGCATAACTTTCAAGGCATGTGACTATGTGAGCTCCTAGTTTAATCCATGTTAACAGAAGCTGCTGTTGACTGTTGTCTCTGGAGAGCAACTGTTAATTCTCTTCCTAATCCGCACTGAGCACACTAAACTATTAGTGCTCTGCTTTGGGCACATTTTGTACCGTTTTTCTGCACTGACAACCAGCAAGTTCACATGTTAGTTAGCAACCATTGCCGGTTGCATTTGGCATCTAATGGTGAGAAAAGGACACCCGCGCGCCAGGTTCGTTCATGATCAAGATGGGGTCCGTCGGTCTAGTGTCTTAGCATGCATGCATGTGCTTTGCTACCAGCAACCCAGTTAGGCAGCTAGCTCTTCACGTGCATCAGCGTCCATTTGCACTCAT
>A3_273
TAGTGCTCTTTTTCGGACTATTTCTAATCACCTTGAAAGAGTTCTGTCCTCAGCATACTCCGTACTTCTTTTTCAGGCCAATATGTTAGAAGGTGGTGGTAAAACTCCTATACTGAGCCCTCTTGAACTTGAAGAAATTGGTTACAAAATCATAGCCTACCCATTATCTCTAATTGGGGTATCAATGCGTGCAATGGAGGTTTGTTGTTTATACTTTGTATGCCTACAATGCTTGTGTCAGATTCTACACCGACTTTAGAGAGATGAAATGCTTAAGAAACAACTCATGTGTATATTCTTTCTTCACTAACTGTAGTAGTTGTGTTCTAAAGGATTATGCGCATGGATTTTCCCTAGAAGTTTTCGGCGAACAAAAAAATGTGTCCTCGCTCACATATTATCTTCTGTTATTGTGTGCTTATTTAATATGGCGACGTGGCATGTGGGTCCGATCCTCTGTGTATGTGAACTGGTAGTAATTGTGTAGTTCACTTTGGTGCCACAGATGAGTTACATTTCCACTGCCAATAATTAACTGTATAAGAAACCCTGAT
>A3_274
TCTGTAGGCTATATCAAACAAGTATAGTAGAAATAAGTCCATGATACGCGAgGaGaAGAAGAAGAAGAAGATAGGGATGAATTGCTACAGACAAATCTGTGTTCAACATGAACGGCGCAAACATTGCAAGAAGGCAAAGAGTATTGTAAAACCATCCTGTATAATTCTTTATATTCCCCCACCACACACCCACAAAAGCTGGTTATTTTGCCACTTATGGAGTCTAATTCTAGGCGTACTATCCAGTGAAAACTCTAATTCGGTCAAAATCTGGAAACTAACGTCCTCAGCCGTCAAATCTTCAATTCATGGCGTAGATCAGAGGTGGCACTTCC
>A3_275
AGAACTTGGTGACATCCATGTTTCAGCGAGGGAAGGAGCAATTGACGACGTAAAGAAGCATCTGGCTGCTGGTGTTCAAGTCAACATAGGAGGTTTGTGTGTGTAGAACTTCCATGTTTATGTCTTTGATGTAACATGATTCATTTAGGCATAGTTTGGTTTCAGATAGTGAAGAAAGAACTCCGTTGCATTGTGTGTGTAGAACTCCATGTTTATGACTAAATGGTCAAAATGTTGGCTATATTTGTTCTGTCCCTAGAACACTGTCCGAAGTTATCAGCTTTGCAAAGTTGCTGCGTTGACATGGCAGCTAATTTGTCAAGTATTCAGTTAATAACTTGGTATATCATAGAG
>A3_276
CATCAACACTGCGGTGTAATTATTGTTATCCAATCCAAATCAGAAATGTGACCTTATCCATGTAATGTTATGCTTTATTTTAGATTTAGGATCCTTCAACTGCGGATGAAGATCATATTTTACATCCTCATCAATTGCAAACAAGCTTTTATGTTGTCTGCATTACTCTGCATGTAATGGACTTGCGAGCATAAAAGTGTCTGGAACACTTCCCCTACTGTTTGTTTTTTCAGCTATTGTTGTGGAGTAAAATGAGACGTCTGGTCTCTGTCTACAAGTTGATGTAGATGCAGCAGGGAATGAAGAGCAAACACTTAGAGGTTGCACAGAATAAAAAAATGCCAGTGCTTGCGTTCATGTTGTAGCTAGCCTTGTGTAACCTGAGGTGAGCTCAAGCTTGAATCCAGCGAGTTCTTTGGGTTCARGATTCGTTGCAGTTTTTAGTTTGGGGTTCCGTGGCCTGGTATTGATTTGGATCGCTATGGACCTAGAGTTGTTGTTTTCAGAAATACATGTCCTATGTCATATTTCAGCGATAAATCCTGCCAGTAGCTAGTTGTCCTTTGTGAGCGTAATTGCTTTGTTAGAAGTCCTTGTCAGTTATGTTACAACTATGACCATAAATTACATATGTACACTGCACTAATGAATCAGATTCTGGATTCCTGATCCAGTGTCACAGGTTATCCTAATCCCACTGGAACCAATCAGTCGTACTTATTTTATGATCTTATCA
>A3_277
CTAGCTTCAATTAACTGAATCGCATGCCAAGGGAGCTAGGCCTTACCAGCGGGGCACAACCAGCGGGGCGTCTCCACTCCACCCATGCATGGTTGAGGTCGGGGTTGGTTCGCCGTCGCTCCGCATCGCCGGATCTTCCYCCTCAGCCGCATCGTCTAGGTTATGTGTGCTCCGACGGACGATGATGGGAACCGGTGTTCTCCGAAGCGGGTCAGGTCGGCCCTCCACTGTAATGGGCTTCAGTGGGTTYTTTCGGTCTAGTTAATCACAGTGGGCCAATTTTACGAGTAGAGTAGCTTCCTCTAAGGACATCCGGCCGGGTGCGGGACTGACGTAGATCGGACGGCCTGGATCAGCCAGAAGGTAGATCGGACGGTCAGAAATGCTAATGGCGTGAGTAGCTTCCTCTTTGTCTCGGTTATAGTTTCCCTACTAATAATTGCTTTCCTAAATTGTCTAAAAAAAAATCAGAACGGTAGTCTAAAACAGAACGGGAGTACGTGTATCCTCCTC
>A3_278
TGAGAGTGAATGTTACGGCACCGAGTGCTCGTTTGCTTTTCTTCAAGCCACCATGATCTTGCCCACATATGCAGTGTGGTAGCAGCTACCCTAAAAGGAATATAGCCCCTCATCACAGAAGTGATGGTATTAATTATTGAATACTAACTTTTTTGCACTAAGTTTATTTCAATTTGCAGAATGGGAGCATTAAAGCTGCATAATTTTAAATGTCAGTGCAACCAGTCCTACCAGTTATCTAGCATCCCCTGAACCTTCCTGGAGCTAGCTATTCTACAGAGACAATGGCCTCAACTACTTTCAAACACCGAGCCATTTACAGGGAGGGGGCAGGCAATTTTCCTAGAGGGGAAAACCTGGGCCGCGACCAAACAAGCTATCTACCCGAGCTTCTGTGAACCAAAAAAATTGCCATTAGGGCTCGTCCCTGAGAACCTGGTCATAGAGGATTTTGCGAGGGAGATAGAGAGGGACAGAAACTTACGCGGCCGCCGGAGAGGGCGGAGGCGATGGAGAGCGCGATGCTGGGCTTCTCCGCTAC
>A3_279
CTAAAAACCGTCCACTAGCAATGGTTTCTCTAGCATATGCCAWTCGCAAGCCAACAACCCAAGATCCTCASCAGTGATACATAAATACAACATTATTTCTGATTAACATGCTCTAGCAGGCGAGTATCCTTTCACAACAGGGGGTTCAAGCGCTATTATATAGAAGATGATTTGTGAGATCCTATTACGAGGCATCAACCACTTCACATAGACATCARATCTTTACAAGGGGTGGTCTAAATTAAAACCAAATTAAGTGATTTGTGAACTATATAGGCTAATATCACACTTACATGATCCTCTTAACCTCATGTGATGTTGTACAGGTAGATCCACCATAAAGGAAAAAAAGTAATATCTAGTGTCATATTTTGAAATAGTTCTAGAAATATGTCGTGTGTGGCGGGAATGGGTGGTGTGCATATGTTGTAATTGTTCTCAGGTACATTAGACGCTAGCAGATATATATAGGATTGTTTTGTGAATCGGATAAACCAGCAAGCTCTAGCGCTTCTTAGAAACCGTTGATAACCTAGAGTCACATTCACATGGAAACCGGACTGTAAGGCACATAGGATTGGAAGGTGTCGGAAATTACACTCAAGGTTTGTATGACGCTAGGAGCCTTGGTCATCARGTTCTGGCTGATCGTGTAATGGAAGTTGTCAGAAAGTGAGCACAAGAAGTACACTTTGGAGGGGTGAAGGTAGGGAAGGCAACAAAGTAGTGGRC
>A3_28
ACCTACTGSATGAAGGAATTATTAAATCATCATGTATACATACTCATAAAACTATTATTGCCAACAGTCAGAGTTTTTAACATTATAAAGAGGTATATGGAAGAATATGTGGCAATGTAAGAGATCATAGCTAAAAAATGCAGTTAACAGCTGTCCGAAAAACAATTATTAGTCCTTTTGGACAATAATCTAGTGCCACGTTCATTCAAAAGTGTAGAATATGGAAGAAAAGTAGTTCTTAATGAAGATACTAATCTAACGATTCAGCACGTGAAGCCTGAATCAAATCTCTGTTGGTGGAGAGAGGCATAGAGCAATACTTGATTTTTTATTTGACAAATACATATTCAGAAGACCATGTATGTTCTTGCCTAAACTCTATGATGAAAAAGACTTAGAAGAAAGAAGAAAACAAAACGAAGTTACCTTGGCACTGGCTTGTAAGAGTGCAGCATGTTGCAGTACCAATTCTTGATGCCACAATACTTACTTTGCTTATATCAGTCACTCCCAAGAAAATAGAAGTGAAATTGCCCTGAAAAAAGTTGAAAAGCAGTTGAAGATGATTATTACTCAAATCTCATCTAATTATTTATCAACAAGAAAAGATAATAAACACAATGCATATGTCCTGTGTCTATATAATTCAATTKAGACAGTAGCTATCAGAACCAAAATG
>A3_280
GTACACTAAAAAAGCGGGGTAGCATTGCAGATTTGTGGTAGCCAGATTCGCCAATCGGCGTCGTCCTCTTTACCTGCATGTTTGCACCACCTTTATCAGATATTTATTGTGGACATTTTTTTAATTCAGTAAACATTTATGTATGGAGATGCTCTAATACAATTTAGTACTGTATTTTTTTTGTTGAAAAGTTGTGCTGTATAAAAAAATGCTCTGAGAAGATTTTGTGTACCACTAATTTTCTAGAAGTTTACTACTGATTTGTGACTGATATGCAAAACATTTATGTATGGAGATAGAAAGAAGAAGAAAAGATACAAAAGGCTGTGGATAAGTTCATCTGGAAAAAGGATCAGGCAAGATTAGAACTGCTGGTTTTAGATGATGGTGCATATATTTCTCACCAGATTGCAGTACGGACTACTAATTTACGTTATAAATTGGAGCCTGAAACAACCGAACATCAATCTTGGAGCATCAACGTGCATCAGCATGGACTTCAACATACAGAAGCATAGGTGAGGTTGGGTAACAGGATCATAATAGAGCGAAAACGACACGATTGCATAACATAATACGATCAGAATCATTTGTTCATACAGTCTTCCGATAGAGAAACAGCCATATAGGAAGCCAACACTACAGTGATGAACAACACATCCGTAACTGGTTGAATGACACATATGGCGCTAGACTCAACCGCAGTCTGCCTCCTCCCGTGAGAAACATTTCTCACTAG
>A3_281
KGTACACATACACACGATCACAAATTCAKAACTGAAACTTCAGGGACCAAAAATACTMATGTASCTACTATTTGATAAAGACACATATYCTGTGTAAAGCTTCACTCCTACTTTCARTTTGAAGTAAGCTTTACAGGCTGATTTTCATATCTCGTTTGATGATTCATGRCTTGATGAAAACAGCTTARCGTCTGCTATAGTGACCARTACTGCGTTTGAAACAATGACTAAAYAGTACAAAATTGGCCTACGAGCTATAAATCCGGGGCTTGCTGGAGTTAATGCTAGAAGGGCCCCCCAKGGTGAAGGATTGACCCTAGCCCCGTTCTCCTTCCATGTTTCAGCRATCGCATATCTTTYAKCGACGACGATGCTTGACARTTAAGTGATGTGCTTGTACTAARGGGTTGAAATTCAAAACTCTAATAGATCTCCTACGATCAGTAGTTTTTASCCGACTAAMCATTGTGCTCATACTAAGGTCACAARTTGCGCACGATTTCAACCCCTAACACCAAATCAGATCGTCCGGATCATGCGCCCACCACTGCRACACC
>A3_282
ATCATAGGGTTGCCCTTTTGCACCCAACTTCCCGATGTCTTGTGTCAACTCCCTTGTTTGGAGTACCTAGTGGTCAAGACCGCTTCGGCAATCAAGCAAGTTGGACCTGAATTTGTGCAGCCCAATAGTGACTATCAACAACCTTCATCCCAGATTTTTGTTGGTTTTCCAAGATTGCAGAGTATGATCCTMGTTGAAATGGGGGAATGGGAGGAGTGGGAGTGGGAAGAGAACATGCAAGCTATGCCGGCCTTGGAGAAACTTACGATCAATGTTTGCAAACTGAGGTGTATTCCTCCTGGTCTTTCCTTCCATGCAAGTTCTTTGAAAATCTTAAACATACGGGGTGTCAATGGTATCCAATCTCTKGAAGGCTTTGCTTCCGTGGTKGAGCTCAAGCTGTATARCAACCCAGTCCTGACTAGGGTGTCCAATTTCCCCAAACTGCAAAAACTTGAGATCCTATACTGCCCAAAGGTGGAGCTG
>A3_283
GGTACGTGATGACACCACTGAAGGAATACCTTTTTCTTTTCTTTCCTTCAATTACATCACGAAGAAATGCACATTTCCTGCAAATGTGTCTCTGATAGCTTGGTTTTTCAGATGAAAACCAGCTGTTATTATGCAATTGACACCATACAAGGAGTTAGCTGTTCATTAACACATAAGACCGTCATACTACTTCCTTTCTGGGAGCCATAATTCTTTTTGAACCATACAAAGCCATTATGCTTTTAGCTTGAAGACCGAATGCATTTTTATCCCTGTTTTTAAATTGGGTGTTGTTTCTCTGATGTTGACTTGGCGTGGACAAAAACGAGCAGAAGTGAGCATCTGGTTGTCATTTTTTATATAACTGCCTTGGGTTTCTTGATTGATCAAATGAAGGGTGAAAACAATTTTATCATTTTCCCTTTTAGTTTCTCATATTGAGCTGGGGCACAGCAATGACGATATTTG
>A3_284
CTGGAGGTAAATTTATGGACAAACAAATTACCRAAGCAAAACAGCTRCTAGACAATATGCAAGACAACCATGCCCAATGRCATGTGGAAAGATCAAACACAAAGAAGGTGAACTCCACACACCTCAAGAAAATGAAGAACTCAATGCTAAGCTGGATAAGCTCATATTAGCTATCAAAGGTAAGAAAMCCCAGGTAARAGCTATTCCAGAATCAAATAGTGAAGAARTAKACTTCATAKCTCGTAATGAtTaTATAACSCTGTTTAAAAGAAGRACYATAATCTTAATTTCTAGAAACATTATTCTAGTC
>A3_285
GAGGTAAACCTTCTATATATGTCACCGGGCCGATTTCATTTGCTAGATCATTGTGTAAGGTCGGTAGCTAGCTAGCYCAGTTATTCCCCACCATGTTATAATTTAATAGTACATGTATGTTTAGGTCAGAAATTGGAGGAAACCAAGATGCTAGCCGGTAAGCTTCTTCCAGCAGGACACAAAAACTGCAAGACTAAAACACCACCGTCCAATCCAAGATAGAAGCACGCCGGATCCCGACGGGGAATGGCCAAAGCGCAGCCGGTACGCGCGCGTGGGTGCCCTCCTTGATATGTCATAAGGCAAAATTTGTATATTTGTTTGGCTATGCTACAAGGG
>A3_286
GTCAAGTTGATCCACAGGCACGCTGGATACCTTCAGAAGGACCCCTTGCATGCTCTCCATCTCGGCCTTTAGGTCTCCAATCCCCTTCTTAACAGTATCCTTCAGGTTGTACTCATCCAGGAGCAGCTCGCCTAGCTTGGGGATGAGGGTGCCCATAGCACCCGTAGCGAACTCCATGGTGGACTCTCACCTGTTCTGCTAGCTTCTTTGTTGTTCCTGTTTTTCTCTTCTCACCTGTATATCAGGATCCAATTAAGAAGAGGATTAGATCAGCAGCCAGAAATAATTACCAGCCAAGTGCGCGCTGTATCAAACTAGCAAAACTAAATTCAGCTGGATCTAACTAACATCATCTGGTGAAATTACTCGTTCAGCTGAAGAACATGGCTAGCTACAATCCAGAGCTTGGGAAGATGCAACAAGGGAGGAGGACTGTGTGAGTAGTGGATGTGGATGGAGTTAAAAG
>A3_287
CATTAGTAGTATTATGAACAGAATTTTTCTTTTCACTCAACCACAAACTACCAATAGATTCAAAAGATACATCCCCATTAGCCTGGTTCACACCATGCTCTGCTGTTGCCCACATAGCTTTTGCTACCACACATTCAAAGAAAATATGGCAGCATGTTTTAGGCTCAGCACATAAAGCACAGGTTGGGTCATCTACAAACTGCCTCTTACCAAGATTATCTCTAGTGAGGATCTTGTTGTGAGAAATCAACCATAGGAAGAAATGTATCTTAGGTGGGACTTTCACCTTCCACACAACATGTGTATAAACAGGCAAAACTCCTCTGAAATTAATGACAGCATATAAAGAACTGACACTATAAAAGCCACTATTTTCCAATTTCCAGACCATAGCATCCTCTTCTCCACTAAGGTGGATGGATTGGGCTAT
>A3_288
TGCAGCGCCAGAAATTTCTACCTGAATTTTGTCAAACTGAATCTCAACAAATTTCCCAAAGCGACCGCAATGGAATAAACAAAAAAAAAGTAACACATAAGGCATAGACAAGAACAGCACAGCTCGCCACGCTTATCTACAACCTTTCTTGTCCTCTTAATAACAGATAAGTTGATTGGTACTATACAAATCATAAAACAAAGTTCACCTGGAGTTATCATTTCTCACCGTTCGTGCATTACCAAAAGCCTCCAACAGTGGATTTGACTGCATGAAAACGACAACAGAAAATAAGTACATGTAGTGGAGAGGTTCCCTATGTACATACTGTAAGATTATATTGTATCCCTCTAATGGAGGGGTTCCCCATATATTTCCCTACTTATACTATGTATATATACTGCCACATGAGTGGAAGTGATAATCAAGCTTGCTGAGTACCAAAGACAGTATAAGAGTAAWGGAGACTGWWTAAGAAATATGAATCCTTGGTYGGAGTTTTWTTTGTTGAGAAAATGCAAAAGAATCTKTGCATTTCATTTATTGAAAAGGCGGGAAGTTCAGTTAGACTCCTCCTAGGAGGTTATGTTACAAGATGCAGGGAGTAAAATTAATGAACATCCCGAGTGGSTGGCAGCACGGTTCTAAAGCCCTAATGMGCCAGCTTGTGCCCAGCCTTCGYTGGAGCTCACTGACAGGATTMTAAGAACATGACCAGCYWGTAAWCTGGAAGTAACYTGAKTMTGGTTTTCCWTACTCTGGATGGTTCACCCCCCTCCATCCTTTTTCCACTGAAGTAGGTATATTGTTGCTTCTAAGATGTAAACCTTGAAAATGCTCAATCTCCTATACTTCTATCTGAAAGCTGTGGTGCCCCTACGGTATGAAAGTTCTTCACTTGGATTGCATCTCTCAATAGCTGTTGGATGGTTCAGCACCTAATTAAGAGGACTACCACCATGGCAATTATGTCTTTTGTACAGTGCACCCAAAAACCATGGACCATTTCCTGGTCAGATGTGGTATCACTGTCCTACTCAACAGAACGATTGCATTGGAGATGT
>A3_289
ATATGTGACTTTTAACTCTTTCCTCACCTCCATTTGGCCACAAACTTTTCTTAATCTTGTTGTTAGCACAACTTTTCTCTTGAGGTTGTTTACATTTCCGAGGGGATATGGTATGCCAACATCTTCTAGATTGATTTGGTCCCATAGGTCATCCAATAGTACAAGAAAGCTTATTGTCTTCATGTACTGATGTATGAGATTTTTATGTTCCAAACCATTACTTCTCAATCTGAGCCTTTCTATGATTTGTGATTGGACCTTTTCCACTGTGCACCCTCTGGAGGCAGTCACAAAGAGAACAAGATTGAAGGTCATGCCCTCTCCAAATGAGTTATTGATATTTTTCAGAAGATGTGTCTTCCCCACTCCACTGGGACCCCATATTCCAATCATTCCGATTGTGGGTACATCCTTAATGTACTGTAGAGCATCTTGAAGGTTACGGTTCTCAGCTGACATAGGTGGACCAGGCATCTCTTGTACAGGAGGTGGCATTGACTCAATGGAAACAGTACCGGGACAACTACTGAGACATTCTTGAACCTCGCGAAGCTTCTCAGATGCCAGCATAGTAACGTCCTTCTTCAACTTC
>A3_29
TCACAACATGCCTTGTGAGCACGCGGACTTAAAATATCAACTATGATAAAATGTAAGACTGATGCCGTTACGACTCGGGAGTTCTCACACCTTATAGACCACGGCRAACCCACCACAACCAATTTCCCGTTCAGAAGAGAAATCATTTGTAATTTCTTTTAGAAGTGATAATGGCAGATCAGTCGGCGTTTCCTCTTCGTCAAGTAGTATGYGCTTCAGGATATCRTGTGCACTACTAGCAGCAGAATCCATTTGMGATTAATAAGGAGGGTACCCTTGAGACAACAAAGaAAAAACATATCATATATGGAAGGAGAGAGATACAGACACATATTTTCTAGTAGGACAGTCTCCATAGCAAGGATGAGTGAGATTGCAACAGAGCGCAGGAATCATACTKTTCACATGTTCACTCATCAGGTTCTTTAATTAAGCTAGTGATCGGAAGTGCGACCCTTGGAGTAtTggaaCttTGGAAGTGGAGCTCAACCATGGAAGTACATACCTGGTGCTGCTGGAGACTCTTAATC
>A3_290
ACAACTCTATTTCAACGGTGCCAGGTTTCACAATTAATATATCTAACAGCCAACAGGCAACTGATAGTTTTGAGCACCTTGATACAGACTCTGTTATATCAGCTGACCCAAGTGGTACAGCTGTGGTTGAACCACTAGTAGACAGTGATTGCATTACTTCTCAAAAGGCCAAACCTCGTTTGTTTGGACCTTTGTGCACCAATGGTTGTAACTTTAACAGCAGGAATGGTGATAAACTAGAGAAGGTCACTGCAATTGCAGATTCTGTATCCATGTCTACAGTAGCTGCATCTGATGTGCTCACAGACCATTCACATATATATTCTACTGGAGAGAATAAGTGTGTGTATTCTGGTGAGTACCATGAGGATTATTCAACCAGTTCAGATGGCAAGGTAGTGAGAGCAGATTCAATCAACTCTAATCATCATCAGAGCATGTCTGTGGTCAGCACAAACATCACTAATTATTCTAATCTCAAGGAGCCATCTGAGAGTTCAAACGCTTTGCCTAATGTGAGAATCATCAACACTAACAATTTGTTTGTAGTGCAACCAGTGTCTACTC
>A3_291
ACCCAGGCATCTTGATTACCGTCAAYGGTGCACTAATCTATAAATCAGAAGGTATGTCCTGATACATTGTGAAACTGCKATTGAAGTTTGAATACTAATGCARCATATCYKTTTGGTTAAACTGGCRAATCAGAATTGAGAAACAGCGAGGAAAACCAGACGCATAAATCATGTTTAGGAGCTGGTTCTGTTTGTTGTGCTATTTTTATGAAAGACGATTGTGGCAGAGAAGGTGAAGCTTACCAGCAAGAAGATTATGGCGAGGAGGTGCTCTTTTGCATCCTTTGCAACACGGAGGTACTTACTTGAGCCACAACCCTATTCTGCTGGAAGAATATATCAGGGTTGGGACACATTTTCTCCTTTTGTTAATCACCTGGACTGCACTGCAATACTTTAGTCCATCAATTCTAATTTTCCCGTTCCTTGGGTCCATGTCTATTTGCCATGAACTTAWGTGCTACAWGTGATGGTTATATACATATTACAACATATGTTAAACAKATCTGGAAATAAAAGGATTATATTGTTTATCTGTGTATTCACTTGGGATTTTGTTYTGTGTGCAGCATAATGTCTAGTATGTA
>A3_292
TATGCTGGAGGGGGAAGTAATGATTCATTACTGTGATGATGGTGATGATGGCATGCATACATGCCCCCCATGTGCTCCTCCCAGCCAGCCACCCCARGTGCAGGTGCCGCTGTCAAAGCGTGTTACCGTCCCTGACGACACAGTGACTTGTATCCTTTTTATAGTCTGCACTACTAATGAGCTTTGTGACCATGATTCTGGTAGCACACTTTGTTTTTCTTTTTGGTGTGCTCCAACCATCCCTGAAGGCTGAAGCTTCAGCGAGCATGCTGTCAGTCAGCCATCTTTTCCTTGGCATTCATTAATGTCACTAGACCCCTTTCTTGGTGTGAGGAACATGAGGACTAGTTTTATCCTTGGGGCCGTGTGTTCTCCCTGGGAAGAAGGGACCAATGTCTTCTAAGCCGAACAAAATACCAAGTCCACTGTCTTTAGTATCGGCTCACCTATTGGGAACTTGCAACTCACACACCAATC
>A3_293
GGGTAACCAAGCTTACCAACCTCAAGAGATTACAGATCCGAAATTGTTACGCCATCCAGTTGCTTCCCAAGGATGGACTCCCGAGTTCTCTGCAAGAATTAGCGATCTCCCATTGTCCGTCCATCAAATCTCTGCCCAAGGAGTGCCTGCCAAGTTCACTACAAAAACTGGAAATCTACTATTGTCTGGCTATCAAATCTCTTCCCGAGGACGCCCTTCAAAGTTCACTACGAGAATTACATGTTTATGGTAGCAACATGGAGGAGCTAAGAAGACAGTGCCACGAATTARAAGGAACCATCCCAATAGTCACAAACTACAGAACACAACACTTCTACTAATCCAAGGTAACATACAACTCCTTGATTATAAACAATCCCAGTTTCTACCCACTAATTTCCCTTGCTTTTCAGAATTACCAACACAGAAGTGCCGGAATCATTCTCCTTTTGTTTGCTTCA
>A3_294
CATTTATGACAACGGAAAAAAGTGACAAATGAACACCAGTTGATAGCAAAGTGGCCTCAGCCAACAGTATGGCAGCTGAGATGCAACCAAGGAGAACAGCAAGAGCTTTCAGAAGTTGCTTTCTCAGTACGCAACGCCAAATGAACTCTGAAAATGTCCGCATGTCAGTTCCATTAATTATGGGCATGTCAGGGAGATTAACTCAAAACTGTTGGCATGTGTACATGACGAATTCAGGAAAGGGTTGTAAAAGATCCACTGACATACGCCTACGATAATTTGCATGAGCAGTTCGGACACTTTACAGCTAAGAAGTTCCAAAACGAGGCTTATTACAWGAKTTTTACMTGCTATGGAGCTCTTCTTTGCACAGTCTAGTGCGTGGCTCTTATGAATTCCCAGTTTCACTTCCTTTCCAGCAAAATATGGAAMATGAAMTCCCTCTGAAAATACTTTTGCTCTTGARTAKGGTAGTCATAATAACAAAGTATAACTTGGCTAAACATAATTGGATCGTAGTACTCCTTCCATCKCAAAATAAGTGACTTAGGTTTGTCTAGATTCGCATGTATTTASACATGTTTTAGTATATAKATACATGTGAATCTAGASMAACCCAAGTCACATATTTTGGGATGGAGGAAGTACTTGCTTTCATASGAMAAATGATACCAACAGGGATTATCCCCCGTTGAATTTTAATTTTAAAAAASCAACTGTGGGACACTGTGCGGAATCGGGGACTGGGCATGCAC
>A3_295
TTTCAAACACTACTGAGGCCTTTCCCAAGTTTTATCTTACTTCAAGATTCTTAGATAAAACTGCATGGGCGATGGTTTGCAGATGTGCATCACTATTTATTTATGATCAGTTTTTTTGAAGGATCCAGCCACTTGCATTGATAAACAGATGCAGCGTGTACATAAAGCATGAGCCACAGCAAAATACTGGAGAGACTGGGTAGATATAGTTTATAATCCCTCAGTCCCTGAAAATGATGTTTTGGATTTGTCTAAATTTGTATGTATGTATGTAGACACGTTCTAGTGTAGATATATGCAAATCTTGATTAATCTGCGACATCCTTTTGGAATAATACAGTTTGATGCTAAACCATGTCTCAAATTTAAACATGCCATCTGAATTTCTACCTCGGCGGTTTGCAATTTGACTACCGTTTCTTACTTAACTGT
>A3_296
GTACAGGGTAATCAAACAAAATTAAGATGGAAACTGTGTGTTAATACCTACACATCCCGATGGCCTACTAGCCAAGTGCTGCGMCAGTAGATCYCTYATCCTGACAGAWTTCTCATCTGGTAYGTRTTCCTCCTCCGCARCTTCCTGACTRTACTTMAYGTCGCAACTGTTWGGYACRTAATCCTCCTCCACRGCTTTACCCTCCATGTCTATCACTATGTTATGCACCATGCAGCACACAACGATTATATTGGAAAACTSAYGTGGTTTTTCTGGGCRCCACAACTCTCCGTGCAAGCACTTCCAACTGtcTTTTAATCTTGCCAACCCCCTCAGAGTGAYGKYTCTCA
>A3_297
GTACAGGGTAATCAAACAAAATTAAGATGGAAACTGTGTGTTAATACCTACACATCCCGATGGCCTACTGGCCAGGTGCTGCGCCAGTAGATTTCTCATCCTGACAGAATTCTCATCTGGTACGTGTTCCTCCTCTGCCTGACTGTACTTAATATCGCAATTGTTTGGTACGTAATCCTCCTCCACAGCTTTACCCTCCATGTCTATCACTATGTTATGCACCATGCAGCACACAACtGATTATATTGGAAAACTCACRTGGTTTTTCTGGGCACCACARCTCTCCRTGCAAGCACTTCCagGWSTSTTTKAATCTTGCCAACCCCCTCASRGTGATGYCTCTCSCAGCACTGGATCC
>A3_298
TAGCAACTGGTTCTAGACAGTTTATTTTAGGATAAGTAGTTAGCTTAATTAGCAGGATGGTATCTCACTAAGAATACATACATGAAACAGGAAGCTACGTGTAAAACCCAGCAGAAAATTATCATGTGTAGTATGTCAACTAAAATAAGGATAGTATAAAACATACCCATGCCACTAGGTTCTGCTCTCCCTGGGGTTTGGTATTGTCAATTGCTTTGCGCCCTGTAATCAGTTCAAGGAAAACAACACCAAAGCTGTAGACATCTGATTTCACCGTGAGCTGCCCAGTCATTGCATATTCGGGGGCACAGTAGCCATAAGTTCCCATCACACGTGTTGAAACATGAGTCTTGTCACCAACCGGACCGAGTTTCGCAAGGCCAAAGTCAGACAGCTTCGGGTGAAATCCTTCACCAAGAAGAATGTTTGAAGACTTGAAATCCCGGTAAATGACTGGAGGGCTGGCCTTGTCATGTAGATGTTCTAAGCCCTTCGCTGCAC
>A3_299
CAGCCGATCTAMAACAAACAGTTGCGGCAGCCTGTAAAAGAATAGATAGGTGCTAATGATTGTTTAAATGTGTCTGTTAAYATGATASCCAAACCAGTGCAGGCAAACAAACAACAGTTTGTTGTTGTCCTCATAAAAAATTATAGCCTACCAACCGAACTATAAACGCTGGTTTTGTACCCATATRAGTGTGGCAGTGTCCTACTCASCACTATCCAAAATASTTAASAAAGACATGCMACCTACCAAACGCGCTATASATGARTCCSGTTTGCATCTGACAAAAAGACAGASAC
>A3_3
GCGCTCCATCGGCAGATAAGAGGAAGGGCAAGACGCACGGAGTAAAAGTGCAGCAGGGTGGTAGCGGGAGTCACTTCAACGGAGTCAAGGTGAAGCCTGGCGTGGCGGTGAAGGAGGCCTCTGGCTCTGCGCCGCCGGCGGTAGATGAACCGGCTCCAGTAGTAAAGAACGCGCCGCTGCTGCCGCCGAGCATACATGACACTGACCAGTTCCCATCCCTGAAGTAGGGAACTTAATTAGCTACACCTGGTCTTTTGTAGGGAACTTAATTAGCTAGCTGATTACTATGTTTATCTTACTCTACAGTGGTGTTTGTAATCCTCATATTATTTGGCTATATTCAAAAACAGCCACAAACAGCCACAAATATATATATTCAAAAACTAAAACTACTTCATTCTCCCCTCCCATATGGTTCCACCTGACACAAACAGCCACTTCAGTGAAACAGGGCATATGGAATGCAAGCTGTGATTTGTCTCACTAAAGGAAGGAATCTATATCTTCAGCATCAGCAATCTCTTTATAGCAGCATCACTAACACCGCCCAATCTCAAGAGAAAAAAAAAATCTAGTAACAGAAGAGTGGTGGTGGCACATGCACCTGCTACAAAAGGCAAGACA
>A3_30
TGGTTTGCTATAACAAGAAGGCATGCTATAATGATTATGGCAGACACTCTTTACTACAGTAAGTTCAAGCTATATTGCAAGGTATCTTYCCCTCCATTGGTAGTTGTTCCTCAAAGAAACTAGATGCCAGTCATGCCATTTCTTGTTACACGTATATAGTGGTAACTGATAGCTCTTTTTCTATGAGAACAAATGTAGGTTCCATAATATACAGTTGGTAACAGTACTAGGATGCTAGTTTAGGTTAAAACCTCAAGATGGATAATTGAAATGACCTGAAATTGGGAGAAGACTTCTGCCACAGTGCCACTTAGTTTTGACTGGTTCAGCTTAAAACCCACAGGAAATCACGGGATTAGTAGTTAGAACGAATGCTCACAAACCTTCAGACAGGTGCCTTCYCTTCCATCTTTTGTAATAAGGCAAAAAGATCACATGCACTGCACATTTCTCTCATGCTATATACTAGATTTTTCCAGAACCAGTGCTCATGTATTTCACCTTGTTAGAATGCCTTTTTTTTGGGAAGGTTCTAGATAAGCCATGTTTTTTGCTTTTGTATTTTGCAGCCAGCAGTGGGACGGAACTGTATCGCTGATGAGCATTACTTGCCAACCTTGTTCAATGTCAGTAATAAATCATTTGAACTGTTATCTTGCTTTCTTTTTGTGTTGGCCTTTTGCTTTTTTTTACTTCCAATTATTGTTCAGATGGTAGATCCTGGTGGAATCTCTAATTGGTCAGTGACACATGTTGACTGGTCCGAGGGTAAATGGCATCCGAGGTCCTATAGARCTGCGGATATTACCTATCAACTCCTAAAGAACATTACGGTATCCTTTTGCCTTGGAAAATGAGAACAAATTGTTGCCAGTTAACATGTCCTCTGTATGTTGTACACTGACTTATTTACTTCACTGTT
>A3_300
AGGACATACCAGCAATGGATGTAATGGGGAAGGCTGACCCATTTGTTGTCTTGTACCTAAAAAAGGGGGAAACCAAAAAGAAGACAAGGGTAAAGTGTTACTCTCTCTCTTCATCGGCTGCCCTATTAATTACATTTCCCCCACTTTACGATTCAGTATATTTGCAGGTTGTGACAGACGTTAAATCCGATATGGAATCAGACCTTTGATTTTGTAGTAGAAGATGCTCTGCATGATTTGCTCATGGTGGAAGTATGGGACCATGATACATTCGGAAAGGTTCTGTACACTTCCTTTTTCCTTATTTCTTAGGTACTATATATTGTTTTAGTTCTGTTTGGCTTTGTGATTGTCCTACTCATGTTACTACGGTCTTTTCATGGTCTATACATATAAATTTGTCATAGTGGCCAMYGTMGGATGCATTTTSGAATTGGGGATTTTTTAGGAAGAAACGCAATTAGTCAGGTGGGTTACTCATTCTAATGGAGGGGCAACGATGCATGGCCAAGAGGAGGGGACAGCACTGTTTGAAGAAAGAACTTAGGATCAACATTGTTTTGCTTCATCCCTCTTAGCAACTTCCATCGTTTTGCAAGCCGAAGTTTTTTATCAAGTCCATAACTATTGTTCCTACTGCWGCATCTCTGCTATTTCTCTTCTCTTCTCACTTGTTCTAGTC
>A3_301
AACAACAGCTGGGCCAGATCATTCCGGGATACACCTTCGGTTCCTACAATTGTGGAATTTATGGAGCTCTAGTGCAGAATTAGGATGGTGGTGCTGAATGAGGATGAGAAGGACAAGATCACATGGAAACTGATAGCAAATGAGTAGTATTCCTTAAAATTTGCTTACTCCCTCTTCTTTTTGGGGAGATCGGAGGTCCTGGGCATGAGACAATTGTGGAACTACGGAGCCCCACTGAAGTTCAAAATGCATATGTGGCTGGCCTTGAAGAACAAGCTGTGGACGTCGGATAGGCTCGCAGAAAGAGGGCTGGAGCATCATCCTTATTGCACCCTATGCTGCCAGGAGCCGGAGGACGTGGAGCACCTCACA
>A3_302
AACAGGCAATGCATGATTAAAGAAGTTGWAGCATGCATCGTTTGACACGCCTGGCGCGTGTGCCACCTACTCGGCTTACAATTCTTTCTACAGCAGCAGAGGGCCGACGAGAGGAAGACGGCGGCGGCAGCAGCGGCGAAACGGACACCTCAGGTAACTTAGCTTCTTCCTTCCAAAATAGTAGTACGACAACTGAGCTAGAGTTCTACTCCTAGTCGGTAGTCCTAATCTAAGCTAGGATCGGATAGTCTAAATATAAAAAATGTGCTCCGTATAGACCGGGGTTGGGCTGAGGAGAACCGAGATTTTCCCTTAAACTAGATGGAACTAGGCCGTCGTACGATTCCGACCGGGGTTGTCAGCCTAGGCTGCTCTTGGTCGGTCCCTGTCGCCAACCATTATGGCCGTGTCGGCGAGGGCGGTGCTCGCGGTCTGGTGGTGCCGGGCTC
>A3_303
CTGGGGATGCATTTGTAGGCTTTGTTGTGTCAAATTGCACCTGTCGTCTAACAGTATATTGGTTTCCAAGGAACTGCTTTTTCTGTGGTTGAGCTTGCTCAATCCTTCTGGCCAACCACATGGCTCTCTGCATTTCAGTTGGATTGTGGCATTGTAAGTGAGCTTGGATGTAGTCACTCAGCCCTGAGATAAAGCTGTTGACATATAGGATTCCGGTAGTCCCGGGTTGTCTCGCCTCATGAGGTTCATGGCTGCTTCAAATTTCTGGATATAGATGCTCACTGTAGCAGTTTGAGTGAGTGCATGAAAATTCCTTACATTGTCACAGATGGAGGCAACAGCAAATGGATCCTCAATAAAC
>A3_304
AACAGCTAGAACTTAGCAAGTCAGCGGCAGACCCCATTCGGCAGCCGATCCGTGCTCAGGTTACTCCGGATGAACACGCACTCAACGAATAGAAAACAATCTGAGCCGAGCCTCAGTGGAAAGCGAGTCATGACTCGGCTTAATATATCTACATTTTTTCTATATTTCTGTAGTGAACTTCTGGCTGGTGTCATGCACTTAAATTAGTGTAGTCAGCGTTAGTTTGAAGAAGGGCAATGTGCCAATGTACTGTTTTTCTTCTCAGGTTTTGTTCAGACAATATGAGGGAATCAGCACCTACTGCTATTTGTAGTTAGTAACAATTGTGTCCGACTGTCTCGTATTTCCAGGTCTAGAGATTATCTCTGATTTTGTGATTAACTTGGTGGATTCAGTGCAGTTCTGAACTCTGTTCTGCATGGATGATGGATCTGCTTTGGCTGAACCACTGGGATAAACGGTTTTGACGTTTATTTTAATTCACAGATGGTACATGtacTACTACTAGTATACTAAATACACCATGTGATCAAGAACATTCTACATGTACAAGCACGGCAGAACCTTATCATTAAGCTAGATATTTTTATCCTACAGTGG
>A3_305
ACTGAGAGGGACAGCGCCTGCCCAGCAGCAGTTGTTGTCCAGGCTCRGTGCTTCCTTGTCCGTTAAACCATAGTCACATATTTGTACATCCAAACTTTCTCAAATATTTCTAATTATTCTCATTCAAGATGGAGAGGCAGCACACAACTTACAGTCTCAGTCTTCTATGATATGAGCAGACKAAAATTTGCATAtGGACTTGTTCTGATTTGCAGCACATTATTTCGCGCAGAATATTCACAAGATACAGTCCGCACCATTCAGCACAATAGCAGAYAGCATGGCACGGTTTGTCGTTGCCGGAATCGTAAACAGTATCTGACAAGGAARAAMAAAACGAGTAAAGGAAACAGTTTCTGACAAGGAAGAACAAAACGMGTAAAGGAGAACGGGAGATGCAGAGACTCATGTGTTCTGTGCTGTGTACAACTGCTACAGCTGTTCTGTTTACTTGCTTATTATCTATCTGGATCAAAGATCCTTACATAGCCATGACTGAAAATATCCACGCACTGGGGAGCTTACTGACCACGCCATCCTGTGGTGCTCAACGTG
>A3_306
GAAGAGAGGCCGGTCAATCAACAAACTCTAGTATACGCAATCTATGCCTCATGCATGCTGCATAACATAGTCATAGATATGGAGGATGATGCAGCCATGCCGAGTCTTGAGGAAGGGAAGTACTGCCAGGATGTGCGCCAGTTAGCAAGTGAGGATGCTGTCAGGGCAAGGGATATGTTGTCGCAATACTTCTTGACCAGCAGGACATTAGAATCAGGAGGTGAATTAACATAACTTCTTGTACATCTTAATTTGTTCATTTCTCACTATTTTAATACTGTCAGAGTTAAGCTCTCACCTTGCTAGTTATTTATTATGTAACCACTTTTACACTTTCTACTCATACAGGAACCTTGCCTTCTTTTGAAGACATGCAAAGATTTGAGTCTGTTTTCAAAATGACAAGAAAAACCTTTAATTACAT
>A3_307
AACATTTTGCGAGAACTCAAGAACACCATTTCAGAGATGAATTCTGAGAAAAATGTAATGCTACTCCAGCATCAGCAGTCCTTGGAGAGAGTTTCTTATTTAGAAGCACATCTTTCTGATGTACAGTCAGATCTGGAGAAAAACAAGGAGAAAGTCCRGTTGCTTGAACAAGAACTGAAACACAAGAAAGAAATGATGAATGGCCTCCACAATAATTTGGAGGAGGAAGGTCATAAACGGAAGCATGCTGAAGCAGAACTTACCATGGTGAGAAACCTGCATTCCGAATCTGAGAAAGAAGTGGGTAAGCTTGTTATGGATCTTCAAAAATTAAACGATGAGTTAAGTGAAGTGCAGGATAGCAATTTGATTGTGGAGGACTTATTATGTGAACTTATGAACACCATCTCTGTTTTGAATACCGAGAAAGATGCAGCACTTGTTCAA
>A3_308
TTGCTCCTTAGTTGTGAGGGCATGCTCAATGGTTTAGATAGATACTGTCTATAGCAAACTTCCACGTCATCTAGTAGACAGTAGTGTAAACGGTGTGTACATTGTGTTGTCTTTTGAGGTGTCTATACAAGGAACCAACGATTGAATCATTTCTAATCTTGGTATCTTTGTTCAATAGCTCAATCTATGGGCTTATGATCTATCATGGTGCTTGTTTGCCATAAGAACAAAATTTCATACCTAATCAAATCATAATAATCTGCCAAAAATCTGTGCATTGAAATTGATGCCCCAGTGCCATCTGCGCGGAAGAACACCAATTCCCAAACTTAAATACCACTCCTGCTCATATCCTTTAACCACCGGCTGCAAGAGGCAAAATGATTGAAATCACCGCAATCACCACCGCCTGTGTTGCCATGGCGTGTTG
>A3_309
TAACAAATTAACCATGAAATTGGAATTACAAAGTTTTTAAAAGGTTGATGATGCAGACTTTTCGTGTCACCAGCAGGTTCCAGAGAAACACAGTTACAAAAACGTGCTACAAGTCTTGGACACCCCGAATGCTGCACAGTATGTGATGTCCGCCTCTCACGGTTTTCACCCCTCTGATTTGTTCCGGTAAAGCATCAAGGCGGCCGCTGTTCCTCACTAGAAATTTCAAATGGCTCCTCGTGCAGGACTTTGGACAATACAATATCAAACTTGGAGTCCGAACTTTCAGCCGCAAGGACC
>A3_31
GTTGGGCACTCTTTGCCGTAAAAAACTCCGTCACGAGCACCTACATGTCCAGTCGCGGACCTCCACCACCATCTCTCTCCCACTGGAGATCTCCGCCGCAGCCCCGGTCAAAATTCATCGCCGGCCTGTTCAAATGTCGGCGCGCACTGGGGAAAGGCTCCATCAAAGCAGGAAGAGGCACCGCCGGAGCTAGTGGAGAGGCCATGGGAGCTGTGGGAGGGGCAGCCTCCTACACGGCGGAGTACACTGAGCCGCTTTGTGTTTATTTAGGAGTGTTCAGACAGACGGATGGGATGATACTTAGCTCTGTTTGTATTTTGTATCGGGAAATAATGGACAACCACGTCACCGTCCAGCGTGGCAAATAAAAACGGTGAACCATGCCGAAACAAAGAATAGGACCATAAGTGTCTGGTTCAATTAGATTAGGGGGCCAGTTATACCAGAAAATACGTTAGGGGGGATTTGTTCCAAACATGATAGTTCAGGGGACAAAATAAACTTAACCCGCATGAGGATGTCAACATACATAAAAGATGGTATGGTGATGGACATATATGTTGAATATGCTATCACACAGGGAACTGAGAAGAATGATCATGTTAGTGTTTTTCATGAGGAAGTTGTTGTATTGCCAAGCCAATGCTCTCGGG
>A3_310
GACGACCCCAGTCCTGACCTTGAGCTGAGACCTTTaGRGTGCCACTTGCTTGAGTAGAACTTCTCGCTCTYGGTTCCGATTTCTGTACTGTCTGCATCAAAGCCCAAAGAGGAAAGAACMGGAGCATTGTAACTTCTGTACCACYCAACACAGCATGCCCAATCATTAACTTGTCTAAATCTAGTGGTATTCTGAACATACATGTTTCTGAATCAGTTCTGCCTGCGCTTTCTGTCACTTGTGTGTTGTCTCCAGCTAGCAATAAGAATGAATTTTTCAAATATTAGTATTTGAATTCGTTATTAGTAATTCCCATGTTCCTCTTGCAGCCAACAGGATGTCAGAAAGCATAGCATTTTATGCTATGTCTCATGTAAGTGCWGATTGGATGATGCCTTCAAGCAATAATTCGTTTGAGGYCCAACCTGGATTACGKCCCTTTCATTTCCTGCCTGACTATGGCTATGTGAGCATGCAGAACCTGCTTTGTTGGAGTTCCTAACAAGAATGMTGTTCGTACTT
>A3_311
CAACAGATGATCCCGTGCCAGATGTTCCTCATGCAACAGTGCAACCCGGTGGAGATGGTACCATTCCTCCGGTCGCAGATCCTRCGACAGAGCACCTGCCACGTGATGCGGAAGCAGTGTTGCCGGCAGCTGGCGCAAGTCCCCAAGCAGCTCCGGTGCCCGGCCATCCACAGCATGGTGCACGCCATCGTCATGCAGCAGCAACAAGTTGTCCAAGCTCAACAAATGGGTCTCGTTCAGCCTCAGACACAAATGGCGGGCCAGGTCTTCATCCAACCTCAACAGCTACCTCAGTACCAGGCGATGAAGGTGGTAGCGATGCAGACCCTGCCTGCGATGTGCAATGTGCAGGTCCCACCGTAYTGTTCCACTGGCCAGGTCGGCGGTATCGCCGCCGGCATCGGTGGTTGCTAAGAAGATAAGAGTTGTAGTACTAGATAGATGGACCATCGGTGTTTAGCCGACRGTGAAAAATAAGGTGGTCATGCACCRACATGTATGACCCTAGCCAAACTTGGGAATAACAGACAAAGAAAGTTGTTGTCTACATAACRATTGCTTGTCGTTGTTCCGTTCATGTGCACAGTGAGATGTTCATCCCTAATCACAAYCMTGTGCACTATAATTAATCAAAACATAAAAAAATGGGTGCCAAACWTGGGTTGAGTTGAAGTACCATTCAGTAAGGAATTAACTCTTTGGTGGCGAGGCTTAYGAGTAGGGTCTGTCTTGAATTATCCGCATCTGGTTATAATTAGTATAYGTCCTATTTTCAACATGGTTGTCAATAGTATATCCCAT
>A3_312
TCCTAATCAAGKTGTACGCGAAGTAGCTCCCGGTAGTGTTATTRGCAACCTAAGCACGGGTTCAGTCAATATAACCGCGTTAAGCATGGAGGTCGTGTAATCTCAAATTATGTTTTTGAGAGAGCAGTTTTATTCTGCATTTGGATGAACCGACGGTTGTACGTACTTAAGTATGCAATTTAATCGTTTTTGTGAATCAATCGCACACATCACCCTCCGTCTCACAAAAAACGCTAGAATCACCAGCGTTGCTTCCAAAAATATGTAATTCCGCAATAGGCCGGGCACCCAGCAGCGGGCACGTGGATACCACCCTTCCGAAGAGTTATGTTGCATTCATGTCGCCCGGCTGCGCACCTAACCCACCCGCAAGCTTCCGCTCCCAAGTACGCAGGGCTGGTCATCCTCTCTTTCCCCACCAACCGCCATTGAAGCTCTAATCTGYCGCTTGTTTGAAGAATCCGGTACCACCTCCTCCCCTGTTCTTTCTTTACTGTTTAATTCTTACTCGTGCTTACCAAAGCCACCTAGCCATCGCTTGAATTGAAGCCTA
>A3_313
GTTCACACCTGTTGTGACTTGAATGTTCTGAGTTGAAGAAWAATACTGATGAACTTCCACATCAAAGAATTGTTTTGCATATTCTTTATTCTTGACGTTTTTAGTCAATGAGAGGGATATTACTAGTAGAAGGAAGGTCGGCAGAAGGAGGAGCCGAGAGGGAATGGACTAGTATTAGCAGGAAGCTTGGTAGAAAGATCATGATCTTTCTTTCCTCATTTAGAACACTGTCCTGGATGTCTGTGCAAGTTTCATACACTAATTTGATGTCACACCCTTTCGCAATCTGGTGAAAAGGTGCAAAATATCACCTCCAGTATGCTGTGATGTGCTGGACCCACACCTGTCTGTGCTGGCCCAATCCACATCATTTATTTGACGAAGCCGTGAGTAGACTCCATAGCCTGAAACGGCTGCTGCTCTGCTTTTATGGCGTCGCAGCAAAAAAATTCAGTTTCTTACCAAATTTTTTTTCGGTCAGTTAGTATGAAAGGGTGTGACTCTGAAGTCCAGTTGTTCATCCTGTGCACTTGCCCTCTCTGTTTCGTGGAAGGAATATAGAGAGGAGGTGTGCCCGAAGACCAAAGACCAG
>A3_314
GCCACACTCCTACGAGAAAATTTTAACGAAAGAAATGATTAATTTAGTTACAACAATAATAGAGTAAAGGAGCAACCAAGAAATTTGAACCTTAGCCCGTAGGGCACTCCATCAAACGTGGCATGTGGCTAATTTGGGGATTGATGAGGAGAAGGGGTTGAGGATTCACGACCAAGCCAGAAAAATTACCGTGGAAGAAGCCCAAATAGCTCGGCTCTAACTCATGCCGCTCACATGTGTTCCGTACATGCTGTAAGGCAMACGCATAGCTATGGCAGGCAGCTGCAACATCGGCTCTCACGGGAGAAGAAGCGGACGAACCTGTGCACCGATGCACGCAACCACTGGTGTCGCCACGGCCACCAGTCCCGTGAACGACGCAACCGTATCCGTGCTGGCGCATCTGCTG
>A3_315
GAACCTGGATTCAGGGAATGCTGGTCATGTGTTTTTCCATGTATATACTTGGTCAGTTTGCGCATGCACATCTGGCTAATCGGCATGCGCTCCCCGTATTACGCACTGAATTTCGCCACGATCAGCCCGGTTGACGCTACACTTATGTTTTAGAAACCTTATAGTCATCRCTGAACACTCTCCTCTGGGATCACATGCACAACGTGAACTATGTTTTTCCCGTCCGCAGGCAGACAGCGCTTTACGCGTGACTGACTTTTGCGTTTTATTACGGTCTCACCACTGCTTGTGCTTGATGACTAGTAACACATGCATGATGCAGCAATTAGTTGGTCCGGATTCAGTTAACGGGGCAGTCCGTACGGACACCCGTA
>A3_316
GGGAACCCGTGGCACGCATTACGCAACCAACATCTACAGATCCGAAAGAACTTAAAAAGGCAACATGCTAGGGAGCAATATGCGCAAATGGATAAACAGAAGAAAGAATAACTACTCAAGAAGCTTCATGAAGCCTATCATCAAAAGAAAGCTCATGAAACTATTCATTATCAAGAGATGTGGCAACTGTAAACAAATCAAGATGTGCTTACTCAGCTACAAAATACTCTAATTAGTGAAGGTGAGCTCAAACATATATACTGTAAAATATATCACTTGATGGTTCCATGTTTATGCTGAAATTACAAGAAGGCGTTGCATGGAAAAAGGAAATTTTGGCTTCTGACCAAGATATAGGATGGCTAAGAAGAAATGACACATACCAGAGGCGAGCACTTCATATTGAAGGGCACAAAAACCTCCTAACTGGTATGAAAGAAAATAAATCCTGGCTAACATAGTGGAACTATATTAATAATTCGTACCTTATATCTAGCTCATTACATTATGTTTTATTTTTTTTCCTACATTGGTA
>A3_317
CATGACACAGTGACAAGTCCGAGCACTGTGGTTCCACGCATCAAGATATTGGCACTCAAGGTGAACTTTTCTGTCTTAGAGGAGGTCAAGATGGTGCCCAGCTTGCTCAGATGCTTTCCCAACGTGCACACGCTGCACATCCAGGTGTTCATTGAGTCGGCAGTTCCAGCAATCATGCCATCAGTTATTAGTAGTACTGTTTAACTGAACTATTCATTTGCTGGTGTGAATTTGCAGTCTGTCATGTGTGATTCATCTAAAACTGCCTATGAACCCACTGGGGATCACCATGCTAAGTTCTGGCAGGAGGCCAGTGCCAGTCCAGTTGAATGCTTGAGATCGCACGTCAAGGGGATGATCTTCCACCAATTCCGATGGCATCAAAACGAATTTGAATTCCTCAAATTTGTCGCCAAGAATGCGAAGGCA
>A3_318
AACTGTCCACAAGCCTGCTAAAATGTTGGAGAGTGTCATGAGGAAAATCCCARACACCCATTGGTTCTTGGAGTAGGCGTTTGCTCCAGAGGAGCCGCTGCTGCCGYCCTGGAAGAGCCGGTGGTGGTTAAAAGATTTGAACATCGGCCCCTCGTAGAAGGCCAGCACCGTTACGCCAGCGATGCAGAACAGAATACCGGCCACCTTTATGTTGCCATGGAGCTTCTTCAGTTTCATAGACTCCATCCTGTCACAAGGAGTTTGTTTCTTAGGGACAAGGAACAGACATTGTAGCTTTCTCGTCATCATTTCTGTTTAAGTGCGTATTCTGAATTCTGTGGCGTCTACATCCTTCGTCATTTATTTATTTATTTATTTGGTATAAGCCAATAGAATATGGCATTTAGTTGATTATTAAGATGGAAAAACAAGATTGTTGATTACAGTTCCTATAGTTCTTACATTACCAATTAATAGC
>A3_319
ATGTGGCAGGCCGTGTGCTGGTGGTGGTGGTGGTGGTGGTGGAGCCATTGATGATTTGATTCTCCCCGGCTCCTTTTCAGGGTGGAGATAACTCACATGTTGACCGACGCGATGATGGCCCGGCAGCTCCGTTTGTTTCTGCTTTCTACTAGGGCTTTCTCTTCTTGGCTTGGGTCGTGGCGGCGATCTCAAAATAGATGAGGGTTCTTCGGTCTCAGCTTCAAGCTGGATACTGAAACTATTCTTCGGACCATCTGTTTATGAGTAGTACTTCCAAGAAAATTTCGGTGATCGGTGCAAGCGATGCTGCCAGCAAGAAGCTGTCACTCTATCTAAGATGTGATCAAGGAAAGCGTTCCTGTACTTC
>A3_32
AGATCAAACGCACACCATCTTCAAACTACAACGACTGTCTAAGGTGGCGATGGAAGCGTTTGGCGGCAACCATGGACCAGCGTCATGGAGGAAACGTCTGGGAGCACGATGAAGTTCAAGTGGGGGAGAAGCTAGAGCAGAAAAGTGAGGCTAGAAGTTTTCGCTGTGTCTCTGGTAGTTTGGTTTATGTAATAGTAGTAGCTGAGATTGCTGGCTCTGGCTTGATTCTGGTTTGTAATAAGAAGTTTGAGTCTATGGAGtTTTTTATCGTAATCCACTGCTTTATTAAACGGGATAGCGGttACACTCAGACTGAATCACATCAGTCAGGAATCCAGGAATTACGTCAAAGCAAACTGGACTAACTATGCTTAAAGCTTATTTAGCACAACAATGTGCTGCTTTATTTCCTTCTCTACCTATATGAAGAAGCTTGACCTCCTGGAAAGAATTGCATAAAACCTTCATCTCCTTAATTATGTGAGCCCGCATGGATCTTGGCTCCTTTTACTCCTTCCACATATCCACAACCGAGCTGCAGTCAGTTTGGATGATAAGCTTGGGTATCCCAAGTCTAACAGCCGCCTCTAGGCCTTCCTGACAAGCAAGTAACTCGTTGACAAGAGGGTCATCCACATGTGCATGCTTCTGACACCCAACCTCAACAAACTCCGCCATATCATTGCGAAGGACATAGCCCGAACCAGCTTCACCAGTA
>A3_320
AGAGTAATCCTAGAGCAGGATTAACTACTGGGAGTAGTTCTTGCACAACATCAATAGATTAAGTGAGGTACTAGGAATCTAGGCTACCTAAGCCACAATTAAGGTAAAGTCGGTATTACTAGGAAGGAAAAATTAATCACCACAGTAAGATACGATCCGTACCAAGATGAACATAGAGCAAGAGCATGTGCACAATTTTGAGAACCAACAGGTGTTGTTAGGAACCTAAGGTTCAAAGTAGAGTAGAGAGAAGCGGAAAGGGGAGGAAGGAAACAAGAGGAGTCACCTACTTGGGGGTGAGACATATCTTGTCGGAGGTGAAGTAGAGGCGTCGCATACCAAGGCGGTGACCACGACATAGGGAGGACGGCGGTGATGCGC
>A3_321
CAAACACAACGTCCTACCTTTGCAATCTAGTAYCAAACTCATATTTCATGTTGGGACCCTTGCAGATTGCACTCGCATCCCTAGGCGGTGCACTCAGCAGTCCAAGTACACYCGGGGCAATCATACAGAGAATGACGGCATACGTGTAGGCGACTTGGACGATCACATGGTACATACGTCTGTTTAATTGCTCCCGAGCATAACTTTTTTCCAAACACCGGCGAAGCCTCCACCAGTTTCTCCAAAAGAATTGCAATAAATAAATTGAACTAGTCGCGCGTCGTGGCCATAACTTTGTCTGTGAACCGATGAAACAATGTAGTGTAGGAATAATACATGATGTTAGCACGAGGAAGGCAAGAGCGAAGAGCGTCCGTGTAGTCTTCATGTTGTCTAAATGCGGTGTTGGTAGAAAGTCTTATCTGGTTTGTCTTACTCTCTATTCTCTAAGTTGCAAAGGAAAAAAAATGATAGGTCCCGCCTTTCATAGTGACTCTCATATCAATGCGTACTATTTTTTGAATAGGAATCATATCTATATCAAATTAATAAGAATTTAGATCACTAATATATGTAGATACATATTTGGAAATGAATTTTGAGTTATATAATTTTGATATAACATCTCCATCA
>A3_322
CTGCCACGTGGCCGAATCCGGAGAAGTCGCTAAGGTCGCCGGGTGTCAGTTTCTCATCAGAAGAAATATGATTCCAGTTCCTTTTCTCGGTTTACACAAAACGACCAGCGAAACCGGCCATGGAAGAAAAACAAGAAGAAAAGAACTGATTTTCTGAGCTCTTACGAGTCACGAGTTCCTACTACGTACGTGCTCCTGAAAGCTTTGGCAAGTTAAAGCTCATTTATGCTAATCCTTGGGATTTGTGAGTTGCAATTGTTTGTTGTAACTGGGATATACTACCTCCGTTTCAAGGCTTAAGGCACACACGTTTTTCAAAGCAAAGTTTGACCAAAAGAATTGAGCAACAAAATTTTGATTATATTGTACATAATTAGTACCGTTGGATTCATATTGAAAAATACTTTTCGGTAATACTAGTTTTATACCAAAATCCTTTACGTATTTAGAGTAATTCTTGGTAAAAAAACACGCAAAACGAGGACGTCTTAAGCCCTGGAACGCCTTAAGCTCTAAGACATCTATTTTGAGACGGAGGGAGTAGTACTACTTGAATTGCAAATGTGATTATTGCTGAGTTTTTTTTTAGCCGCAAGTGAGATTGTGAGGAGATATTTCTAGTTGCAAATCATCTTGTCTCATAGTCATAGCGGTGTATAGGTGTGCCTCGTACGCGGAAGGTCCACATCCACGATGCACTCGTCAGCAGGCCCTGACATGAAGCACTCATCGGCACCTGCCCCTGGTAGTATGGTTGAAACCTTGGCCTTCAGCCTCTGGTTTCACCCACCCGTCACCGTCAGGGTCTCCCGTACTTCCGCTCTCACCGTCATACTGGGAAGAAT
>A3_323
CCCATTGTAGGCAAACACCATATCTGGACCGTCTACCACCCTGGAGATCYGtTGWSAtGTTGMWGTMTGCAATYTCCTGTTGTCAGTTGCAGTCTGCTGGAAGCACAGAAACTGCCTCAACATSTAATCATCCTGTAACCGCAAAAATAACAAGATAGTACTGTCACTTGACAAATAAATGCAGTAAACTTTGTCAGACYGAACGGTGTGTAACMTAATGCTGTGAAGCATAAGAAAACACACCGTTGTTCTTCTTGTTGCTTTTGTCAGTTCTAGGGTCCTTAGTAATGTAARGCCTCTTCACTGAAGCGATGAACAKCCTGYATAAACATATGCAAGAAAGATCGGTCAGTGACCACTTCAACTTGCGCCATAAGGAAATGGCATACATGCCRCTCTCAACRTACTCCCATGGGACGTCGCCAACAAGCATGCGGTCGCCCTCGTTATCCTCATACAGAAGGATGTAGTTYTTCATCATGCCGTTGCCCTTCTGATAATCCAGCTGYTCTTCATCCTCTCTGGTTGTAATCCTCCCATGGCCATCTGAAATYAACCAAGCACCCCATATATGTCAGTGGCACGAKCTTTGATTGTCCATGGASGGTTCAGTGCAATGCAAACCAAAGATACCTGACAGGAAGCCATGGAACATGCT
>A3_324
ATTTACGAACGACCCACGCGAGTTGTGTTATTCTCTTCCCTCCAACTCACCAAATATCCTAGGTGGCTCCTGTTTATAGACAGCTGATGTGTATTACTRTACATGCYCTGAAAGCGTCATCCTCCGGGTAAAGGAGATTCTGTAGTACCGCCTTASGGCATGTACAATAGTGCYGAGTTAGCTRTATGTAAYAGGAAGGTATAGATGGTTTTGATGACGTGGAGAGGAGASAGMGTAAGACTGTCTACAAAGTTCTAGACAGTCTATAATAATCTTACAGATAGCTTACAGACGGTATTTTGTTGTTGTATGAGTGGTGTCTGTAATTTRTACTCACACATAGCTATCTAAAAATAGATATCTTATaaAcAgACtAtTGTATAAATTGTCTATAATTTTATCCTTRCTGATGAAACGGTAGCAACAGGAACCGCCTGTTACTGGTGGCTTTGCRGATAAGAGCAAGGGCAATAGTACWGCCAGCTGTTGGCTATAAGCCATGTCCATGTYATCTARAGTCAATCTAATAGCTAACATATACAATAGTTAGAGATTAAAATATASTACTTYATTAAYGTATGATCCAYTTTTTACTCTCACATAGTGCCTAGGAGCACGTG
>A3_325
CTGACCCCAATGAATAAACGAGACAGCCCAAAGCCCTGTCCGCCATGCATGTAATCCAACCCCAATTACTACGATCATCAATCAATGCATGCGTCGCCCGCTTCACTTCACTGTGCCACTCGCACGTACGTTGCCCGGCCCATGCTGCCTGGCGATCAAGAAATTACTGCATGCATGAATGGAGTAGGTTTGAAAATGATGAAAAAAAACTTTCCATTCATGCATGTCTTGTCAAACAAGTGGATCACTTCTATTTCAGCCTGTAAGCGGAGACGGCTGCCCACGGCGCCGCTAGCCCAGCCCACTTAAAACCATTGAGTGGACACCCACTGACAGGATGAAGAACTTGGTGGGGACTCACGGCGCGTCCGCTAGCGCCGCCACGCCGCCGCCTGCATCAACAACTGCCTCCATAGCTGGAGGAATCTGGCTCACCGTCGTCGCTCCATCCCTCCATCCCTTCCCGGCTCCCCATCTCCACACGGCGGACCTGGGCTGCCATTGCGAGGGGCGACGATGGCGTATGGGTGGCGTACGGGTGGCGAGCATGTTCCGCGCGTCAGCAGCATTCAAGGTRGGCGATGTCGCCTCCGGGCCGCTCAACGACGGCGCGGAGAAGGTCTGAAGGTCACCGGCGTGATAGCACGGCTGGACGACGACTACGTGCGGTCGCTGGTGGACTAC
>A3_326
GGAAGTGGAARGAGAGGGATGAAGTGAGGAAGCTCATGGATTCTAAAACGGTGAAGAAAGTAGCTGGATGCAGCTGGATTCAGATCAAGAACAAATTCCATTCCTTTATCGCCTCCGACAAATCACACCCTCTGTCTGACCAGATATATGCAAAGCTCAAGGGAATGACAGCCAGGTTGAAGCAAGAAGGTTATTTTCCTAACACTAGTTTCGTGCTTCATGACATTGAGGAAGAGCAGAAGGAAGCCATGCTGGCTATGCACAGTGAGCGGCTAGCTCTTGCCTTTGGCCTGATAGCTACACCGCCAGGGACACCCCTTCAGATTGTCAAAAACCTACGAGTGTGCGGGGACTGCCATACAGTAATGAAGATGGTGTCGGCCGTTGAGGACAGGGAGATCATCATGCGAGA
>A3_327
TAAACTAGTTTAATTGGCTCAACTAATAAKAAGAAGAATGCTACAGTACTTGAATTACTCTCTTTTTTGAACTTTTGTACTACATTAGAAAAGCTTGGTTGCGCAAATATCCATATTGAGAAGTCCTTAAGAAAATGTCTTGGACACGATTTCTCACGCGTRTGYGCGATTGTCGGATCCAGGTTGTGACAAGGCACGCTGTCGTGGGTCGCTACGCGGGCAGGCAGGTTCATTCGGCRTACGTGTCGTTGCTTCCCGAAACGGGGGTGGACGGTTCACGGGAACCACATGCATGCATGCGCCTCTCACTTGCAAGAAAGCGTTAGCTAAAGATTGaAAAAAAAGCGTATGATCGTATCGCCACGATGTCTCGGTCGCAGGAGCCAGTGGCATCTCCAAATATCTTGGGGTGAGTCCGTGTGGCCCATCATCCTTTTCACACACCGGATAGATAGAGCTGAAAACTGAAGATGACGATATGCAGCTAGAAACAGTGTGTCCTGCCTGC
>A3_328
AGTAACAAGATCCTTACAAGTATGAACTTTACCAGAGGTTTATAAAATGGCAGTACTTAAGTAAAGTTCAGTAGCCTAAGATTTGTGTGTGTGGAGTACCTTCAATTTTCTTGGGAGTGAATAGGCTATGGTTGCATGTTGTTAATGACTGAAAAATCAACTACTGTAGGTGCATAATACTCCCACAACAGTACCAGTTTTGCGTGGGAGTATATTCTGCTGCAAGCTAAAAATATATAACAAATCTGAGCATGCACCGTTCTACTCCTGACTGTGGGAGACATGCTATACTATTTCAATCAAAAGATAATATGACGAGAGTTCTGRCCAGCTTGTCAGCCTTCTCCTTGTTATGCTCTAGAACTAACCTGATTAAAATCRCACAATATACCGCACTAA
>A3_329
ATATTGCATTGGCAAAGAGCAGCCCACGTAAGCGACAACGCGGCACTAGCTGGTAGTCACACTTGTTGCCTGAACAAAGAGAAGCATACTTACAAAGGAATCGTGAGTATAAGAAAAGAAGAAAGTCTCATGTGGCAGATGTAGTAATAGACAAAATGAAGCTGTAAAAAGTGACAGCTTGCTTAGTCAACCTGTGGAAGTTCAAGAGCATATCTTTTCTGAATCTGAAGATACAATCTATGTACCAATGGATAATTTTCCTGCTAATCCAGGTAATATATATGTCCTGATCTCAGCAATACAATATACGTCCGGCG
>A3_33
ATAAGAGATGTYAAAAACCAACAGTAACACATACCTCACTACATGRAAAACATRGTTCAGATTGACTGGTATACCACCTAATWYATGYCTGCCTGTTTGTTGAATMAGATTTTGCtTTTTTCCAGTAGGAGACAGAGAAATTGGCAGCTTGCTGACCTGAGACTTCTGGATGTGCAAACAATTCTGATAgTTagTMAMTgAgTMTMTACTCTGACTTGGTTTGTACAAAATAGAACTGAAGAACWARTATTCAAGAACTAAGCAAGTTCTTGCATCRTAGTTYGTGTAGACTATATCTGTATATCACACCTCACCTGATTGTTTATGTGCAAAATGGATACTTGCTACGGTCCTGCTCTCAAATGCTTTGCTCCCTCTGCAAGGGACGTTAACATGTTGCTCTATGCTTTTTGATCACTTGTTTGTTGTTAAGTTTTTGAGATKACCTYCGCCCTTSTACAATCTTGCATGTCTGCAACCAATTTGTATGAAGCAGTGAATAGACGTTGTTTAAWTAATATATGAGGAAGGGTTCRTGGATAATGTACCTCCATGGGMAAATATACAGGCCGRGAATCACTTCCAGA
>A3_330
TCCACGGCGAGTGAAAACTCAGGACAGGCGCCCGGATTGAAAGAAGCGAAAAGTTGGTGTATGGCAACACACATGACGTACCCCGCCAAGAAAAAGCGTACTACTAGTACATGCGAAGTAGAGTTCTGTCAGTCGGGGCAAGCGCGTATGGATTGATGATGCGTGAAACAGTAACACCYGTCTTGAACTTGAAGCTGGTGAAACGGTCTACAAATAGGACGTACGGAGTAGTGCTTCGCATGGTGGGCAGTCTAGTCACACTCTGAGAAACTTGTATCGTTTGGATTCTTGTTTCT
>A3_331
AGAAACAATATAAGTCTAATCAGCTTGACTGATCTTTCAGTACATTGCTCACATTGCTCAAGTAAGTAGAGGATTGGGCTGCCATTTTGTTTAGCCATTTAATCGCCACCCTAGTTACTTTGTTAACTGAGGATTATTGCATTTCGCTASGTTTATTTGGCTCACWGTCTCGTAGAGTTGATGAACTATCTTGCGGTCATGGCATATGTTCCAAGTCCAGAAGGATAGCTGACTCTAGAATAGGATCAACAACCCTGGACCTGGGAAATTTCTCTAGTGTAGTAGGAGTATCATACTTTACCTATTAGATTCAATGCTAATAAGTCATTAGCTATTTGTATGAGACGTTTTTCAGTCTAATCAATGCCGATTCAGGATATATTTATTACACACAAAGTTAATTCAACTGTAGTTTGTAGCTACAGGCTTTGTCAAAATGCATAATTTCGCTGCTTACAGGAGTGTTTGTGTGA
>A3_332
GGCGAGGATTGAGCATTCTTGTTATCAGATCTTTTGCACTATCAGAAATCACAGGCCAGGGTTCAGAATCAAAATCAATGACACCTTTCAATACAGCATCAAATATTCCTTGATGTGTCTCTGCATTATATTACATTCAGARGATCAGCCTACATTCGTCAGAAGAAAGCTCCCTTGAGTTAACTGGAGGGTAAGAAAAAACAATTACCTGCCCAAAATGGGGGTACACCACTCAGTAGAATGTAGAGAATTACACCAGCGGTACATACATCAGCTTCTGGTCCGTATTTCTTGCAGAGCACTTCTGGGGCAACATACTATGGGCTTCCAACAACATCGGTGAAAACTTGGCCTGAAAGGAATAGAATAAGAATGAGAAAGGGGGACATGATTG
>A3_333
GATGGATGTCGCAGTTAGTACGACGGCGAGAAGATCGGAGGACTCAGACGAGTAAGAGCTGCAAACATGGTGTCAGACTGCCGGAGGTGTCAGCCGTGCGCCGAGCCACCGAGTATGATCATACCAGATTAATTAGTTRAGTTAGATCTTCCGAGTTTTTTCCCACCACAAGACTCCTAGTAAGTTGGGACTCGCYTGATCTACGGAAGAAGATAAGCTGGAAATCCCAAATCTATATATCTAGTAGGCAAACAAAATGACTAAGTTACCCTTGTAGATGGATGGCTAGATATTATTGGTACTCCCACGGCGTTTATGGAGTACCAGGGTACCGTAAAAATCCTCTACTTCAGAAGACGTCATCTCTCCTTGTGGCRCCGAAATATAAATAGCTTCCAGTGCGATGTGATGCACCGCATTCCCCATCTCTATGGCATCATCaAAAAAATCATCACACATGGATTCGCTCTGGAACATGTATTTATCCCCTGATGTACTGCT
>A3_334
TGCAGGCAGAGGCAGTGTTTATCCTTGAGGGAGTCCATCCCGAGCAGCGGCATGGCAGCCTGGCCGTTCTGTCCCACTGCCACTGGTATTTCAGCTAGCATCCACAGGCGGCTGGTGTGGGGAGTGCTGGAAATACTAGTCATGTCACCGTCCAGTGTTAGTAGCATTTCTTGAAAGGGAAAAGTCAGCACACACACACTCTTGGCGCCAGCTCCAGGATCCTCGCTTCTCCACAGGGGGGATGCTGTCGCCAGCTACTAGCTGTAGCCCAGCACTCACTCAYCACTACCCGGGAGTAGGAGTGCGTGATGTTTGCGGCGTGGTGAAAGGTCACATGGAATTTGCCCGATTTGGAGCCTGCATGCCATGCCACGGGGATCATGTGATCTTAtTTTTTTTGTCTTGCTTTAATTTgagGAGGAGTTGATGTTACATTACAATAAGTCAATAATGATAATGATCCGGCCGCGTGGGTATCTTGTGATCCTGGTTGGTGGTTTGTTCCGTTTTGTTCGCATCATCCAAAAACTC
>A3_335
AGAAGCTCGTTGTGCTGCGTGAGCCCGAGGTTGAAAAGCATGGTCAAATACGGCGTGACCGAGACGACCGCTAGATACAAACATTACTGTAACATTTTCCCTCTAAAAACACACAAGGCTTGTTTAAAAAAAACACACACACACAAGAAGGAAGGAACAAGCTGAGAAACACATACTGGAGTAGCTAAAAGGAGATGAGGTGGACACCAGCTAGCGGTCAACGCGCTAGCTACTTTCCCACTCCTCGGCAGCTAGCTAGCTGGCCATGCTATTTCTGTTTTGCCAGTCGTTGC
>A3_336
AGAATGATATGCTGGAGGAGACTTCAGATGCAGAGATGAAGAATgaaGAAGGTCATGTGCTAACTTCCTGTGTGACCAGTGAGATTGTGGAAGTGCAGGAGGTTGTTGAACTTATGGATAGCAATAAGATCCTCATGRGGGATAATCAGGAATCGCAGGAGACTGATGATGCATATGTGATTAACAACAGTGCAGTTGAAGAGACCGTTCATGTATACTTGAAGGACAATTACATGGAGGCCACTCATATTTATCCTGATAAAATAGTAGGTCAGGAAACTGTGAGTAAACCATCAGTTGGTCCAGAATCTTACATGATCTTGGGTGTATCCTCACATAATGGTCAGCTGCAAAAAAtCACTAGTTTATCTGGGAAGGGTGATACAGTGGAAGACATTCTGGTCATGAGAACTGACAATAGTATAGCTGAGGGGCCGATTGGTGAACCTCTTAGTGCCACTGGACATGGAGAGACCCTGAATGCATCTGTGAACAAGTTAAGCTCAGTGAGAGGAGACGCTGAACCTCCATCAGTTTCTAAACAGGAAGAACCTCCAG
>A3_337
CGTAAACCATATGTCGTAATTATGAGCTATTCTGTTGAGATGAACTGTCAACTGAAAAAACTGATTCTCTTACTGCGGTGCCCCTATCTTTGTGTTTCAATCTGATTTTCATCTGGATTGCTTCTGCAAAATGTTATGCTTGCATGCATGCAGGCGTGTTTCGTAGATTTATTGTTTTTACTGATAAAGCACGTCCAAATAAATGATTTATTTATCTTCTGCAATGCAATTTCACAAACCAGGATGCATGACCGACATGGTTTATCATTTTACATTTGTGAACATTAGATGTGCTCTTTTCATTAGCTTAAAGATGGCATGCCCACAAAACAGATTCAACATTAATTTATTAGTTGTGCCTATGACACTAGTTACATGCTAATACTATTTCATACCCATTTCTAGGATACTGACACTGCTACTGCCATTGGATCAAAGTCATACAATGCTCTTGCTTCTGGGCTTGCTGAATTTAAGTCAGGGAAACCAGCAGAAGAGGATAAACATGTTGTGGAGGAAGAAACTGTTGATTTTGCTGCTGCAACAGCAGCAGCATTAGGGGTTCCTTCACCTAGTGTTTCTATCGGGAGATCATTTGATGAGAGTACACTCCCAGATTCAGCTGAACTGCAAATAAGACGAGGCGACCGTGAGGAAGACGAGGAACTAAGGAGAATCCTTAGTCTATCCAAAGCTGAAAGCACAAATGCTGTTGATGGTTCTGTTTCATTCAGCACTTCGCAGAGTCACTCATCTTCCAATGTAGAGGATACACCTCGTAGTGAAAGCTTTCTATTAGAGGCCCCTGAGATAGCAGGACCGACAAATAAAGAGGAAGAAAGCGATGCTTTCGCTCATGGTTCTATATCACAGAACACAAATTCTGATGCTAATGTTAGTGAAGTTGCGT
>A3_338
CGATATGTTATGCACGAGGAGAGGAGTTCCTAAGCACTCAATTTTGTCACCTTTATGTGCAATCCAGTGTAGGCGATTTGATATGTTCATGTGCAATGGCATAGAAATGCCTTGGTAACGATTCAACATAGATAAGGACAAGCATCCAATAACATGATACTACTACGTATTCTCTTCTGATTGTTTGCTGTATGCTGTGACCGTGTCTGTGGTTGGTTGGGTGTAGAACAAATTCGTGGTTACGCTGGT
>A3_339
ACTTGGTAGGTGTACGGCCTAAACGGGGATTTTTAGAAGGGAGTTCGTGTATTATGTTTCATTTCCACTGTGGCATGGCAGCTTCCAGCATTTCGCGAAATTTTAGCCGAATCTTTGTGATTCCACTTGCGTTCTGTAGTGCGAGTGTATGCTTGTACCGTATGGGCAGTCTTTAAGTTGGAAAGTCATCATCCATTAATTTCCAGTTCGTCAGGAGAGTGTACAAAGTCTACTCTTTTTACCGTTTGTTTCTGCAAAAGATGAATCATCAGGGTCCaATCTCCGTTACATATTGGCTTAGTATCCACCATGGAATGTTCTCATGATACTTCTCTGGATCTG
>A3_34
TGCCAAGAGCGCATGTGAGGCCAAACCGAACAGGTTCATAATCAGCTTTTAAAAATCAGCCAAGAGAAGCACGTTCAACCTCACTGGAGAGAGAGCTGCTATCAGAATTAGGAGAACAAGGGCTGAATCTTGAAGGTGATTACAGAAATTCAGTCTTTTATACCTTTATCAGTTAAACTATATATCTTTTTTGGTCTGTTTGTTTATAATCAGACCAGTATAATATGACGGAAGATCATCTTGCAACCCTTGTGATAATTTGTTTAAGAATAGTTAAACTGTATTTTAACAGTATCTAGCATCAAAATGTCACAGAAATGCTACTTGCATACAGGAAGAGACCAGCTTCAACAGTTTTTGTGTTCATGACATGTAACTTGTGTCTACTAACATAAGTTTATTGCATCATATGATAATTTTTTGTAGACCGTGAGTTTACCTTCTTGGAAATGTAGTTTCTTGTTCAAGCGATAAACCTAGTGCCTAGGTACATAAGCTTATTACATCAGATGACCAATTTTTTTACATCAGAAGTTCTTTTTGGGATTGGATAGAGAAACAGAACTGAAATCCTCTGACTTTCTTATCATTATGATGGTATAATATATCGTCCTCAGAATCTGTTATATAAATGACCATTTTCCAGTTGAGATTTATTTTGGTGATGGAGAGTTTTTTGAGGACTACGAAGTGCTAATGGTGCTAGGTACAGATTCGTTACAGATATATGCTGGAGTTGCAGCAGTATAAAAGGCCGATCACTAATTCCTTTGTGCATTTTTTAAGTGTGCACGTGCAAGTGTTAAATTGTTGGGAAGTATATATTTCTATACTGAGGTTTTTTGTAGATTGCCTATACTAGTTAATGGCTCAGCAAACAACACTTTTACACTTCCTCAGCGTCTCCCACAAGGCAGCTGCAACCTGACGCTTAGCGTCTCCGGCAAGGGAGCTGCAACCTAGCCCGCTCTATTCTAGTATCTCTCAGCTGCAACCTAGTCATTAGTATCTCTCAGCGTTTCCCGCAAGACAGCTACAACCTAGTCCGCTCTATT
>A3_340
CATAACCAAAATTGACCATAAGTTAGTTATTTGAAGAGAAATTGATTGCACGAATGGTACAGAAAGTCAAACGGTTACCAACTCAATCACAGCATTCAAGAAATCGTTTGTGCGTTGCCTCTTAGGAGGTTTGTAAACAACAACTCTTTCTTTCCAATGAAATGAAACGCAAAGGTCCTTTGCGTTTTCCCGGAAAAAAAGAAAACGCTAGAAAGATTGCATGAATGGTACAGAAGGTTACAAAGATAGCCATTGAATCGCATTCTAATTCTGAGCATCTATAGAAAGTGGCAACAAAGGGATGACAGGTGCAGGCAAGTGGAAATACAGAAACATGCCCCAAGTACTTACAATCTCAGTTGACGCCCTTTGGAAGATGCTACTGCTTCTGGGTCTGAAAATTAGTGACGGCAAATCAGATCAAAATACCGCGGTATATAGTCTCCTTTTAGGAAACACTGAATGAATAAAATAATTGTTTACCAGTCTGGAGAGCCGTATGCACAAACAGAGGCCCAAGGAAGCTACCACCAATTCCAACCGAGACAACATTTGTCAATGGTTTCCCAGTAGCGCCAAT
>A3_341
GTTGGTGCTACTGGGAAACCATTGACAAATGTTGTCTCGGTCGGAATTGGCGGTAGCTTCCTTGGGCCTCTGTTTGTGCACACAGCTCTCCAGACTGGTAAACAATTCTTTTAGTCCTAAACAGAGACTATATACTGCGGTATTTTGATCTGATTTGCCGTCTGAAAATGTTACTAATTTTCAGACCCAGAAGCAGTAGCATCTGCCAAAGGGCGTCAACTGAGATTGTAAGTACTTGGGACATGTTTCTGTATTTCCACTTACCTGCACCTGTCATCCCTGTGTTGACACTTTCTATAGATGCTCAGAATTAGAATGTGATTTAATGGCTATCTTTGTAACCTTCTGTACCATTCATGCAATCTTTCTAGCGTTATCTTGAATACTGTRATTGAGTTGGTAACCATTTGAATTTCTGTACCATTCGTGCAATCAATTTCTCTTCAAATCAAACAAGTAACTTATGGTCAATTTTGGATATG
>A3_342
GCCCCCATAGTGATTCCGAGCAAGTCATACAAGGCCAAACGTGGGCCATCGTGGAAGCAGTCAGTCCACGGCAGGAACCCGACCTTATCCCTTCCTCTCCTCCCATCCCATTTCACTTGTGTTTTGACCAAGGAAGGTCATGCTGAGCTTCGTTGAACGGAGGTGGCAACAAGCTCCTCTGCAACATGGATCTCCGCTAATAAGGTCTTCTTCTGCCCCTTTGCCATCTGGGGTGTTCCTCTGCTCCGATTTGTTCTTCCGACCCGCCGTGGTGGTGAGGGGAGGGAGAGGATAAGTGGAGGTTCCTGCGGAGGGGGAGGTGGCTGGGTGTCTTCCACTTTGTAGCATTGGCGCGACGATGAGTTGTCGCTGAAAATTTGCTTCCAAGGTGGGAGCCGATGCTGAAGCTTCTTGATGTGAGCCCCTATTTCAGTAATCGTGTCCAACTCTGTGGACAAGGAACTACAGCCCTCTTTCTTCTCTCGGCTGGCCAACTCTGTGGACAAGGAAAAAGCTACATTGACGGCGGCTACGTACGGTGAGCTGCGGTTGGAGTTGGTGGAGCTCGGAGTCCACGGAAACCGCGTATT
>A3_343
SACATGTAATTTCTCTTGTACTGYAWCATAKASATCTTCTCTTTTCTTTTCWATCTGGWARCAtKAGCTTGGCTGTGATCCAACCTTCWSTCTTCTTGTTGCTGAAACTCACTCAGTTCCTGTTCTCATGATGGGAATGAATTCAAACACATTCATAACACATAAGAAGAGGGTTTASACAAAACRAKTTTCASATACACTATTTCAGGTTGTCCTATGAATGCACTGATATAGTATATGAGCATGGAACTGCCAAGTGAACAATTTGCATATATAGGTCGTATATAAGTAGCTACAACATGAACTGGCTACATTACARAATASCTCCGATGCTCCTAAACTTAAAGACAGCAGATATATACACCAGCAACATAWAGCCTCTACAAACAATGATGGAACGAACCGTTTACGCCGGCTAGTAGTTCAGAGATCTCCATACACCAACCAAGAGAAGCAAAGGGCCCGTCACCAGSAGAGCSAKCCACAKCAACCGCACGACAGAGCCAGTTGGTTGTCTTGTTTTCTCTGAAGATGGCTCTGCCAGCACAGGGTCGCTGTTCTGCGGCAGTGCTCTGTGCAAACTTTGAGTAGTGTCGTGTTTCAGCCTCCGCGTGAGACCGGCTCCGAGAAGCGGCTTGATGTTTTCCAATGTGTTAT
>A3_344
GTGGAGCGAAGCTCAACATCATGGATATCAGCGGAATTCCCCAATTCTTATGCGTGGGATAGTCTGATTGATCCGGCAACCGTGCATGCCCATCGCGCGAGGTTGAGGCCAATTTTTTTATATAGCCAACTCTGAGCGATGTGGCGTTTGATCCGAGAGCCATGCATCCCTAGCAAATCTATATTTATATACCTAATACCTAATCTATACCTAATAATAATCTATACCTAATAATAAAGGACGGATTGTTTCTTCCGGTCCAACACTTTTTTAGACCTTTTTGTCTTCTCACAAAATCACGTATTACCACCAATGTCTTCTGGACCGTGTTGCCC
>A3_345
CTATTCATTGCTGGAAGCATACAAGGCGTAATCACAAACTATAAACCAGGAGATAGCAGTAGTGATAACTGGGGTTCAAGTCTGAGCGAATTTCTTGTATATCACCACTGTGGGGTTTTATAGAAAAAGAAAAACTCTACGAGGCTACTCCCTCGCATTGGACTAGTTATTTAGAAGATAACAACAGTAGCCTGATAAAATTAGTGGACTTACCGTTTCAACGAAAAGGAAGTAGTGTGCTGGCCGGAGGAGACTCTGAAACAGAAGATTGAGAGGGGCCCCGCAAATGGCCGGAGTGAGACACAATAATGTGCCGATACTAAAGAAAATAAGCTAGTAGGAGTATCATTGTTCCTCTTAATAGAAAACCCTTTACTACGCATTTCCAAGTACTAGGATGCATCTGAACGAGTGAGGAGGTAATATGGCGAAATGGCAAACTAGATAGCTGAATCCACAATAACTATAAATACACACTGTAAACCAACCAAGAACTGTGAAATCTCTGAAAGCGTTGGGCACCTGAAACGAGTTTTTCTGTGCGCATCAGGGGAAGAAGCTCAAAAAGCTCTACAGATGATCAACACAAGGTGATGCAATGAACAAGCGTCATCGGCTAATTTGCCAGCAGATACAGTACCCTTTTTTTTACCGGAA
>A3_346
GCATGAGCAACTGCAACTCAAGTCAGATTCCAGCAGAGACGAGGTGCAAAGTTGGGAAAAGAAACGGAGGTGATCCGGTAGATGCAACCCTGTACCGCAGCATCATTGGAAGCCTGCGTTACTTGGTAAACTCAAGGCCTGACATAGCTTTTGCAGTAGGCTTTGCCAGCCGGTTCATGGAAGCCCCAGGTACACAACATTGGGCACTGGTGAAACAAATCCTGCGCTATGTGCGTGGGACACTGGGTTATGGATGTGTCTACAGAGCTGGAGCATCGGAACCAGAACTGATCGGTTTTAGTGACAGTGATCACGCTGGTTCAGTGGATGACCGCAAGAGCACAACATGGATATTGTTCTTTCTTGGCTCAAGCGCGGTTACCTGGTCCTCGCAGAAACAGAAGACGGTGGCAACATCTTCATGCGATGCAGAATACATTGCCGCATCTG
>A3_347
TCAGTTACTCAGGTTCAGCCTTAAATGGTGAAGAAATTTATTTGATCTGAAGTTATTAAACAGTGTTAGACAGACAGTTCCTAAAGGAGACAAATGCCCAGTTAGGCATCAAATGTTAGATATCCTAGTGCCTTATCCGACCATCGGCACGACAGTATGCTCCATACAATTCTGAATTCTTCCATTTTCCAAATTATTCCGCAAGGTGCAAATGGATCACTAAACCTAATCAGTACGTTCTACTACTACATTGCAAATTATGCTCTTTTCGTTTTGTTCTTTTGTTACCCTGGAGTGATGATTAATGCTTGAGATGTCTGGTTACCTTGAGGATCTTAGCTGCATAGGCCTTGGAACGGAAGGCTCGTAATGTTCGTTCACCAACGTGAAGGACAAACGGCACAGCGATGTACATCCACGT
>A3_348
CCATATCCTGACACACTGCTGCTACTTCTTATCCTGACAAAGAGCTAAGATTCTTATCCTGACCCTCTTACTTCTTAGCAGCGTACATACTTGACTTTGGTGGCATATGTTCACAAGCATTGTTAGTGTGAACATGGACGTACTAGTACTCGCATGCATGCACGTACTACATTAAGCAACAACTTAATTAATCAACAATGTTGGCCATCATGACGTACAGGTTTGCCGCCAGGACAGGGTCGTTCTTGACGATGAACTCGGGCACCTCCGGCTCCGTAAGGGGCTGTGGCTTGTAGGAGAGGACGTATTTCACATACGACGCTGGCTCCTCACACAGGATCTTCTTCTTTTTCTTGATCGTCTCCGTCGTCATCT
>A3_349
CAACATCCAATCTGCAATTCTGCAAGTTTGCACCTTTCYCARAATCATCATTCTAAGTATATCACTGAGCTTTTGTGAAGTTTTATGGTAGATATCCTCTTTTCAGAGAGGCAGTTATAGGATCATAGGTTATCTGGGACCATTTGCAAAAAGAATCTACAAAGTAARAGCCCATTGTTTACAGAAACCATCATCGGTACAAATTTCATGCtataTATGTATGGTCAAGCCTATCACACATTTAATTGTTCATCCAGAGAATTTTAAGAATGGAACACGTTCACATCAGCTCTGACTAGTCAGTACAACTTTACGGCTTCAACACATATCTGGTTACTCTACAGGCCCAAAGGAAGTACCAAGCAATTTGACTGCATGAACTCATAAACTCTACAGGTCTTGTGGTACATTGCTCCACAGCAACATGATGGCCAAAGCATCCAATTAGGTGWGATCTATGCCAAGACATTACTGCATCT
>A3_35
TGAAGTAACCCAGGTCAGTATACACAAAATGAGGATTAAGCAATAATTGAACAAAACATTGGTTCACTAGGGGAACTGTGAAAATTTAAACAGCAGTAGCAGAAAAGGTTGGAGAAGTTTTATATATCAAATTGGCCACGTGAGGGGCTGATCTAGGAGAAAACCTTAACAGATATAGACATGAGTGCTCTATCATGTGTTACAGGCTTATTACAGCCTACAGACATGGAGTTGTCGCGTAGAAGCACTGGACGAGAGCCAACCAGGCTTACAGCCTATAGATGGCTCATTTATGGATTGTACAACCGTTATTGACGAACTAAAACCGGCACTATCTATGGAGCAGTGGCCAGCAAGCTCAGCACAACCCGCATAGATGCAGCAATAGTCTATGGGGCTGGAGGTGTTGCTACATTTGACCCGTGGAAAAGGAAATGCGCTAAGACCGCAACATCTGGGCAATATAATTTTCCTTTTTTATGATTCCTCAAGGATCCTGGAGCTGCTCCTTTGATGGGAGAACCAACCCATGCAACATACAATTGCATAAATTTGAGTGCTAGTACCAACAGTTTGGAGTTGTGAGCATTACAAGCTGAATTGGTCAGACAGGTAATC
>A3_350
AGCATGTCACGAACAGACTGAACAGCTCATGGAGCACCCCAACCACCCGCTTCTGTGAAACATCGCTACCCCGGGGAATGTGGCTGAAATCCTCATATGGAGAGACATAGGGCAGCTTCTGGAACCCCTCCATCCAATCTCCAATCTTCCGCTTCAGCCGAAGACCCTTTGACGGGAGCAATGGGATGGGCACCTCGTCTGCCGACCCAAACCTCCGGATGGCACCCATCTGGAGCACTGACAGTGGCATTTCCTGATCTTTCCCATCATCAATGAGACCCAGCTCCTTCCCATCGTTCTCATCCTTGGGACATATGACGCCGTCGGAGGTTAGAATCCTGAACCCATCTTGCCCAATGTTGAAATCCGGATTCCTGAAGTAGTTCTCCGGGAGGCCGAGGTGCCAGAGCATGCCCTGCGCGACGCTGAGCGGGATGCGGCGGGACGAGGACATGAGGAGGAGGCGGCGAAGGCGGGAGGTGATGTCGGCGCGGCGGGCGGCGAAGACGTCCCGCTCCTC
>A3_351
GTGAAGATGTCGCCTCTGTTGTTGCCGACACCCACGTTGTACGAGCCGCCAACGGCAGCGAGGCTCGGCAGTTTCCCTATGCCTCTCACGCCCACGAAGATAGAGTATTTGGAGAGGGGGCTTCGCCGTACGACAAACTGCATGCACGACGCGAGGCAGAGGAGGACGCGAGGCAGCCGATGTTGCTAGCCTGCGTGACTCTAGATAGTTGCAGCTAGATTTTGTATTCCCTCAGTCCCAAAATAAGTGACTTGCATTTATCTAGATTACCCTAAAATAAGCACAACCCTCGGATGCGCGTGAGATGCTCTACAACTACACTTGCATCCCCGCTTTAAGCACAACCCTCGGATAACCTGTTTTGTTTTAATTATTGATGAGATCATGTTTTTCGTTTCTAACGTGTGAAGAATTCATCTTTGTAACAACCTTCATCTTGGCAGGTTCGCGAAAAGTAGAGCAGTCAGCTAGAACCAAACAGCCTCCCGTGCGATCACAAAACATGCCGACTGTCACGTCTAAATGTGCTACTGCTTGAATAGCATGTGGTTTCGTGAT
>A3_352
TGTCGGAAATGTGCAAGTASGGAGAGGACAGTGCTTCCGTTAGGAATACAAGTACAATGAGCTGCTGAAACTSTGACAATGTCTCACATSTTGATCAAGACTCTGCATATGYTGATGTTTGTGGTCCGAAGAGCATGGCCCCAGGCTGGCCGCTGGGCACCWACCCGTCAtACTGGTCACCACTCACCAGAGCCTCTATGGATGGGTACTTACCACAAATTATAAAATSTTTTAGTCTGAAGAAATAATCTTTGCAACAACTGAATGTCAAAATTCTAATCATCAGWACCTTGCTTGMGAATGCAGATCGTTTTGTCCACTGTAACCAAGGTATGCTcTGTGAAAAAAAATGCTACTGACAGAAATTCATGAATGGAAGTATGAATTTMTATTGGTCCATTGTCTAAAATAAGAATGTTGTTATGTTCGTCTTGCAGGTAGATATGAYTGCATCATGCCTGAGGAGACATTSTACTATGTGAAGTTC
>A3_353
TTGTATATGGAGGAAGAGATTCTTAGTGTTGGGATGGGCTCTCTTAGCTTCCCTCAGGACTGCCTTCGCTGCCTTCACTTCCTTGCGGCCGCTGGCAGCGCAGTCAAGGATACAGTAGACATAATTAGTCCAGCGCTGACAACTTTTATTCTTCCAGGGCACCAAGCTGTCCTTTCTTCCAGCGCTGGCACTGTATACCAGTGTTTGAAGCATCGGCAATGCTCCTTCTCCAAGAGTGATCTCTATGTTCGTCATCAACACTTTCAGCTTATGAAACTCATCACTACCAACGGTATACGATACACAATTCTTCTCCGCACAGAAGAAACAGAGGTGGACGAGCGACGGCAACCTTCCGAGGATTTGAAGGTCCTGAGCTTCAACCACCTCCACATGCAACTCCAGCTGAGAGAGGAGCGGAACCGACAAAGCATTCATCCATGACGGCATCTTGGGTATAAGTATACT
>A3_354
AGACTTGAAGATAAAAAATGTTTGATTGTACTGGATGATGTCTGGGAGCAAGATATATACTTCAAAATGCATGATGCTTTCCAGARTCTCCAAGGAAGTCGCATCGTCATTACGATACGGAAGAACCAGGTCGCAGGAATTTCTTCTCCCACCCGTCGCCTTGAGCTCCAGCCATTGAGTAAACATGATGCATTTGAACTCTTCTGTAGAAGGGCATTTTACAACCAGAAGGGTCACACTCACACATGCCCGAAGGATCTTGAGATGACTGCTACTGCTATCGTTCACAGGTGTCATGGCCTGCCCCTGGCAATTGTTAAAATCGGCAACATGTTGTCTTCAAGACAAGGATTACAGATTTGGGCACAAAATTACAGTCAGCTTCAAAGCGAGTTGTCAAACGATGATCATGTTCGTTCAATTTTAAGTCTGAGCTACCATGAACTTTCATATGACCTCCAAATCTGTTTCTTGTA
>A3_355
GGATTGAGGTTGACTCGCTCGTCGGCTCAGCTCTCGTTGGGATGTATGAGAAGTGCGGAGAGATGGGGGAGGCRYGGAGAGYGTTCAATGGCATACCTGACAAGGATAACGTCGCTWGGAATGCCAYGATCACCGGGCAAGTATTGACAGATCCACTTCGTTCCTTATTYWGAAATAATCGYTAATGAATGCCATCTTACCTGGTCTTATCATTTGYGTATGGRATGTATGATGGCGCCGGCAGGTACGCTCAGAACGGCAYGTCAAAGGAAGCCATTTCATTATTTTACAGCATGCGGCAAGCAGGGGCACGTCCAGACAAAATAACATTGGTAGGGGTGCTCTCGGCCTGTG
>A3_356
GACCTGGTGGTGAGGATGTGCAGGCGTTTGAGCCGCGGTATGGGCATGGCAGCAGGAGTGTGATTCGTCGTCGTCTGGGTGTGGTTATCCAGAGGCGGGTTCGCTGCTGCCGCGAGGGGAGGCTGCTGATTATCTTGCTGCGGATTTGGGGACGACGCAATGGAGTCCCGGATGGATCAGTACGAGATCATGGAGCAGATTGGGCGTGGTGCCTTCGGCGCCGCCATCCTCGTCAATCACAAGATTGAGAAGAAGAAGTAGGATACTGTTATTATGCTCCAAGTATTGGTTTTCCTTTCCTTCACGCCCGTCGGCTCTGGTTGACATCGGTATGCTTTGTGATTTGGTTGCAGGTATGTGTTGAAGAAAATCCGCCTCGCGAGGCAGACGGAGCGCTGCCGCCGGTCTGCTCATCAAGAGGTTCGTGAAATCCTTGGGCTTTGTTTACCGACCGATTCACGGGTGCTATTTTGAAGGATTGATTAAGAAGACAGTAAAAATTGCAGATGGCTCTGATTGCTCGG
>A3_357
CATACAGGGGTTCTAGTAGTACGGAAAGGAACTCTGATAATTCAGCTAACTACCACCAAGAATGAAATTTTACGCCAGCGACTAGATGCATACGATATATGCCCCTGCAAGAATTGGTCAAGATGAAAGATATTTTTTCCtTTTTTTTTTGCAGGGAAGATGAATGACAATTGTGGGAGCAATCATGATGCGTGCCAGCTGCTGCTTACATTCATCATGCAGGAATTGTAGACGTTGATCCAGAAGGCCAGCTTGTGCAGATGGGAGAGCCCCGCCAGGTCAACCGAGGCGAGCTTCCGGAGCAAGGCC
>A3_358
GTTCATGAGCAAATCCTGAAACAAGTAAACGAGTAATCTGGTAAGAGCTgGAAAATCAGCTATTAACAAGATTCAGCATGAATGTGTTTGTTAAACTTGAAAATCAGATCTACAATACTTTTTATATCTTGTTTAAAAACAAACAATGTGCTTGATGCCTGTACATGCTAGAAATGGAAGGTTAAATACTGAACATTTGCTTTGGTGTACATGCCAGAAGTATAGGCTCCACCTACGATGGTTAGATGCTTTGAAATCACAGCAATTTGGCATCTATGCTGCTTTGGGAGGTAGAGACCCCTTTCTTTGCATGAATGCATTTCTGAGACTCCAAGGTTATTACCAAGCTATCACCTCTCCTCCAGCTCTATCATCATTCAGTGCACAAGGATTGCTACATAATGTTAGCAACGAGAATCAATCAGCGGTTGTGGCTCAGGCGGTGTCTGTTCAGACTGTTGGTGGCAGTTGCACTGATGCGAATATGTATAGTCATCTCAGCCTATCAGGAAACCAGCATGCAAACCTGGCACAAGGTTTAGTGCCATCGCTCGGGCAGGTCCAACTACAACAGAAGTGGATGAGTGCAGACAGCGGTGACCTGTCCGCCATCGTTACTGGGAATAGCCTGGCTACTGGCACCGTCCAAAGTGTTATTCCAAGCAGCCCATTACTGCCTCAGGATCTTGCGGAGTGCACACAAGCAAATGTGGCAATCCAGCCATCAATAAGAGTTCCCT
>A3_359
CCATCTCTCCCTCGCTTTTCCCCTRCACTGCACAGTACTACGTACCTGTCTGAACGCATGCATGCAGATGCAGGCCACAGTACTGGATGTGCAGTGCTGCGGTGAGAGCAAGTTTAATAGTATAGYCTACTGTTGGCTATAAGCCACTGCCATGTCATCTATAGTTATCACTATAGCCAACAAGTACAATAGGTAACTACAAACATGTACTAGTTTACTAATACATGGCCCGCATGTCACTCCCACAAAGTGCTTAGGAGCACGTGTTGTAGCCGGCTCTTAACTTACAGCCAGCTCTTCTTCTCTTCCTCTTCTCTCTCCTCCAACTCAGCCAAAATATAGTATTTTATCTCTTATAGTCAGCTGATGTCATCTTATTGTACTTGCTCTGAAGGAGAGGGAGATCGTCGGTGGGGTATGCGAAATCCAGCATCGCTGTGGGAGTGGCACACACT
>A3_36
ATACCTAGCTAACAGACTGACAGAGTGATGTATGTATCTTTTTTACTTCATTTCTATCCGCAACATTTTCTAATCGTACACGTAATTTATCTTCAGCACTTTGTACATGGCAAGAACTCGCTCACAGATTTTTCTACCTAGTGAGTGAAATCTGCACGCTTTGTACATGGCATCAGTACCTTTTTCCATTTMAAGAACAGTTATGTTGACTTCACGGTTGGAGATCTCTCTGGGCAACCCAACCTGGCAGCTATGCCGACGATTTCATATACTACCTCCTTTTCAAAATACGATGTCGCAGATTTCTCAAGATTTAAACGAATYTAGACACTATTTAGTATATAGATTYAAATTTTGATAAACCTAYGACATATATAGATTCAAATTTTGATAAACCTACGGTATCTATTTTGAGaASGGGGGGAGTACTACAATAATTTTCTATTTCCACCGAAGTAGACTGAAATGAGTGGCAGAGTGATGTATGTAAGC
>A3_360
AGGAGTTAAAAGCACAGCTTTGCCAGAGAAAACTGTCCATGACACTGTACATGTAGATTTTCATGAAGCGACGGTAGCAAAGAAGGACAAGAAGCGTTGACACTGGCGATCACCAGCGACGAGTATGATAATACTGCTCCTTACTGTCCTcTTacTACTACATTGTAGCCCCTTAAACCTGTGGTGTATGTGTGTGTTTTGAACCTATGGAGTACTACCTTGTTCTGAACCTCCATTCTAAAAACGTATCTTTCGTGCTGTGCTGACGATGTTACTAGTAGCCAGTATGACGAGCGTC
>A3_361
TGGGCCTCGTCTTCTTACTCCAACCTCCCGGGAGCTTTCTCCCTTTGCCCAAATCTCCGCAGCCGAGCACACCGCCGGTCCGCCGCCGAGGGCGATCAATGTTGGCTCTGAATCCTGGTGCAACCCCGGTGTTATTCACCCCATTTCTCCTTCAAATCGGTTATCCTGATGCTCCCAGATTTAAACCCTTGATTTGGTTTTGCAGCCAGCATGGTGGTATGCTTGGGCTCCTCTTCCTCAGTTCCGGGGCGAGGTCGCCGCTAGGTTCTGTGGGTTGGCGTGAAGGCTCGGGGTGCCTCGCGCACTGCGGCGCACGCGTGCCTGCATGTGTGCGAGTGTACTGAGTGCCGCCGCCCGCCGTGCCGCGCTGCCGCCATGAGCAGCAGCGTGGCATCTCATGGCTCTGGCTCCTCTCCAGATTGGTGTTAGTGCAAGTCCTCTCCTCTCTTTACTTGTTCATTTTCCTTGCAACTGTATCCGGATTAATGGTTTTATGGTTGATACTTGATGCAACCTAACCATATTTTGCCTAAGGAATCGTGTAACACTCAATCCTGCCAAGATCTGAAAGCGCCCATAGTTTCTAGTTTACTAAATCACCTAACCGATTTAGGTTTTATTTTGGCTATTGGTGCTATTTAATCCCAAAACTGTGCATGGCCATTTCTTGTTCAAGTCTTGCTCCTGCAACAGAAAATTCTACAAAAAAACATAAATAACAAGTGTGAAGTAGCTCAGTCATGTTAATTACTACATCTAGAACTAGAAGTACAC
>A3_362
AGCATGTCAGCATTGTTGCGGATGCAGACAAGGTGAGGAGGTGCGTGAAGGCCTGCAACACCAGCGCAAGGGCACCTGTGGTGGTGTTCGTGTCCAAGATGTTTGGGCTGGCATACAAGGATCTGCCACCCAGTGGGGTGGATGGCGAGCTGCTCAACCACACCACCAATGGATCAGATGATGAGTGTTTCCTGGCATTTGCGCGGGTCTTCAGCGGCGTCCTCCGTGCCGGGCAGAAGGTGTTTGTGCTGTCGCCTATGTATGATCCTCTGAAAGGGGACATTACAGGCAAGCATTTGAAGGAGGTGGAG
>A3_363
GAGAAGGAGGAGGAGGTAGGGGTGCGGTGGCCTAAGGTCGTCGGAGCGAGCGCGGTGCTGCTCATCCATGGTCTGTGTGATTAGCGGCCGCGGTGGGACCACGCTCGCATCTGGCCGAGCAGCGCGTGACATGACGTTGCTGTGGCGGCGTAGGGTGCACAGGGATGAGTGGCGGTGCACAACATGCGAGCAACGGCGCGAGGAGGTTTGATCCCCCGGGGTGATGCATATCATTTTTCTTTTCAAAATGAGACAACTACGTGATTAAACCCGTCATCTTTAATTTCACCTTTGGTTGGTGATTGCCAATCCATAATAAGGTGTACAAAAGAAAAGAAAAGAAAAACAGAAGAAATGTGCAGGATTGGGAAAAAGACCGGAACAACAAGAATGCAAGACCGGTCGGTTGATTCGGAAACTCTGAATCAAGGCCTTCCAATCCAGGCCGTAGACCAGGGGTGGATCGTACGGCGCCAGAAACGTGGGAGTCAGG
>A3_364
GTATATACTGAAGGAGCCAAAGCCAGAGCATATGCCTTTCACGCCCGAACCTTGACATGAAGCACCTAAAACGATCCTATTCTGGAGTTGGATAGCAACCATGCTTGCAGTTTAAATAACATACGTTGGAACTTCAGAAGACTTCCGGTCATCTACAGAAAGATCAAAATCTGAAGACAAATCAATAGTACATAGCTTAGCAGTCCTAGGAGAACTAGGAACAATGATATTTTGTTTGGCCAGTATCCCAGACAGGGCCGGCCCTGAGGGGGGTCTAGAGGGGCAGCCGCCCCGGGCCCTCGGTTCCAAGGGGACCCAAACTAGGTATGACAT
>A3_365
TTAGCGCTTTGGTACAGCAAGAGCCTTTTGAGATTGATGACAATTTGTTCGTTAGATTTATATTCACCACAATGATCGCCCAAATCATAGGGCTGGTAATGGTTTTAGAACAGGTTGGCTGATGGTCTTGGGTGTTCCGTTGGACTACCACACTGATTATGACATCTCCAATGCTGTTGCTACTTTTGGGAAGTTCCATCATTGGCATCAGGATGATGCTTTCATTGAAAGAACTATGATATATGCTTCATATCAATCACCTGCTTTGGTTCCTAGAGATATTGTGTTTGGTAATAATGCARGTTTAGGGGATAYCCGTGAGACTTGGACTGCACGTGTTTATGTTCTTGATTCTCCTAATGCTGGTATGTTGCCTGCGGATGAAGATCAGATGCCTCCGGATGGAAACCCTCACCCCTTGCCTGGAAACTTGATAGTAAACARTAATATGTGGGTTCTGCCATAGAACCCTGCGTTGGGGTGGAACTATGAGCCGTTACATGGTCAACGGCAGCAGAATAACCAACAGCAAGGAGAGCAGATGGAGGAGATGCATGAGAAGTTGGTAGAAGCGCCTGTGGAAGAATTTGTTCCGGATTCCATTGCACTTGACCCCT
>A3_366
TGATGGAGGATTTTGTGGCTACCAAAGCCGCTGATGAATATGTGTTCAACAAAATTCCGATCTGGGTGAGAATTTTCAAGCTCTCTTTAGGGACGATGAGTATTGAGTATATGACGATAGGAGAAGACATTGGAGATCAGATTGGGGAGTGCATGGAGGTGGATAGGGTGGAGAATGACTTGGCGATGGGCAAATATATCCGAGTGATGGTTCATATGCTGATTATAAAAGGGAAATGGTACTACTCTCTCGGAGATCCCGCGATTCCATCGCCTAGGTCCCTGCGTGCAACACGATTTGCATCATGGATTGGGCCCACATGACCTTTGCGTCCCCACGTCCACCTTTTTTTTAGATTCTCTGCTGCTGCGTTTGAACACGCGCCACACTGCTTGCTTTCAAGGGCACGCGCCGTCCAAGCCGTGTCGCAGCCACCCTGGCTGCGCCGCTGCCTGCCGT
>A3_367
TGACCAGTTCTACTGAAGGTCAAATCACTTTAATATATGGGCACCGGATCTCTAATCTCCTAAGATCCGCCAGACTACACTTTGTAATAACACAGTTAATCGTTTAATGTAACAACTCTATGCAACCCACCTCTATGCAAAAGCATGATTTGATCtaTaATAAACCAAATAATACACAATTTCCTAATGCCGGCATGCCCTCTGTTGAAGCAGCCAATCCAGATGGAGGTTCGGAATGAGGCGGTTGTTGACACGCTACAGCAGAGTGCTGCTTCATCGTCGCACTCTCAGGTGATTTCGGATGGTCCAAACCAGCAGCAGTAACATGTATAGTGCCCATCTCGGGCATATCAGTTGCAGGCATGGTAACATTCTCAGAGAMACCAGCTGYGGGTATGCCMGACATGGTAACATTCTCAGAGACACCAC
>A3_368
TACATGATGCACTGCCAATGATTAACTTGTGATCTTTACCTTATCCCCACCTGCTGTTCTACAATAGGAAAAAGGTTGCWTACCATTCTTTCRGTTGAGTGYWTATTTTGTTTTCAGAGTAAAATTTGAACTRTTTACCTTAAAAGCATTTGGYTTCAGATTTTAATCTGAACCAATTTGGAACTAGTTTGTACTTGTGCCGAGGGAGGCGTGCTTGCTCGGCKCGGCRAGGTGCCACGGCATTGGCATGGTGCTGGGCGCGTTGRGMRTCTCGGAGGAGCAAGTGCACGATGCCCTCTTGGAAGGTTAATACYWGTTGGATTGTCCTACMCTACRTTATGSAGACRATGKTTGTTCAGTTCAGTTAGTGATGTTTGCCACCAGGTGTGATATTTCAATAATTGAACTAGTTTGTACTTGTGTKTGTGKGTGCCTTGGAATTGAATGTGATGGGGATCTTATTTG
>A3_369
TCCTTGAACTAGTTATAGCTTCTATTTGATGCCACCAAAATTTCCTCTATTTCAGCACTACATCAGCAGCAGGATGCAACTCTTCGGGTGCTTCAGTTGAGCAGCAATGTATCTGTATGCCCTCCTGAAATGTAAGTTAGTCCCTACCAATATCTCCTTAACATATGCAGCTTCCCTTACTAGCCAGTCTCACTCGCAGGTACATAGCACATCTCTCTATTCCCTGTGTTGATGCCTACACGGGAAAGCTCTACATAAACAAAGCAATAGAGGTTCTTTTAGGTTCCGAGACTTCAAATGATTCAAAAGGCCATCTGGAGACAACCAGAGAAGACAACAATGATGTGAACCAAGGGCTCATCTGGAAGTGTATTTATGTTCAGGAGATCACACAGGTCCATTTTTAGTAATCATTATGGATTGTATTCATAAATCATTATTGGCAAAGGAACATTTCTTATTCTGATGTGCACATTTGTACTCTTAAAAAACGTATACTTTCATGTCTTCCACCACCAGGGAACACCCAGTACTATATTGTCHTGCCCAATGCCTGATGAATATCTAGACTACAGAAATATACTGCAATCAACAAAAAAGGTATGCATTAGGTGATTTTACACTTTTTATTCTAAATGTTGTATCTGTAT
>A3_37
TACCATTCACCAAATCAGAAAGTTCAATGAAGTATGAAGGAGATGGTGGATTTAGACTGATGGAAAATGCTGGAAATGCTATGGGCAGCACAGAAATTTATAATCCTGATGGTGAAGTTGTGATGTGTAATTACCAAGGATGTAACAAGCGAACCCAGGGAAATACAGTGTACTGCAAAGTCCACAGCGGTGCTTCAAAGGCATGTATGGTTGAAGGTTGTACCAAGGGTGCACATGGAGGCACTCCACTGTGCATTGGCCATGGAGGAGGCAAACGTTGTTCAGTTGCTGGATGCTCCAACGCAGCATGTGGAAGCAGTCAAGGCCGCACTGACTGCTGCGTGAGGCATGGTGGTGGCAAGAGGTGTAAACATGATGGATGCGGAAAAGGTGCTCAAGGAAACACAGATTTTTGCATTGCACATGGTGGAGGGAGACGGTGTAAGTTTGAAGGGTGCGGGAAGAGTGCACAAGGGCGGAGTGATTACTGCATCAAACATGGTGGTGGTAGACGTTGCAAGTTTCAAGGATGTAGTGCAAGCTCAAAATGGGGGGTGGATTTCTGCTCTACACATAGGAAGAGCATGCTGAGTGGCGGTGATTCTGCCGATGGAGTGCTTCCAGCACCACAGCCGAAACGTCGGGCCAAGAAGGTCGGCACCAAGAAAACCAAAAAGGCGAAGAGCACGGTTGAGCCAGCTGGTGCCTCTGAGAATGTTACCATGACTGCCATAC
>A3_370
GAGCTCTTCTAATTTTTCCTTTTCAGACTTAGCCTGATCAAGTGAATTTTGTAGTTTGGAAACTTCATCTTGGATGCTTGCCATTTTGCTGACCTGAATTTTTAGCCCAGAAATTTCTTCCATTACTTGCTGGTTCTCATAATCACTAGATTTATACTTCAACTCTAGTTCGTCTGAAGTTTTCCTTAAGTTCTGCACCTTTAGTTCTTCACATTCTTCAGACAATGA
>A3_371
TCACAGAGTTCAGGGGAGACTTCAGATACTTGGCTCTGAACTGCAAGCATCGTTGCTAGGTTTTACTATTGCTTGGCCATCTGTAGATGTGTCAGCTCATATATTTTCATACATACGGTCRGGGGAGACTTTAATTATAATCTATCGTGTAATGAATATGTGTACCAGTGACTTTACCTTCTTTGTACTTCCATTGTTCATTGTCTGGCGCCTACTCTCCATTGAATTGTGCCTACTCAAAACTGGATCAACTCCCTACCCAATTGTACACTCAAATAAAAGAATCTGTCTCRATTTTGTACTGTATTTATGATAATTTCTCTTGCTTTTGCCCTTTCTCGGCAAAAT
>A3_372
GGCGTGGGAACGGCCTAATCTAGAAAAGCAGTGACGAAATCAGTAAGGAAGGTGATTCATCCGCCACTTAATTGTAGTACTAGGTAAGTAGTAGTGCGAGAGGAGATGGAGTAGTACAGAGGTAGGCGACGCGCGGGTTCTGGGCCTCCACCTCGTTGGCGGCGCGGATGAGGGAGAAGATCCCCAAGACGATCGGGGAGGGCATGCTGACCTGGCCACGCACTGCCATGCTGCTCACTGACCTGGGTTTGGCCGGCCGGCGGCGGCGAGGTGCTGGTGCGGCGGAACCGAAAAGTTGCGGTAGCTGCCCGTGGCACTGTGATGGATGGAGGTGGAGGTGATGGGTGGGAGCAAGGTTTTGTCTGGGGTTTCTTTGGGGATTTAGTTCGTGATCCTGCGCTTCCGAGTGCCACTCAGGCCAGCACAGTACAACGCGGGGGTGCTGTGGAAGTTGAGTACAAAGGCTGAGGGTAAACCTGCCATTGCGCAGCCGTGACTGTAAAGGTCGGAGGTGGGCCAGGCATGCTCCGCCGCTTGCAGCAAGTATTTCTGCAACCGGCTACGAGCGAGCGAGAGCGCGTTGCGTGCCAGCTTGAGATTGCCATTTGTGTATCTCTTTGCACGCTCTAGGAAAAAGGTAGTAAAAGATTAATGGAGACGTCGGTCAGTCCTCCATG
>A3_373
GATTTGTCYCTAGAGGCTGTTCTTGCGGATGCTGATGCTGCCAGTGAACTGAATGGTCATGGAGACTATGATACTAATGATTCAGAMGAGGCGGACGAGCATCTCGCCGTGGATGTCGCAGACGGTGATCAGGGAGCGAGCATCCATGGCGCAGACCAGAACGGGGTGGACGATCCTATGTCGCGACCACCGGTGACGAAGAAGAAGACGGGAAGGAAGGCYGGAAAACCTGTCAGTCTGAAGGTGYTGCAAGGATACTTCTCAGGGAGCCTCAAAGATGCTGCGAGGAGCCTTGGCGGTAAGAACATTTTTGACACGCACTTTGAACATCACACAGAATTTACATCAACGGAGTTCACTGAAAACATGYCAAAACATTGGTAGTGGATTATGTGTTCTRTTTTAATTTCCAAAACCGRCAACGTGCCGAAAATCTGGAATACTYACTGTATGAAGTRCTTAACTGAAWCTCTTCTTCTCCAGTGTGCCCGACAACAATGAARCGCAT
>A3_374
ACCGTGTRCAGCCCGCTAGCTACTAGCTTAGCTAGCCATGATCTGGCCATGTTCGTCCCTCGCCGACGCGTGGCCGCTCCATTATTTGGCGATGATCCAGATCGGCGGACGAGCAAGAGTGTGTGAAATGTACTYGTGACTTCTGGGCAAGAAGCAACCAAACGATCTCGGTGCGGCAAGTTCACACCAAGCTGTACGCTAGCTAGGAGCTGAGCGTTCCCTTCCGGTGCGCGCCGAAAAAGGGTTATGTTAACTAATCCGTCCGGARAAAGGAATTCTGTTTAGCTGGAAGTAATACTTGCTGGCGAGTGCTAGTGCCATTTCTTGCACATAAGGAACTGTCGTGTGCAGCCAGCGAGCGAGTGCTTGTTTGGCCGACAGACCTGGTGTCACCACAGTGTTGCTTAACCCTGTGGCA
>A3_375
GTTCTCAGGATATATTGCTATGGAGGAAATTGGATGGGCATTTCTCAAAACATGGTTGAGATCCATCTTTTTCATTGTGAAAGACTACAATTTTTGTTCAGACGTGGCACATCCTTCACTGTTCCAAATCTGAAGGAGCTTACTCTAGAACATCTGTTGGAATTTGAGAGATGGTGGGAAATAAATGAGAGGCGAGAAGGACAGACARTTTTTCCTGTGCTTGAAAGGTTGCTTATTAGGTATTGTGGAAAGCTTATAGCGTTACCTAAAGCACCATTGGTTCAAGAAGCATGTAGTGGAGGTGGTTATAGATTCATACACTCAGCGTTTCCTGCCCTAAAGGTACTCCAATTGAAAAATTTAGAGAGGTTCCAGAGATGGGATG
>A3_376
CAGTGACTGGTCTCCGTTTATTACAGGATGGCGACGATGTYGTGGCAGTGAGGACGGCGGAGCTGGTAATGGAGGACCTGTGGATGATGATCCATGGATGCGGCGAGGATACCGCCTAGGGATGCGACTGAGCCGTCCAAGAACACGGCGAGGGCGTCCTCACATAGTGCGTTGTCAGCGAGGGGGTCGTCTAGGCCGGTGATCTTCAGGGTGAGGGACGCAGAGGGGGAGGCATCTAGGAACGCATTGAGGGCATCGTCGCAGAGGGCGTTGTCTAGGCCATTGATTATCGGATGACCCCGAAGGGACGTCCATGCCATTGATTAGGGTGAGGTGATTGCAGGGCTGATCAGTTTCCTTTTACTCTTCAATCGTTGGGGCTGAGTCTTTCCTCCGTCGGGATGAGTGTTTCATCGTTGTAAAATGCTAAATGTACACCGAGTTCTGTTTAGGCTAA
>A3_377
WGGTATTTTTTTGCACTCTGAGTCGTGTAAGATCCAGCTAGCTCTGTGATATTTCAGTTSAATGAAAAGATGGATCAGTCGTCCTTCTCCTCTCCGCACCGGACGGATCTGGTGARGGTMAAATGAAAAARGAGAAGARTAGGTCGGCGSTGAARCARCAGGATTGKGACAgTGTAACTGACACTTAKCTTTTRCCAMTGGTGTGATGCRTGCATGCGCGCTACTGATCTTGAGCCTAACTRGGACCTAATCCTTSACTTCKATTATTAGATTRTCSAGGAGCTCTATTTATACACAACATAGCGGAATCTAACTCATCCCCACACATCCACAACGAAAATATCCTCTCTTCAAATTTAAGTATGGACGCCAGGCATATCAGTCTCTGCTTCTTTTTGCTGCTGGTCATCAATGCAGTCCCTACTT
>A3_378
AGTCTACCCAAGAAGTTGATCATCCGGAAGGTAATACTCACGACAAATATGGTGAGAGCTCTAGTCCATGCACATAGGGGCATGTATCTATGGCTCATCAAGGGCATGTGGTTGTTGGAGGTGCCATGGTGGCGCCGAGGAATTATAGTGTGTAGCACCATGGTTATGGTTGAAAAGCTAACATGCTACGCTTGAGTTTTCAGTAACACCACATTCCTGTTGGCACAAATGCAAGGATCATATGGCCAGCTTGTCGGTCAAATGCAGTGGCTAAGAATGGAACAGCTTCACAACGAGCTGAGGAAATGAGCCCTGGAAAGCTCTGAGCAAGAGAACACAAGTCCCACCGCTGTCCAGGAGGCAGGAAATGATGGGACATATGTCAAACTTGTGGGATCTTGACAGCATAATTTCCCACTAGATCCTGGTCTCAGCGTTCCAACGGA
>A3_379
GCTCGTGTTCTTGAGCGACACTTTCATGATTTACAAAAGAAATATGGAGCTGTCGTGGCTATTGATCTCGTCAATAGTGTAAGTATTGCATTCATGGACTcgCTacacTaagTGGTTTCTAGACAAACTACTATAGTTTTTGGTTGCTGCTCCAGCATAAGGCTGTAAGCTTTACAAGATCAGATTCTAAATTCTTCATTTAGGAATTATGTCCCATATAGGTTCTGCACACTTCTATGGCATCTTTGGTTCATATTTCACTCCTTCCAATGGAACTAAGATACTCCGTTCAGATTATGCCCCATAAAAAAAGTCTAGCTATGTTTTGCCAGAAGTTGCAAAATACTTATTTACTGATTTTCTTTTCATATTTGTATTTCTAGTCATGCTTGTGTATGCAAATTTGATGGCCTAATGGTACTAGCTTACTTGTCTTTCTAATTTTTATTAAATTCAGAATGGTGCTGAAGGCCGTCTGTATAAAAGATATGAACAATCAATTGAGCCTATCCTCAGTGAAGATGTAAGGTGATATTGTTCTCCACGTTAGAGTTCCCCTATTGTTGTCCACTGTTCCTAAATGTGGTATGTTTGCCTACTTA
>A3_38
GAGATTGATGGGGTAACCCTTTCATTGCTACTCCCCTTGATTACTTGATATCTCAGATTTTCTAGGGTATTAGGGGGTGAATTAAAAGGGAATAATATAACTTTCTATTTGTCAACTGTGGCAGCATTGCCGCTTGGAACTTTTTTTTYCGGAGAGGTCTGCCTTGCAAGAACATTTTCATAACTATGACATATAAATTGATAATGCTTCATGTGGGCACTATATCAACATGTTTTTTGGCATTGTATTTCAGTACTCAGACATGAGAATCATTGATTAGCTTTGTTTCTGTTACAATTTTTATATTTTAGAAATGGCAATCCAATTTTGTAGTGCAACTTATGTTGTATTCGGTATTTTCTTTGCATGCY
>A3_380
CTGGATGACCTTGAACTGATTTGAAAAGGAATGTCCTTGGGTTGTATATGTTGTCACATGAATGTGTGAACCTGATTGTAATTCTCCTCCTCCTGCTACCTTGATAGTTTCCATTGGGTTGAGCTCAATGTTGCATGTTGTTCTTGTTGCAAATTTGAGGCCAATGAAAGTGTGAGTGCTTCCTGAATCCACTAGTGCCACAGATGTTTTGCCCCCAATGTTCACCTTCAATGTGAAAGTAGAGATACTAGTTTTTCCTTTGACTGCCTACAGGGAAATGTGCATGAATTCTGCATTGGAATTGTTACTAGGTTCAGGGGTTTCACTCTGTTCCTGTTCCTCTGAATCTGGCTGTTGGTCTTGCTCTGCATCTCCTTCAGTTT
>A3_381
GGGATCTGTTTCCCTCCTCGCCTTCTCCAGTTGGTTCCACGTGCCTGACTGGAAGTTGCACGCAGAACACTGGTTTAGTAGCACTGTTCTCCTCTGATGGACTAGCAGACCAGTCCCAGCAGCGATCCTCTTCAAACGCCGCATCTCAAGTAACATGAAGCTTCTTCTCAACTGGGTCATACATACGATATGCCTTGGAAGGTGCCTCATATCCGATGAACACCATGCGTGAGCTCCGATCTGCTAGCTTTGGTAGATGCTAGCCCACCTTTTTAACATGAGCCACACACCCGAAGGTGCGTAGGTGCTCAACATTCGGCTTTCTCCCATGCCATGCCTCATAGGGGGTCTTGGCGACAAGGGCCTTTGTGGCAGCTCTGTTCAGGAGATAGATAGCAGTAGCAACCGCTTCACCCCAAAATTTGCCGGGAACTGCCATAGCCTTCAGAAGGCTTCTAGCCATATTGACCACTGTCTGAYTCCTCCTTTCTACAACCCCATTCTGCTGTGGGGTATAGGGCACTGTTTGGTGATGATTTACGCCAAGCTCAGTACAATACTCCGAAAACTGGTTTGRGGTGAACTCCCCTCCCCGACCAGTGCGCAAAACCTTCAGTTTGCACTAGATTCCAGCT
>A3_382
GGGACATGCTTTACGATTCCAACCACGGGCGCACGAGGAGTTGCTTTGTGATTCCAACTGCTTGTCCTAGAGAACGCCTGTGTCTATGCCAGATGGGTCCCGCAGACAGAGGGCCAGATGTTTAAGGGGGCCCAACGAGACAGTGACTCATAGAAACCATCGCTAAGCCTCGTAACCCTAAACAGCTAAACCTCGCTCGTCTCCATGGCGTcacCAccgccgCCGCCGCCGCCGAAGCTTCCGATCCCCGGCCGCCGCAACATACTCATCACCAGCGCGTTGCCCTACGTCAACAACGTCCCCCACCTCGGGAACATCATCGGCTGTGAGCATCTCCCCCAATTTTGTTCCCTCAAGCTCTCGCTGTTCCCCGCAGTTTTTATGTCCTGATTGTTCCGATTTTGGTCGCGTG
>A3_383
CTCCGCCTTCCTGGTGGTCAGTGAGATGGATGGATCCTTACTGAATGCAGCATTAGAGATGGATGGATCTTTGCTGTGTCTTTCGTCCTGATGTAGTGTAGAGATGGATGTAAATCGGTCCTTTGCTTCTGGTGATAATTATACTCGGTAGGGGATGAACCTGGATAGCTAGTTAGTTAGCCTCATCATGGGGTTTATTTTGGGGGTAATGCAGGGTGTAATAGAACAGCTTCTGCTTCTGGGATGGCAACATCATCAACTCATGTTGTTCGTTGGGCACTAGTAGTATTAACATACTAGGCGAAGAGGCGCGCTTCGCCGCGCCGCCTGCCTGACGTTGTTATACGACCTGACATGTGTGGTGTGTTAC
>A3_384
CCTGCTTTCAATTCAAGAAAATATCAGTGGTACAGTCTTGGGCTGCTCAAATTAGGGCCACTCTTATAGCAATGAGATTTTACATGTTCTTTGGACTTTGGAGATCTTATAATTCAGCACTCCAGACTAAACTTAGCTTGGGATAAGAGAAAAAACACTGAGTACAAGAAGAAAAAGTAAGGTGAGACCCTTCTCAGCTCATTCTTCAGGGGGGAAAGAAACTCAATTCATCCTATCTGACCGCTACCAAGAGTGTAATAACTAGACAGAGAAACTCATACWCACAAATGACACCTATTCTTTCTAATTTCCCGTTCCATTCTTGCAACAAGCTACTAGTACACCC
>A3_385
GMTCTGATACCAAGAAAAAAGAAGGATTTASAATTTTGTGCGTGGGTCTTGCGTGGGTCTAAAACCCRCACGTGCTCCACTTATATAGATGGACATATAAGTTACATACSTATACAACGTATACRTGATACACAACAGGTGGGATTAGACCRAATAMAGTYCTAACATCTCCCACGTTAGTCCGTAKATAGAAATTTGYAAAATGTTGTCCATACRTGTAGCATTACTGAACATTGTGATGAAAGACGCACGTTGTTAAACTASTAACCTAAACAAGAGCACTACACAGATTATCTAAAGGCCAAAAAGCGAACCTGGTAGGATCACACTTGAGCCCARGAAATGTGGGAGGCCAGATCATCATAAAAGGATGGATCTCACAGCGGTGACGGACGGGACTCGCGGCAG
>A3_386
GATGTGCAGTGCAGTGGCCTTGCATcaTgTCAAGAGGGCAGCTCGTGTCTTTATGCCGTATWACTKATTGTGCGGTTCATGttaTTACTTTTTTYCCCTAGAAAATATYCAGTTCATGTTCTGAAAAAYARGATATCTATCTGGGCAGTARGGTGCTTRTACTCATACRTTKTYATSGGAGCTTARSAAGWTTAATCCARTGTCATATGGGCTCCAGATTGGTATCAGACATATTGCAGAAGGCTTGAKGTTGGATTGAtTTaTGCCTTCCTWMAGTGGTCTGTTGCATCTGKCATATGAACAGMRYAAATGYMTTTTCTCTTAAAAATRTAGSATTGCMATGGGCAAGCGCGKCTGAGCTTGTTACATGATTGGAAGTGCAGATCTGCTTTGGCAAAGAGAACTATAAAACATGCTGCCTACCTTCCAGAAAAKAGTTTTTSATGCGTTgGGGCAACATGCCTCGTAATGCCAGATTRGTAGACTGAAACAcCTKGYAGTGGAGCATGTTAAATAACCATAAAAAAKTTCCATGCCTGGATTATAGTTGGAGAAATGTTATCGGGGCRCTGGATG
>A3_387
TACACGCACATGTAGATCCAATCGTATTTAGTTACAAATTATACTGGTAAGTGTCGGATTATAACAGCGAAGATAAATGTGTATGCACACTTGTGTTTCTGAAGCATATATGCTCAATTGTTGCTCAGATTTATATACCGATCAAACCAAGCGATGAAGCAGTGGAACCCTCCACCAAGAGAATAGGAGGCACTCCATCCTGCAATCTAATTGACTTGTTATAGACCTTTCTTAGATTAACAATACACATCCTTCAGCTTTTATATGCATACATCTACTTGCATTCAGGTAGAAGATGGTGTAGGGAGCTAGAGTGGGAAAGGAGGTTGACTTGCTTGGAATCTTCATTTGACGTTTAAATTTTGTTTTTATAATAGAGTTAGATTCTTCTCCAAAGTATCCATCCGATAAGTTGTTGATTACAAGTATGGATATATATACTTGTTTGAGG
>A3_388
TATTCTGATTTTCATGCCTGTAGCAGCCACAGCTTCAGTAAAGTCCAAATCAGTAGGAAGAATGTGAGTCCTAGCATTATCTGGTTGGATATATATTGTTTCTTTAGCAGCATATTGTGGCCACATTTCTTTGATCGCAGGAACAACTTTCTCAATGAGATATTCTCTCATAACTGTCCTATTCACAATAATAGTTTTGGTTTCTAGTGTTCCCATCTCTCTGTTCTCACTTCTTCTAACAGCAGTTGTTTCTATGACGAAGGGCCACACACCAAGTTTTCCTGAAAATGTGCAATCACCATGTGTGTTATACCTTGGTCTAGCCACAGCTACCAAAACATCACCTTGCCAATACAATTCTTGTTCTGAACTGTTCTGTGTGGCTCTTCTTCCTCAGGTAGCAGATAGTATTTCCTGTTTCTTTTTGTCATATTGAACCATTTTTCATCAATGTGCACAATATTGTGCATG
>A3_389
CCAACAACCTTCACACATCAAACGATGACCATCTCTTATAAATGAGCAGATGCACCACCTCTTATAAACTTCTGTTGTAGCTATTTCCCTCAATTTGCTAGGGAGTGAAGATAGATTATATTCGGGAGAGATAGTGATAACTAATGAACAAAGCATGGAAGTGGACCGTGCTATGCAGTATGCACCATATGTTAGAAATGAGAGGAATCTGGAAAAGCATCCATCGGTGCACACCACCTTACAGTATTGCTTTAGTCACAGTAGTTCCCTCAATGAATAGGGGACAAGCGTAATTTGCAAGGTTTTGCTGATCATGATGCGAGGCGAGGATGTAATTAGGGCCGTTTGTTAGCACTTTGAGATATGGACTTAGCATAGCGATTTAATGAACAGGAGTCAGATCCAGAGTCATTAGTGGAGCCATCCTGTTGGTTCTGCCTGGGTGACAGGGTGAGGGATACAGTGAAAGGAAATACATTTCAGACATTTCAGTACAGGTGGCTCGGCTGTGACCAAGAGGCCAACATTACGGTGTCATCAAAGCTAATAAACTATCC
>A3_39
AGCTATTTCGTAGCGTCCAGTCAGGTTAGCTCAGCATTTAACTCACGTTCTAATGTTTATACACACACGGTCCAACATTCAACAGAGATGCCACTTCACCTCAAAGACTAGACTAGTGAGAGGAAGGAATATCACCTTTATAAGTTGTGTGTGGCCTCCTCAAGTGAGCGAATCGTTCATGCAGTGGCCCTAACATCCCATCCCCTGAGAAGCCCCTTAGAGGCATGGCGGTGTTGGCTCTGATACCAGATGTTAGCGTCCACTCGGGCTAAGTCAGCATTCAACCCATGTTTTGAAAGTTTATGCGCACACGGCCCAACATTCAGTGGAGAGTCCACTCCATCCCAAAAAATCTGGACTGGTGAGAGGAAGGAATCTCCCCCTTATAAGCTAGGTGTGGCTTTCTCCCGTAGGCGAGGTGGGAGTAAACTTGCAACCTCCACCAGTTATGCAGCAGCGCTAGCACTATTATGGTCTCCTAAATTGTCTTGTTAAAGACTATTTTTTATTAAAAGCTAATCCATTTGCCTTGTAAGCTTTATTCAGAAAATTGTATGTGCGGCGTCATGCTTG
>A3_390
TGATCTATTAATATAAGAAAGAGTAAAATGCATCACATGTCCTAAAAGTATGCGAGGGGYGTCAATTGAGTCCCAAAAGTATGAAGTGCAAGTTGGAGTCCCAAAACTTTCTAAAGTGTGTCACCGGAGGTCCTTACCTCGTCATACCGGCTTGGATCATTGGAAATCTTGCATAACCCCCTCCATCTATAAAACCGACACACAAACTGAAGCTCACTACACTACACCAATACACAATTTTGACATGCAAACACAGTCCAGTATTGCGTTTTGGCATGCTCACAATACACTGATATACAATTTCGCACACAAGCAAGGAAAATAAATTCTAACCATAACATTCATTATAAGTCTGAGGCATACATAAACAGGGCCATCTTAGTCTGATCATAAGATTCATTACATGTCTGCAACATAAATAAACAGGCCATCATAGTTTGACCATAAGCAGGGGGCATAGGGAACATGTTTGTGTGACAATTTTCTTCCAACATGCACATATGGAGGTGCACATAAAC
>A3_391
GATGGTGCCAAGGTTCAGGAGGGCACCCAGGTACTGGCCCTACTAAKGGTTCTGCTKGGCTGCTGTGACTCTTCAATTTTTTGCTAGGCGAAATTCCATTGTGCCATCATACAGAAGATGACATCCGTAGCTCCACCGCTGTGCATCCGTTGAAAGTTACATAGTCAGTCCCCttgTTGTTGTTGTATCTCCAATCATACCTTSATAGAATGGCCCTCTGTTCCGAACTATCCTGTGATCAGTTGGCCTGGTGGATTTTATACCATGTTTCCYTTAGTCGTTGATGAATCTTAAGACAGAATTGTTGGTGAAGTCATGTATGTACCCTGCTTGCTCTGATGAGTTCTAAGCAGTCGGATCTGAAAGT
>A3_392
TCAGCATTCTGAAGATACTACAGCAGTTACTGCTGTGAAGTTCTCAGCTGAACACCCCTATGGCAAAGCCGTCGCACTACTTGACACTGAATCAGAATTTATTACGGTATATACAACGCTCAGTTCTAATGTCATGCTACTAAGCAGACAAAATTAATTCCCTTGTATCTGAAATATACTGATGGTGCTATTTCTTAATCTTAGGTGGATGAGGATTGGTTTGTGCTTCCCTGGATAGTAATATCGTTCTTGTTCCTGAATGCCACTGGCAAAGATGGTGTGAAGCTCATTGAAAGGGCCATGGTTCAGAAGGGTGCAATTGTTGAGCCTGATACTAGCATGGTTTCTGAAATGGTGAAAGGTAGAGCAGCAGGGGCCATTGCTCCTCCAGCGCAATGTGACGGTGACTTGGTCATGGCAGTTGACAAGGATGCTCATGCTAGCTGCGACCCTACGGTCACTGTRAGCAGCAAAGTGGCTGATTCTAAATGTGGTGGCTGCGGATCAGGCTGTGGTAGTGGCTGTGGTGGCCCCGTTGTCACCATGAGCTCCAAGGGCGGTCATGCGAGCAGTGGCGTCGTCGCAAGCGGCGGGAATGGTCATCTTGAATCTGCTGGATGCGGAAGTTC
>A3_393
ATACAGGTTTGTGAAATTGTCGTGTTCTTATTTCTTGAAGTAAATTATACCAACACTACAAGCAACCACGCAGACCAAACTTTTTAGAACGTTACATTTAACATAGCTAAATGTCAATTCAGTCAATGTATGTAGTGTTTGTTTATAATTTCTGGAACTTCTTGCATACCATAAGAAACAATTTCCATTAACACTTGTATTTAGCATAATATAATGAAATTTCCTTACATCATGTCTAGTGTGTTACTAGACAGTGCTGTTTACAGTTCAAACTGAAMGAAASAACaCKTTTGTTCTGKTTTCTTTTCCTGGGKAAACCGCWATTGATATATTTCACTATGTTGMARAAKAAATACTAKASTASGYTTTCTTTCCGAAGCKATACATAAATTTCTTTATGTTGYATGTGAGATCGCTCAATGCATGCTGCCGCAAGGGCCTCCTASGGACAGCGACTTGATCTCCACGGAAGTCTATGTATCTTCTGCAAATTAGTTAKATTAGATTTGAGTGGTTTGAACTTGTTAGTTTCTTGCCTCATCCTTAAAATATATTGCTCAAGCTTTTCTTATCTCTAAGATTTTAATATAATGAGAGGCTACATTTTTAAATCAATCAAGCAACCCTATACAATASGGAGACTCTGGGGGTGTTTTTCGGACAGTTCCACTGSTGAATCARTCASGTAKACCTGACCCAAACATGCAGCTCCTCATTTTTCCTAGATTAGAGCCTAGGTGGCCTCTAGTTCATTTTGGCAGGGTTGGGGAAACGTAGCTCTGTCCATTCCACCTCTCTTCCAT
>A3_394
WCCTTGGTCTTATTCGCTGTGCATTCTTCCTTAATCTTCTGACCTAATTAAAGTGTGTCTTTACAAGTAGCAGTAGTTTAGTAGTACAATCATAGCCAGGGAAGCAKGTATGACACASTGAGTCGCACAAGCTCCCCGAGCACCTCAACCTGCAATGCTTGGGCAATGTTTTGTTTCAAGGGGTGTATGGTGAGATACAGATATGGGAYACAGCATGAGATGTGCAGAAGTTGAGACCATAGAGTGTATCCAGCCAACAGTAAYTAATGWARCCGWACRATAAARARAGATGTGTCATGGATARTGATTTGTCMAAAATGAASGATTCATGTAGACCCCTTGATTGCCTGTACACACTTACATAGGCATGTTATCACTACGAGGTGCTATTGAATTTGCAACGTGAATGATTTGTCTCCCTGAAAATAATCTTATAAGGTCTTTGGCTGACTTGCGCCATGGCATGTCTACAGGGAGGTTCACGCGGAAGTAAGTGAGGCAAGGCATAAGGCTTCAACGATGAAATCTCGGCGACAAGAGCAGGAGTTGGCTCGCAGAGAGAAGCTCAAGCAAGCTTACCTCAAGAAACGCCTGGAGAAGTTGATTGCTGAAAAGCAGGCAT
>A3_395
ATGCAATTCTGAATCACAAATAGAGGGGATTTTTGATAGGTTAGATGAATCAGGAAAGTTGGAAAATGAGCAGCATCTTGGTGATGTTTTCAGGATCATACTACTATTATCAGGGGGTGCATACTTGGTAACTGATGATCAACACAAACTGCCTAGGATCTGGTTGATCAAGATATAACTACCAYGAKGAGAAGGGAAGGGCCTGCATGCCACCTGCATCTGTGTTGCCTTGATCAGCACTCAGTTGGTGGTAGTAGCTATGGTATTGTTGTAGCTGGGG
>A3_396
ATGCTGATACAAGACCATCTTGGTCCATGGACAATGACTTGTTTCTAAGAAGAAATCTGGCTATTTTTTGAAGATATGCTGGTTCATAGAAGATATGCTGGCAGGTCACGACTATGGGGTGCCAATGTGGCGAGGGAAGCATCAGATGCTCCTATAAGGGATGCCAAGAGAGTAGGAGAATGGTGAATATGACTGAGTGTCTGGTCGTTTCGGATCCCTAGTACTCTACTCCCTCCGATCCAAAATAAGTGTCGGAGATGTAGTACTAGTCCAAAGTCTCTGATCAGTTTCCTTCTCTTCTTCTCTTATCTAGAAAACATATTGCAGATTTTTCCACATCCTCGTGGTCCTGTAAAGCCATATGGAGTGGAAC
>A3_397
GTGGTGGTCTTATTGTTTGCATGCGTGTGTCCGTGTGATTATCTCTTCAGGATTTTTTTTTCTACCGTATGTGTGATTAGTTAGTATAAAAATTTTACCTCACTTAAAAAAATTCTACTTTGATTATTAATATGGGAGGCTTGGCTCGGTCCAGAGTCGTCCGCGGGCCAAGCCCAGGTCGCCCCGAGCCCACAAAACTCGGGCCGAGCCCGCGGGACCGAGTTGAGCGTCCAGGTATGATGGTGGCGCCATGGTGGCAACGTCATGCAGGCTTGGTGGCAACGTGGAGGCTTGCGGGGTTGGCGCCGACGAGTTGACCTGCCAGACAGTCCGAAAACATGTCCGGTGACAGGATAGACAGTCCAAAAATATGTCCGACCACTTGTTCGGCAACAGGAAGAACACACGGCGATGGCGGTAAGTGGTAGCAGTCGCAAAAGGACATGGAGGCCACCTACTGCTAGCCTGCTACTGCTGCCCGGACAGCATCACGAGCAGGAGCATGCACAAGGCGGCGGCACAGCTCTCTTTCTTCTCCATCTCCGGATTCTTCAGAATCAGTGTCTGCCCTGGATCAATCAAGGG
>A3_398
AGTAWCACAAGTAAGCCAcCGYACATGATATTTCATCAAAATATAATACAATGTACTAAGATCaAAtATaaACAcAMACAcGcaCAAGcASAWKCAcAAgCAcGCgMTcMYACSRAAAYAAgKAGYAWCATMAATAKMKKWRWCTTaKCAgGCaACRCGtYAKSGRCWCGGcAtMMTcGCRTgAcTRKAGttCWRGAgATggKCAWAcAGCaTMSSMRAASAAgGAGCSTCWTCaRTWGcGGMGActTgCAgCWCtGMKSATKGKYTCggGGMATMMTSGCtGTGaASTKGASWTSWGcGWATGtRGtCMYGcaAGcCTCGGYRAAGMAGtWGSMTcKTCActGGGCgWTSAgCTcWGATccRAcTTGtTgTSCKGSGAWTWWTGtaRCaaYRWGAASYTGWYAgTGAgWGYAWGTKGTMMCACRAKYMTaYGGKGAAGcaKTTKGATGTaYAcRKRCCTSRGCtaSWTCCAgMCaTTGTWRTGCtGCSAgKKYWWGTaWTARCaaGAAcctGtTRGTGWAGCtRAGWTAYAWSRSARWYMTaTGcGSTMAGYKWWGSRTGYWTMCATcWCCTCGGCgSTgWSCWGCtCWTccTGTAATGCGCCAGGGCAAGTTTGGCAAAGTGGTGTAGCTGAGATACATGCGAGACCTTGCGGTGAGCGAAGCGTGCTTCCATCTCCTCGGCGGTGAGCAGCTCCTCC
>A3_399
AATACACGTACTAGAAAATCACCAGGGGCAGATAATTTGGAACAGATAGATATAGAATAACATAATTTGGAACAGCATACACACAACCGTCAGGGAGAATGTGATTCCTGCCGCTTCAATTGAACAAAGGTACCAAGTACGTACGAACAGTAWGAATTYAGCAAATTGTAcGtaGcTACACCAACACTMTAGATGACAAACGCAGATACAGGTAACATGCACACgGCCTAGCAAACAAACAATCGYGAGGWGYGTCATGAGCAGYTCCAGCGAATAGGSGTGCCRACAGSCCCCAATGATGGCCATTTCTGTKGGTCTSTACATAACAYTACGGTTGTGGCTTGGATCATCCtG
>A3_4
CTGTGTCCATAGCACGAAGAATAGGCTTGCGGATTCCTTCAGTTAATTTCTATGCTATTGCTCAACGCTACTTGAACGAGTTGTCTYTGCCGGTAGAAAGAATCCTCCCTCACGCTTGCCGCATCTATGAGTGGGCAATGCCCGCGGAACTATGGTTGTCTAGTAATGCAGCTAGGGTCCCTTCACGGGTCTGTGTAATGGCTATACTAATTGTGGCCCTAAGAGTTCAATATAACATCAATGGCCAAGGGATGTGGGAGGTGAGCATTCCATATTCGCTTAAGTCATCTACTATGTTAGGTCTGYAATAAATATGATAGATTGAACTTCTTTTTTTT
>A3_40
AGTGGAAGCACTAACAACACTATACTACAAAGTTACAAATTAGCAATCTGAACATTAGAATGCACTGTAATAGAGGAATTGGATGCCTCTACAAATGAGATACAAATCAAATATGGAAATAGTGATGTAATTAATAGAAGAATTAACCCTCCAAAGAGAAGTGGTATCATAAAGGGGAATAAGCAAGTTGGAGAGGCACACTAATCGTCACCATGTTAGCGACGGTCGGCTCTGTGTACAACCGCCACACTTCTCTATGTGGCTTAGTATTCCCCCAGATCTGCCCCTTCTCGTCAACTCCGCAAGAAAAGCTGAGTGCAAAAGTTTGAAGTAATCATAAACTGTAGCCCAAAGACAGACTATTAATTTCAAGTACACCAAAGACAACTGACCCCATATGCAAACCGATGGAAATAAGAAGTAGAAAGAGAGCAGAACAGAGAACTAAAGGGGGAAAGAGAAGAAATAGAAAGAAGCTCACCTGAGCTGTACGTCCGCCGCCGCCGCTGGGAGCCATCCTTGTCAGCGGAGGGAGAATAAGATGAGGAGGCCAGGCTGTCGCCGACGGGCTGTTACCTGCTGGACGTCTTCCCTGCCCCCCCCAAACTGGGTCGTCGCGCCTTGCGGATAGTGAAACTTGCGCTGCGGAAGATTGAATGAAAGGCGACTGCAACGAACAGAGGCATCAATGCGAGCGACGGGAAATAGGGAAGGGCAAGCCGCCGTGTGTGCAACAAAGATGGGGAGGGGAGGAGGTCCCGCGACATGGCCGCATAAGATGGTGCCGTCGGTGGCGCTCCATGGGCTCCTCCTGGCGACGGTGGAACACCTGGGGCACGCGAACAGCGTGTGGTCGCCGGTGCCATCATGGAGCAGCACAGCACCACGACATTCTCCATCTCCAAGGCGAGCAGGACCAAGCCGCTCTGTGGCAGCCCAGTGCGGCAGACATCATCCGCGTCCATCGGGTACGGCGGGGA
>A3_400
CTCCTTGAGCGTGTACCAGTARCCCCRCCCGAGATGTGRCACCTTTGGSACCGCCGACAGCGCGAGGTCCACTGCGCCGTTACATCTCTCTCTGCTGCTGCCCTGCGATGACWGCCTGCTGCCGCTCCGGKGACTGTGGCGCGGCRTGAGCATCTTCATGGCAGCGGSCGCGGAKCGGGCGGAGAGCCKGAKACTCCTTGATGTCCTTTARGGCCTTGACGTTCGTGACCRCCWGCACWRGGCGAGGAAGCAGAGTAGGGACGTGACTGGAAGTGGCCGGCCTTCACCGGCGCCGATGCGATGCCAGGAAACGGAATAGAGGAGGTGATGCCACGCCGTGGTCAAACAGGTCGGTCCAAGGAGTTATTTGTTGGGTGCAAGGCCATGCTGGAATAGCTGCCGCATGTCCGTGTCATCAAAACCACCTGACATACAGCCAAAACCACCGCCGGGGGGCTCATTGTCTGGTATTGGAAACATAGGGGGGTTATCTGTTCCGGTTTAAACATAGGGGGGTTCTTCATCCTAAACCTGGAACATAGGGGGGTTATCTAGACTTCTTTCAATTAGATACTGGATTTATGCTCAGCTTGTGTTAATTTGGAATAAACTTCTGACATGAAGTTTCTCTTTCACCTTATATTGGCGATGTATGTTC
>A3_401
GAAATCCTCTCTCGACAACCACCCGTGAGCGGCCGCCAGCCCGAAGCATATCTACAGAATTTGATCCACGGTCTTGAGAATGTTCAGAGTAAGGATGAGGCTCTGGAAGTCAATCTTGCTTGCAAGGAAAAACTCACAGAACTGGTACTTCAATGGGACAATGGGAGCTGTAGCAGTCCTGAAGTTCAGGCAGCCGTTCTTGAGGGTCTTTGCCCATCAAAGTATCTTGAAAGACTACATATAAGGTGGTACAATGGCATGACATTACCGAACTGGATGATGGGTAAGCATATGGGCGGCCCAAAGAACCTACAAGAACTTAGACTCGTAGGATGGAGCCAACSGGGACTTGCTCCTGACCTTGGGGCTTTCGTCCATCTTCATTCGCTATATCTTTTTAG
>A3_402
GTAATAGCTCGTCTTCAAACTGTGCTTACAACAAAACCACGTTGATTTTTAATAATTAGTTGATTGAATGCCGTTCTCATGCTTTAGTGTTAAATTTCAAGTAGCACACTTGTTTCTTTTGCTAGCAAATTTGCTCTGTAGTGTTTCTGTCCAGATGCTTGTTTGGTAGCATATTATTTGATGTTTATGATCTGGATTCACATTATACCGGTAGCTAGTTTGCTACTGTATCCATGTTTTTTATTCACCAGTTCATCGCTATATTGTTTCTGGTTTGTCAACAAATGTAACGATGCTCGTTGAACTGTATTGTTCAAGTCACAGCCAACAAACTGTCTATCAGTGTATTATATGATTATCTATTTAGGAAAACGATGACACCAGGTTTACTAATTGAACTATATTTCACTTGTTGCCTGCCTGTTGACATATTCAAGAACTGTACAACTGGTACTGTTAGTGCATTG
>A3_403
CGCCTGTTGAGTTAACTAAATCACACCCCACGGCTTGAGAAGCCACGCTTTTGTGATGAATCACGCCGAGGATCCGTGCAAAATAGAAAATTATATTCCAGAAGGTTAAGCTCCGTATCTTTGTATGGCTTGGTTGTATGGCACTATGTTTTGATGTTGTTTTATTTATAGGAGCTTTGTACCTTTGAGATAAATTTCAGCGCATAGTCAGAAATCTTCTTGTCTGTTTGGATCAGACTTTGTGCTGCTGGCCATTCATTCATGACCGACAATGTTTGATAAAAATAAAATGACCCCGAGAGCTAGACTGCGCTGCGTGATGCAAATTGTGTTTATCTCCTATATCCCGTTCATCTCAAGACATAACAAA
>A3_404
AGCAAACCCAACAGACCACACACATGGGCATGGGGGTGGCCGGTGCGATGCGATGCGATACGACGACGGGGCAAACGGTATAAACGGTAGAGGAACAGACACTAGGAGAGCAGCTCTCGTTCATGTGACGGGATCTTGATTCAGATCCACTAACTGTCATCATCACGAGAGAAAAATGAACAGCTCAGCCTCGGTCAGAGTCAGAGGTAGGCACAAAGACCGCATGATCTTGTTaAAAAAAAAGACAGCATGACGGGATTCCACCAGCCATCATCCCGTTCTGATGCACCGGCAATTGGTTAGTTAGTTGGTTAATAATAATCTCTGACGTTATTTACGGAGGAGCACGGCCTCCCTCTCTGACTCGGGAATCAAAACGAGAGGGAGAGGTGGCCACGAACACGCCGTA
>A3_405
ACTTCAATGCAAGAACAGAACAACCATATAAAGACTGACGAAACAGCAAACTGCACAGTGACAAAAACATGACAGCAAGCAAGGGCTCCTCATGCTTGCATGCCACCTGAGAAACACAAAAAGCAGTAAGGAGGTAGTAAATAAGAAACATCAAACATATACATGTACCTGGTAACCATGAGAAAGATGTCCACCGTGAGGAAGATCCAGAGCCATGATTCTATCATGTGGCTTCAGCACAGCAGTGTATACTTGGAAGTTGGCAGGTGAACCCGATAGTGGCTGCACATTCA
>A3_406
TAAGGGTCCCTGAAGAATACCAAACATCCATCCACGCACCACTGGTTTTGCTAGACGCCTATAACTAGTTATCGCCATCCTCGTCATCATCAACAAGGTCTTCCTCGTCGTCTAAGATGTCCTCTACGTCTGAAGCATTTGTAGCACCAGGGCCCGATGAGCGCGACTCTTCAATTTCCATAAGGAGGTAGCTATCGCAGTTGATCCTTGCTACATGGGGTAAGGCCTTCGGGCAACCTGGTTTAACAGATTAAATGAAGCGWGGACCTTGTTGAAAAAAAATAAAGAGCAAGGGCGCAGAGAGCATACCTGCAACAGGGCACTTGGGAGCTTTGTTCCTTCTTATATAGTCTATGATTGCATCCTTATCATATATGTGC
>A3_407
CAGCTCGTTCTGCTGCGAGAACATCATCATAGGCAGCCGGAATTTGGACGACGACGACGATGATGAAGAAGAAGAGCCACCGAACTGATCCGAATGGACGACCCCGCCGCTAGCTTGATGATGATGATGATCATGAAGTAAGCCGTTGATGCCATGAACCCTGCTCACATTCTC
>A3_408
GAATTAGAAATCAAGATGTGTGAGGCATGGGATGCAAATTAGCCGTGGCAAGTACGCCATCTTGAGGAGAAGAAGTTCTTCGTCCGCTTTCCACCACACAAAAAGGTTATGGATCTTGTTGATATTCCATTTCCATCCATCAACTTGAAGGAGGGGAACGACCTGGAGATGGTGACTGTTAAGATAAATGGTTGGGAAGGAGATATATCATATGTGGGTCAACTAAAGGAGTGCTGGTACATATACATGGAATTCCTCCTAAATGGGTTTCATGGGAGGTGATTGTGCAGATATCAAGAACTCTGGGACTACTACCTGATGTAGATTGGGCAGAATCTTCAAGTCCTTTTATGAGGTGGTAAGAGTACAACTGGCAGTGAAGGACAGTAAGAAAAATCACAAGGAAAGAATCTATGTAATGAAAAATAAGTTTTATTGTCTAACTTTTGAGGTTGAGGAGGAACATGCTGGAGATAGCACCAAAAATGATGATGGCAATGATGATCAAGGTGGAGATGAACATGGAAATGACAATGATCAGACATGATTCAATGAGTTAGAGGATATGAATGAAGGTGGCATGATTCAATGAGTTGGAGGATATGAATGAAGGTTTGGATGATAATCCWCWTACTCMTGGTGTTCAATTTGGATCTATCCCACCACCCCCAAGCTGMTAATAGWCATGSTGCCAAATCTTGTCCTGTGAACATTGTAGTTTCACATGACMACWGATTTCAGCCGTTGGTTGWCTGTGGCYTGCTGGATGAGGAAGAGATGAATGCAGAAACTAGTATAGATGAGATGGAGGTGGTGACTGTTGGACTGAATGTGGTGACAATTATTATAGAGTCAGAAGCTGAGGAAAATATGGAAGATAGAAGAAAATGAAGACTTAACCGGAGAAGAGTGCTATGTGCCAAGTGACCAGGTGG
>A3_409
GTACGGGAGAAGAAGGGGAGCGTGAGGAAGGAGGAGTACCAACCTCATGAAGCCATGAAGGTGACCCACGGAGAGGGATGGCGCTCACATCCGTTTTACCCCTTCCCCAATCTTGACGATTTTATGCAGTAACATCTCGTCGGTCTAGTCTTGACCTTTTTAGGAACAACGATTTAGGAATAGCGACGATCTTGGCAAGCAGGCMGTGTCCMGTCMTTGGTGGAGGGCGGCTGGTGCGAGGACGCGGTGGGCGTGGAGGCGCGACGGGTCACGGGTGGAGTCSTCKTCKGTAGGTGCGGAGGCGTGGAGGTAGGGCAGAACATGCKAGATGGGAGGAGGGAGCAGAGCGTCGGCTGAGAGAGAGAGAGAGAGAGAGAGAGAGAGAGAGAGAGAGAGCACGATCAACGGGAGGATTCGGAGGCGAACTCGTCG
>A3_41
GTTTACGATGGTCCTGTTGTTGTAAGTGTTGTGGAGCAGGATGGTGGCGGCGAGCTCCGGCACATAGTGGCCGGCGAAKCTCTCACCGGAGATGTAGAAGGCACGGTCCGTGTACTCCGGGAACCTCTCAAGCCATTTCACCAGAAAAACGTAAGCGTCATCAGCCGTTCTCTCGTCTCCGCTGAGATCATAGTCGGTGGTCGTGTTGGAGTAGGAAAATCCCACACCGGCGGGCGACTCCAGGAAGATCACGTTGGCAACTGCCATTATTTCCATAACCAAAGTATTAGAGTTTTGTCCTATGATAGTATATGCAACCTGCCAAGGGAAATATAAGGGAAACAATTATCCGAGTAGAAGCCATAGGTTACCGTTGTTCCAGGCGTTCATGTTCCTAATGAGCGTTTTGTTGTCTTGGGAGACGCGGAACGGTCCGAGTTCCTGCATYGCCCCGTAGCCGAGCGACGAGCATCCTGGCCCTGTGGATGTGCATACATATGGAGTGTGAGCAATTAATATGGAGATTAACTCCTAAGAAATCCTGGAGAAATTTCTACARAAGATGTCGGATTATCAGTTTATAAATTCTAACCTCCGTTGAGCCATAGGACGAGTGGCTTTT
>A3_410
CGCCACGATGATGATGAAGAAGGTTGAAACGAAACGAGCAGAGCAGAGGTGAGCAGTGGCGGCGGCGAGAGCACGTCCACGCCCTGKTCAGCTCACGGGTGGGTTTACTCTGCCCTGCCTTCTCARCCAGCCRCACCGTTGGCCAAAAGCGATTCATAGCCTCAATTGAATCGGTTCAATACAGTGTGGAGTATGTGTGGAGCATCGGTGCATGTTGTCAGAGAAGAGAAGCGACGCATATAGTTGAACCGGTTCAAAGTAGCTCAAAACATTTAAATATAATTATGTGTCTGACACAAACAATAAAGACTCCAGCCACAACGTCTAAATGGAAAGGATTAAGACAAAAAAATAGTTTCTTTTCTAGCTGGTGGGTCCCATGTACAGTGTTCAGCCGGTTCCATACA
>A3_411
CCACTGGTGATGACATTATGTGCATCTGATTGCCCTCCTATGGTGAAACAAAGAGCATCCCTTTGTCCTCCWKTcTTYTGGAAGAGTTCACCTTTTGCTGCCCTTGGTGGWKTAAKTTATTGCRTGKGATTGTGTGCTYGTTGTCTCCTTCATTGCTTCTTCAGTGCAAGAACATTCTGCTGAGGCTTACTATATACTCCCTCTGTTCCACAATATAAGCCTTTTTAGAAAACTAAAACAGCTTGCTAGAAAGGCTTATATTGTGGAACAGAGGTAGTATTTGTTACTGGGGCACTCTGCAAGCAGAAAGAAAAATGAGAACTTACAGGGGAGGGCAGTCCATTCGGAGATACATACTGTTTAGATAAAAAGCTCTTCTATATCCTTCCTCTAAGTAGATCTGAGCTACGGTATTGAGGATTGGTGCGTTGCGGGATTACAGTATTGGAATTTCACTGGAATTTCTCAGCGAAAAGGGGTGAGTTGACTTGGACAGTGAAGGTGATTGGCTGCCCTCTCGCCTC
>A3_412
MTGaCGAtMAGAATGAAMTATCYTGTATTCTGATATGTTTGATCAAGAATTTTTTTCAGACAATCATGTTCCTACAGTTGATTGATTGAACCTTTTGATGTTTTGCAAATGTGCTCATTCAAATTTTGTGATATTGGTTTATACAGAAAGTTCTCATTTAAACAGACCGGATTTATCAACATTCCATTTCAACAGACAAGGCAACATTCAACTTGACAGCACCAACAAATTTAACATAAGAATTGACCACGGACTTAGCAGAGAAGAACCAGTTGCAATCCACTCCAACTTTGTCGTGGCATGATAGCT
>A3_413
GCAGACGACAGGAGGCATGTAGCCGTCACACCTCCGTCATCTGGGTCACCACCAGCCCCTCCTTATCTTCTGCACGCACCGCACCCAGWAACCCTAGCCWTTCTCCCGTTCCAYAGCGCCACCATTTCMCCCTTCTCCCATCCCWTCTCACCTACCCGAGAGCATGGGAGRGAGAGAGAGAGAGCCATATSGCMTCGCCGCCAKGATCACCAACCGGAACAACYGAGCCACGGGGKTGCGAWGTCATCCTCATMTATGTTGAGCCGACYCGCCAGGAGGTAGMTGGAGCAGTCAAGAGCTGCWTCCTGCCATCGCCCMTATCAAGTCCGAGAATAACCGCTTATGTCGCCATCACCGACGCCTCCGACCAACCCCAGCTCCGATTCCTGTGGGAATTGACCGCGGTGAGCACCACCTATCTCTTCCTACTCGTCTCCTCTTCTCCCGCGCCCGAACTCCACCGAACCGTCGTCTCCGATGACGTCGCCGTCTCTGTCAACCCGTTCACACGCAAGATCG
>A3_414
ATCGTGTGAGCTGATAGGATTAGGGATCAACTTTTCCTTGTATTTGTCATTGTTTGCCGATGCTTTAGGCTGAAGTGCATGAAGCAGCATGTCCACGGGCAGAGGAAGAGCATATTGGATTGTGTTACGATATATCCATGGTGTGGCTCTCAGCCAATAAAAAAAGGAAAATAATACTACTTTCCTGGGATCAAACGTAATGATTCTCCTGGTCGCTCCTTTCCGCACGGCAGCACGTACGGGTCCAACAATTGCACACACGTTGGTAGATTCAGGAAAACTTCAGCTCGTGGCCTCCATCTCTCCTATCTCCTCCTCCTCTCTCTCTCTCCAGGGAACACGCCATGAACAACCACTCAAGTTTTTTGCCATGCGGCGCTGCCCAAGCTCTGTGTCTCCTCGCCGCTGACTCGCCGCTAACTCGCCGCCGACGACTCTCTCCGCCATGTTGCTTCGCTG
>A3_415
GGTATGCTTGTTTTCCCATCCCTTTGGTGGTTGGTACCAGTKGGGATAAACTCCTTTACCAACCAAATTGAAGGGTGGGTCTGTGAATTTTGGTGGTGTTCTTAGTCTCTTAGAGTTGGATCGCTCTACTTGCATTTTTGCAAAAAAGAGTCAGGTTCAGGTAGTCAGTTTGCTGTTAGGTGCTGACTTATCATTCTCTCCTTCTATTTTTGTAGGGGTGCATGGTGATGACGCGGTGAGGCGGTTCCTGGAGCAATTCCCTCTGCCTAAGCTGCTAGGGTGAGTTTTATTTTGCTTCCACCAAAAGCTTCAGGTTCATGTAATTTTCTGTACAAATGTTTGTTTGTTTGTTTGTTTGTTTGTAAGCTGCATCTCTCTGGCAATACAGCGTCGTCTTGTTCTAGTGGGTTCCTTGCAACCTCTGTTATCTTCAAATGCCTTGAAGAATTTATCCTGTTACTGGCATTTTTTGTGGATTATCGTGACTGCTGTTTTGATCCTTCTTAGTG
>A3_416
CAAGCAGATTGTTGCAGGTTCAGTATTGGTAATCCTGACATCTAGCTGACAGGATACCAACACACAGATACGCTATCTAAAAGTTAGATTAGTTATACCTCAGTTTTGATTTGAATCTGCTCCCATTTAACTGAACAGTGGAGTTGAACAACTCAGTTCAGCTTTGAGTACTTCAACCATTTAGGAATTTAGTGTCTTGACGACTATCCTAACAGAAATTAGGTGATAACCATCTGACACTGAAACATTTTCTGTCAAGAACTTYGGATTTCTCCAATGGCTCAATTTTTGGCTGTTTCCAGCTGGGTACTGATCCATAGCGAGGACCTATCTAGTAGAAAGATCAATGTAAAGTTTCCATAACTAGCCTAGTTGTGCAAATTTCTCTTCAGGCCACTCCAAGATTGTGAGATAAGGTCAAACAGTGCATAGATCCTAGTGTTGAAGGGGGAATATCCTGCCAAGGGAGTCGCTAAGGTCCATCTCCCTCATCCACTCCCTGTGTATGCTATTTTACATAGATTTGTATCTATCATCTTTATGAACAATGGTGTTACTGATGATACTCCTTCCACTCTCTCAT
>A3_417
ATGCCACGCTCTCCaAAACAACATTAGAACCCTGGTTTTGGTGAGCCTGTCAACCTGTCCGAGAAGGAGATGAAGCCGGTCCTTACCAGTATATCTGAACATAAATTTTTCAGTCAAATTCCAGCGATAATGCATCGTGTGGCACAGATTCGTAGCCTTGGTGATTTTCTCCAGACAGAGACGGTTGTTTTCTCTRGTGGTTTTAATTGTTGGTGCAGCACCTCGGCTACACCTTCCTCTTCCTCACTCGCACGAACCAAGGTAGAAGAAGGGAGACAACACATAATCTTTACCGGCGACGAACGCCGCCACGGGCGCACCGAAGACCTAATCTTTCTTTATTTTCAGCTGGCTCACATACATGGAGACCTCCGAGCGCACATACACTCCGGGCTACATCTCTCTCGTTGGGCTCATACCCGTGTGTAAACAACACGACTACTACAAGTTAAATAGCCTAGCTAGCTGCATGCATCACGCACGCATGTAGCCCATGATCCATGTGACCCGGACGCCACTCCTACCTCCTCGCACGTACGAAG
>A3_418
RTCTGGCGAGTRGGCTTACGGGCAGCAGGCTTTCTTCAYTYSTGTRCATGYACATAACTGTGGGCTAGTSGTGSGTTGGGTCTATAGCCCAAAGAGCTTAACATTTCTCGCAACCTCGGACTGGATCACAAGTAGARCGTCCTAAAAAAAAGGGTAACTGGTTTATACAATATCtgTggcGtcacTGGCGTGGAGTCAGAAYCAGTGGAACATGCGCTTTTTACTTGCaaAACCATGCTCGTATGYTTTGGGAGGAGATGGGCCAATGTTGGAGTTTACCATCAGCATCTAATTTTTATATTCAGTCTCCAACGTGGTTTCAGGAAATTTTACTACAAGCATCAGTTCACATGATTGACAACATTMTGTTGGTTGTRYGGCGTGTTTGRTTTGCAAGGAATGAGATAACCCATTAAAAACATTTGCCATCGGTTGAGGTTTGAGAACCTGGAGGAACATTAAAGATCTTCCAGTTGAGGCTGTTATTAAAGGAAAGCAACCTTTGGTGGAGTTGGCTCAAGCTCCACATTGTTGCGCCAGAGTGAAGGCTCCTGATCTTCACTGCATGAGTCCGGAAATCCAATCTTCACTGCATGCCGCTTTCTTCCGTCTTGTGCTTCTCCTTTTGAAGCTGAAATGGCATGCAAGGAAGGG
>A3_419
GTTTCCAATTTCTGCTGGGAGTTCATGAATACCAGTTCCCAACAGACCCAGATACCTTAGGTGAACTAAATTCCCAACATCTCTAAGGTTAATGAGCTGGGAGTTGCTTTTCCGAAGATCACAGTAGCTCAGATCCAATACACACAAGAATTCAAACCTCAAAAGAGCTGACATGATATCAATAATAGCAGGTGTAAAGACAGTAATAGATCTCACTTGTGACATACTGGTAGAATGAATCGGATGTGTAGCTTGAATATCTTCGGTTCTATTTTGGAGGGATAGCCGACGAACATTGTTTCGTGAAGACATGATATTCCTACTGCAATCCAATATGTTGACAAAGTTTTCTTCACTTGACAAGAGGCATATAAGATCAAGCACCATATCATGTACACAACAAGCTTCTACCACACCTAAATCATTGCATATTGGCTGTATCATGCTTCTATTAACGAGTTCGTTGAAGTAACTTTCTCCGAGCTCAAAGAGGTTAGTTCCTTGCTCT
>A3_42
GCGCTGATGCAGGGTGTTCCTGGTGGARATCAATTAGAAACGRTCCTGGARATCCTAAGGTGCAATTGATGGGTTCAATTTTTTATGGTGACGAATGTAGAGGAGTGGTGACATCTGAAGGCTCAGAGGAAGATGAGAACATAGAAGCTGATATCTGGTACGTATAAAATTTACCTTCAGAAAACAAATGCTGCCTCCCTTGTCCTTTACTTTGCATATAATTGCTTCGCAATGAGAACAATAGTTGTGATGTTCATTTTTTTAAATCAGTATTTACATGTCTGTAGTTCACACCACAGCCACATGTATRAGTGTTTTCGTATGAAAGAAAGATCTAGATTGTCTCCTTCCAAAATTTGGCAAGGGGGCACAAATATAGTTTGAGTAAAAAAAATCAAAAGGAAAAGAAGAAGAACAAAGTTTCGCCCCATTTTAATGATGCWACATGATTATTGTCATCAGGATTCATATGCAGCCGGAGCCCTCGGGTCTACCTATTCTAGGTATTTGTATTTTATTTT
>A3_420
CAGGCCGTAGGCGAAGAGTGCCGGGATCATCCACCGGGCGTACGTGCCGGCTTCCATGGCGATGTCCTCGTCCTGGCCCAGCAGGAGCAAGATGCTACCGGCGTAGAACCACAGGACGGCTAGCGGGACACTGATCAGGGTGAGTATAAGCATTGCCCGTTGCTTGTAGATGCAGACAAGATGGTATTGCCGCGCGCCAAATGCTTGGCCGTAGAAGGTGTCCAAAGCACTTGCCAGACCATTCTGATCAAGATAGCATAGAAAGGACAAAAAGATTAAGTTCTGTTTGAAAATAGTATTTCTTGGTAACTTTCTTGTATTTAGTTCAAATTTGAATTGAAATACCAAAAATTTACCAAGATATTTGGAGCATAAAGAGTGCATTTCATAAAAGGAAATTATCGCATATAGTAGCATAAGCGATGCTAGCCGTCGGCCGCAGGGTGAGGCAAAAATCGGTCCCCTTCCCGCCATTAAATTTCACTAAAACATCAAATCTAATCCATCTGATCCTTCCAGCGTACTCCACCAATGTAACAGTTTTTTACGA
>A3_421
GAGGCACACGCAGGAGGCAGGCATCGCCGAGGGAATCCGACTGCCCTGCTTCCAACAAAAGAGTTTGATGATGATATTTTAAAAACTGCGCGCGCTGCATGACAGTTACTAGTCTTGCTGCTACTAGGAGTATGTACTACCTGTGCGGGTAAAAGAAAGACAAAACCTGAGACGTGTGCCTCTGCTTGTAGTAGTAATTATTTTTCAAAATGTCAGTGATCTGCCTCATACTCCTAGTTTCCTCGTAGTATGAAGATTGGTGACGCTTAAACTCAGAACATGGATTTCCTCATAGTGTTAAGATTAGCGACTTATCTAGAACAACATGGGCTAGCTAGTAAGATTGGCGATCGGCKATTCTAGAACAGAACATGGGATGCTATAAAATCTTTTTCCTTGTTGGATGGATCCGGTGGCAAACGCCCCAAGCTAGTCTCTCACTTATCCTGTCCGTGAACCTCGTTTCCGTGCTATGCTTCTCTTTCTTTTCTCGTCGTCCGCTTATTGACAAGTTTGTCGCGTGTGGCCGTACGAGTGCGCCAGGGAACCACAGTGATTCGCCACATGTGAACCCTGCCCTGCCCTGCCCGGCCCGCCGGCCGGGTACTTATCGCCAGGGATTAACTTATACTAGTACTAGTGATCTTTTCTTCCTAGGCTAGTACCCCTACTGCTGTATTTTTAGTACCCCCAGTTTATCCCCCCAAGCT
>A3_422
AGGGTGCTTAACTAGTTAATCTTGGGTGCTGAGTAATTTGAATTGACCTATAGATGGAAAATTATAGACACTAGACATGTTTGACAAGTTTGATTTTTTATTAGTCTACTTGGTGCCACATGTGGTACAGAATGTGACCTCTTGAATAATTAAGTTTTGGTGCTGCATGATTTTTTATTTTTTTTGACATGTGGTGCCGCATGATTTGTTTGACCTTAAAAGGAGTGACACCGGACAATTTCTCATATTTGCTTTAATACTGATGTGGCTGGTCCAGTCGTGGGCGGGGCTGAGCAAGGCCCATGTGTAGCTGGGTACCGATAGATGGTTTTTGAATTTTCGTCATTCAGGCCCTTCGTTAGGTACCAAAGACTGAGCAGAAATTATAGCCCACGCGACGCGGTACCGGTCACCAAAGTTTCTCAAAGAAGGCTGGATTTTGAATCGCTGCATGCGATGCTGGGCGGTCAGAGACGCCAGTCAGCCCACTGAGCG
>A3_423
ACAGCACATATTCAACTGTACAATTATGGAGTATTAAAGATGAAAGTTGCATGTTTCTTTACATGTGTTTTGCCTTCATAGTAATGTGTCTGTTTTGCGGAATGTGTAGTACTTATTGGCTGACAACTTGTGAGCTAGCATAAAATTCTACTAGTTTATATAAAACAAAACTGGACAAGCATGAAGGCATGATGCTGCTTACCTGTTCTAGGACACCCTCAAGTTTACATGACCGAGCAAGAGTAACCAAAGCATTGACACCACCAGCCTTTGCAACTTCCAAGCTGCACTTGTCGTCAGCAGCTAGGTTTGCAAGTGCACCAGCAGCACGTTCCTAACAGGAAAAAAAAAGGGGGGGGATAGAGCAAAAGTCACGAGAGGTTGTTTGCCAGAAATCAGCAATTGCAATTGGGAATTGTTGAAAATGTGAAGTTTAAAAGTTCCGTACTAGAACGCCATCAGTTCCGGCAGGCCAACGAAATATAAGATCAACCAAAGCCTTTATACCACCAGCTCCCGCAATAGCCGCCTGAAGAGGATAAATCAATCAATTATTAGTACAGCACAGTCGCACA
>A3_424
CATAAAGACGAAACAATTCTGCCGCGTTTCTTCCGACTCAACTTTTAGCATAAAGATGGTTGTCTTAACTTGCTATGTTACAAACACCACCACACCTAAGAATGATCAAAATCTCAAAATAATGTATGTAATCGTCACAAGAAAATAACCAAACCATCTTCCCTAAGCTATATTGAGCAATCTAGCACAAAAAAATGGCCGTGTAGCCCAAGTAAGTACATAATTAGTGCTGGATATGCAAGATTAAGTGTGTGTATTGTAGGAATTGTGTGCGATAAGATTGGATTTTCAAGGATCCAATTGAATTCATAAACAATAGGATTAGAGTTGTGGTTGTTTGCATTTTGCAAAACCCATTATTTCTATATTAATAAAGAAAGCCTAAATAGGTGGCAAACCATATTGAACCCTAACCATGTAGTGGAATCAGTAATCACCATCACGCGGTTAGTTAACTGCAAAAGCACACGTACAATTTCCCAGAAATAAGAGGGTGTGCTTGTGAAACTGACCAGA
>A3_425
CTTTACGGACCTGCTAGAGTTGCTTTTAGCTCACTTGATACCTTACAYGTAAGGTGGTGGGATCTTATCAAAGTCTCTGTCTTCTATTTTTGTTTTATTTATTTATAGTGTAAAATAGTGTCAAAATTTTGCAATACAAATCACAAAATGAATTAGAAGTGGGATCCCACTTAGATCCCTACACACGCtgaTCATTTTTTTACATAGGTTACGCGTTTCAATGTGAACTAAGTTGTGTTAGAGATTGCTTAGCTCAAACATAGATTGCTAATTAAAGCGGAGTTGACATCGCTCTGCACACATATGTTCCCCCTAACTGTATCACTCATGCACATAAAAGAATAATTCCATCTCAACGCATGTAGGAACGTGCCTCGTTGCGCCAGGTGGACTC
>A3_426
TTGTTGGTAARTCCGTAAATCTTTCATGTTTTGGAAATCATGCAACAACTGAAACACAACATGGTATTTTGTAGATGTGGGCCATGACACGGACTCAATATTGAGTGTAGAAATCGTTCATTTACTCAGTATCTTTCCGACTAGATATGTTGGAAATATCATTTCTGATATTTCACAGCTATAGATTCAATTCATAGTAACATTCAAAATATACTGGGCACCCCTTTTCATATGTAAATCATTACATTAACGGCCTGGACTGTCAGGTACMGCAGTAGGCTTTCATCTACTGTTTACCTTGGAAAAGATTTTGCAGTTCATATGGAGCCTCAAAGGGAAGTTCACAAACTGATTGTGCTGATAGTTTGTTCCTATTGGATTCAAGATTTGAGAGTTTATTTTCTCAGTTTCTCTTTGGCTAGACATGCTGGAAATATCTTTTAGATTTTACAGCTACAGATTCAGTTCATACTCACTTTTGAAAATACGCTAGCCACCCCTATTCATATGGAAATTATTACATTTTTTGGC
>A3_427
TCCTATTCACTTATATTGCTTCTGTGCCACTTATCAATTTCCCGAGGGTTCAACGGGATGTTATGTGCAGTATTCACCCTTCTGACTTGCAAATTACAGTTGCATCTTGTGATTCAACTTAGCGTGTTGAAATGTAGGATGCATAACTCTTATAAATCATTTGTATGTCTCAGACGCAGGGGCTTCGCAGATGTGTAGAAGAGATTGTCTTCTCATACACGTATCCTAGACTTGATATGGAGGTAAAAGATATATCATCACCAATACATGTTCTTAGCAAGTGAATTGTTGTTTTTTCTGTATTAATGGGATTTGATGTTGTATATCAGGTGTCAAAACACATGAATCATTTACTGAAAGCCCCCTTCTGCATACATCCAAAGACAGGTAAAAACCGAATAGACTTCTGATTTGTTTTACTGGTTTAATTAGGTGGCGCAGTTGCATACATGGGAAAAGCAGCATGGAGCTTGTTATCCATTAGAAGTTTCTTGCTATGACTGTTCTGAATGATGCACACTTTTAACATAGTATGGATTCACTTAATGGTTACACTTCTGCTTTTCAGAGTTGACTGCTCACTTTATACAACTGTATGGATGAAAATTCGGTCACCTCAATTAGTTCTAATAACCATTCTAATGTTT
>A3_428
TTAGATAGAAGGTAAAGGGAGATGTTGCGTTCCCCGTAGCGACAGCAGAGAATGATAAAATCCCGGCCGAAACAGTTGTGCACACCAACTGAGACCAGAATCCCAGGGTACCCAGGCTCTTAAAATACCGCGCTGTTTTCTCTAGTCTCTTGCTAACCTGCAAACCGATAAGAACCAATCAACACGGAGAAAAGGTAAAATACATGAGCAGAATAAATAGCATGTACAGAAGGAAGTGTGGCTGTGGACCATGAAAACCATATGGTGGAACATTCAGTGTTGACCTTTAGAAGCAGACCTTGCTAACAAGAGTAACAGGAGCACATAACACATGGATTTGGATGGCAACAGAAGAAACTTGAAGAATCGTGGATAAATAAATGATATCAAAGATTGACATATCATGTTGAAGTCACCCACTCGCCTCATCAGTACAGGAGATTTTGATAGAGCAAAAAACGCGCACACGTGCGCCAAAGAGGAAAAATAAGCGTGTTTCTTCACAGGTCCCGGTATGATGTTTGATCCGACTGTTTCGGATTAGAGGGCAGCTACAGCTAGGTGGTGGACAAAGCATGTGAAGGGGCAAATGCATCCCCTCACATAGGAGTGACTACCCGGCCCGAGTGCAGCTCTATTCTTTAATACCACAGCTTTCC
>A3_429
TAGAGAGTAGACTGCTGCCGGTGCCGGCCGGAAGCTTTTGTCCGATATCCCTCCCACCCACTTGTTGACCCCGGGAGCAGAGAGATCTGCAAGTCCTGCTGCGTATCTACGTACCCGGTACCTCCTTTATTGTTTTGGTCATAGACGCAGGGAAGGCTGCCATGGAAAGATCTTCCCCCCATCCCCCCGCCCATCACCAAGTTGACTCCAAGAGTTGTACTTGCCACAAGTAGACAAAAGAATAGACAGAGCTGCATGCAAGAAATTGTCCATCCTTTATTGACCATGTCATGGTGTGGCTCAAAGTCAGCAAGAGCTTGCTTTGGAGGTAGAGGTTGATGCTGCATGCATAGGAAACAGGAGGGCATGCATGGTGGTTGCAGCAGGGTTACATAGCTTCAGCTTTCAGGGAGCTCAAGCAGTCAAAGTCCAGAAAGCCAAATATGTGTTGACGACGACTCCCCGTGGAGATCAGGCCAGACTCCAACAGAAGAAG
>A3_43
SAGGCCTMAGAGATGAGGTGGGAGGGTTATTTTGTAAAACGTATASCACGAMTCTTCARCAMTTGGAGAGTAGAGATGGWGCCRGGGGCCCCTCCTACGGAGGGAATTGCATTGTCCGTGCAAACTTCAGTATGTGCTCCGGGTCACGTACAAGCGTTGAAGGGGTCAAGTGTTGCTGCTGCCAAATGTAGGACGCCACAGTTTTAATCTCTCTCTCTCtTTcTCTCTCTCTCTCTCTCTTGATGTGCGTCTAAGGTGCCGAAGTGTGAGGATAAATGATCAGTACTATAGTACTATACACCGGCACGGCATGCTGTACCTCATCTTGCGTCTATACCTCATCTTGGTTTTGTGGACCAAGAACGACATATTCAATTAGGAACCAACTGAAAGTTTTAGACCGAGATTTTGTCCYTCAAAGATTTTAGTGAAGAACTTGATCAMGAAATTAAACMTGGAGTAAATCAGAAATTGTTAATCACTTTCTGGAMTAAAGTTCACAATTCTTTTGCAGAAATATGGCATGACACTTTGTTATTGSCTACGATAGATATGTATTGGGATGAAAGGAGGCTTCCTATAAATGGTCTTTGTYGTCTATAAAGGGGATAACAGTACATATAGTTGTGAC
>A3_430
ATACCTAGCTAACAGACTGACAGAGTGATGTATGTATCTTTTTTACTTCATTTCTATCCGCAACATTTTCTAATCGTACACGTAATTTATCTTCAGCACTTTGTACATGGCAAGAACTCGCTCACAGATTTTTCTACCTAGTGAGTGAAATCTGCACGCTTTGTACATGGCATCAGTACCTTTTTCCATTTCAAGAACAGTTATGTTGACTTCACGGTTGGAGATCTCTCTCGGCAACCCAATCTGGCAGCTATGCCGACGATCTCATATGCACTAGAAGATGTCTAGATACATTGTCTTCATAAACCTAAAACATCTTATATTTTRAAACGGAGAGAGTACTACAATAACTTTCTATTTCCACCAGAGTAGACTGAAATGAGTGACAGAGTGATGTATGTAAGC
>A3_431
CAAAAGACTCTACATATATTTCCGCAATGGCACCTTCAATTCCTTGCATCACACTACCCATTGATTGACATGCCAAGTCATGGTTCAACACAGTCAATCCATCCCACAATTTTTTCCCTGGCTGACACCAATGCATCAACATATCCTCATTGTAATTAGGAAAATGATCACACAGATGACCTCGTACCTCCGGTAGTCCCATTTTATCAACCTCAATTGAAGATGTTCCCTCTGATCCACCCACATATGTCAGCTCCTTTCCATCATTCCAAAACGAACCTCCCCAATGGAATCTCACCAAAACAAACTCATCCATCTCTAAATTCTACGTAACAACACCAGGGAAAATAAATCTCAATAGTATTGATTCCATCAACTAAACAAGCGACAGCACTACTTGGCTATGGTACCCACTGACTACTTCTGTAGATAATGGACATGGATTACAGCCACTGGATTGC
>A3_432
AACATAACCGATGGTATGCGAGAAATAACTGGCCCGTTTGTACCAATAGAGCCAAGTGGGYCTGAAAATGATGGCCCCAATTACAGGACGCCGTCGTTCCTACCGGCGCGTTGATCCGTGTAAGGCTCGGTCCCACTTAGGCTACAGAACATAACCGATGGTACGTGGAGCGTCGGGTCCTCCTTCTCCCTGGCGCCCAGGCGTCCAATTGYTGTCGTTCCGCACGGTTGGGCCAGGGGTGGAGCGTCCCATGTAGTCTAGGTTCTGGCGTGGGCTATCTTTATTCAATCTTTCTCGGTTCGTTTAGCTGGCTCATACAACGATTGACAACGCTCTTCTATTTATATTAATGCCCTTAGTAGAATTATATGCCAATTTGTATTTGTGCCGAATTTAATTTGTTATATTGCGGTGTGAAGCTGTTTGAACCGGTTAAAAAGGACCAGTCTCGTTCCACATGATCAGTCTCTAACGAGCACTTTGGTAGCT
>A3_433
CTGCTCAAGCACAACTAAGCGAAGGTTGACTCGTCAATTGATAATTTCCTTTACCTACAAGAACATCATCTGTCACATTTAATTGATTCACATGTCAGAAGATGATTTAATACAACAATAATACTTAATTTTCAGATGACCTACCGAATAAGTTACACATAGAAAATTCTTGGAAATTCCTACATTTATTTTGCAGGTGATTGTAAGAAGTTTTGTGCATATATCAAAAGTGGAAGTACAAACATAGCCGGTAGTCATAATTATAAGMGGTGAGCTACCATGGCATAGCTTGTTTCAACAATGATGTTAGTTTGCAATTCTCCCCTGAATAAACCAACAAAATGCTTCCATTCAGGTCCTCACTTGTATAAACCTGGTGTTTGTGTCTTTGACTTTCTGAGGACAAAYAGTACTACAAGACGGCATGTTTGCCTATGTAGTGGAATATACAGGTTAGAACTTGAAAGTTTAACATTCACATCAACTTCATCTGGCTATATTGATTGCATGACATATAGTAGTGGAACATTGCACTTGGTATT
>A3_434
TCCATTTTGATATATTGTGGTTGACTTCCAGGTGTAATCACTCATGTCGTTGTCCACTATACGGGTGTAATCAGCCATGTTGTTGTCCATTGTAATACGCTTAGCCCCCGTTTGGTTTAAGGGAGTTGCTGACTGGGAATGGGAGTTTGAGGGTCTGAGGTTCTTAAATCCCTGTTTGTTTTATGGTAGATGGGATGGAGAAGAGGAGTTGAGGTCGTTAATTCCCACGATGTCATTCCCTGGGAGAGACCTGTTAATTAGTGAGATTGGGCCAAAAAACGCTTAGTATAAATTTTTAAAAAGAGTTACCAAATAGAGGAGTGAGACTAAATGGAAATGTCCCATGTCTAAATCCTYCGCTAAATCCCTGCTCTAAATTCCAATTTCTCTTCCCACTGATTGCCAAACATGCTCTAAGTCTTTCTTTTTATGTTTTTGTTCTTAGTAATTGATGTTGCATACARACTGCTTGAGGGTCCATATCAAACATACTCACGGATTCATGTTCGTTTTATCATTTGTAGAGAACAGTCCAG
>A3_435
CTCCAGCTACTGCCCCACCGGCAACCATCCCGCCTACACCATGGCCGCCTCCGTACATAGCAGCGTGACCTGAATAAAATAGTTTGGGACAAGAATTAGTGAAGTATTGCACCATGAGTCCATGACCATCTTTTTTCTTTTGATTGTTTTTAGTCGCCATCATCATTGCACAAATGCAGTAGAATAAATCTAAATACCCGTTCATTTTCTTTACTGTGAAAAAATTACTATTAAATTTGGACATATATGTTTTGAAGCAGCGGATAAAGGATCAACAAATTATGAAAATATAGTGCAAATACAATATAACAAAAGCTTAAATACCATAGGGAGGAACTGGCATTGGTGGCCCATGACCGGGATAACCAGCTGGAGGGTACGTTGTAGGGTGTTGCGAATACC
>A3_436
GATACATAATTTCACGGCTAGAAGCTTCTGTTATTCGGCTGCCAAATGCTTAGTCCGCTGTTGATATCTGACATCTTTTTGCCTTTTCTTTGGTGATTAGGATTCCCTTTCTATGCGATTAATTGTTTCTACTAGTAGAATAATTTGTGTAGTTTAGTTTCAGAGCAAATAAATTTGTTCGGTTACCCTAAGCACAACGAAGTCTTTATGTGATTGTTGATCATTTTCCCAAATAATACTCCTCCAAAGCATACCCTTCCAACTAATCATTGAGCTACTGAGCTCGTGCATGCTATTGCTAACCATGTTTTGCACACTTGAGAGGCTCGTGCATGCCTGCATGGTAAGATGCAGAGGTGCGTTTACAGACGAGTTTTACCATAGGTTGCACAGAAATTATGGATGTTTTCAGAAACTAGATTTGACACGATTAATCTTTTCAGAAAGTAACTGACACGCCTAATCCACAATGCTTCTTTCTTCCAGATGTGAAGCGCCTTATCGGCCGGCATTTCAGTGACTCGTCGGTTCAAGGAGATACCAAGATGTGGCCTTTCAAGGTCGTCTCAGGCCTAGCGACCGGCCGATGATCGTT
>A3_437
TACAAGGGAAATCATAGGGCATCGGCAGTTCATTTTAACAACAGCAAGGCTGATGTTAATGTCAGCATAGGAAATATATTGGGATGCCAAAGAGTGCCATACCCTGAAGGGATGCTATAAATTGATATTCGCGGATGTAAACTACAAAATTGCAGTTCAATGCCAAAACACATTACAGCTATTAATATATCAATCTTTTGTAATTTAGGAGGAGATAAAGGGAGTGAAATGCAGATATTAACAGCTGTAACGCATTTTATCTGCATCTCATATTGGTTGAGACACTAAGAAGTGTGAAGTAGTCCAACTTAAAAGAATAATCTGGCCATCAGGACTTGATAATCTGACCGTTGATAATTTAACCATCTCAACTTTGTTTCAAAATTTGTTGGGCAAATTAAACGTTTTGTTTGTGTCCCTTCTCTCTTATATTTTAAATACCATAGTTTCAATGGGTGTGGTGTGTTTTTAGCAAATATCGCAACTTTGTGGGTGCATGAGGAAACGATCCATTTTCTGGTGTACTTCAAACGAAACACTTTTGCATTAGTACATGAAATAATTTTTATTTCACATTGTTTTCACTCCAGCAAAGAATAATTAGCTTACACAAGATTGGTGAGCTTGGTGGGTGGCGGTAGGAACATCTAGACATGGGTCAAATAAGAAATGCCAAAAGATAAAGAACATACATGATGAGATTGGTTCTCTGGAAC
>A3_438
TGGTGGAATGATGGCAGCTAGGGTTAGGAGGAGCCTAGCTCTGATATCATGTAGGTTTTGGGGGCAAATTTCTGGATGGGCTGTCCCTTGGACCTACACACCCTCATATATATAGCTCAACTTAGGATTATATCCTAACTTGTACACTAGAATAGTCTAGACTCTACTAGGGTACTAACTCAGACTCCAACACTTCACTAGAATACTCCAGACTTTCCTAGTACACTACTGCTATACTAACTCAGACCCTAACTCTAAACTAAATTCAGTGTTTGTTAAACTAAATACGCTCCCATGAAACATTTCTACGAACACTCACCAGTAAGTAAATTTCACATTGCACAGCAACTCCAATCGTTAGCGTTTAACAGAAGCCTTAGAAAATATAGACCTGGGGTGTGGGCGCATGGCAGCATACCGTGGCATATTTTGTCATCTTTTCTGATGCAAATTATTGTTTCTCTTTTTCAAGAAAACACAAAAGCCTTGCGTCTTGATGTATTGATAAAAGAAAAAGTTATGAACAAAGTACAACCCCAAAAAACCACAAAAAAGCGCCAGCACCCCATAAGTACAACACAACACCCTCCGCCAACCCAGCCGAGGTGAGCAAGCCAGCAACATTCGGTGTCACACATTTCGGCATTTTG
>A3_439
CGGCACGCATACACCAAATAAAGAGAGAGGGTGAGATGATCTTCTCATCCTTCATCCCCTCCTCACTCTGGCTCCCCATTGTKTCCATTTTGCTGTCCTGCGGAATATGCACAGACACCTCAAAGTCTTGTATACAGAGTAAAATTAATCAATTTAATTTACTCCCACGGTTGGGTTACAATTTCTATCTTTTTGTAGGTAGAAAATGTCACATATAGAACTGTATTGACCAAATAAAAGCAGGCTCGTGAAATGAAAGTTTATGACAGTATAACAGTCAAGTTTATGACAGTATACTTGGTCATGTGCCTCCACGTTGCTTGAATATTATGTATGGCTAAAACTATCACAC
>A3_44
TCAAAAGGCATTTACATCTTCTACTAACAGTCCGAAGAGCGAAGACTTTCTTCAGAGCAACCCGTAGCTGTATTAGACAGGCAATAGCAAGATCATCACGAAGGCTAGGAAAAAGTGGTGCCTGAGCCATGTGTAGGACCATGTCAGTGCAACTCTGGATGCAACCCAAGAAGTTAGCGCCAGGCAATTCAGACTTTCAGAGACATTGCAATTGATGGATTTTTTTTTACTCTGAACACGTGTGATGGTAAGTTTTACCCCATAGCTGCAAAGAGCTTGAAGGAACCGTCCAGTGTAACTCCAGCATCGGCGTCAAAGAAGCACGACCTGTGTATCAAGACCATGCAACTAATCAAAATGAACACCTCAAAACCACACGAGTAGATGATGATATACGGTGATTACACCATGCAATAC
>A3_440
ACTGAGGCGGATCTCTGTCCATCTGGAGTCGGACACGACGAGACTGTCGCTAGTCATTTTCTTCAGAGTAGCTCCAACAGAGGAAGTACTTCTCTGTTTGAATTTTGCATGATTTGCGTTGTCAGTACACGCGCAACTGAGCTTGATTTCGGTGATTTCCCTACACTCTGCCTGTACAGTATGACCTAAAGCCACCCTTTTCAAGGCATTGCCAAGTTTCCATGAAGGTGCAGAACTGAGAGGGGTTTCAGATTCTCTTTAGTGAGTGCTTTTGGCAAGGTAGATATTTGAATAATTCCAGGGTATGCATTCTGGTAACACACAGAGTAGCGCTTCGGATTGGGTGACTGTTCAAGATTTGGTTGGATTGGCTCTACA
>A3_441
TGGTGGTGGCAAGGATGAGCATTTGCTCGTCACAAGGGCACTGGAGCAGCTGATGAAAGGGAAGAAGAGCAGCGATGGTGCAAGCAGCTTGGGTGGCTCCACCGGGAAGAAGGGTCGTGACCACGGTGACCATGGCCAGTATGTCAAGGACCGTGGCAGTCAGAAGAGAAATGGCAAATTTGATATCAATAAAGTGAGGAGCTACAACTATAATGAGAGTGATCATTTTCAACCTGATTGGCCTCAGCCAAAGCGAGAGAAAGCAAATCTCGCTGAGAAGGAAGAGGATGATCCCGCTCTGCTGATGATGCTGGAAGCTAGTAGTGAAATTTTGTTGTCTGTTGCGGTACCGGAGGGGCAGGTGTTCCGAAACGAAGAGAAAGTCGTGCCCAAACTCACTGGAGATAAAGAAACCTCATGGTACTTGGACACGGGACGAGCAACCACATGACGGGGTGCTCTGAAAAGTTTGTTGCATTGGACGATACAGTCAAAGGAAAGGTGCGGTTTGGAGATGGTT
>A3_442
GTGCTCGTGCCACCGAGGCGCCTTGTTTCTTAGAGACAGGGAACTCAAGGCGCTCTGTGGCTTCTCCGTCTTCAACGGGTTGGATGCGGTGCCCGAGCCCTGACCTACTACGGGGCACTGGATGTTGCACTGCATTCTTCTCGGTCCTCTTGATTTGAGGAAGTTGAACTTGTATGACACCAGTCCGATTTCTAGATTGCCGCCTGAAACGTGTGGGCTGATTTGCTTGCTTGCAAAGCGACGGCTTGATCGGCTCTTCAGGGTCTTGGCGCCATCGTATGGTTGCTGGTTGTCGTACATGACGAACTTTGTGCCCAGGAAGTCCGATCTAAAAGAGTGAAGTTCAGATAATGTTCAGGCCAACAAATAAACATGCAGGAAACAGACTTCTATGAAATTGCAAATGGTTGAATATAGCAAGCACTGAAACAAATTTGCGGGGGCACTACATTCTGCTAGATGGAGTATGCGTGAAAAATGTGAATAGTGTAACTAACAGTGGCAGGACGTTAGCTGGTAAAAAAAGAAACAAGCATGG
>A3_443
CCACCGTCAGATCTCAGATCRGCGGCTYAGATCGTTCGTTGACCGGTCAGACTCAGGCGTTGACTAGTCAGACGCCCAGTCAGCGCCCAGTCAGCAGACGCTTTGACCAGTCAACAGACACAGTTGACTGGTYAATTTCGTTAATCCTTTTAGTTGACAGATTTCGGTAGAATCTTGTAAATTGCGTAGAAATTAAACCGCTTGGCCAAAAATTGCAAATAAAATATGTGTAGATTCAGTGAGTCGTGTAGAATCTCGCTGTACCTTTGGTTCAGGCTTTTGCAGCAAGGTTTAGTACAGTTTAATCAAACTAGTTAGTGGCCTTTTCGGAGTAATAAATTCGTAGAAAAAGATCCGTAGCTCCAAAAATCGCGTATGATATGTCCCTGGATTCAGTGGAACGAGGGGAATCTCATCGTGAATTAAAARGATAGGCTTACAGTAAAAACTTCTGCAGAAACTGCCTAGTGGCTTT
>A3_444
GGTAACAACGTGCATAGAAACGGCGTTTAACACTCATGGGTTCTGACCAAAAGCGTGGAACACCTTTCCTATTTGTTGCATGTGTTAGAGTTTGTTTTCTGAGATATTATTCCCTCAAAAGTTCTTGCGAGGTATCATATTTATTATTTTCCAATTTCCATAACTCATTTACACAAAAGGCTGATATCCATATTATTCAAGTTCAGCACCCCTAAACCAGCAATTGCTTTAGGAGTGCAACAACCTCTCACACACTTTTTTAAATACTCCCTCCGATCCATAATTTGACTTGGATTTATCAAAATTTGGAGAAAATAATGTCTAGATTCATCTAAATCTAGACAAATTTGAGTCAACTAATATGGATCGGAGGAAGTAATATATACTATAGTATGtTTTTTTTTTTTAAAATCGTTTCTGAACATGACAGGAAAAACCAAATTTAGTACTCCTATATGAAGACTCGGGATGAAGACGGACCGTAGTAAGCTGGACTAAAAAGCTGCTCGGCTCAGCTCGTTAAGACTCAGCAACTCGTCAAGCTGATGGTTTCTCATTAAGAAAATGTTGGCTAAGCATACATAATTAGTCATAGTAGGCAATGCATACATGTATCAGTGTGCTGTCCGAAGAATCAGGATTTAGAAAGAAGGATTAGGTGTTTTCTTACACGGTTATGTGGCCATAACGAGCACAACTCATTGCTTGGCTATGTTTTGTTAATAAAACGAGCCAAGTTAAACGAGTGCCGGTTACGAGCTTTATACTTGTCTAGCCCTAGAAGTAAACAGTGAAACCAAACTGGAAGTACACGGGTGATTTTATACTTGCAGCTTGACTCGGCAGAAAACGAAAATCGCTAGCTAGATGTATATACCGTACAATACTCAATG
>A3_445
CAATGTACTGTCAGGGAGATGGCTGGATCCTGGTTTGTAAAGTCAGTGGTGCAGGCTCAGAGATAAGATTGTCACTGTGGCTTTAAACGAATCACCTGACAATCCCAAATGGAAATTTACAAAATCTGGCAAGTTTACTGTTAAATCTTTGTATAACAAACTTTCATCTGCTGGGAGAGAGACGGATCTTTTAAGAGAGAATTCCTTATTTGACACTGCTTCAAATTTCAATTCCTTATTTGACACTAGAAAACTTTTTCTTCCTTATTTGGCACTAGATGTAACTTTTTTTCCTTATACGACACTCTAGTGCATTTTGAGCACTAATGGTGTTAACTGGAACCTAAAAAGACCCTTTTGCCCCTGTGCATGTTGCAGCCATTTTTTACATGGAAAAAAACAACAGCAGCATGGCGATATAGTGCGGGCTAGCAGGGTTAAATTGTTTGTACCGGACATGGGAGCTGTCATATTGCTTGTGTCGGGGCGGCACGTCGGCGCGGAGCAGGAAACCCAGCTCTGTATCTAGC
>A3_446
AGCGAACGGCAACACAAGACGCAATCGCAGAACGTGCGCACAAGATTGGGGCAAAGATGGGTATTGGTCCTGCACTCCTGCGACCTGTGTGCAGGTTAGCTCGGTGTGGTTTTCTTGTTGGAAAGAACTTGTTGAGGCGAAAAAGATTCCACCCTTTCATCAAGCTTCGCACTGCAAAATCGGCGCATAATTGATGCCATCATATGGATCCAATGTAAACACACTCATGGCGAATCTATTGGTGTAATGATTTTGCTTAAGCCTCCGCATGCCAGGTTCAGGCGCTAATTTAGGCCTTCTTTGATTCCTAAGAACCAAAAACGCAGGAATAGGAATAGGAACCGGATAGGAATGCATGTGGAAACCTGAGTGTATAAGAATGTTTTCTTTCATGGTCCTTTGAGATGTAGGAAAGGAAAAGTAGAGGATTCACCATGCTGTGGTAAGCAACTTGATTAACGTGAATAACAAGCAAAGCAACATTATTAGGTGGTGTTGAATGGCCAGG
>A3_447
AGCAAGTAAACATGACACTGTCAGCTAAACGTACTGGCACTCGTTTTAGAAAACCTGATGGGTTTCCTTAGGAATGGAAGCCACGTGCCCAAGCACCTGCCTACCCCGGTATAGCATCCAAAGGAAATTTTACGTTTAGTTTCTTTGGAACACACGATTCCAGAATTGTTTCAGAAAAAGTAAAAATACGCAAAATAAGGGGAGTACTTCATATATGAAACGCGAGGGATAGAAGATCCATGCAATACATAACTGAAATTTTCTACTACGTCCAAACCCACGTTATGATCCTCCAAAGTCCTAAGACTGAGCCATTCCATTAGAATTTCATAATATCCCCACCACTCATTACTCTGTTGCAAAGCACCCCCATAGGTAGTTTTTCCTATAAGGTTCTATTCGTTCAAGATTTCATTAAAACGTGCAATCCAAAAACAATTGCATGATCTTCTCTTCTAAGATAGCTAGCTAGCTAGGGGATAGATAAGAGAAACACATCTTG
>A3_448
CCATAAGCACATCGTCTCAGCAGGCTCCCCATGTTTTTCGTGTTTCAGATGCAATAATAGGTGGTCTACTTGATAGTACTCCGTATTACCCTTTTCAAAATCTACACTCTCAAAGTGGCCTTAGATTTTTGGTGGTTGTAGCTATGGAGCAAGTTGCCGACTGGTCCTAGCTAGTATTTCTTTTGTGCTGATGCAAGTTCTAAAGCATTTGCACTTCTTCAGTGTTTTTTCCCCTGACATGTTAATGTATAGTTATTCATGTAAGTTAGATAAAAAATGATTTAATCTGTAAAGATCTTGTGTAACCCTGCATGTATATATAGAAGTTGCAGCTAGCGTTTTGGTTCTAAGGCCCTCAACATATTCTGATTGAACTACTACTAAAACGCAGATCTATTCTGTTAGATGAAAACTATTTACCTATCATGCCCATTAATCATGTGAAAAGAAAATGCAGGTCCACATGTTCAAAAATTCTCATAGCAATCAGAAATTACCAGCTATATTCATGCTATATGCTACTTCTTTTCAGGATTGGTTAAAATTCTCAAGAAGTATGACAAGAGAACTGGTGCGCTGATCCGCCTCCCCTTCATCCAGAGGGTA
>A3_449
GACGGTAAGGTTTTCTTTGCATCACAAATTTGAGGTTAACAAAAAGACATTTGCTTCATACGACGCTCACGTTCTTCCATAGCTGGAAATTACACATTCTACATGCCTGCTTACTCTCACGCAGAAAACTTTTGAGTTTGTATTCTCTTGGATTTTGTCCTGATTTTCTTGATCTTCTAGAGATTCTACCGCTATTACCTGTCTCCTCCTAATAATTCCAAATGGCAAAGTTAAATTGTGTTAGCCTTCTGGCTATGCTAACTGTGTTTCCCTAGCATCTTTTATATATTGCAAGTTTCAAAGTTTGAAACCGTTCCTTGTCTGCATGCAGCACTGAACGACAGACTTCGGGACGAGGTTCAGCAGCTGAAGATCGCAACAGGACAGGTTAACGCCAACAGTGCTAAAATGGGGAAATTCGGCATGCCCTCGTACGGAGCGGCTGATTCGCAGAGCTACCAGCGTACCCAGATGCAGTCTCTCCTGGCGGCTCAGCAGCTCCAGCAG
>A3_45
GAGAAAGCGCYCTCAGATTCAGGAGGCTCCACAGGGAGGCGATTTTGAGTATGGGCTGTTCTCATACTTGCGATATCGTCtTTTGTGGTTCTCAGGAGAAGTATTGCTCCTATAATTCATYAAAATGAGTTTCATGAGTTTTTTGACAACCTGACTAGCTAGAATAGGTGGATGTCCTGGATACATCTCTKTGCCTTCAAGTTCAGTACCTTGGGATCTGGGAATAGTTCTTTGCTTGGTTCGGTTGCTCAATGCCGATCTYTTTTTCATGTGAAGGGTTGACTCTGATTCTCTCGTGACARCTCATAGYTGCTTCCATMACAAGTAATTKGATTTCGCTTTTGCTGTTATATTGTACAAAACAAGGGGGTTTAARCWTTTAGTTGTATGGCACACGAATATSTGAGGCTCATGGTGACCTTTCtTTTAACCGAAATCCTGTAGCTATAAGTGGCACAAGCYGTGAGAASATTCCAATCTTCTTGGATTAATTGGATAGCTTCTTGTTCTACTGCAAWAATCCATCTAAATTCAGCAATAAGCACTACCTGTGGTACAAATACAAGTGTAAACTTTGATAAMYCTTGCTTGAAAATTGGAYGAACAATTTTGTAACACAATTTTGTTTCTGATGGCTAGTT
>A3_450
GACAAATAAAGAGAAGGACCAATTGGTGTGTGGTGGATCTGTAGGAATGTTTATTCGCAGCGGCTTAGGAAGGAAAAGTAGTATGGTGGCTCGCTCGTCCAAGCAACAATGTCGGTGCTGCTGCTCCCTGGTATACATTGCAGTGGTTTATTGTTTGGTGTGTTTGTTCAGTAAATGGCCATCCAAAATTAGTTCCTGTGTTTCCCTCTTGTATCCTAGGTCGGATTTGATGCTGTTGGTGGTGAGCTTTCAATACCTGTCGGAGTTGTAGGAGCCCCAGAAGCTGGAACCATTCAGTAAGATATCCATCAGGGTGAGAGACTTGATTCCCCTATTGGCTGTTGTGCCCTATCTAGCATTTTTGTATTAGACTGGAATTTCTCGCATGCTGTTTTATCTTGAAGGCGCAGTCTTCTTTTGTGTGACATAGGTATTAAAAGCATGTAGCTTGATTCAAATGATCAGTGGCAGCAAATTTTCAAAATAATTGTATGTGCTGATATTTCTTGCTGTGCTCATGCTACCATAGACG
>A3_451
CGGGCTGTGACTTGCACCAAGCCTCAACATTAGTCCAACACCGAACTATCAGGCCTTCATCTAACCACTGCCAGAATGATTGATATCTGCAGAATTCGGTATATTATACAGAAGAAATATAAGTTTGGAAATGAACGTCCTCAAATTCAGTAAATACATCGTTCTATTGGCTAATTCAGATCACATAACACGCAAAAGGAAGTGAATCAGATGAGCATTACCTATGTTTGACGTTGTGTCGGACAACAAGAAAGAGCATCCAGGTTGATGTTTCGTCAGAATCAGCGGGCATGCACGTCAGGACGGTGCGACAGCCGGACTGACGCCGAGGCGGAACACGTGACGGTGGCTTGACGGGGGCAGTCCTGCTTGCCGCGAAGATGGGGAGAGGAGAACCGCTTTAGGACTTGACGGTGGTGGCGAGAGTCGTCCTCGCGTGCCGACGGGGAGTACAGGCTGCTTCATTGAGGCGCCTG
>A3_452
CTCCGCGGTTCCATTTTTTTCTTAATCGGAGTTCTGGGTATGGGCTTATATGGTTCCAATGAACCAGGATTAGATTTGGAAAGATTAATTAATCAATCATACCCAGCAACCTTGGAAATACTTTTATATTTTGGCTTCCTTATTGCTTATGCTGTCAAATTGCCGATTATACCCCTACATACGTGGTTACCAGATACCCATGGGGAAGCTCATTATAGTACATGTATGCTTTTAGCGGGAATCTTATTAAAGATGGGAGCATATGGATTGATTCGTATCAACATGGAATTATTACCTCATGCTCATTATCTATTTTCGCCCTGGTTGGTAATAATAGGAGCTATCCAGATAATCTATGCAGCTTCAACTTCTCTTGGTCAACGAAATTTCAAAAAAAGAATAGCCTATTCCTCCGTATCTCATATGGGTTTCATAATTATAGGAATTGGTTCCATAACCAACATTGGACTCAATGGAGCTATTTTACAAATATGGACTTTCAGTAGGATCTATTTTATTGACAGGATTTATAACTACTTTAGCTACTTTAGCAGCTTGGCCAGTTACCCGGAATTCGCGATTATTCTATTTCCTGATGCTCGCAATGTATAGTGGTCAAATAGGATTATTTTCTTCGCGAGATCTTTTACTTTTTTTTATCATGTGGGAGTTAGAATTAATTCCTGTTTACTTACTTTTATCCATGTGGGGGGGAAAGAGGCGTTTATATTCAGCTACAAAATTTATTTTGTATA
>A3_453
CATCAACTTCAACATCACCACCTTGATCCAAACTGCGAGCAGACTGGGGGAAATCCAAACTCCGGGCAGATAGGGGGAGAATGACCACGGTCTCGGCGCCATCATCTTTGCAGCTATCCGGTTCCAATTCCGATCCAAGCACAACAGGAACTTTCCCAGGAGCCGCCTTAACAGCCAAACTGCCTTGATTCCCACCCAAGGGATGACTCACGCGAATGGGCGACAGCAATTCCTCGCGCACGAACGGCCTCCTTAAGCTAAACGCAGTGCCCGCATTCTTATCAGCCGACCTGGAAGAGCTTGGATCGCCCTCTGAAAAGAAATTGTGTGGCGTCATCATCTCCTCCTCCTCCTCCTCGTCATTCCCGGAGAGGCCAAGCAAGCGGCGGTAGGACTCCGCCTCCTT
>A3_454
AAGCAGCAAGAGGGCACAGCAAGGTCAGCATCTCCTGGTGAATCTTCTCAAGGGAGCCCTCACTAGAATCAGAGGAGCCTCCTGAGTCCTTATGAGGACGACCACCACGGCTATTCCGTTTCTTCCTCTTGATGCACTCCATGATCATGTGACCATCCTGCTTACAGTAGGTGCAGAAGCTCTATGTAAGGCCCCGGTGGGATCTTATAAGAAAAGGGGATGAGATCAGAGAATTTTGGGGTGAGAATCAGACGAACATGAGGTAGGTGAGAGGAGCAGGTAGGATGAGAAATTCAGAGTTCTGTTCATACACGATGTCTCTCTCTGTTGTCACACAGCACCCTTTAACAACTCATTCACACACTGACAACGGGTCCCTCTCGGTGTATACACCAGGGCCACTCAACCCCACACTAGTCCACACCAGCTGTATCACCTTGAGT
>A3_455
TCTGCGTGGCGAAAAGGGTAGCCTTGTTGCTTCTGCCTTTTCTCCCAGGAAATGGATACTGTATTACCGATGACGCTCGCGGGTTTCAGTCGTTCGTGCGAATGCCTCCCAGTTGGGCTACTCATCTATCTTCTCTCTTTACCAACCAAAATCAGGGCCCGTATAAGTGGGATTTTCATCATTCGGACTGCTCCAGCTTTGTCTCTCCTTAATGCCCTTGCGTTTCTGCACATAACTCGGCGGGCAGTTTTTCTGTCGTTGTTTCCTTTTCTGTTGTCTGTTGAGGAAAAGTGTCTGGTTCTGTGTGGTTGGTGGATGGTGTGCTACTACCTCGTGTCGCTGGCACGTTCCTGGTCTGTTTGGGAGTGTGCGCTATGTGGTTAGGTAGATGGTGATGCAACGATGATGCAGAGGGTGAAAGTAGTTTGTTTAGTGCTAGTGTCTGTGGTTGCTTGGAAACAACATCTTCTAGATCATTTTAGCCTGACTGTCGGCCAGGATTCTACTGAATATGCCTTGTGTTGTCTTTCAGGAACTGCCTCAAAGCTTACCATCCGCACTGTGTGGGGAAGGAAGAAGACTTCCTTACTTCCAGTGACCAATTCACCTGTGGTGAGCACTTATGCTTTATTTTGTTCCTAGTTTTTCCACAATGCATGACTGCTATTGGAATCAGCACTACATTGGTTCACTTGTTATGCTGCGTTCTCTTACTCAGTTACTCATTCCCCTGCCATGGCCAGGAATCTTAGATCATGTCCTGCATATGTGAAATCC
>A3_456
CAAGAACTTTTTCTTGATTCCAGAGGAACAAGCTAAAATGGAAATTGTGCCAGTTTTCATCATAGTTGATCCTGAGAGAGATGCTGTCAAACAAGGCCGTGACTATGTTAATGGTAGTATCTTTCATGCGCTTTGCATCTCTTTACAATATCCACAGTTTCTTTTGATATTCATACTTCTAAAATCCCTTGAACTTTCTTGTGGCTTTTTTCTGACAAGTTTTAACTTGTTCTAGACTTGTGCGGATACCCTTTGTTTGATTACCAATTATATGATGACAATTTATGCTGGCAGAGTTTCATCCAGATCTAGGACCATTTCGTCCATCCGCAGCCAATAAGTGATCTTTTAAGTTTAGCCAGCGTATCTTATCCTTTTTGAACTATCATCAGTAGGCACTGGCGCA
>A3_457
AGGCAGTTGGACAGATACTAGAAGAGATGAATGCAACTGCAAGCGCTGAGAGAGTAGAAAGTGCTGATGAACTTTCTATGAGGAATAAGCAGGCAGGAGAAAATGTGAACCGTAGCAATGTCAGGCGTCACTTGAGTGGGCTTCCTCCCACATATCAGGCTACGGTTGCATCATCACAAGGTAGCTGCTTGCCAGGGAAGCTGAAAAGGCATAATTCAGCTGTGAAAGGTAAAGTATTTTTCTGCTATATTGAATGTCATGTTAGACCACGTAACAAATTGTCCTGTAGAAGCTTGCAAGCATGATGGTTTAATCTGATAATGCAACATTCCTACCTTCATGTTCAGTTTTTCTATGTTACTGCTTCAAACATTATGCTAGTTTAGTTGCGTAGTTGTTTGGGGATCTTCAGGGTACTTGGCTTCGTCGTCTCAACTACCAAGTCAACCACCATACACCAAACAAATTAAGTTGTGGC
>A3_458
ATGCAGAAGATGACCGCGGTGAGCTAAGTGGTAGTCTAACCGGAGATCCTGGATTCTGCACACTCTGATTGGAGCAGGATGAGACTGGAAGTGCCGACATCTGTGGCGGTGGCGTGCCATATATGTCCTGAAAAACAACATACCAGATGAAGAATAGCACTAGTAAAATTTACAGACATGCTGCCCAAGTTCAGTTCAGTGGGCAACTTTTTACCAGATTAGAATAAATAAAATGCCTCGGTAAGGGCAATGAACTCACATCTAACTGGGGACTCTCTTCGTTGTCGGTGATGGCGATCCCTAGCTGCTCAGACAAGTACTGGAATTCCATCTGCTCGGCGAAAGCAAAGGCGTGGTTTTCACCATGGAAGCTGCCATCAGAAGCATCTCCGGAAAGATTCAGGAAGTCTTTTATATCATCTGGCTGTTCAGCTTCATCGTGAACATTGCCAGTATCACCACTGAG
>A3_459
CGACTGACCGAGCTCGGGTGCCCGGAGGAGCTGCCACAGGCGATTTGGATGAATGAACACTACAAGGAATCACTATCGTTGGTGGAGCACACTCCACACAAGAACTTAGCGGCAGCCTCACCACTGATGCAGATGAAACAGGGGATTTTCTAGTGGTGCGGAAGGTCAGAAGGTTGGGGAAGAGGAGTCTAAGCAAAGCAGGAAAAATGACTCTGATTTGGGAGGAGTCCAAGCATCTATGAATCAGAGATTTTAGGACAAGTTCTGGAGCTTAGTGAATGATGAAGGTTCTAACAATAAAACCATTTGTGTTGCTTCATTACCAGCTTCTACTCCAATGGACGTGGTGATCAATGAAGTTGTGGATGGTGGAGGCCGGAGTGAACAAATTCATAGGAGGAAAGAGATGTAGTCTAGAAGGTCAAAGCAGAGAAAACCTCTTATTGTTGATGGGTGCTGAAAGAGGCCGACTAGACCGTGGATTAACCTTGGTT
>A3_46
ACTCCTAGCCTCAGGTTTTAGGGAGATTTCTTTTGAGCATTGTAATAGAGAGGCTAATGAAGCTGCACATGAGCTTGCTCGGTTTAGTTTTAATGATCATGTTGATCATTTTTTAGATGATGATCCRCCTAGTTTTTTAATACCTAAGCTCATAAACGATGTAACAGTATTTGAGAAGTAATAAAAGCTCGCTGAAAGGCTTTCCCTCAAAAAAAAAAGAATAGCATGTAAAAGAAAGGAACTGGCCCTCGGAATCGGGATACCTTGGGTGCAGTCATCTGCATGGGTGAGATTAGTATGGACTAGGGGTATTGAATCTGGGACCGGTTCCGGTCGGCTCCCTTTGTCCAGACGGTGAATGATGGCCCCAGCTGTAGGCCTATTTTCAGGTTTTGACTTCACACAATCCAGGCCGATATCAATGCACAGTTTTACTTGGCACAGTTTGTCAGGTTCTAGTGAGGTGTAAAGTGATGCTATTTGCGCCTCTTCCCTCCAGTTGTCCCTTAC
>A3_460
CATTGTAATCATACCAACAGCTAACACTGCACTATTTCCTAATAAACCACCGATATTTTTTATGTTGAGGCTGTTCCTAGCTAAATCCAGACTAGAAGAAACAATCCACCCCAAGAAGTTTGATCCTTTTCCCCTCTTCTTGGTAGTATTAATGCCGGAATAGATTCTTGATCTCTCAGGCTTGTTCACTGATGGAGATGGCCAGATATCATGGTAGACATTATTGATGAAGTTCAATGCCTCGTCTATTACTTCACGATTTTTCCCATGATGCTCTTTTAGTCTTATTGAAAGCATGATGTGACTTTGTTGCAACCTTTGTAATGCAACATCTCCTTCTGCTTC
>A3_461
AGCAAGCTTGATTGYTTCGTCGTTGGTGCCCATAAGCACGACTTCTTTGAGGTCWGATTGATAATTCAGGCCAGAAAGCAGATATGATGACGACCCACTAGAGCAGTCAAGATTGAGCACCTCAAGATTTTTCATTGCTTTTGATCCAAAAGTTACATGTAAGCTGCTGTTGCTGCAAGCAATCTCAAGGATCTTCACCTTTTCATATGACTTGATCTGATTCCCATTCAACTCGGCATAAAAGCGGAGGCTGGGCTGCTTGACACCAAGTCGTAGGATACACAGATTTGATAGCTCGCCAAGGAACTGAACGTCAGTTTCTATTAAACTGTTCATCTCCAGATCTAATTTTCTGATCTTGGCAAGCTTGTTCCTCAATAGCGGCAACTTGTCTCCAAGCCCATACAACTTAAGGCTGTGTAACTTGTCCCAAGGCAGGGAGATGTCATCAAAGGAACCCTTACTGTCCTTGTCCAGGCGCACTGATAATGATTCCAAGTGACCCTGAGCTGATATTATTACAGACAAAAACTCTTTGGTATTGTGCTTGTTGATGCCAGACACTCCGAGCTTGCGTAACTGGGTGAGTTTCTTGAGCTCTTTCATAACGATCTTCCCACCTGATGCAGCAATGTTGACGACACCGAGCGTGTGCAAATTTGTCATCTTCTCAACCC
>A3_462
AGGGACGTTGAGGAGTATGGTCCGTTCGTTGCACATGTAGACTGCTAAATTTAAATGATAGTATAAGGCCACTAACCTTTCGGAAAAACAAAAACAAAAACAAAAACCTAAAAATCTGCTACCGTACGTAGACTATTGCTGAGTGCTGAGGTTAATCTCCATAAGTAACCAGATGCAATTTATTCATGGAAAGAAATAGACCCTGACGCAAGCAGCGCTCCTGCAATTTGAAAGTCATAGGTCAACAACGACAGAAAGAACAAAAACAAAAAAAATAGGGAAGCACACATGTAGATTGCTCAATTTCAAGGAGACCAGGTACTCACCATGCATGCTGCTTTGCTTCAGATAAAAGGCGAAGCATTGAGGACATAACCCTCCAGTGTTGGAAAGAAGTCATGTGAAACAAGACTTTGTTGGAGCAGAAAGGGAGTAAGACCGAGGGTTTCACCATGAAAAGTGGCGACCATCTTGCCATGGACGTCTAACTGAATTAGCGAGTCGCCGAATTTTGCTAGCACAGACACATGCTGCTGGCCACCACCACCACCACCCGAAGATGAAGATGGAACGACCACACTCCAGTCAAATCTGAAGTCTCCAAA
>A3_463
GAGAAAATAAATGCGCATGCATGCTGGGGTAAATTAKRAAGGTTRTCtTTTTTTCTTCTCCACCGCCTCCTGCCTAAATAAGTGTGCTGATCTTTATACGYCTAAAACCCTGGGATAGAGGGAGTATGGCTTTATCTTATAGTCAAGYCGTTGACTATACTATTGTTTTTGTTCTTACCACCATGCAGATGACGTGCTAGTGAAAAGAGTACTAGCAGTGCAGTCGCAGAGACAGAGCATCAAATTAGCTGATGATATCTGTCAGAAAAAAATCAGCCATTRGATTGGTGTATGCGGGTCACGTGTATTGGGATCGCCGGCAGGATGGAACAACAAGTGGTAGGTCGCGTGCCGGCTAGGCTAATCCCATTCCCACGTCAGAGAAGAACCAGCATAAAACAGGCCGCGATCGCTTCTGCTAGTACCTTTCTTCTGTTCCGCGTCGTGCTCCGGCCTCCGGCTCCGGTCATCCAATATCTTAACCCTATAGTACAGCACTAGTTTGGTTGCCATCACATGCGTCATGGTGGAGGCAGCAG
>A3_464
AACCATACTGTCAATATATATATCGTTTTTTAATATATAAATCCACGCGTATATCTAGAAATAAATAGAATGACAGCYTTCACATTTCCCACACACGGTCTAAGGGACATGATTACCTAGAAGGGTGATCAGAGGACATTTATCGTGTACCCCGAGAGCCAGACAGTGCCCACTCATTACCTGCAAGGCGTACGTTGGCCCGTCTAGCCCGTTTATCCGGGAGCGGGTCGGAACCCTGCCCAGTCGTGGACTTCCGAACACTGGACCGCCTAGGCTGTTTAGCCGGAATGCTGGCCGAAGCCTGGCTTGGTGTTGTCTTGCGGGCCCGTTTAGACGGAGTGCTGGCTAGAGCCTGGGTAGGCGCGGCCTTCCAAGCCCGTTTGGCTGCAACCTTTTTAGCCGAAGGCTTCCTCG
>A3_465
TGGCTAGGCTGTTGTCACTTGCATATATAGACTAGATTGTCCTTGAAGCATATTTCAACGATTAGAGTGGTAGGAACGCGGGTGTTACTCCATGTATAATTTCTCTCTGAAAAGCATCATTAGTTTCCTCTAGAGATGTGTGCAAAGTTTTACCAAAGCCCGCCAGCGGTGTCTGTCACGATCTGGAGATTGCTAATTAATTAGCGCTTGCAAATTTGTGGGTTAGTGCCGACCAGAGAGGTATTGTCTCCTAGACAATTGGTCCGCACTTCAGATATAAACTATAATATATGTAGACAGTATACTTATTATGCTATTCCACCGGCCAAGACATATAAAAGATAGAGATGTCAGATGTAGCTTGACTTTT
>A3_466
AATTGGTTCAGGGTTTGGCCGACGACAACGGCTGGCCAGGGGAGCTCGGTAGTGTTTGCGAGGCGGAGAGCTTGAGCTGCTGGTGTTGGCTGTTCATACGAAGTGGAGAAGACGAGGGGTAGCCAGTCGCCCACTCATCTCCTCCAAAGAATCTTGGCTCATGAACAAATCGGGACAGAAAAAACAAGACAAAAATTCATGAACAGATTCAGTCCGGCAGCACCCATGCTCCTCGCCATGGTCTTCAGTATGCTCGCCAAGCGACTGGAGGGGATGGAAAGGAAGGGCAGGTCTGGATGTGATTATGATCTTTCCCAGATCCGGCTCAGCCTCCTGCTCGCCAGTTTGGCATGCCCGTGAGGGATGGGAAGACAGGGGAGAAGCGATGGCG
>A3_467
TGTCAAGTGGAAATCGCATCAAAGGWAAYCTGAAGCTTTYCWGAACTTTGGGYTATGTCCTCCttTTTTTTYCCTATGCTTMTACAYGTTATTCATGATGATGATGTCCTATTTTTTTTAYGTGCAACTGTGTTTCAATACAGGGAAGTTGATGGAGAAGAGCGATGTATAKGCTTTGGAGTATTACTGCTTGAGCTTTTGTTGGGAAGGAGGCCAAATTGAGAATATGGCACCATTTCAATGCCAATCAATTATTACATGGGTACACACTGTTTTGATATGCATCGTTCTAGAATCGTCCTATTAAACAGTAGAGCAGTTCACTTTCAGTATGCATAGATTACTTCTGATTTTCTTTTATTTTTTTGAGGGAAGATTACTTCTGATTTTCACCACCTGAATCCAGGCAGTTTGCATTTGTACRCTCTGTTAGCATATTCTTACACATTTGAGATCAAATGCAGGCCATTCCTCAGCTAAKTGACCGATCAAATCTCCCAACCAKCATTGACCcTGTGATCAAGAACACAATGRATCTGAAGCACTKGTAGtMACTACTAACTGGTGYTATTCGCYACtaTACCTTTCAGGTTG
>A3_468
AAACATCCTCGGGCTTCCTTCAACAGCTAGTGGCACAAAGCGCATAAGCAGTTTTGCAGAGTTAAGCTTCACACGTACCCGATGAAACACACCTGTACGCATCTGAATAGGGGTCAAATCAGTAGATATCAGTTCTCCCACTCTGCTTGCCAATTGATCAAGAACCTCCTTCTTGCAAAATAGTGGTGGTAATTTGTGGATTTGAACCCATGCTTGGACACCTCTCCGTATGACTGCACCGTTGTTGCCCCATCAAAAGGTTCAACCATCAGAGCACATTCCCTAAAGAGCCAAGTTCCCTCCAGCATCATACGGTTCCAGTCCACTAGACATTGGGCTTGTAGTACGAATAGATTTTCTTCCACAGCAGTGAACGAGATTTCCCTTGCTGGATTCCACGATGCATGCATTGAGCTCTTTAGCGACTGCATACTGAAGGATTTGGACGTAAGTACCTTTGCAGCCGCTAACCACTTAACTTCAGGCCACCTCCTGATCTCTTCCTTCCCTAGCACCACGTC
>A3_469
CATAATTCATACAGAATCAGATCTATGTTTCATCACGGATCTATACACGAATCACCAAGGATCCAGTCCAAAATCTGGCATGAAGCATCCCAAGAAAACAGTGGAGAAATATAAAAAAACAAAATCTGAACCATACATGGAAAGTTCCACTAATACAGTCATGGGAATTAGTCATTATTCCCTGTATAAATTAGGATTAAGAGCTAATTAGGATGTATTAACCGGTCATGAAGGACAAATTTAGGAGACAAGAATCCCCGTGCCTACAAGGAGAAAAGAGAAGAAGGATTTACAAGAAATTAACACACTACGCACTTCTTTTCTAAAGATTCGTCAAAATGACAACAATTTTAACAAAGTTACATACATGTTTCGCT
>A3_47
AAGTCTTAGAATTGCATCTACAGATGTATACATGCACAATGCTTACTTAAAAATAGAAATGTTAATAAACCGAGCAGCTAATTTTCATCTTTGTATTAACTTATGTAACCTCTATATGCAGGCCATTGTTCTTCAAGTTCCTGATTGAACACTTTGAGCACTCTAGAACAGAAAATGGAAATGGACAGAAAACAGAGAACACTTGGAGTTACAGAGATTGGCAGGTTCAATATATCCACATATAACTGTAACTCGCACTGTACTTTGTCAAATCAACCAAGCTCATAAGAAACATATTGAATAGATGCTTTCCGAATGAACAATGTAGAAAATGTCCACGTTCATGTAAAAAAAATGTCCACGTTCAATGAAACAATGTGTATCTATTTCAACCGACATTTATTTTGAAATGCGGAACTACAGAATTCCTGAATTTTCTTACCGTATGAACATGTACATTTTCTTGTCCCACAACCATTGTTAGATGGATAGCTTCTGTGGGATTGAAAACATTCAGGTCCAGATGTAGGATAATCTTGCTACGTGTGATATATGAAAAGGAAAAAGGAGCTCAAATCATATTAGACTGCATTGAAAGATTTCACTTACGGGAACCAAAAATAAAGTGCAGAGCTTATCAATTTACCATAATACCCAATCATCCCATTCGCCAGCAA
>A3_470
CAGCCTAGTAGAAAACCAAATCCCATTGTACTCAATATATGATTGAGAGTTACTTGACCAGCATGCAGAATAGTAAACTATATTCTAAGCCATTGCTTACCTAATGTCTCAGATGGATCCACAGACAACCCGTTCTTGCCTTCAGGTAGTCCCATTTTCTCAACCAGTACCTACAAGAAACCAACAAAATAATCATCATGGGAGCTCAAAATCAGTATTGCCTGAATACAGTATCCAATCATCACTGTTTCCTACACTGTTTACAGGATGATGATTGAAACATGTGTTTTGAGTTGTGGATGCACCATAACGTGGAATCCAAAATACTACTAGCATAACATTCATCAGAAATACTGGTGGAATAGCAGCAGGAACTGTACCAACCCTCACCTTCAAAGCTGCTTCGGTGGGCATTCCGGTGGAGACATACTGGTTTGAAGAATGTGAGACACTGGCATCATTGCACACAGCGGCAACCTTTGCAATCATCTCAAGATTTGCGTCCATCCTCC
>A3_471
GAAGTACTTGTCCTAGATCGCCCTCAGGTTCCTGAAAACAATAACAATCTTGCTTATCCCAAGCGATGAAATTAAATAGCTAGAGAGAGCTTGATTTTAGCAGATTGGAGGGAGTAGGAGACGTACTTCTGTTTGTTCTGCTTGGATTGGGGCACGCCATAGCAGCAACAGCTGTGGGAGAGGGAATCTGATCATGGAGTGAAGGATAAAGGTGGGGGTGGGATGGAGGATCACAGTAGGTTCATCAGGGGTGGTCCGTGAGGGTGGAGGCGAGTCCGGACATCCTTGGCGTGTGAGCGGCGATGCTCATGCGGTGGAGGCCGGCGGGGGCAGGAGGCAGGGAAAAGGGAACGGGCGGCGGCGCTGCGCTTAGCCTAGGTTTCGTGGAACGATCTGACTTATTTTTGTTCTA
>A3_472
CAAGCGCAGCGGCAAGTGTCAGACAAAACAAGGTTCCGAGTGTGGGCGCTGTAGCCTGTTAGGTAATGAACAATAAGCAAAAAACTTGGGAGGATCGTGCAGTGATCAGTAACCACAGTAGCAGTTCCTGTCACCACAAAGTAAGCAGCGAGCAAGCAAAGCATATGCACATGAACATGCATGCCGTTACGTGACACTAATGATTGAGAAATAAAATGGCACTGTTCTGTGGCATTGACATTACTACAGAAGCAGAGAAACAGTGCACTGAACAAGAAACAGTACTGCTACTTTTGGACACAGTAATCACTTCTTTATCAGAAGTGTACTACGTTTGATAAATAAGTACACTATTGACCAGCAAAAGCTAGCACAGATGAACTCAGGTCTCAGCCAGCATACTACTAGAATTAGTAGCATCACCATTAAGACATACATGCATGGATCATTTCATTTGCATGCACATTAGGATTTGGTTGTCCAAAATGAGAAAGCCCTAGATGTTAGACCAACAAAGCCTATTTCAGTTCTTGTTAACCCAAGTCCTAACTGATGTTACCATAAGAGCTAAGGATAGCAAAAACTACAGAAAGCACTACATCCTGA
>A3_473
TGGATGAACGAGTGCAGCCCTTTTATACTGGAGAATCACTCCACTGGGCGTAATACTTTTCTTCTGTCCATTCTGAAGTCTTATTGACTTGGAAGGATTTGACACAAGTATACAGGGAAGAAACACATACGGTATGCCTACTGTGAATAGTCCACATTCTGAGCAGTCTCCGTCACGTCACCTGTACAGCAAGAAGGCACACGGCAGAGACCCGGTGTGAGAACTCATGTGAGAATTGTCATTGAAGAATGTTAGCAGAGTAGGATTTGGGGCACTCATGTGAGAACTCTGGTCTCATGCATGACACGCACCAAAAAGCCTTCAAAAAACCTACCAGTTGATCCAGGCAAAGTAGAAGCCACCAGCAGTTTAGTTGAACGGGCACAGTTAAAAGGGCAAATCCCTTCG
>A3_474
GCGGGCCACGTTGGTAACTCTTGGATACAAAGAGAACTGGTGGAAATTCCTTTTGACTCGGATGCTCATCGGAGACCACATAGCCTCTCGCGTTGTGATTTGAACTGCACTTTGTGTGCGCATTTCTGTATGTATATCGTAATTTCTTGCTAGACCTTGCCACCCCCCACGTCTGCCATGTGGCAACGGTATTTACGGAAGCCGTACGGTTTTTATGGAAGCGGTGTAGTGACCTCTTCTGACAGGCGAAAATCTTGGGAACATCCTGAGTTAGAGCAGTGTGTGTACTGTGGTTGAGTTTGAACACATCTCTTGGGTTGCTTGTCCTCCTCTTGGTTTATCATGGATGTTCTGTAGTTCAGTTTGGTTAGAATTAACCTGCTGGGATCCTATCTACTGCGGTTTAATTTGTGAGCAAATGGGCAATGCAACCTGATTGATGTTGTATCCGCATCTTATATGTCGCAAATTGAGACGTTTTGGATGCTGTAAATTTCATTCATGTTCTCACGAGCCGGCTGCTGGGCTTTATATTA
>A3_475
ACAGATAACCAGACCCAATTTCAGAAGGGAAAAAAAAAACAACCTGTAAGTTCCATGTCAAGTAGTAGTACTACAGCAGCCTCTAGTTAAGATTTTGCACTTCTCTGAGTCATAGGTTTATGGAAGTGTTAAAAAAAAGAGAGCGAATAGTAGTAGTAAGTTACGGATTGCAGGGAAAGGAACGACAGCAGCGCCGTAGCTGTAAATGGTATGCGGTCGGTTTCACTCTTTCTTCCAGGAGCTCACAGGATCCATGGTAGCAGGCCAACGGAAAGAGAGCAACCTAGCTAGAACAGTGGGACAGCCAAGATACTTTAGGGTTCATTCTTTTCTTGTGTGCCAGCTTATTTTG
>A3_476
CAGTGCAGCTATGGCGAATTTGCTTTTTCAGACTAGTTTTTGCTCTAATCAGGCTATGCCGAAAGAAAGAAGGACATGGTTGGACTTGCTTTAGTTCACTGCCAAAAACATGAAAAATGTTACTGAGATGACGATCTGTAACATAACATGACAAATGTTACGGATTTGCTTTAGTTCACTGCTCTAATCAGGCTATGGTATTGCATTGTTTCTCAACTGCTTAACAGTGGTAACCACTGAAAGCACCAGTACAGCAACCAAAGCTGAGAACTGAAACACAGGCTTGGTGCCACTACAACTCAGCACGGCACTCTCATGTTTATTGCCGTTTTTTTCTCCTTGACGTCCAATCATCCAATGTAATTCGGTTTGGATTTTGGACACAGCTGTGTCCTTGTGTGTTGGTGTATTAGAGGCAGTTCACAGTTGCCCAATGAGCCGTTCT
>A3_477
GGCACGGGGGTGAAACTTCAGCGTGCCAAGTTCTACACACGTCTAGGGGACCCTCGGATCGGTTATTTCTAAGTTCCGCGTTTTTGTGGTCAGCTAGAGTTGCTCTTACGGCCTCTGAAAAAAGATGCAAGCAAGTTGCAAAATGTTTTCTCTTAATAGGAGAGGTAAAGCGCTATCATGCTTGATTAATTACGAGAATATGCTTTGATGATTTCTCCTGTCAAACGAAATGCCATTTTGCAAATCTTTTGTGATTGTTGTGAATACTTTTCGTTAATTAGATCACCAGAATATG
>A3_478
GGATCCGTCTCCTCCAACCCTACCACTTATCGGCGCCCATGGCATTAAAGTAATGCAGCGGTATAGAGATGCCCAAAATAAGTTTAGCCAAGGTGAGCTGTTGTCAATTTGCCGCGGAAGTTGTTTCCTTTGATTGTCTCCATGTGTTTTTTAATGTACTCTAAAATCATTTTTTCTCAAATAGATTCGTACCCATGTGTTCAGTGGTGCAAGTGATTTGTTCCTCGGTCCTAGAAAGATTCTAAATAGTGGGTATCACTTGAGTACTCATGTAAGCATGGCCGCTGACTGTCGCAATGCTCAGACAATTATGGTTTGTAACATCGCCGAGAAGCTATAACTCATCTCCTTTGCAACGAATTTACTTTTAATTGTACAGCTGAG
>A3_479
CAACATAACAACCATTCAATTTGTGTTTAGGAAAATACAAATGGCTAAGACTAGTGCTTGATGCATGAACCATGCCACATTCATACAGTCAAGAAAATTGGGTGGCACTACTGARGAGATCATTTTAAKCCAGTGACGTCCTTTAGTTTGGTCTGATTGGGTGGTACTACATTTAAACCTTAGTAACTTAATTATCAACATTACCACAAGCCACTGACTCATCAATCTGACCAAAAAGGGTTTCAACCTTCTCAATAAAAGATTTGAAGCRATATGATACACCCAGTTATAAGCTCAGTGTGCACACATGAAAACCAGAATTCACCTCCCTGCCCAAATAAATAACCTGATAATGTACTAAATAAATTATGCAGCCGCCTTTATTTGGAACACCTA
>A3_48
CCCCGGAGGCGAGGTCGGAATTGAGACCGCGCCGCGCCGCCGCGTAGCACTTAGCCGATCTCCCCAAACGGTGAGCCTCGTCCAATTCCACTCGCGTCACAGTGCTTAATCGGGCTCTTATCTAATTTCCCCCCTCATTTGATTTTGCAGGTCCCCTCACCGGTGATCGGGATCGTCGCAATTTTTCCTGCCTCTGACAAAAATTGCTGCTGCCGGTGGCCCATGTTCTGGTGAGGTTTTTTGAGTAATTAACCTCCTAGCTTCCATGATATCCGATCCGTTCCTAAATATAACATGTTCTGGACTCTGGAGTATCAAATAGACCTCTTGTACTCCCTGCTGATCCCGTTGCGTTTCAGTTACTTGTTAGCACTGCCGTCCGAGTGACTTTTATGGGAATCCCCTAGCCCTATGACCGTTTAACTGCGCACATTATCCTGGCATTAGCATGCGGGTATGAGCTTTGGTGATCGTTCATGGCCAACAGTATCCTGGGCACTTTTCAATATATCATATAAAGATGGTGTCACGCACCACCGGAGCCTGCTGCCTATGTTAGTGAGTCTTATGGGAATCCATAGCTGTATGATGGTTAATTTGCGCACATTATTTTTGCGGTATGGCTTAGCTTTCATGATCGTGTCAYGGWCACCCTTATGCCGGATGTTTCACTATCTTATAAAGATGCACTACCAGAGCCTTGCTGCCTATGAGAGTGAGTTTAAGGAATCTGTAGCCGTATCACCGTTTGATTGTGCACATTATATTGGCAGTAGCATGTCGGTATGTCTTAGATTTCTTGATCACATCATGCTCACCAGTATGCCACACATTTTTCAATATCTTATAAAGATAATGACCGTGCACGACCCAGGATCATAGCACGTCCCAGGCTRGCTTCAGAGCAATGTAGCTACAGTACGATATATCGTGCTAGATTATG
>A3_480
GGTGCCTCCTCACCCACTCCAGGAGCTTCTGCTCGTTCTTGGGGCGTTTCTTCTCTACCGATCGGCGAGCCGTGAGGATTTCATACAGTACCACCCCGAAGCTCCAGATGTCGCTCTTTGTGGTGAGATGCCCTGTCCAGACATAGTCTGGAGCTGCATAGCCGTAGGTTCCCATGACCTGAATTTGCAAAGGTAATGATGTTTCTGAGAACTGCGGAACTGATGTTCCATATGAGAACATTCAGAATGACATGTATGTAGCTATATCTGTCACAAGGAAATTCAGTCACTGTACTACCGTAGTGAAGTTTGCACACGTACCGCTGTAGACACATGGGTCTGACCCTCGGATGGCCCCTCTCTTGCTAATCCAAAATCTGACAGTTTGGGTCTGAACTCCTCATCCAACAGTATGTTCGCAGCCTTGAAATCGCGGTATATGATCTACAAATATCGCAAGATATTAAGAAAAAAGGGTTAATGCTTACTGAACATTCTGGTTTTTTG
>A3_481
TCCTCCTCTCACGAAACTCTCTGAACCTAACTTGTATCCCGAAGTCCCCTCTCCAATTTTGATTCTTACGTAATCGCGATATTATCAACGGTTCGCTCGCCATCATCTCCCGAAATCTGGATCAGCTAGCAGTCTTTGCACACATAACTTTCAGCTTCGTCAGTACGTTTCATACTTGCTCTTGTAGGTTTTCCAAAAAAAACCTCAGCCTTTTCGTTCTCAACCCGCACTCCCCGGATAGTACATGTGTCACCACCCAGTTCCTTCGCGCGCGTAGTGGCT
>A3_482
ATCTACGGTTACAAGTGTGTCAGAGTGTCTTGGCGATGGAGTGCAGAGGCCATTGACAATGCCGGCATTGAATCCCGGCGAAATTGCCAATGGGGAGGGGGACAATTACCCGGCCAATTTGGGCTGGAAAGTATCACCTGACTTGGAAGTGTGGTTTGGTTTATTTGGGGGCAAATCGTTGCTCTAGAATTCTGGTTTCCATCAATCTAACGCTTACTGGGTGAGTGCCACTGCCTCAAGACCATAAATGAACGCTAGATATTCAATTCAAAGCATCCGAAAGCGAAATTGCCATACTCGGCAACCAAATCTAGTGCAGATCTACAGTGGCGGAGTGTGCGAGGAGATGGTTTGCTTACGTTGGGGCAGTGCTTGGCGATTGCGGTGCAGAGGCCCTTGACAATGCCGGCGTTGATCTTGAAGAGGTCGTCCCTGGTCATGCCGGGCTTCCTGGGCACGCCCGCCGGGATGATGACCACGTCGGCGCC
>A3_483
GACCCGAAAATCCTTACACCCTGCAACCTCTGCATCCTTGATGTCTACAAAACCACCAGGGTTTTTACGCGCTATTTCCTTCAGTAACCTCGGGGCAAAGTTGTGTGAATCATAAAAGGTACCAAATTCCCTTTCAATAGCAATTTGTCTTGCCCTCCACACCTCAGCGGGACTAATCTGCTTGTCATAGTGACCAGTGAGAGTGAGATAGGCTGCAATTTCCTTAGCAGTCATTGTCAGGTCATTCACAAGGCCACGTGAGCCAAATTGACTACTTGTCAAGCTCTCTGTTCCAGGCAACACAACTGTCAACAGTTGAGAATAATCATCATTTACTGCTTTGAGCAAGATGTCATAATGCTTGATCTCAGAGGATTGCACATACAACCTGAACTTCTGCGTCACATTTCTTTTTCTCTTTAACTTCTTGGCAAAGGAACTCCAGTATTTGTCCGAGTAAAAATCACAACTGTCCCACGGGCAGTACTCCATATACCACTCTGGTTCCTCCTCGTCATACAAGCCAGTTGTGCGTTGTTTGAAGAACCCCTTAATTTTGAGATCTTGTGTTTCTGGGTGGAGCCGAAAAAGCTTGAAGATCCAGAGCTGTAGGTCCACCAATGACATGGAATGTGG
>A3_484
ATGAGAGGGGCAGAAAACTGGCATAATTACCATTTTGATCTTGTCCTGAATTTTCTTCTTTTCTTATGTTAGTTGCAGGGTGATTATTACAGCCTTTCTTGTACAGTTGAGCGGACCTCCTCATGATGCTGTAGCTATGGGTCCAGATATAGAAATTTCCTAGCTGCACGAAACATATCTGAATCCAAAATGTTGTACCATGGTAGTGTTGACAGTAGTGTCAACTAGGAGGTGATGACCTTACCGCCATCAACAACGAGACGTAGGAGAGGCCTAGATCTTTGCAGGTGTCAGCATCACCAAAGGGGTTGTCCTCCTCATTGCAAATCGCCGGAACAATCATCAAGGGTATAGTTCCCCAGTTACCTGAAAGTATGATGTGACTGAGCATGTAGAAAACTCAACCAAAACGTTTTTTTTTGGGTGAGTAGTGTATTGCCTGCTGAG
>A3_485
ATATTTGGCTGCGGGTATTTGTGGTTAAAACAGAACAGAAATCTGCCATGTGATTTATTGCTAAAAAATGATTTTGCTGAAGTTGCTCATGATTCGTGAATGAATTTATCTTGAGATTTTGGATGGGAATCAAGAATACTGACTTGAGACGTCGTGATAACTGAGCATTATTAAGGAATGCCAGGAAGGAAAACTCTGAGCTGCTTGAATTGAATTGGATGAGCATTTTTGTGCTAACTAATTTTCTTTAGCACTTTGTTTAAACTCAGGCTTGGCCTGAATTATGAATGAAACAGTTCTGCGGGAATGACTGGCCATTACTTACTTTGTTAGTCTGCATCTGCCAGGACTGGACGTGATCGGTTGCTTTGGATTATTATGTTATAACTTCTTTTAAGATTTCACATGGGCATGCTTATGCCCCCTCAATGCAGACCCTCTTTCCCACCCGGATGCTGACCAGCCACTTGAAGCACCTCAACCTTGACTTCCAG
>A3_486
GGAAGCGACAAGATCTGAGTTTGATCTRGCCAAATTTGAAACGGTTTGACTGTATTAGGGATGTTTCTGCAAAAACAAATTTGAACTAGGAGGCATTTTTTCTGGAACGGAGGGgAGTAGTAAGTTGCATGGTACCCAAGTCCGTCCAATCCAAGCACCCGTCGTTRACAAATGGATATCCTAGATCCATTTGGGCCTTAATCGCTACGCAATACAGAACAACCCACGTCTTTGTCCTCAGCATGAGAAAAAGAAACTGCATCCCCTACCTCCCGACTCCMGCACCCGCCTCCTAGGCTCCCTGGTCCTCTCCTCCTGCTCTCCTTGAGCTCCGTCACTGCAAGGGCATCCAACGGAGGCATCAGG
>A3_487
ATGGGTACGATGGGAGAGCAACACAGAATTTTCCTCCACAACAATCTAGAGAGAATAACTCCCGCTATGAATCTGGCTCAAGTTCAAACCAGGGTCATGGTAATGCTTCAGGGGCGTGGTTTCAAGATCAGCAAGGGAATGGTTCTAGGGCTTGGCGGCAATATCTGCATGGGCCTAACCAAGGTTTTAGAGGTGATTTTGGCTCTTTTGATGAAGGGTACTATGAAGGGAGGCAAGCAAATCATGGTGGTGGGGAACAAGGTGATTACAGATATCATCGTCCCTATCGCCATCAGTTCTATGGAAATAGAAATCTTGGTGGTCAGCGAGGTGGTTTTCGTGGTCGCAATTATCGTCCTACAGCTGGACGTACCACACGCAATCTGAACCCTGGCTACTTGTTCTGAGACGGAGAACACAACTCTGAGGAAGACTGTCGGTACTACACTTGCCTCG
>A3_488
CTGCTCTAACTTGGCGATGCTCAGTGGCAAGGTGACAATGGAGGTGTGTCTCACATCTAGAGTCTGGATCTGCCTTAGACCACCAACTGAACTCGGCAGATGGCAGATCTCATGGCATCCTCGCAGCGAGAGGAACTTCAGGCGACGCATCAACTTCACCATCTTCTTCAGATCACTATACTCTACTTCTGATGCACCCTCTAGATCTAGCACCCGAAGCAGCTTCATGCTTTCAGAAAACAAGAATGATTTCCACTTACCGAACACTGTCAGTGACCGGAGCCGGGAGAAGTCAATGCTCCCGAACACGGTTCTATCTCTGACCCAACCTTCTGAAATGAGAAGGTGACGCCCTGTGCGCTGCGTAGTTAGAGCACTACTTCCTCTGAGTTCAAACATGAGGTTTTCTTCCATTTGGCGCGAGACAATGTACTCACGGAAGAATCCATTGTCATCACGCCGGACTGCACTCGGCGTTTGGGGCTGGGCCTACACTTCCTAGGCATCAAAGAGGAGCAGGAGAACAAGTTCTCATTCCACGGAGTGATAATGCCC
>A3_489
GAGTGGCAAACTGAAACTAGTTAGTCGTGTTTAGAGATCTCAATTCTTGTAGTGTCATGTTGAGGACTTAATTTATCTGTTATTGTGCCTTGTTCTGGTTAGGGTCATCAGTCTGATGTGTATAAATGACAGTCGTACCTGAATAGCAGTGGCTACCAAAAAGTTGAAAATGCTAAAATTACCACAACCAGCCCTCAAAATCCATGCTGTTTTGCCACCACGACCTGAGCGGCGAATCAATGCCTGCTGGCGGGGCTGCGGTGAGCCTATTAAAGGCGGTCATGGGTGATGACACAGCCCACAGTTTATCTTGAGTTTGATCTTTGTTCTTGGGTTGGCTCTTCAAGTTGGAGCAGGGTCTCAAATTTGGAGTATTGGTACTGAATGAACTACTGAGTGTGTCAGCTACGCTGTTTCTCCATG
>A3_49
TTAGAGATCCACAGAATTTGAGAGCAGTCACAYAATACGTTCAGTTGCTTCACTCTRTACCGTTGATTAAtTTAGGCTGTTGTAGAAAAACGACGCACACAACGTTACTACaWSTACYTACTTGGAAGGATCCTTGCCCATGAGAGGGAGAACCTGAAGGTATCCATATTCATGTCGGTTATCAGCTTCAGATCCTCCTGCATTYACGAATTCCCGRCKAYATTAGTCCAAGAATCCAAGTAAACGMCCtTTGAATTTGTGATCAGASGAAARGGCCCACCTTGTACCGATGATAGAAGTCGTTTGTTGTATCTGGGTTGCTCCCATCCGCAATTTTMC
>A3_490
ACGCCGCGTACTCTCTAACCGGGAACCCATCTGTAAATAGCTATACCTGCTCTGTGACTGTAATATCTATCAGGATTAAGAGTTCTACCGAACGTCTGACTATTACGCATCATTACAGTCAGTACAGTTTGGGCATGATGTGCAATGAGGTGAAGAAGACGTGGTTAGCAGCTTAACGGACGGGTATCCGTCAGGAACTTTTATTGTGCAAYGAGAATWTTGGCGAGCATATTCGCATTGTCGGATGAGCTACAGTAGCGCTCACTCTGTTTCCTCTGTTTTGGGTGCAGCACAATAAGGCAAACCATGTTGAGTCTCTTACAGGAGTTGGTGAATTTCTGTATCAGATTACAAGATATGTCGCTGAATAGAAAGAACTCTGCACCCTGAAGAGTGCGCCGAGCATAACCCACGTTTCAAAATGTACTCGTCCTCCTGCCGGTTTTGTCAGGGTGAACATAGATGGACCGTTTCCTGATGGGACAAAGGATGCATAGGAATGTCGGTTGTGC
>A3_5
CCCCATACCTAAACAAAGAGCAGCAAATCATAATAGCAGCRACCAAATACCTGAACAAAGGRCGGCAAAAGCAATACGATCTGTATGGTGCTACTAGACTTGAATTTCACTCCACCTGAAGAAGACGATGTYCATCTACAAGGCTAACATGTAGGTACATTAGCTATTGCAAAATGGAAGTTACAATTACAGATTTTAGATTTGTTGTCCAAATTGATTCATACTCCAAAGAAAAATGTAGATCTTTGACTAAGAATACAAAGAGCAAAAGCACATAACCTGATTTATACTCCTCTAGCTTGCAGCAAATACACAAATGACATGGCAGAACAGAGTGTACTCCCTAGCTTGTAGCTACTCACTATGAATAATGACAGTAGCATTGTGTTGAAAATGACATGGTACTGTAGAACAGAGTATTTCCTTCTACAGAAACAGAAACAATCATAAAGTTTCAGTATTTGTTTGCAGCTGGTTCTTAAAATGCACATTAGAGACTGTTACTTTTACTTGCCCTCAAGAAAATGCAATTATTTCCTCAAAAAAAAAAGGAAAATGTGATTCTAGATTTCATAGAGTATATTTTTAGTACTCATTATATACTC
>A3_50
CTGTGGCAAACTCCTCGTTACCAGCGTGCACCGTTGCGTTCACCTTGTTCCCATCCATGCAATAAACGGCTGCCATAAATCACCCCTGCATGCACGCGCCATGCGAACCAATTAGGCACCGGTTTGAGAGGAAATTAATCACCTCGCGGGAATTGCTCCACGAACTGCTTGCCAATTTTAAAGGACGCGGGAAATGAGAGGGAGGGGCATATTCGGGATGTTGCTGATTGTTAGGCATCTGTGCCTCATTCTTTTGTGAAAAACTGAGAAAAATTTACGCCATCTTCATTGAAACGGAGGAGTAGGATTCTTCAGGAAGCCCACAGGAATAGTTTCCTTAGTGTAGGTTCACAGGAATACTAACATTTCTCAAACCTCATTTTACCTCATCCTTGGAAGCTCATCCATCAGTTGTAGTTTCACAGCACAGTAGCACCTGAGTGAGATCCCAATTGGGCTCAAATTTTGGTGCCTATTTTTCTTAATGTTATACTATCTAGCTCCTTTTTATACTTGTCTGGTGCCATCACACTAATCTCTGTGGTACTGATATTTCAATTTGTGCAGGAGATGACCCTAGAAGAGTACGAGAAAGTTAGGGAGGAAAAGCGGAAAGCACTACTTGCATTGAAGACTGAAGAAAGGAAGGTTGAAGTTGACAAGGAC
>A3_51
CAAGCGGCGGGCAGGCAAAGCCGCGATTTGGCAACGATTGAGGAATATACACGGAAGAAGAAGGAATATGCTCATARAAAAACAAACACGTTGTTTTACAGGTTTGTTTCCCGCGAGGCAAAATCAGYTTGAAAAACACGTTTTGTGTGGCGTGTAARGGCTTTTTTCACACCGAAGGTTTACGGTGTTTGCTAGAGATACTCTTAAAATTTGCAATAAAATTTACGAAGAAACATTTCAATCCCTTCAACTGAAGCGTCACAAATCTCTTGATTCGTGGAGAAATTTTCTAGGAAGATACAGTGGAATGGGAARCTCTAGTACGATATTTGCCATAATGTCTCGTTACTGTCTATATTGGACAAGCTTAGAAACTAACCCTTTCCA
>A3_52
CACCCAAGCAACCATGCTTTGCATAAGCATTGCACATTTATATCCAATCCCTGGTCTGGGCACGGCCTGATGCGAGCTTGGCACTAACAACGGTTTATCATTGCATTTATTTGACATGCTTTTGTCACAGCGGTCCTCCAATCTCCCTCCTTTTTGTGGGTGCTAGTGAAAATCCCCGTCAGGTACCTAAAAATTCCTATCAACACGaTTTTATTGTTTTCTGCCAGTTTATCAAGTATGAATAAATCAAGAGAATACATGTATTGATGTCAACATGTGCTCTTCTGCAAGAGATAATCCATTGCATTACCAAAGTTGCCGTTCCAGTTAAGTCTGTAGGTTCAAGTTTACTGCATCTAATATTGATTTGGCATTCAAGCCTGATAGAAAGATGAGCTTGATAGGACCACGGATGTAGGTGGAAGGTTATCAACTGGAATGGTTATGACGGCAACTAACTGGAATTTGGGTGAGTGCGTGCATACCGTTATGTTTGTCGGTAACAAGCTATCAATATCACCATATTGTGCTTGTGATTTTACTGCTTTTCTTTATACCTTTCTTTTTTCACTATTTGGTTTTACACTCTTCTCCACAAGCTACTCAATTTCTTCATCTTCCATCTGTATTCGCAGACTATTATGTTGCAGGC
>A3_53
ATCTAGCAGCACCGCTGCGTATCCGGCCGCCGGAGGGGGGAAAATCAAAGCTTGAACTCTACGAGAAGGTGGACGACGCGCGGGAGGAAGAAGGCGGTGACGACGCGCGAGAGGAAGATGGAGGAGGCAGCGGGTCGCGGGGTACGCATGGCGGCAGCGGCATGCGGCGGGAGCGGGGGTGGCGGAGAAAGGCAACAGCAGGGTGGCGGGCGGCGCCAAGCGASGAAAAGCCGAAGAGGGGAGAGGACGAGGAAGACAGTGCCTCGCCTGGACCTCGGGTTCGGTCGTAAATTTTGCAAGGTTTTTTTCACAAAAGGACCCCTCCGACATCTTTTCTARGACGGAGGGAGTACTAGAATGGAAGTAATCGTTTRGGGGRAAAATCGGAAAGGTTCAATGACTGGTTTGCTGTCAAGTGTTCTTGCAATGACCGGTGAGTCCACRACCTGAATACCTGGGTGCCTTCCTTGGGTTCATAGGATTATCACCCCACTGAGGGCAGGTAGTGCTTTTGTGACCTTTCTGCCTACCTCCACCTTTTAACAAGCATCTCGTAAGCTGGCTTGTCTCTGCTCGTAGCAGGTCTTCCTCCCCTCGTTCCACCTGGCCTTTTCTTCTCAGGCACACTAATGCCGTAAACTCGTGGGAGACCCTATCTTCTGGGATTAGCGGCT
>A3_54
CTTCAGACATTTGGTTGGATTTTAGGGTTAATGTTGGTGAGATGGATGTGTTGGCCAGTCAGTTGAGTACATAGACTAAACAGAGACCTGTCATGTGATGAACGCATCTTTTGTACGATCACCGCACATTGACCTTTCATAAAACAAATTCACATATGTAAGACCTGTGAGGGCTATGCACTCATGAAATTGCAACGATAAGCTATGCCGTGCGCCCGTGCCGGAGCCTGGTGTCCTGATGCAGCATCTCATGGTTGAAACGCCCATTTCAAATAGTAAAACAAATGTTGTGCATGTCGCCCACCGTCCCCTATGAATGTTTTTAGTACTTCATTCAAATAATGCAATAGAGCTTGTTTTCTTTCAAACCTTTATGTCATTCTTTTTTATCATTACTTATCGCACTCTTTATTTTGGCAATCTGCTGTTCATCGGTAATTCGGTACACGTGATGTATCAACGTGTTYAAAAATCTAGTAAACCAGAGAGTACTTGTTATTAATGGGAAGGCCGCGGTAGAATACACTGGATTACAACATTTGGCACAAGGCACCGTTCTCTCTGAGACTTTACTAAATACGGAGTACAACATATTATGCGTATTTTGGAGGAAAATATGCAGCAGCGGTAGTTATTGGGACGCTGGCGGCGGTGC
>A3_55
CGAAGGTGGCACTCACGTGCAAGCCATGTGGAGCGACACCGCCACAAAACAGCTTCTCCTTAACCAGAAAAAGCAAAAACTACCATCAGTGACACAGCCGAAATCGCTCAAAAATCTTTGACAACAAGGGAACACCCGAGCAAGGCCCGCAAATCCTTTTTCTTACCTGACTAACACATCCAAAACGCTGACCATAATGCCAAATGGTGCCTAACACTCTTGCTCATGTCTTTTTGAATCAAACTTTGAGAGAAATAATGACAGATGCACAATTAGTGTATGAAACACAAAGATAGAAATTCAATCAACATTGCAAGAAAAATAGGTTGTCAGATAGCCTATTGACTGTTTTTTACCAAACATCTGTTAGTATRCGATGTTTACCCCTGATGCAAAATTCTCATAGTTCTATGTTATTACAGTATTGACATTGATCCAAGAATACCATCTTGTACGAACTGTGATGGTATGTATTCAGTCTATCACTTACATATCGCGATTTGTGCACATCAATTTGAACTACACCATATATATATAGCCAAAATACTGTTTTGTTCAGCAAACAATAATGTAATTTAACCAAACTAAGAGCTCTGATTTCTGAAGGCCCAATCAATATCTGTGTCGCATGATTGTTCAGCAAAAGTGTGTCAGACGATTGAACCAAATCAATATCCGTTGAATACAAGTCAATAAGTATAGCGAGAACTGGAACATTAAGAAATTGTGGCGTTAGGTAGGGCGGCCTCTCGCGCCAGTCAATAATCCTAAATMTAATTCGTA
>A3_56
GCAGCACATACTACCTCTGTTTTAAATTACTCCGTCGGCGCGCTTATGTAGGTGGGCTAGTACTTTCTTATTTTTCATTTAAAAAAATCCTGAAATTTTTGAAATAGATAGTATAAAATGTGTACTACGTATATAAAAAATTTTAGGAATTTTTTGATAATAAATGAGAGAATACTAAGTCACCTAGGTAAGCGTGCGTGCAGAGTAATTTGAAACAGATGGAGTATATCTGAGTAGGTGTTAACTCGCTGCACTGTTCCTTGTTTGTGCAGGTGAGCCCTGAGCTGTATGGAGACAACAGCCCTCGGTTCTTCACGTACTGGACCGTAAGTGCCCCTGAACCAAACACTGTACTTCAGTTCACTCTATGACAACAGTGGGAAAGAAAGACAGAACTAAACTGACTGCTCCAACGTTGCCACGTATTTGCATG
>A3_57
CTAATGATTTTGGTTTCACTACCAACCTTGCTCTTGTTCGGTTTCTAAAGTACTAAATATACATGCTCCTTGTTGGTGCAACCCACACACTACCCAAGTAGCTAGGATCCTTCCGTTTTAGGTCATGCTTTGAGTAGTGTGCATAGCAAAATGTTTACTGCAAAGTCAATAATGTATCCCCAAAGTTGTAGCCAGGTGAGAGGCAACTTCCGGCTGTAGGGACTAGTGTGCAGATTCAGTTAGTTATTATAATTCCTTGGTTACCTCAGCGGCAGCTGGAATACTAAAATCAGCACGAGCCTGTGGCATCTCCTCGTCTTCACCCTTCTCCTGCCACAACAACCAAACAACCATTAAGCATTTGGGAGAAAAACAGTCACAGAGAAGAAAAAACGCCGCTACAAGGGGGCAGGCAGAATTCATGGACCCACTGAACAGTAATGGCAGCTTAAATTCCGTAGAGCTTAAAGCAACACCGACCACTAAACCCTACATGAGAGGTGGCTAGCCGTGTGAGTAAAATGGATAAGCAGCTTACACTGGTTAGGGGCCATGACCGGTRGAAATTTCCTTCTATGTTGAAGGCCCTGCTTGGTGGAGCTCCAAATT
>A3_58
AGACTGGAGATCTCCTACTGCAAAAAGATTCTGTCGCTTCCAGTACTGCCTCAGTCTATTAAGAATTTCAAACTGTCTACCGAGAATGAAGTGTTGGCGAGTTCGTGCAAAACAGCTGGAGATCCAGATTGGCAAAAGATTAAGCACATTCCCTACGTGTCAATAGGTAAATCAAGTGTACTAGCATCATTTTGTGTGTTGTGCATAACATCATTATTGGTTCCTGTAATAAGAGATGCTAAGCTATGATTGTTTCTCAGTCTGTTCGCCAGCCGATGAATACTACTCAGGACCAAAGTACGTGATGAAAATGGGAGTGTAGATGGGAAGCAGATGGGAAGCGAAGAAGGCGCCTCTTCACTAGAAGAGCCCGAGATGTCCTAATGCGTCAAGTCGTGGTCCTTAAACCTGCCCGAGTGAAGTGCCG
>A3_59
CAGTACTTCACTCGGGCAGGTTTTGAGGATCACGACTTGACGACGTCTCAGCTCTTGTAGTGAAGAGCCATCTCATCTCAAAAAAAATATGCCATCTGCTTCGCTTCCCATCTGCTCCGGGTCCTGTACAACTCCCATTTTCATCACGTAGTGTGGTCCTTTGAAGTATTCACCGGCTAGCAAACAGACTGAGAAACGATCATAGCTTAGCATCTCTTGTTACAGGAACCAAAATAATGATGTTATGCAAACACACAAAATGATAGTACACTTGATTTACCTATTAATGCGTATGGAATGTGCTTAATCTTTTGCCAATCTGGATCTCCAGCTGTTTTGCACGAACTCACCAACACTTCATTCTCAGTAGACATTTTGAATTCCTTAATAGACCGAGGCAATGTTGGAAGCGACTGAATACTGTTGCAGGACGAGATCTTCAGGCT
>A3_6
GTGTGGGAGAAGTGGAGGGCCGGGAAAGCAGCGGAGATCGCCGACGCGTCGCTGGGCGCGCACTACCCTCGGTCCGAGATGCTCAGCTGCGTGCACATCGGCCTCCTCTGCGTCCAGAAGAAGCCGGCGATGAGGCCCGAAGCGTCGGAAGTCGTGCTGATGCTCAGCAGCCAGTCCACGTCGCAGCGGATGCCGTCCAGGCCGGCGTTCTACTCCGGCCATTCCACCGGCGGCGGTGACTCGCGTGTCAGTAGGGGAAACGACTCGGAGAATGGCGTGACCATGTCGGAGCTTCAACCGAGGTAGCTGGGTAGAGAAGATGCAAAAGGATCGGAGAAGGTTCCAGTGCATTTGGTACATTGTGCAAGAGTGCATAGTACGAAAATGTACCAAGGGAAAAAAAACAAATGTATGCGGAGGTGACAATATGTCCTGATAGGGCAGCTTCGTCATTTTTCCATTTTCTACGATTCATTTTTTTTCAATTAAAAACACAATTACACGGCACATCTATATAGCCCGAA
>A3_60
AAAACATGGTTGTTTATTTCTACTTTAGTTCATCTATACTTCCAKAAATTAAGCAAGTTCATTGAACACATACAAATATATATTCAGTGCTCCASAATAAATGGAGTACATTCAGTTTATCCAGAGTGTTGACTTGTGGTATTGAAGATCAAACGGCACATGCTGTCCTCTGTCACARAGTAGGAGGTCCAAGTAAATTATTCCCTGTCTTCATTTTGCTTCTTTTTCTGCATCTCAATGCTCCATGAGTAATGCTTCTTACTAACATCAATCATACCTCACCACATTAACTCATACTCCAG
>A3_61
TACAGGTGTCCGTACGGACTGCCCCGTTAACTGGATCCGGACCAACTAATTGCTGCGTCATGCATGTGTTACTAGTCATCAAGCACAAGCAGTGGTGAGACCGTAATAAAACGCAAAAGTCAGTCACGCGTAAAGGGCTCTCTGCCTGCGGACGGAAAAAACATCGCAATTAATTTCGTCTGTGATGGTGGCAGAGCGCAATTGATGGTTTTGGCCAGGGACATAGTGCACGTTGTGCATGTGATCCCAGAGGAGAGTATTCAGCGATGACTATAAGGTTTCTAAAACATAAGTGTAGCGTCAATCGGGCTGATCGTGGCGAAATTCAGTGCGTAATACGGGGAGCGCATGCCGATTAGCCAGATGTGCATGCGCAAACTGACCAAGTATATACATGGAAAAACACATGACCAGCATTCCCTGAATCCAGGTTC
>A3_62
ATGCATCTTGCTACCTTCCTCTTCGGCTCTTCCTCAGTAATGGCCTATGGCTCCATCCTCCCAGTTCATCGCACCACATTCTCTGACTCTAATCCATTTCTGCTGGTGTAAATGGTTGATATCTTCTCCATTTTGGYTTTGCCGAGTTCCATTTTTTTGAAACCTAAAACATCTTATATTTTGAAACGGAGGGAGTACTATATATGGGTTCTGCTAGGCTACGCCCACATAGTGCATATCAATGAATAACTTGCAGGTTAGTTGTTTAGACAATAACCCATTAATTTTATTGTTTATTGTTTTGTGTTAATTTGTTTACGTTAATGCTTGTGGCAGTTAACCTTGATTGCCGCAGAATTCAAGTATAATTGATTCCTTTTTTCCTCGCCAAATAAAACAGAAGGAACAAACAAACTGTATTTCAGAACTGAGATCGCCTAGAAGATTTTTCTTCTGCTGTGTTCAACTAAAGAAAGTCTTCTAAAGGTAATTTCCTCTCGC
>A3_63
GTTGCAACCTACTCCCTCCGTTTCAAAATATAAGATGTTTTAGCTTTTTGTAAACAAATGTATCTACACATCTTTTAGTGTGTACGTTCAGAGTGAACCATAAACTAAAAAGCATCTAGATATGTTCATTTCACATAAGCTAAAACATCTTATATTAGTACATCACTTTGCCTCTATTTTTGTTGGACTTGGAGATTTTGGCCTGCCGCTGGAAACACGCAGCCGGCTAGTAAGCTTATCTCAGTCAGATGTAGTGGAAACCATACGTGATAAAAGTGGACTATCACCATAACAGCGAACTGAATTTGTGACTTGAGTTTATCTAGATTCGGATGTATCTATACATGCGAATCTARACAAACCTAAGTCACTTATTTTATTTTAGGAYGGAGGGAAATCTTTTGTAACCTTGTATG
>A3_64
GGGGGCAATACAAACCAAAGCAGTCCAGTGAAGAAAAGCCATAGACATCAGAATTAGAGGCCTAGCAGAAATCCATCAGCAATGTTGCTTGAATTGGCGATCTGGGTCATCCCAATGACGCTCATCTTCGCACCATGCAGGCGCCTGGTTCTCCTAGTTGCCAATCTCCAGCAATTCAAAGCAAGCATCATGCGGACAAGGTCATCATCTCCAGCGGTGTGGAGTCGTCTGGCAAGGCTACAGACGATAAGCATCACAGTGTGAGGGGAAATTGGGACTAGATCGYCTGCTGGAGATACTCAAAACACCAGTTTCATCAGGTGGGCAGCCTTTTGCTAGTAGCTTTTTTTTCTGGATGGAGTGGGGTGAATAATACCGACTCTCCTTGTCCATGAACTCTGGTTTGTAGCTTTCTCTTGAAACCAAATGTATCGTCCCTCACTGCATGCAACATGGAGATGAAAAAGAAGCAGGTGGCACTTCTCTATTGTACATTTACACTTGTCTGAGTTTCCCAAGCAAATAACTTAT
>A3_65
TTGCGGCTGTTCATCGCCGGCCGGGCTAACCTTGAACACTCTACTAATGGGGTGACGATCATCAGAACGGCAAGCTCTATTTCTATTAGAGGGTAATGCTACAGCTGTGAATGTAGAGAAGGACAGTGGCCAGCACACACTGACCGACCACTGAGATAGTATATACTTACGGGCAACTGACGGCCGACCGGTAGAAATCTATCTTCCCCCCTTCGCCCGAGTTCAATCACCCGACGCGTCAACTGTCAACCAGCTAGCGCTATCTCCTCCTCTCTATCGCCTCCACGAAATGATCTGAAAAAAATAAGTGGAAATGAAGATACAGATGACGCAAATTGAGCTAGCTACCGGCCAGAATGCAGGACGTAATCATCTTACTACGTACTACTCCGGTTTATACTGAAATTTAAAAAAGACCGTTGGGGTTTGACTTGTGACGAGCAGAGCGGCGAAACAGAACAGACATATGCAAGCTGGAGGAGGAGGAKAAAAAGCGTACAARAAAACTAGAAAAGGGTGGGAGTAGTAGTAGTAAAGAGGAAGCGGACSACGGGGCAGAACTAAATGCCTGGACRGAAAAATAATGGCAAGCGACAAGACGCGGCGGCGCGCGCGTCAACGCCGTTCCGGTTGATTTCGTTACCTTCTTCTCCGCCTCTCGCCGGCGCGATGCGCGAGG
>A3_66
TCGTAGGAGTGATTATTCRCAGAAACTCCACAATTCACACTCTACCAATAAGTCCAGACGTGTTTCTGTTATGTCTGAATTTTTGTCTTTCATGCGCGCAACTGCTGCCAGTGTAGACTTGTGAGAACTAGTCCTATGGGATGTGGTGTATGTGTGCTGATATTACTCTGGTATGTKTGAATTTTGTGGTGCACAAGCACGACAGAGAAATACTGTCTTATGCTATATAGGTACACTTGAATTTTTTTTTCATTGTATGCTGAATATGGGGAGTCACAGATCTACTAAGTTTTTGTCAAAAGGAGAATCAATTCACAAGGTTTGCTGAACATGGCCCATTGACAACTACTTGTAAAATATCAATCATGCTTGTCTAGTTTATACGGTTTCACATACGAAAAAGGTC
>A3_67
AGGAAGGCACTACTATCTTGGTAGGAAGTGTTCACCTCCGCTACGTGTTCTCTACGAGTTGGATTGGGTATTTAGCCGCACTATGCTCCTCGCCTCTTCTCCGTGAGTAAACATAGAACATGATGAGTACTACTCTTCTTATTTCTCTACTATTCTTCTGGATACGAATTGGTTTCATGTGCTGAATTGGTCTTATGGATTCTGTTTTTCTTGGCCATAATATCCAAAGTTTTAAGTCTACGAAATCCTAGTATTAGAGAGTATTGAAAGYCTCAATCAGACTGTTCCCATGTCTATTTGACCTTAATCCTCAGCATTTCAATGATGCACTGCCACTCTACAGGTTTTTGGTATTTACTTTTTTTCCCCTGTACCTACGTACTGAATTCAGT
>A3_68
TATCCAGGGCCCTGCTACCACAATGTCGGCTGCGTCCACGRTACCACAGATGATGGTGCAAACAGCAGCACGAGGGTGCCTGCCGCAGGTGCCCCAATAGTCAAGGCTCGGTGCCACCACGTGATGACTGCCTCCGCGACGCATGTTGTCTTTCCATCCCAACATCTAGGTACATTCTCTTATCTACACTCATGTATCAAGTCTTCCAATATGTGAGCAGCTATGAAAATTTTGATATGTTAGAGAAGATAGCATATAGAAAAATCAGAAGAAATACCCTCTGCATGACCACAACAATGCCAAATTCATATGGCTCTTTTCAACATATAAAGGTGAAAAATGTTGTGATACTAAAATATGGTTTCATGCCCAAAACTTCAGTTTATTCACCAACAAATTTCTACAATTATTTAATGCAGAATAATAATTGCTAATAAACCACTATTACTAACAGTGCACCAATTTAACAGTAGCTACATTCAAAATGGAACATCTTTAAACCATGAAATATACACTTATAGAAGATATACTTAATGTGACTGCATGTTATAGCAGGCTGGGAGCATAATTATCAACTCCATGTCTGAAGTCTATAGAATTAACGAAATGCTG
>A3_69
GTTTTGAATACTCAAGCACACCCGGATTTTTTGCAAGGTCATCTAATTGTTTCATGCAAGAAAAAATAAATAAAAGATGAAGCAGATGCAGCACATGTAGAACACTACAATATGATATGGCGTTGTCACATGGGTCTGAACATAGAAGAGAAGCACTGTCGCCCCTATCTGGCTATCTCCTCCTGGTTGTATCACTTTGTTCACATGGAGGCACACGAAGGCGAGAAAGCATCCCACGGCCTCCCGTCCATGAGACAGATCGCATGTGCTTGATCGCTATGGTTTTGTGCGAGAGAAGAGGCAACCTGAATCAACGAGAGGTTG
>A3_7
AATGCTCATAAAGTATTTGTGGAGGCTCAAAAGAGAGGCCGCTGCACCACCCGCTTGATGAAGTTAAACTTCAAATAATTTGAATTGCATTAATTATGTCTGTTGTTGTAAACCATAAATTCTATGCGTCCAATTAATTTGAATTCAATGTCTACTGTGTGAAGGAAAAAAATCCGTTCCGGACGGGTGGAGACGGGCGTCGCGGCAGCACAATCCGGCACCTCCAATCTTTCAATACAGTGATTTTACCCGACATCGTTTGTGGGAGCGGCTGGAGGCTCTCAACCGTTACGGTCAAAGGCACCAATCGTACAGATTACTCCTGTTGAATTACTTGACTCTATGACTTTCCGACTCTGCTTCTGCTGGACTAGCGTCACGAGCTGCTACGAACAAACAGTAGAGACGAAACTGACGTAACTGTTCAGTTCACTAGTGTGCAGCACAAGCACCAACCAGTCTAGCTGGCCGGTTAATCTAAGTCCACACGCAAATTGACAACGCTACGAGTCACGAGTAAGACAGCTAGCGTGGCGTCCTGCTCTCGTCACGGCTGTTAATC
>A3_70
TATGTGGTACTTTTCAGTTTTAGGTGAGAATTGTTTTTGAGCTCCAAACAAAAGACTGTCAACATTTGGGCCATACAAGAAAACACCAAAACCACTAGATTTTCCTGAATACAGTGAATCTTTATAGTATGGGATTTGTAAGTTGGAAGGTGTTGTCAGCATTTCAAATAAACATGGACTTTTTTCTTTCCTAGAATCTGTAAATTTCTCCAGCAGTTGTCTTCCATGGAGTCCAGCCTGTGTTCTTGACTTCTGATTCTGAGAGGCACCTACAACACTTTGGCTCTTGTCATTGTTTTCTAAAAGGTTGAACATCTTTTCACTACATTTCCAGAGTGGCTCCTGATTTGGGTTTGCAAAATACTGATATGTACCCTGCTCATCAATTAGACAATCTGACAATGAGTTATTGTCAAGAAGTGAGACAGGTAGGGTCTTCACGGAGACGCGTGATGCCTC
>A3_71
GCCCAAGGAGCTTGGAGGGCTAGGAGTTCACCGCATTGACTTCCTCGGAAGGGCATTGTGAATGAGATGGCTATGGCAAAAATGGAAATCCCCGTAGAAACCATGGGCACAGATGGCCACACCATGTAACAGGCTGGAAAAAGACCTGTTTGCCGCAGCCACCATCAAGGTCCATGACTTCAAACTTTTGTCCACGAGATTTCAGAAGTTCATGAAACTGCTTTCTGATTTCTGGAGTGGTTTTAGGGCATTTCTCCACAATAGGGAAACCCCCAGCAAGGTGTTTCTTAAACTTAGAAATTCCAGAAGGGACCTTCTTTCCGCACAAAGTGCATTGGAGCTTGAACTTGTCCTCAAGATCTGGCCAGAACGCATACTTTCATCCCGGGTCCTTGGACTTTGTTGGCCTCCTCTTAGGATCCCTGGCAGAGTTGTAGTTCAGATCGTTTTCAGCTGCTGTTTGGGCTAAATTCACCACTTGAGAAATCGGTGCTGACATAGTGAATTGGTGATAAG
>A3_72
GTGCGTATGTGCCGCGCGGTTCCCTACTACCAAGGGCTAGCTATCGTTCAAAAAGAAAAAGAAAAAGGGCTAGCTGCTTGGTTTTCCCTTGCCCATGTTTCCTTCCATGCTTTCTTGTTTTGTTCCTGGCTTGCTAGGCTACGTGTTCTGGTGCTGGATCACTGGATTATTCATTCGGAAACTTTTGGCGTCATACACAGCAACGGCCAAAAAGAAAAGAGAAAGAGAGAATTGGAAAAGGCATATCTCATCATACAGTAATAATCTTGGTAAATTGGGCGATAAGTCCAGGTGCCCAGTGCTTACTGTAGGAGAATTTGACGCACGTTTCAGAAAAGGAAAGCACTACTGTCAGTGGTAGCAAAGTTGAACGCACCAAAGCACAGAGTGCGACGGAGGGCCCTAATGGCCTGCCCTCTACGCATCTATCTGCATATTAACATATCAAGTGGCAGTGTCAAGTGCTCTGCATAATAACCTGCATTATTCTGGAACTGAAACCCTATGATGTTCCGTTTTCAGGAGGAGGTGGAGTGGGAGCACCGGAGCAAGGCGGCCGGGAGGATGCACGCCTGCGGCCACGACGCGCACACCGCGATGCTGCTCGGCGCCGCCAGGATCCTCCACGACCACCGCCACGAA
>A3_73
GGGAGCCTCCCACAACCAATATATAATACAAAAAAATAAAAGGGAACTAAGGAGCTAAGGTAAATTGTCAAGCCATGATGACAAAGAATCCTTATGCTTCTTCTTCAAACTATGCATAAAGAAAGTCACATCATAGAAGAAGCTAGATTTCCAACCTCTGAATGTTGGCCTAAAATGCTTGAAGATCCATCCATTCCTTTGTTTCCATATATTCCAGCATGTCAAGGTAACAATTTCTATGAAACATGGCTCCTTGAATCTTCTATGTGCATGATTTAGACAATCAGCTATAGGTTTGTCCCTGCAATCAAT
>A3_74
CTGCCGCAGCAGGACAAGCCAGTTCATCTTTTGAAAATCAGCTCCGGCCAATTGATRGATATGCAATGCGTTTTTTGGAGCTTTGGGATCCTATAATTGACAAAGCTGCTGTAAACTACCAGGTGAATGTTCCAGAAGAAGAATGGGAACTTGAACGCATTGAAAAACTCAAAGACGATTTAGAAGCAGAAATTGATGAAGACCAGGAACCACTGTCTTACGAGAGTAAGTGATTTATGTTGTTGCTAACTGAGCTTAATGTTTGTCTTCTAAAAATTCGTTTGGAGTTGTACTTTAATTTCTACAATTTGGTTGAAGCTACTGTTCTCCTCGTTGCATGTTTCTTTCGTTCATCTTATGTTTCAGTGTATTGACATCATTTGAA
>A3_75
GGTGAACATGGAATTCCCCAAGATAGAAGTGAGGTACGAGGACCTGACGGTGGACGCGTTCGTGCATGTCGGCAGCAGGGCCCTGCCCACCATCCCCAACTTCATATGCAACATGACAGAGGTTGGTTGCCCCGTGATCCACAGCTGGATGGAACGCTAACAAAATTTCACCCCCTCTCAGTTCTCCAGTAATTCTGCCTCTGAAGTGTGAAAGTAACTTTGGTCAGTTTCTTTTGTTGTTACGATTTACCACCCTTGTTTTACTGTGGGTGATATGAGAACTCGGGGTTTATTATCCTGAAAATAGGAGCTCTGTCGTGAATCACTTGTTCAAGCAGAGCAATTTTGCCAATGTACTACTGCCAAAGTTCTTACTGTTTGTTACCACTYTGAAATTCAGGCATTTCTGAGGCATTTGARGATCTACCGAGGGGGGAGGGTGAAGTTGCCGATACTGGATAACGTTAGTGGGATCATTCGCCCGTCCAGGTACAGTTGAAGATTAACTTGGGCTTTMTGGTGCATCYGACTAATCTCTGACAGAATTCTCAGAGAAAAAAAACGAGTTCTGATGAACTTGTTGTTCTAATCTTG
>A3_76
CTACCCGCCGTATAATTCTAGGGGCTTTTCTTCCTTTAGTTCTAGGGGCTTCTTTACAAATGTTATGGTACTGTTTTTGCTGTTTYCCTTTTTCGGRTGTTTTCTTGTAACATGTACCCACGGACAAGATTAATATAGCAGCTTCTGGAGTCTTCGGACCCTATCTCGTTCaAAAAAAAAAAACTCATTGAACTCGTTTCGCGCATGCATGGAACCATACATGGGGATGGAGCTCAAACTCCAAAACGCTCACCCCTTCGCCGGCCATTTCGGCATTTCCTATCAGCTTAGATAATTCATCAGGATGCATGGTTGCAGCAGACTTGGCAGATCATAATAGCTGGAAATGTTTGGATGGTCCAGACTGACCAAGGAAAGAAGAGCCCGGGTACAGTRCATGATTGCATACGAAAAGAAGAGAAGGTGAGCTGCCTCCGTTTCTGTCGCAAATACTACGATAGAAGGCTGGAAAACGCTGCACATTAGTATTATTTYTGTATCTCCTCCATAGCTGTAGCATTCCTTGCATCTTCTTTTGGTGCAGCTTATCCAGTAAACTGTCAGAGCGTGAACTTCTTTTTTTTCGCCCGATCATACTAGCTSCCGCTTGTGTATATTTTGTACTCAATGGTACTACTACGTGTACT
>A3_77
GGCAACACCAAACCTCTTTCCTGAAACCCGAGCCGAGCTAGGCTTGCGGGATAGCAGATTCAGGCCATCTGATGGTCATGACTCATGACTTAACAGTTGTTAGAGACTTCTTTACGGGAGAATTTCTGTTTGGACGGAAAGTTGAGAACAGAGAGAAAAATGAGAGACATGAAGAAACAATTGGTACTTATGTGGAAAGATGATGACGATGAGGTCCACCTGATGGTGGTCTCGGATTTTGGGTTTATGATCAATAAAATGAAAGAAGATGTCTTCCCTTTTGTACAATGGTGGAAGCATTGGGGCAGCACGTGCCTAAGAGAGCCGCATTGAGGCGGTCAATTAACATGCGAGCTTTAATTTTTTTTGCGAATAGTACAAATTATATTCACTTCCTACACCTAAAGTTGTATATAATAAAAATAATAAATGACGAAGTGTTTCTTGCGGTCTAACACTTGTTTTGACAGATTTGTCCTCTCTCTAAACATCTAGTTACACACCAATAACACCGGTTAGTTAAAATAACGTTTGGAAAAGGAAAAAGGTGATGTGCCCGAACACGCACACCGGACCATTGCCAAAAGAGCGTCGCCACCAAGTCATCCAATCGTCATGAACGTTTTCTCTCTCCTGTTTCCGCAGCTGACTAATCTATTGAAGACGGGTG
>A3_78
CGCTACACGATGGGGTTTATATACATGGGCATATAAGTAGCTAGGAGTAGGAAGCTGATGTGTGGGTTGGTGGGTTGAAAAAGAAGTAGGGAAAGAAGCTTGGAAGCTTGGCATGCATGGCGGTGTCTTGGCAGCgGGGGGAAAGGGACGGCTGCTCCTTGCCTGAGCCTGAGAGAAGTCAGTACGAGCTACTACTCCGCCTAGTCGTCCCAGTTCGCTGCGCGCGCGCGCGTGTTCCCTCTGCTTTTTTGCTGCGTTGATTACTGGGAGCCCTGCTCTGTTTGGTCCATGCGGCCCCACGTTTCGGCTTCCATGGTTGGTCGGTCCAGCCCCGGTCCGCGTGGCCAAGAAGAAGAAGAAGAGTGAGGGGCCCGTCCCAC
>A3_79
TGTGTGCTACTCCTGGTAGACTTGACAGGATCGTATTATCCACATGCAATTAAGCATCTGAATCGTAAGCAGTGACGCGTTAAAAAGAGGCAAAGCTAGTGCTCGCTCGGGATCGTCAGTAAGATGCAGTGGGATCTCGCTTCTAATTTATTTGTCAAAGTTTAGTTCAGATTTTGAGAAATAAATTAAAATGGAATTTAGCAAATGAACTATAAGTGAGACTTTGGTAGGATCCCACCTGATACGRGAAGGGGTAGAGGTCAAGAAATGCAAAATATAGATACGCCGATYTCTGTGATAATCCGATGTTGAAATGAAGCCAGGATGAACACGAGTGTTCTGATTGCTCGGCCGTCGTATGGCGCAGATGAATTCTGTAGG
>A3_8
CCCCTTGAGGGATCCAGGGCAGARACCGAGTAATGAATGCAtTGGTAKAAAAAAGTTAACAGGGTARAGGGAACTGATGAATCTAGACGCTCASTACATTACCTTGAGTTGTCCACAGGTGAACTTGCTAAGACTGGAACTGAAACTCCGAAGGATCAAAGTTGGTGATGTTTCACTTTAAAGTCTGGCAGTTGGKGGTGCCAGACTGTATGAACGAATCAWCCTGCTCCTGTATTGCATGAAACGTATTCTAGCACTGAGGTTTTCAGAAAAAGTGTAAGAAAACCWTATCAATTGAAACTGACTAGAATGGAGCAWAGAAGGTCTTTTGCCTACACCATATACWGTAGCAGGTACTCTCATCCTCTAAAACTGCTTCAGCAGATGAACATACCCTTTTTTTTGTGGGCMAAGCAGATGAACATACCTGATTGAGGATAACATGCGCTTGCACCCAAATCGTTGATCCGATGAGACACAAGCTGTCCAATGAATAGGGGAGTGCATTGGCGGGCACTCCAAGGAAGCAATGCACGGACGTAGAATCTAGCTCTATGAACTAAGACCTGCAACGTTTCCGTAACGTGAAGGTTAKGATAATCATCATACTCAAAAtTTARAATAAAACACACATAGACTATATATAGAGGAGAAAGAAACTAGAATTCAATAAGGCAATTTACCATGCGAGCAGCTGCTACATGCAAA
>A3_80
AAAGAGGCTCTCAGGCACCATGTCACCCAATGCAGACACGAGCTCAGCGTGGAATCTTTGTCCGAAACTCACGCTACACTGATGATTCGTKTGATTACAGTGGTTTGTGTTTGTTGGCTGCCGAAGAACTGGCAAGTGTGGAAGAAGCACTGAACACCGAAGAGTGGAGGAAGGCGATGGAGGTTGAGATGGACTCAATAATGGAGAACAAGACCTGGGAATTTTCCAGTCTTCCACCTGGCCATCGCGCAATCGGACTCAAGTGGGTGTTCAAGGTTAAACACGATGCAGCTGGCAATGTTGTCAAACACAAGGCAAGGCTCGTTGCAAAGGGCTATGCGCAGCAGCAGGGAGTCTGACTTTGAAGAAGTGTTTGCTCCTGTGGCACGCATGGAAACTGTGAGGCTGCTGCTGGCTCTAGCTGCACACAGTGGATGGGAAGTGCATCATATGGATGTGAAGTCAGCATTTCTCAATGGGGATCTTGCGGAGGAGGTGTACGTGCAGCAAC
>A3_81
AGAGAAAGGGATGAACTTATGAATATCACCGATGAGTTCTGGGAAGAGATGGAGTCTCGCAACCACAGAGTTGACGACTTAAGGGCCGAGGCGAAGTTCTTGGTCGGACAATTGTCAGAACTGCAAGATTCTCGGAGGTCACTGCAAAGTGARATTATGAAGCTGATTCAACAAAACTCTTTKCTTGCRAATGAACTAAATGATTCCAGGAGAAAAGAGATGATCTTTGAAGATGATTTCAGCACTCTCATCAGTGAAGCTGTCAGCAAAGATATCCTTCTTGTGATATTCAAAAGCCTTCACGAAGACAGGACCCTGGAATTGAAGTCTTTGCAYAATGATTTTGTGTGTCTCCAAG
>A3_82
AAGAATGTGATGACCACGATCTCTGAGATGCTGGTCAGAGGGGAAGCTGGTGATGGCTCAACAATCTCCATTGATGCCTCCGATGACAACAAGGGACTCAAATATGAAGTGGTGCATAAGGTAGCAGATCCAGTACTAGAGCCTCTCGGTGACTCGGACGAAAAGAGCGATGATCCGGCCATGGTCATGTCCCTAGGAGAGGGCTTGGCTAGTGAGTAAAGACCAAATCTAGCTGCTGCTGACCCTGGTGGTGTACTGGTGTCTTTGAGCATTTTGAGCGAAGTAGAGTAGTAACCGGTCCATTCTTTTTGTATTTGTCAGATTTGAAATAGTGTTTTACTACTAACTAGCTTCCAATGAATTTTTGCACTTGATGCGAAGATTAGGATGTCGTCTTGAATTCTTGAGGTAAAAGCCTACCTCTAAGTGCAGCCTCTAAATTAGTTGGATCCGTGCATATTTGCACGATCTCTGTATAATCAAAAAAAAAGGTAAGAGCCAGGGAGCAGGGGATTTACTTGAGCTGCTATAATTAAATTCTTGATTTACATGAACCCTTTATCTTGTTGTGRCTGTCACAACATGTATGCAAGAGTGATAACAAGACGGGCCATTTACCAGGAAGCCTGCATTGTGTTTTACAATGTTCCCGATGCACAAATTTTCAGTTTAAACACCAGCAAAAAGTTTTCCGTAAATTAAAATATGTTGGCAACATGATGCTTTAATGGAAATGTGGGTTATAGTCCTAAATGTAAAACTAAAATTAAGGCATTAGTGGTTAAACTTACAGCTATT
>A3_83
CTATKCAGTGGCCTAGMAAAGATTTgTATCYTTAGCCTGTGGTTCTTTTGGGGARTTTATTTAGGTGTGTTCYAGACAAAATTGAASTAATSAARGTTCCCTTCCSTGCCTTKCGTCTTTTGTTTATYGRAgGTTGCTTTGYTTTgTAGGCWTCACTGAAGATCACCAGTCCTCTTGCAATTATCTGGAAATCTTTCAGYCTTGTTTTCTTTGCRGTAAGTTGATTCTCATGTACAGAAATAYWATCTGTCAAACASTCATAGCTGTARAAGCTTGGATGATCTTGTTAACTCATGAATAACYGGTTTATTACTTGCTGAAAATATCTGTACWATTGCAGGAGTGGGGGGATCGCTCTATGCTGGCTACAATTGCRTTAGGTGCCGCACAGGTCTGTTCTATRSRTAGAAAWGTCTCTTGCTTCTTGATGTGGTTTAGCTTTGTGTAAGCATAAACCAGCMTCTTACTT
>A3_84
CCTGCCTTTGATCAGCGGCAGCCTTCTGAAGGCACAAACTCTGCCGTGTGGTAGAATCCTGTCATGGACTCTTTGAGAGATGACATCCATTCTCATTGATGTTACCATGTAAAGRTTCATACACTAGTCAACACAACAACAAAAAACTTGTAAAAAAGGTTAGGCAATCCACACATACACTTCAACAAACTCAACTAGTCTGTTTTGTAATAAAAAATATGGTACTCTAGTCCAAAAAAATTAAAGTAAAGAGTGGCCCATGAACTGAAAAGACAACTTTTATTTCCCACCTAACATTTAATTTTCCATTGCATCAAAAGTGACGAAATTAGCAAAATTATGCATGCCAAACGAGTGCTAGGTCTTGATAATACTTCRATAGATATCAAGCAATCAACAAGAAATTATACTATATGGTGTTCTCAATCACACGTTACTTTACCTCACTGGGAACATAAAATACAAACTCTTCACCGAAACATGCTTAAGTAAAGCAACATGAATACATAATACACGCAAACATCACCGAAGATTCAAATACTTAGGGCAGAACAACTCTGCCCTTATAGATAGCAAGCAACCGCGCTGCTGCTATTATTGGTAGRTAGCAAGCATTGGAACATGGAAATCCGAACTACTATAGAAACAGTTCCAAATCCCAATA
>A3_85
ACGTGCAGTTAATAATACTACAGTACTAGCCTTTTACTCTCATGAATGCTAGCCTTTTTACTCTGATAAACCGTAGGAACTGTGTTGCTCCGATCCGATGGGTTACTGCTCCTACTTACGGACTAGTCCGTACCAGTACTTCCTAGTCATTGGAACCAGCGAYACTTTTGTAGATTACTCTACTCTGTACCAGCTTAAATCTTCagAGAGAGAGATCGTCTATCAAGGTACGCGTCCGACCAGACAGACACAGATGCAAGGCAGCGCAAGAGGATGATGGCCTGCCTGAGTGTTTCCTGTCTAGTAGTACGTTGAAAGGATTTCGTTGCAGCACACGCTCCAGTTTTATCAGAACGTGAGATTCCAACAGATTCTGGGCATGATTGTTTTTTTCCTGGATAGTGCTGTTTGAGGAGTGGCCTCAAGTTCCCGTGACAACTTGGCTCTTTTACCAATCATAGAAAAACTCTGCTATACTCACCTAAACTTGATCTCCTACAATTTCGTAAAAGATCCTCAAGTTCTAACAACAGCGTGCAGTTTCTCTATTGAAGTTCAGTCAAAGCCCACCTTGAAAAGACCAAGAATGAACACATATAACCCTGATAAACTAGTACTAATAGACAGGACAGAAGAAACTCTTCAGTTTTGATATATAAACAAAGTGACAGGTCATAGCAATGCGACTCCCACAAATCCGGCAATGAGGTGCACTGCACTGGATC
>A3_86
GCAGGCTATCGCCATATTGACTGCTCTCCACAGTATGGTAATCAGAAAGAGGTAACTATACTTTTTCTTTGCGTTATGCTAGTCTGTAGTATCAGTCTTTTAATGTCAACTTAATTAGCATTTCTAAGTATGACTGGACTGGGTAATTTGACCTAGATTTACAGGAATTTAAAAACGTTAAAAATGTTACACAAGAAGTGGGCAAAACTAAGGTTGTTCAGAGGGTGTGAAGTCCTTGCAATTTAACCACACAAATCCAGTTCTTCACTGTCGGATCCTCACCTCTCCATATCTGAAATGTGGTCTTCTAACTTGTGTCTTCCTTTGCAGATTGGTTTGGCTCTGAAGAAACTATTCAACGAGGGTCTAGTTAAGCGTGAAGATCTGTTCATCACCTCTAAGCTATGGTAGTTTTTCAACCTCTGTCTCTCCAT
>A3_87
GTTCTCAACTTGATAACCACGATAAGTTAATTCTGTATAGTGAATGACCAGACGGATTTTAACATGATATGGTGCTTGGCTGCTTGCTAGCTTCCTTACGTATCCAACTAGCCTCCTTATGTACGCAAAATTAGTCTAAACTCCTGGAGCTTTTATGTGAAAAAAAAATCACATGCTCTGTTTATTAGTCAATGAAAAAGCAATTTAAACCATGAATTTCTCATGTTTGTTGGTTTTGGGTTGAAAAGTAACTTCATATTAAAAAGATAAAATTTACCCTGTTTGTGTTATACCGCACTTGTAGGAAACTTGATATATTCTACGAACTGCTTTCTGCTAGTGCAGTTAATTCTTCTAATTTATAACAATTTGTACATGGACTTTACAGTTTGCATGCACCATACAGTTCTTTTTTTACAATAATATAGTGTATTTTCCTTGCACATATTCCTTCACATCATAGGACCAACCTTGTTTCTTATCACGCTGAATTACCTGGAATTAAAGATCATTTCAAAGGCTTGTATCGTTGAAAACTGAATTGTCATACCTAGTAAAGTCTGTTTTTTTACAAAAGTTGTAGTATTTGGAGTGAAAATTATGCCTAGTGCATTCACTAGTAATAGACCATGGGAGGCTGTCACTGGTTCAAACATTGCTTGCAGCCTTGGAATGTGCTTCAGGAACTAATATGTTTCTCTGTGCCCACCAAAGAGTGTGGATGTAGTATGTGATTATGGCCTCAAAATTGTTCCCATTGACGCATCATTTTTATGTTCCATGTTATAAAGTCCACATGAAGGATTTCCGTTTTGCTTGGAATTCGGAGCCTTCCAATGTATAATGCGTTCATAACTTTGGACATACTGGTTTAGTTATCTACGTATGAGTTTGTTTTGTATTGACAAAATGATACGGGCATAATTTATATGAAAAAGGTGTGTGCTCTGGTACTTCTAATTGATAATTGGTTCCTTT
>A3_88
TGCTGTTGTACTGCGTTTTGCTTAGCATCCAGCTTGCGATCTGAGCTGTTGATTTCCCACCTGATGGCTGTGAAACAAAGGGCACGGTATTAACCTTGCGTCAGAGGCTACACAATAATTGCAGCTGGCGGCCGGTGCATGTCACCACAAGTTAGGTGAGAAAAAACGAGCTTACATTTATTTGATGACCTGGGAGTCCAAGTCTTGCCAGATAGTTCAGACATATAGAGGCGATTATCCTTTTGGCCATACATAAACCGATGCGTGTTCAGACAATCAGTACCACTACCAAGCTTCCAAAACTGACGCTGTCAGGCACATAAACTAGGCGATTCAACATTCTGGCAAAACAAATGACGCGTAAGAAAACGACTCTACAGAATTTGGAGTAATTAAGAAAACCTTGGCACTGTCAGCCTGCTCGCTGTGACCTGCTTGGAGTGTTCTACCACATGGTGCATGATCTGCGACATTTCCATGTGCAGCAGATTCAGACACGCCTTGATGCATTAAACTACTAGATAGGTGCATACCACGAGCCCATTGGTGAGTAGGCGTTCTGTAACTTGGAAGATGGTTGAGCATTCTTGTCAGCATTTCAACGACTTCAATTGGTC
>A3_89
GTCCACGGTCAGAATGCCACATATATTGACAGAATAAAACTTGTATCCCGGCAAGCTTTGCGACCTTTCTCTCCTTCCTTCCCATGACAAGATCGCTGGCATAAACTAATGGTTAACAGCTAAACTTGCTTCTAGGCTCTAACCAAGAAAACATCTGGCTGAAGCAACTCTTGCCCTGCACACGATTATTCCCCTCAACGGCTCAACCTCCTGCATGCCAAGCTATCCTTTCCTTGTCAACATAGGCTCCCTTGGATATCATACTACTAAAAATTTTAGGTGCGCCTATAAAGATGCAATTTCTGCAACTTCAAAAATCAGACTCAACAGAAACCATCAGGTCAACATCCCAAATAAACGAGCCCGAAGTGAAGCCATGCCTCCTCGTTTCCCCAGCAATTCCGACCACGGACCACATGTGGCAAGGCCATACCACCGGCACAAGTCCATACATCGGCTTCTGGGTGGAGGGAAAGGTATGATGCTCTTCTTGCTCTGTTTCTAGGCAATTACCCCTACATTGTCTGCGCTACCACAGTTTCTCTCTTAAGACCATCTAGTAATGGATTCAATTGCTGGGGCT
>A3_9
ACAATTTTCGTTATGCTCTAGAACTTGACCGTAACCTATAGACTACATCTAATTAGACATGTAGCAAAATACTTAGTCAGGTTGTAGAACATAACAAATACTTCACAACTAATCCCACTTTTTTTACAGATTCCAATGGGTATCATCCAGGCATAACAATGAACAGGCGTCTAAATGTACGTTTATTATCAAAGACCAAAACAAAAGAGGAAAAKTCTCAGATCATTAGCACGCAACRTCAAAAGGAAATTACAAAAAAAAATCTAAAGGACTCGGAGTACGAAATGGTTCAACACATAACAGTTAGAACAGGATTTGCAAGCAGTTCAAGAATATGGGTCTGTGATACTTCTGCTCATTGTAAAGCAACACTAATAAACAACAGGCCAAAAAGACTATCATCTGCTGGCTGCAAAAGGAGGATATCCTGCTTGTGTGTTTAGCACAGATGCAAGAACATCAGCAGGGAAGAGATTATGAAGGAAACTAGCAGCAGAAGCTCCAATCTAAGCCATTCTACAGCAAAGAGATACCTCAAGAAGCTCAGAACCCCAAGGTGGACTWGTATGTAGCGTGTGACGGTCATACTCAACGAAGAAGTCTCTTATCCTTTCATTAACTGGAAACAACGAAGAGCAAAGTCTTAACCGCAGCCTGAAAACAGTTTTTCCATCCTCCAGGTAGTCCATTCTCTCCTGTATAACAATTGAAACTTTCAAGTACTACTACAGCAAATGTATTTGGAGATAATTCTGCAATCAAGGTGCAAAAAKAAACAGGACAAGTAGCAAACCTTTCCACTTTC
>A3_90
TGTAKAAWATGTGGATACATTTATGCGACGCAWAAAATCTACTTGTCCTCACCACAKAGACCTAGTGGAACAAACATATGCATYTCWCCATTGTAGAAAAGCAAATACATGCARTTTTTTCTTCCTTTTGTGCCTGAAGTTGGCGTTACATTTCTCCATTCTARATGATTTASCCTTTTTTTAAAGTGTTTARGTTCGGAGCAAAGTGAGTGAACTTAAACACTAAAAAAGGTCTAGACACATAGCTTARGTTCAAAGCAAAATGAGWGAACTTAAACACTACAAACGTCTAGATACATAAGTATCACAAAAATGCTAAAACATCATATTTTGGGAAAGGatAgTAGATCTCATCAAGAATGCCCCTAATTTCCCCTCCGATCCATAATAAGTGTCGTTGATTTAGTACAATATTTTATGGACAAGAgGGGGTACATAAAACACCTACCAATACAATGTGCATAAACCAGTCCTTTRTCATATCCTATCAG
>A3_91
ATCCTGCACGAGGCGGCGCGATGCCGAAGATGCGCAGAAATATGAGACACAGCTGCCAAACTTGCAAATTGTAATACTCCAATTCAAATACCGGTCACACGTGCACTAATACGAGACACACCAAGAGCTGCCAGAAATGTATAGACAAAGGGAGATGTATAAGAATTGTATGGGTGGCTGTATGTGTAAACAAACACAGAAGAATCACACACGGACGGGAATGTAAAAGGAAGCAGCTAAAACAATTAGCCGAAGTGATTGTGCACTGTGAATTAAAATCATCATGTATTAAAGAGCAGGAGTTGTATTTTCCATGTACTAACCGGAAGATGGATTTTGACGTGCAGGGAAGCGTCATCTTCAGAAGAGTAGGCTTAAAGGACTCACAAGTTATTTACACA
>A3_92
CGCCACACCACCCCACGGCCCACACTGGGGTCGCACGATTTGACGTTCTTTGGAACGTTTGCCACatATAAAATCTCCAAAGCGAATGGTTGGTGCCGCGTATACCTTTAATCGCCGGCATGCCACATGAGACCAAGTAGTAGTTGTTGAATCTAACCATATAGTATCAGTGGAGACTATAGCAGTCGTTCATAATTAAACTTTATGATTGATTGGTGCCAGCAGATATATGTACTCCATGTAATAGTAGTGATCAATACATTTGAATATAACCATGTAATAATAGTAATGATAAATACATACAGTACATTTTGTTATGGTTAGGGTGTCGTCCTCGTCTGGTGGGACTACTGGCTCAAACAGCCGTTTGTTTATTTCTTAATTAACGACTGTCTGTCTTGACACCGGTGATGACTTACCTGCCCAACCCACACCGCATGTGCATCATCATTGTTCACTTAATTCACACAAGAAGAAAAAAAGGGCTCGGCTACCTAACGTAAGAAAAAAAATGACAATCGTACATATTTTGTTCTTTATATTGCAGAGTTCCACAAAGCATAGCACTCCTTACCTTGCAGCTTGGCATCCACAGACACAGAAAATACACTTTCTGGAGAGAGAGCAGGATCCTTCCGGTGAAGCCATGAGCGGGGTTGGGGAGATGATCGCGAGTGCGGTGGTGAAGCAAATCACTAGCAGGCTGTTCCAACTCCTCaAAGATGAGATCACC
>A3_93
GCCAGCGTTGTCCGTGTGAAGGTGGAGGCCGCCGATAGGTCTACCGTCCAAAAAGAAGGGGAAAAGGTAAATCCCTCTCCCCCTCTTGCTTAAATTCAATCCTCAAAGACCTTGATCTATTGCTGGTCTAGATCTCCATTATCCATTTCTAGTGTACATGCGAAGAAGAGTACAATCTAAATTACTTTTACTAGTACGTGCCAAAAAGTGATATCAATGATGATTTGTAGTGTACGTTGGAGGCTTCAGGTTGGAGGCTGCTAGGAATTTTCAGTATTGTACTGCTAGCATTTATCAGTA
>A3_94
CTCCTACGCAACACAAGCAGCAGCAAAAAAATATGGCACTTTTGGCGCAAACATTCCGAAAGTGACGCGATGGGCGGCAGAACATGCGGTCCACCCGAAGCGCGCGGTGCCGGACCCTGCCCTAGCTCGCGCAGCACCAGCCGCAGCCGGCCAGCCGCGTCGTGGAAGGTTTTCCTATTTTTGATGTCCGAGGGGGGACGGTTAGAGCAAGTACAATAAGTCCTAGTCAGCTGGCTATAAGAATTAAAATACTATTTACTTGCCTAGTTGGAAGAGAGaAAAgAGAGAGAGAAGAAGAGTGGGCTCTCATGCAAGAGCCAGCTGTAGCGCGTGCTCCTAGGCATTTTGAGAGAGTGAAAGGTGGGTCATGTAGTGCTAAAGTAGTATATTTTTATAGCTCATTATTGTACATGCTAGTTCTAAGTTGGCTATAGATGACATGGCACTTGCTTATAGCCAGCAGCTGGCTATACTATTATCCTTGCTCTTAGAGAATAGATTAGGGCGAGCATTCATGTACTAGTAGTGATATAGCAAGAGCCAGCAAAGTACACTTGTTTCAGGGATCT
>A3_95
TATGTACACATGTACTATCTTCAAGCCACAATCATGGTAAGCAGCAAAGTTGTACATTGCACAAAGTAGAACTGAAAGGATCATTTTGTTTTGGTTTGTCAGTACTTGATGCTAGAATTGACCTTATCTTTGCCAAAATTAATGCaATGTATACATATGCAATGCATGGATGTACATGTACTTGATTGGAACTGACTTTGAAGGTAAGCAAAGTGTGTTCATGATATACCTGCTGCTCAGGTTGGCCTGGAGCCTTCTGCTGTACTGCCCCAGTATTGTTATTATGGTTTAGCAACTGCCAAAAAATATATGAAAAGTGGCTTAAGCAGAGCTGTAAAGGAGAGAGATTCTCATGTGCGGGCATAGATCTCTACACTTACCTGGCCGGGGTATTCTGGGAAGAGGCCAGGGTTCCTTTCTCCGGTTGGTCCCTGTTAATGAAAAGAGGAAAGTACTTTGTCACATGTCAACGTTGCACGTACAAGCGTGCGAAAAGGGTAGGGAGGAATAATTTCTCAGACTAGGTAAATATGATTGAACCCATGATCAGTTGCACCGACCGGCCCAAGGTTGTCGTAGATCATGGCTAAGGTTAACTAAACTATATCTATACATGGTGATCATAATCTTTTCCATAT
>A3_96
AGACAAGATGAATTCCCTATTATTCATAAGGGAAATTGTGCGAAAAATTGTGACATGCTGTACCAATGGCCAGAAAATCCAATAAAAAACGGGCTACAAAAGGAAGCAGTACAAAGGGGGGATGAACCATAGACGCCAGGGAGCATTACAAAAAAATAGATGAAACTCTGTACCATGTTCTTTCAGTTCGCAAGGGAAATTGTGCTATAACCTTTGACCGTTCTTCGTGCAGTAATGCCCCAACAAAAAACGAGTTATACAAAAGAAAGTTAGTACACTTATTACAAAGGGGTGGATCATACAAGHTAGGGAGCATTGCGGAAACAGATGAATCACTACGTTCGTGCCATGTTCTACTCCGTCCTCAGCCAACATTAGTTCCGCAGACTGCCGGCAAGCAAATVTAAAAYMTGTTTCTTGCMTAGAACAAGACAKTSCAAAATGATCAAARCTTATGGAGAACAATGAAGCATGGCATGTATCCAACWGTTCAGAGTMAGGGCTAATTTCAGAAGAAGGGAAAAAGTYAGAGCTGACRTTATCTACTGCCAGACCACA
>A3_97
GTGCATTGTTGTTGTTTGCAACTTTGCTCTTTGGAATGCTAATGTAGTTTGCCCTTTCGTTGTGTTTCTACTGCCCCTTTACAGAGCGTTTTTCTTTTCTGTAGATGATATTTAGGCTGGGTATTCTGTGCATGATTAGAGGCAAAGGATAGTATTTGAGTTTGGACTAATTCTTTACCCATGGTGACATTGCTAGCATACGGTCACTAGCTTTATGCATAAGAAGCTTCATTACTATTGAACTGGACTGTTTACCAAGTGAAATTTATAGTTTCATGCACCAAATAGAGAAGTAACCGCCGCACGAGTGAACCTATAAATTTTCATCGGTTACTACTATGTTTACGGTTATTATAGTTATCCACATGTAACCGTCTCTGCCTGTACTTATAATTAACCCTGTATGCATCTTACTTTTTTATTGTACACCTTGCATGTGGTTTATACAGAATATCAGCAGAAGTGCTACTTACATTGCTAATGCAAGTTTATTTCGCCCCTCCTGTATGATAGTAATCAAACACCTGTCT
>A3_98
TTAACTACGATTGGTCACTTGTGATAATGCATTACTCTGGATAAASTCTGAGATGTAATGATCAGAAATTTTTACATCAGCAGAGACAAGAGGAGCTATGGTAGGCCCTCATGGCAAAGAGACACGGATGCATCCCTCAAGTTTAATTTAGCCAACTGGTGAGTACTCTGATCTCTATTAGTACACCGGCTGATCTCAATCCCATCTAAACCACTGGCTATCTTCTTAATTTCTTCCACGAGGAAGCCGTCCCCTGATTTGTCATGGCCCCGAAAATCCAGTGTACGGCGGCAATGTTTTGGTGCACTTGATTCCTTCCTCCGCTTCTTCCTTTGCTTCCTCTGGTTCGTTCTTTCTTGGTTTTGTGAGCACTCAGTTTCTATGTATGCAAAAGTAATTGTCCATTATCTTaAAAGTTTCGTAAGGGATACATATTTGACAAACAGAGCATTATACTGGGCATTACCTATATGTTCTTGGGACTGGTCTTTAAGCTTGGGAGCTTCCTCGTCATCATCATCCGTCAGCATTGCACTTGCCTAAGAAAATTGCCAGACTGAATCGTAAAAGCAGTAGGTAATCATGACATGCAGGAAAAAGTGCTTCATGCCAATTGTCGTCTCTGTAAGCAAATTTTTACTATAATTTTTTCTTATTTTATATGAAAGRGTAACTATAGATAGTACTAACTAAAGTATCACTTGTCAGTTGATTTATCCTCTACCTCTRGAGACTCGG
>A3_99
CAGTGTGGTAACCTGCTCCGTGGATTATATGTCATCATTGTAGATGGCAATGGGGGAGATACGTGTCTGCTTTCTGTTAGGATTTGGTTGCAGGGTAAAGGCGTGGGAGATTGTCATGTTGTTAGCGGCAGAACTTTTATCTAAGTTGCGCTTGCAGTTTTGTCGCTGAGAGTTGCTAATGTCAACAAATGTGTCTCAGTGGTAGAAAGCTTGGTGATGCCAAATGTGGCTAAAACAGGGTGTGAATGGATCCTTTACCAGAGAAAGCTGGTGCTATCAAATGCGTGGAAGATTGGTTAGGTTTCTGGCGGTAGTATGCGAGCTCTAATCTAACTTCTGCTTGCGCTCTCGTCACTGATAGTCGCTAATCCTGACAGGGTCTCAGTGGTAAAAGACTGATGATGTGAAATGTGGCAATCCAGAGAAATAGTCCTACTTAGTACAATGCTTTCCAAGTTGATTTGACTTGATCCTTTTACACAAGTTCCTCTGTATTTGTAA
>oPt-0003_A3_19
TGAACTTCTGTAGTGGTCCGTACGTGACAGTCATTCGGTGAAGATGCGGCTACGAGAATCGGACCGGTGAGGAGCTGGCGTGTGACTGACTTTCGTCGTATGTGCTGCTGCGCCAGCAGTTAAAAAGTGTCCCTTGTTCAAATATTAGTATGAGTTTGCCTTTGG
>oPt-0022_A3_230
CCTGCCCAGAAAGTTCACCTCCGACTGCACGACAAAACACAAAACAGGTGCCACGTCAGCGCACACGCCGGTGAGTGCGGTTCCTTCGTTGACCATCCAGCACAGCGTAGTACTCAGGTGAACATGGACAGCTGGGAGGGACTAAACAAGAAACTGATGAGTAGCATTGCAGTTGCAGGCAACAGCTTGGGTCTCAATCACAGGGAAGCTTCATGGTTAGTATAACTCTGACGAAGCAACGGCATGATTGGACACTAATGGAGTTGGAAAATGTACCAGCCTACTGGGCATTGGGGCGGCTCATATCACCCAAGTATAAGATTTGCACAAGGGTTGACTTGTA
>oPt-0026
TTTATTCATGAAGTGTCTTAAAACCCTGTTCATGCCCCCACTTTTGTACAAACATCCTCCCATTTAGGGTGGCATACCGGCAAATATGCAAGGACGGACCCTATAAACTAAGGCCTGGTCTTGCATCATTGCATGCATGGGTAGAGCTAATTAGTTACAGTGACCCGGAGATCCGCATGAACAAGTACAGCTGGTTAATGTTTTCTAAACAACTCCTAACAGACATCAGTGCGCTAAACACTCGGACGGGCGGGTTGCAAAGCAGGACGTATATATACCATCTCTCATGAGGGTTAGATGAATACTTCAGTTCAAACTGCTTAATTAGCATAGCACCTCTCCTCTCTGCACTCATTTCTGAGCTCAAGACTAAGCTACTCTCTTAGTTGGTGGCGTTGATGAGGACTTCATGCTACTTGTTGTCACTGGCAGCTGTGATCTTGCTTCTTGTACTGACGGCCACGGAGGCTGAAGGCATCCGACTAGACGCCGAGACCCGAACATCAGTCGGCAGCAGCAGCAGCAGCAGCAGCCCGATGGTTAATGTAAGTAGTGATTCGGATTTTCTCATTCGCAATCTGAACATTTGGAACCAACTATTATGGATATTAACTTTCTTCTGTTCATGATTGCAGCAACCAAGCGATGATGTGGTCAAGGGTTCTCCAACGAGCTCGGTACCCAATGCGACGACGACGACAAGCGCCGTTG
>oPt-0028_A3_342
AATACGCGGTTTCCGTGGACTCCGAGCTCCACCAACTCCAACCGCAGCTCACCGTACGTAGCCGCCGTCAATGTAGCTTTTTCCTTGTCCACAGAGTTGGCCAGCCGAGAGAAGAAAGAGGGCTGTAGTTCCTTGTCCACAGAGTTGGACACGATTACTGAAATAGGGGCTCACATCAAGAAGCTTCAGCATCGGCTCCCACCTTGGAAGCAAATTTTCAGCGACAACTCATCGTCGCGCCAATGCTACAAAGTGGAAGACACCCAGCCACCTCCCCCTCCGCAGGAACCTCCACTTATCCTCTCCCTCCCCTCACCACCACGGCGGGTCGGAAGAACAAATCGGAGCAGAGGAACACCCCAGATGGCAAAGGGGCAGAAGAAGACCTTATTAGCGGAGATCCATGTTGCAGAGGAGCTTGTTGCCACCTCCGTTCAACGAAGCTCAGCATGACCTTCCTTGGTCAAAACACAAGTGAAATGGGATGGGAGGAGAGGAAGGGATAAGGTCGGGTTCCTGCCGTGGACTGACTGCTTCCACGATGGCCCACGTTTGGCCTTGTATGACTTGCTCGGAATCACTATGGGGGC
>oPt-0031_A3_230
ATCTCCAGAATTTGCCTGCCCAGAAAGTTCACCTCCGACTGCACGACAAAACACAAAACAGGTGCCACGTCAGCGCACACGCCGGTGAGTGCGGTTCCTTCGTTGACCATCCAGCACAGCGTAGTACTCAGGTGAACATGGACAGCTGGGAGGGACTAAACAAGAAACTGATGAGTAGCATTGCAGTTGCAGGCAACAGCTTGGGTCTCAATCACAGGGAAGCTTCATGGTTAGTATAACTCTGACGAAGCAACGGCATGATTGGACACTAATGGAGTTGGAAAATGTAGCAGCCTACTGGGCATTGGGGCGGCTCATATCAGCCAAGTATAAGATTTGCACAAGGGTTGACTTGTA
>oPt-0039
TGCTGTGCTTAGATCTGCCAAGTTCCATTTCAGTGGCAGCTGACCTGGCAGAGGAAGCCAAGAAATTTCTTGCTGGAAGATACAAGAAATTCCCATCAACAGAGTAAGTGATCCCAATCAACTGGGATACTTTTTCCCTTTATAGGAAACATGTGGACATTGTTGTCACCAAACAATTATCTCGGGAGGCATTGCGATGATTTTGTTGTATTTCAGGTTACAAGACGAACTGATGAAGATCCCTCTTGCTGGGATTGTAGCCATCTTATCAAGGAGTGACCTTGGGGCTGCATCCGAAGAAGGTATCTATGACAGCGTGCTCAGATGGGCTGATTTGCAGTATCCAGATTCAGAAGAAAGACGTCAGATCTTGGGCTCACATTTACTTCCACTAGTGACACTAATGCGTGGCGTGAACAATGTCCCTATAGTT
>oPt-0048
AAACATGAACGAACTCAGAAAATTGAAGCGCGGGATGAGCACCAAGCGAAGCGAACCCGTCGCTGTCCAACAAGGTAACAGATTATTTTGGTTTCAGCGGTCCATCTTCCTAGGGAGGATTCCATCTTTCCCACACACATGATTCCAGTTTCTCATGGTGATTTTACCTAGGATTCCATTTTTTGGTCAAAATGTCTCTGTCATTCTATACCAAAAAATGCTTCTGCAAGGATGTGTTTTCGTGCTCACCTGTTTGAGAAATCAAAAGCTCTGTTGGATTAATCCAGGTAGCCGTTTGCTTGCAGCCCAAATTCCGTTTGATGAGTGGGAGGAGCAACAGCGGTATTGGGCTTCACCGATGGCGCCGTTGGTGAGCCCATCGCCACGGACACCTATGGTCAGCCCTTCACTGAGAACG
>oPt-0052_A3_438
TGGTGGAATGATGGCAGCTAGGGTTAGGAGGAGCCTAGCTCTGATATCATGTAGGTTTTGGGGGCAAATTTCTGGATGGGCTGTCCCTTGGACCTACACACCCTCATATATATAGCTCAACTTAGGATTATATCCTAACTTGTACACTAGAATAGTCTAGACTCTACTAGGGTACTAACTCAGACTCCAACACTTCACTAGAATACTCCAGACTTTCCTAGTACACTACTGCTATACTAACTCAGACCCTAACTCTAAACTAAATTCAGTGTTTGTTAAACTAAATACGCTCCCATGAAACATTTCTACGAACACTCACCAGTAAGTAAATTTCACATTGCACAGCAACTCCAATCGTTAGCGTTTAACAGAAGCCTTAGAAAATATAGACCTGGGGTGTGGGCGCATGGCAGCATACCGTGGCATATTTTGTCATCTTTTCTGATGCAAATTATTGTTTCTCTTTTTCAAGAAAACACAAAAGCCTTGCGTCTTGATGTATTGATAAAAGAAAAAGTTATGAACAAAGTACAACCCCAAAAAACCACAAAAAAGCGCCAGCACCCCATAAGTACAACACAACACCCTCCGCCAACCCAGCCGAGGTGAGCAAGCCAGCAACATTCGGTGTCACACATTTCGGCATTTTG
>oPt-0075_A3_90
CTGATAGGATATGACAAAGGACTGGTTTATGCACATTGTATTGGTAGGTGTTTTATGTACCCCCTCTTGTCCATAAAATATTGTACTAAATCAACGACACTTATTATGGATCGGAGGGGAAATTAGGGGCATTCTTGATGAGATCTATCCTTTCCCAAAATATGATGTTTTAGCATTTTTGTGATACTTATGTATCTAGACGTTTGTAGTGTTTAAGTTCTCTCATTTTGCTTTGAACTTAAGCTATGTGTCTAGACCTTTTTTAGTGTTTAAGTTCACTCACTTTGCTCCGAACTTAAACACTTTAAAAAAAGGGTAAATCATTTAGAATGGAGAAATGTAACGCCAACTTCAGGCACAAAAGGAAGAAAAAATTGCATGTATTTGCTTTTCTACAATGGTGAAATGCATATGTTTGTTCCACTAGGTCTATGTGGTGAGGACAAGTAGATTTTATGCGTCGCATAAATGTATCCACATATTATACA
>oPt-0077
GGTGGTTCAGTAGGAGGGACATTGCCCATTCTACAGCGATTGAAGTTGTCCCCGTTCCTGCCGTGAATAAGTTCTGCACCAAATAAATGGAGAAAATATTAGTGAGATTGTTTGTCCCTCGTGATTGTGATTTTTATATGAAGTTCATGAGTTTTAATCTATACTCGGGAGGAAAAAATATATATGTTTTGGGCTTCGTTTACAGCCTCCGTGGCGTCCAACCTCGTGCTGAAGTGACCAATTTGCGCCGGTGAGAAGAATTACCCTAATTGTAATGGTTGGGTGGTTTTAGTTTAAAAAAATACTAAGTGGTTTAAAAAACTAAGATTTCAGCAACCTAAGATTTAAGTGGCCTAAGTATTGTCTCAATCAATGACTAGCAAAAAATTCCCAAATGATGGCTCGGTTAAAACATGGAACTTACGACGCAGAGACCCATGATCATTTTATCAGTGTAGACCTCCGGCTCTTTCTT
>oPt-0083
GCGGCCAGGCGAGCAAGACCAAGGGACGACTTGGTGCGGTACTGGGGGCTAGGGCGGCATGGTGGTGAGGGTGTCGTCAAGCGAGGGAAGATGATAGTGAAACCTATGCGCGGCATGGCATGGGAGAGCCGTGCGGAGCACATAGGGAATTGTCAAAATTGTCAAGATATGGATGAATCTAGTACTAAGTCATGTCTAGATGCAATCAAATCTAGACAAATCTAAGTCAACTAATTTGGATGGAGGGAGTACTTTTTTTTTCTGGAGCAAGGCACGGTTTGAATTGTCAACACTATGTGTACAGGAAGATCATGAAATGCAAAAATGTCCTCATGAGAACTCTAAAAGCTTTTTAGGAACAGTTGATCATTGAAAATTATTGAGCAGTT
>oPt-0088
GTAACAATTTTACAAGTTAAATGCTTTGCAGCATCATTTTATAAGACAGTAATGACATATTGCTCAACCAAAAACCTGTAAGGTGCAAACAGAATCTGTTGCTGAGAAGATTGCCCCAATTGCTGCGCATATGAATAAAAGTCAGCTAGAGAAAAATAACATATTCAATGGTATCCAAATTCCAAACAGAATAAAATATCCAACCAAGATAGTCTCCAAG
>oPt-0090
AATATAAAAAGAAGTAGTCTCTAGTGTTTCTAACTTCCCAAATAATGATGAAAATGGAGCACATTGTGAATCAGTTCTTCTGTTATTGACAGCTCGTAATCTCATGGAGGTTATGTGATCTGTTCTTGTCTGATGCTACATAACATATTGTAGAAGTCCCATAAAAATATGTTCTTGTCTGATGCTACATAACATACTGTAGAAGTCCCACAAAATATAATGCATAAGGCGTACCAAGCTAAACTTACCTATCAAATATAAGATGACTTTGTGAAGGTTCAAGAAAGAGCCACAGTTTTCTCCCGCACACATTTGCTGACCAGCTGTATGACCTAAAAACATCAGCATGCAGAGGAGTCCAAGTTC
>oPt-0096
ACATCCCGGGGTAAGAGCAACGCCGATGGCTCGTGCACCAGAATCAGGATTGATGATGCCCCCATGCTTCGGGTATTTGGATTCTTGGAGCCAGGGAATCACATCTTAGACATCCGAGACACCATCCTCATGGTACATTTCCTGTCTAAACTTGATATCAATTTGTTCAACTAGTAAAAGATAAAAAATAAATGGGTCATCTTTCTTCAATTGGGTGCATTCCAGGCTGGGATAAAGGCGAGCCCAAGCACCATTATCATTAGCGTCAAGATCCTAAGTTTGAGTGTGCAATTTGGCAACCACAACAATGCCAAGATGATGCCCACCTTCCTCCGGTGTTTTCCCAATTTGGAGACACTGCATGTCATGGTATTTGATCACCAATTAATGTTTTGCTTGCTTTCATCTAGATGTACATGGAATGTTTGTCG
>oPt-0101_A3_154
ATCATCTGCAAGCTCTAGTGCTTCAGACACAGCTAGAGCCTCAGGGTTAGTCAGTCCCTCATAAATAACTGCCGATGCACCCAGAAATATGCCTTGGTGATCACGGCATACCACTCCGACAGCTCCGCGATTCAACGTTTTTGCAACTGCTCCATCCCCATTGAGCTTTGCTACACCCGCAGGAGGAGGGCTCCAGCAAGGTCCCGACCTCCCATGTGTCTGATTGCTCGCAGGGGCCGCAACTGATACCTGAGTCAGCTCGGCCAAGTATCTACCAATAAACGCATGAGTGGATAACGGCGTTTGATGCTCACCCTCGTGAATAAATTTCCTCCTCGCCCACCAGATCGCCCACAAGCATACTAGTACTTGAACAAACTTCTCTTGGGGCATCGCTGAACTGAGGGTAAACAACCAAAGTTTGGGATCAGTGGTTTCATCTCCTACTAGAGGCCATACTATATCATCATC
>oPt-0112_A3_318
AACTGTCCACAAGCCTGCTAAAATGTTGGAGAGTGTCATGAGGAAAATCCCAGACACCCATTGGTTCTTGGAGTAGGCGTTTGCTCCAGAGGAGCCGCTGCTGCCGTCCTGGAAGAGCCGGTGGTGGTTAAAAGATTTGAACATCGGCCCCTCGTAGAAGGC
>oPt-0114
ACCAATCCAGTATTCAATCCAGAGGCAAACAGAGTATATGACACTAGTGTATTCAGAAGCCATCCTGCTGTCAAAACAAGTGTCATTACGACTTTTTTTCACCGTCAACAAGGTAGCAGGGATGCATATCTTGGAACATGTTTTCTGGGAAATTGTCTGGCCAATCACCAATATTTCTAAGGTGTTGAAACAGTGTGTGTTATATAAAAACGCGTTCATGTTTATCCCCATATATTTGTAGTTCTGAATATGATAGTATACATGATATCAGTAACTACTGATGTTGCAGGCTATAATGTTTGTTTGTTGCGCAGACATGATATCAGTAACTACTGATGTTGCAGGTAAAATATGACAACAAGTTTTCTCAACAAAAAAAATTGACAGACAATGGATGCTAACTTACAAAATCGTGCAGCCACTACTCTAGCTCTAGTTTCATAAGACAACATGAATCGTAATGAAACACCATAAAGCTGTAACTGGAGAGAACCTTTTTTTCTAATTTTTCCTAGAATGAACTAGTTAAGCTAAATCAAAGTGCTGCATTTACAATATATCCAGGAAAAATGACAATTACGCTGTACAAAAGTGCAAACAATTAGCACTGAACTTTTTTTTTTGTATCATCATTCATGGCAAAGGTAATTCCGACCTACATCATACCCCGATTTGAAAGCCCAATCAAATCAGAGTGGCCATCTACATCCCCCGTCCTGGAAAGAGTTGCAGCAACTAGTAGAAATCACCTCAACCCTAAACCC
>oPt-0121_A3_335
AGAAGCTCGTTGTGCTGCGTGAGCCCGAGGTTGAAAAGCATGGTCAAATACGGCGTGACCGAGACGACCGCTAGATACAAACATTACTGTAACATTTTCCCTCTAAAAACACACAAGGCTTGTTTAAAAAAAACACACACACACAAGAAGGAAGGAACAAGCTGAGAAACACATACTGGAGTAGCTAAAAGGAGATGAGGTGGACACCAGCTAGCGGTCAACGCGCTAGCTACTTTCCCACTCCTCGGCAGCTAGCTAGCTGGCCATGCTATTTCTGTTTTGCCAGTCGTTGC
>oPt-0123_A3_285
CCCTTGTAGCATAGCCAAACAAATATACAAATTTTGCCTTATGACATATCAAGGAGGGCACCCACGCGCGCGTACCGGCTGCGCTTTGGCCATTCCCCGTCGGGATCCGGCGTGCTTCTATCTTGGATTGGACGGTGGTGTTTTAGTCTTGCAGTTTTTGTGTCCTGCTGGAAGAAGCTTACCGGCTAGCATCTTGGTTTCCTCCAATTTCTGACCTAAACATACATGTACTATTAAATTATAACATGGTGGGGAATAACTGGGCTAGCTAGCTACCGACCTTACACAATGATCTAGCAAATGAAATCGGCCCGGTGACATATATAGAAGGTTTACCTC
>oPt-0133_A3_266
GAAAAGGGAGGTCAAACCTAGACTGGCCAACACGTTTTGAGATATGCGTAGGCATTGCAAGAGGTCTGGCCTATCTTCATGAAGAATCTAGTATCCGTATTGTGCACAGGGACATAAAGGCCAGCAATGTCTTACTTGATGCCAATCTCAATCCTAAGATCTCAGATTTCGGGCTCGCGAAACTTTATGATGACCAGGAGACACATGTCAGCACAAAAGTTGCTGGTACATTGTAAGTGCATTTCCATCTTGCTAACCTTTATGTTTATGTACTATTTTCATATGTATGCTAATGTCGTTTATTCTGTCCTTTGTCGAGTGGTTACCTTGCACCCGAGTATGCCATGAGAGGCCATGTGACAGAGAAGGTTGATGTGCTTGCATTTGGCGTTGTGGTATTAGAGACTTTAGCTGGAAGACCAAACTATTACACTACTGCGGACCAAAACAAGGTTTATATTTTTGAATGGGTAAGCTCACTGAGGAA
>oPt-0136_A3_486
CCTGATGCCTCCGTTGGATGCCCTTGCAGTGACGGAGCTCAAGGAGAGCAGGAGGAGAGGACCAGGGAGCCTAGGAGGCGGGTGCGGGAGTCGGGAGGTAGGGGATGCAGTTTCTTTTTCTCATGCTGAGGACAAAGACGTGGGTTGTTCTGTATTGCGTAGCGATTAAGGCCCAAATGGATCTAGGATATCCATTTGTTAACGACGGGTGCTTGGATTGGACGGACTTGGGGTACCATGCAACTTACTACTCCCTCCGTTCCAGAAAAAATGCCTCCTAGTTCAAATTTGTTTTTGCAGAAACATCCCTAATACAGTCAAACCGTTTCAAATTTGGCTAGATCAAACTCAGATCTTGTCGCTTCC
>oPt-0138_A3_5
CCCCATACCTAAACAAAGAGCAGCAAATCATAATAGCAGCGACCAAATACCTGAACAAAGGACGGCAAAAGCAATACGATCTGTATGGTGCTACTAGACTTGAATTTCACTCCACCTGAAGAAGACGATGTTCATCTACAAGGCTAACATGTAGGTACATTAGCTATTGCAAAATGGAAGTTACAATTACAGATTTTAGATTTGTTGTCCAAATTGATTCATACTCCAAAGAAAAATGTAGATCTTTGACTAAGAATACAAAGAGCAAAAGCACATAACCTGATTTATACTCCTCTAGCTTGCAGCAAATACACAAATGACATGGCAGAACAGAGTGTACTCCCTAGCTTGTAGCTACTCACTATGAATAATGACAGTAGCATTGTGTTGAAAATGACATGGTACTGTAGAACAGAGTATTTCCTTCTACAGAAACAGAAACAATCATAAAGTTTCAGTATTTGTTTGCAGCTGGTTCTTAAAATGCACATTAGAGACTGTTACTTTTACTTGCCCTCAAGAAAATGCAATTATTTCCTCAAAAAAAAAAGGAAAATGTGATTCTAGATTTCATAGAGTATATTTTTAGTACTCATTATATACTC
>oPt-0145
TATTATCCTGTGGTGAATCATTTACTATGAGTAAAACAAAATTATAACAGATCAATTAGTATAAAAAAGAACAATCTAAGTTCAGAGTACATAAGTTCAGAGTACCTTGATTACACAAGGAGCCTTCTCTTGCTTTGACAATATTTCATTTGGCTTTATTACATTTGTTTCCAAATTAATGTTTCGTTCAGCTGAACTATTGGAACTCAACCTTGTTTCATCTTGTGCAACACGTCTCCTCTTGGTTTGTTGTGAGTCTGATATAGATGAAATATGAAAAAGAAAGTTAATAAAAAAGAATGTTCAAATATAAAAGATAGATTTATTAACAAAGCCAATTGGGCATGCGGGAATATAGCTATGTCAGAGTAACACACATTCAAATAAGATATCCCAACTTTGGTTCAGAAAAACAAAGGCAGCTGTAG
>oPt-0148_A3_75
GGTGAACATGGAATTCCCCAAGATAGAAGTGAGGTACGAGGACCTGACGGTGGACGCGTTCGTGCATGTCGGCAGCAGGGCCCTGCCCACCATCCCCAACTTCATATGCAACATGACAGAGGTTGGTTGCCCCGTGATCCACAGCTGGATGGAACGCTAACAAAATTTCACCCCCTCTCAGTTCTCCAGTAATTCTGCCTCTGAAGTGTGAAAGTAACTTTGGTCAGTTTCTTTTGTTGTTACGATTTACCACCCTTGTTTTACTGTGGGTGATATGAGAACTCGGGGTTTATTATCCTGAAAATAGGAGCTCTGTCGTGAATCACTTGTTCAAGCAGAGCAATTTTGCCAATGTACTACTGCCAAAGTTCTTACTGTTTGTTACCACTTTGAAATTCAGGCATTTCTGAGGCATTTGAAGATCTACCGAGGGGGGAGGGTGAAGTTGCCGATACTGGATAACGTTAGTGGGATCATTCGCCCGTCCAGGTACAGTTGAAGATTAACTTGGGCTTTCTGGTGCATCTGACTAATCTCTGACAGAATTCTCAGAGAAAAAAAACGAGTTCTGATGAACTTGTTGTTCTAATCTTG
>oPt-0151_A3_266
GAAAAGGGAGGTCAAACCTAGACTGGCCAACACGTTTTGAGATATGCTTAGGCATTGCAAGAGGTCTGGCCTATCTTCATGAAGAATCTAGTATCCGTATTGTGCACAGGGACATAAAGGCCAGCAATGTCTTACTTGATGCCAATCTCAATCCTAAGATCTCAGATTTCGGGCTCGCGAAACTTTATGATGACCAGGAGACACATGTCAGCACAAAAGTTGCTGGTACATTGTAAGTGCATTTCCATCTTGCTAACCTTTATGTTTATGTACTATTTTCATATGTATGCTAATGTCGTTTATTCTGTCCTTTGTCAAGTGGTTACCTTGCACCCGAGTATGCCATGAGAGGCCATGTGACAGAGAAGGTTGATGTGTTTGCATTTGGCGTTGTGGTATTAGAGACTTTAGCTGGAAGACCAAACTATTACACTACTGCGGACCAAAACAAGGTTTATATTTTTGAATGGGTAAGCTCACTGAGGAA
>oPt-0152_A3_170
TCAGGGAATTGAGGGAAGAAACCGGTGTTACGTCTGCCGAGATCGTCGCCGAGGTCAGTCGCTTTCTTGGTTGCTACCCAAGTTCTTGTGATCATTTTCGGGCAGAGCATGGATGAAATGACTACTTTCAACTGTCCTAAGGATTCCCTGTCTTTGACGAATATGTAGTTGAGCTAATTTGTTTCCATGGTTATTCTCAAAAGATATTCCTGCTGATCGTGTTATGCGGGTCTGTGTAGGCTCCCAATTGGTTAACATATGATTTCCCCGCGGATGTTAGAGACAAGCTGAATGCTAGATGGGGAACAAACTGGAAGGGCCAGGCTCAGAAATGGTATGCCTGCTGAACTATACTTGACCTAAGAGTGATGCCTGGTATCCACAGTTTGCCTGTTTCAACCTGCAAGAGAAGTCCTACCAAAAAAAAGTTATATAGAATTTCAAACTTGGATGCCTAATTATCATTGCATATCGTGTTTATTCATAACGCCAATACTAGGTTGTTTTTCTGAACGAATCTTTGAGTTTGAGTCGCCCAATTTTCAGACTGTAGCAATTAGCAGACAGAATACTCCAACCCCGAGATACAACTGGGTAGCTATAAGACTGCAAATGAAACAGGACTGCCCACATATCCCGAAGCCCGTCCCATGAACCCGCAAAACTGCTTCATGGCGACCTGTACTGCTTAGGCGGGTTTAAGCACCCAATCCCACTTATCCCGTGTTGTCCTGGAATAAGCAGATCACACAAACTATGTCGCGGAGGCATTGCCAGACAGAGGCCTTGTCGTCAAGTCAATGCTACATCAATGAGCTCTTGCCTGTCCCGCTGGTC
>oPt-0157
GATGAAGCACAGAGCACTCTTGCGCAGACCCCTTTGAAGGTATAAACAAAGCCACCCTTTTTCAATAGTTTACAAGACTCTAAGCTTAAGAAGTTTCTGCTTAAGTAATCCTGCTGTATGTTTGTTATAGCTCTCTTCTGTGAAAGCTGGGGGCATGATGTCATTTGCCATAGACAGTCTTGGTGCCCTGTGGATGTGGGGAAATTGCCCGCAGCAGACTGATGATGGAGAGTTCTGTGTAGCAGCTAGCTCAGTCCCACTGCCTGTGTGGGATTTCCATGGTCACACTGTAGTTAAGGTTGCCTGCGGTAATGAGCATGTGGTAG
>oPt-0173_A3_421
GAGGCACACGCAGGAGGCAGGCATCGCCGAGGGAATCCGACTGCCCTGCTTCCGACAAAAGAGTTTGATGATGATATTTTAAAAACTGCGCGCGCTGCATGACAGTTACTAGTCTTGCTGCTACTAGGAGTATGTACTACCTGTGCGGGTAAAAGAAAGACAAAACCTGAGACGTGTGCCTCTGCTTGTAGTAGTAATTATTTTTCAAAATGTCAGTGATCTGCCTCATACTCCTAGTTTCCTCGTAGTATGAAGATTGGTGACGCTTAAACTCAGAACATGGATTTCCTCATAGTGTTAAGATTAGCGACTTATCTAGAACAACATGGGCTAGCTAGTAAGATTGGCGATCGGCTATTCTAGAACAGAACATGGGATGCTATAAAATCTTTTTCCTTGTTGGATGGATCCGGTGGCAAACGCCCCAAGCTAGTCTCTCACTTATCCTGTCCGTGAACCTCGTTTCCGTGCTATGCTTCTCTTTCTTTTCTCGTCGTCCGCTTATTGACAAGTTTGTCGCGTGTGGCCGTACGAGTGCGCCAGGGAACCACAGTGATTCGCCACATGTGAACCCTGCCCTGCCCTGCCCGGCCCGCCGGCCGGGTACTTATCGCCAGGGATTAACTTATACTAGTACTAGTGATCTTTTCTTCCTAGGCTAGTACCCCTACTGCTGTATTTTTAGTACCCCCAGTTTATCCCCCCAAGCT
>oPt-0175_A3_228
ACTAGCGAATTATTACCTGCATATTGTTGTGCTGAGATCTACAAAATGTTGACTTTTACATGAGTGATGAAGTACTGTTTTTTGTCATAATATTGTCCTTGAAAAATGATTGCTTGCTTGGCAATTTCGTAGGCAACAAAACCATTAAAGATTCTAGGCTACTTTCTATCATGTACTACACATACAGCTATTTCATGCTTTTGCCCTGAATATAATTAGGTTTGTCTTATTGCAGGATTCAGTAGCACATAGAGAGGACCGAATCGTTGACATTAAAGGAACTCCAACTCCTATAACGAAGAATCGTACAGGCAGTTGGAAAGCATGCAAGTTTATCTTAGGTAAGCGGGAACTATCAATTCTTGATGCAGATCTGGCAGAAAAAATGTCAACGGTACTTCATTTTAGTGCAGTTGTACAAATCTTGTGCTCAGACAAAAATGCCTGATTTTGATGTGTGCGTCGCATGATGCAGAGCCCATGAGGGTGATGAACTGATGATCCATACACTATACTAATACTGTATTATCTAGCTAGAGAATTCTCTTTGCTTGAGTCGTAGTACTAGTGCATCTGAGCTGCCGTTTTACA
>oPt-0177
CTGTATTTGCTGCTTGTGCTCCTATGTTTATTGCGATTTTCTGGAGCATTTAGTTTTGCTGTGTTGATATCTACAAGAACCAGGCTTACTGTCTTACATAACATCATAGTAATTTCTTCATAGTGTGTATTGAGCATTGCTGTCACTGCTATTTTGAGGGCAAACATGTTTCTTTAATTTTGTCTGTGGTTGTTTTGATTTCCTTGCTGCACTACATGATAGCTAAATTGTTGAACACTCACCAAAATCCATGTCAAATCCATGTCATAGAGCAGATTATTGGTCATATTTGTTGATGTTATTAGCATTGCCTGCTCCATTGATACTCGTAGCGGTCTGGGAAGGCCTCCTAGTTGAAATGCATCTCTTTGTTCCTTGCGAAATGCAATGATATGTGACATTGTAATTACTGAATTTTCACCATTGAATAATTGCTGGCATATTCTCTAATTACTAGTACTCTAGTATAAAGCTACTGTTGCTTACCCTCGAACGCCCTGCTTTAGAACTTCCAAACTTAGCTACTTGGAGGCGGAGAAAACTTGCCAGTATACCGAGAATTGTTT
>oPt-0181_A3_424
CATAAAGACGAAACAATTCTGCCGCGTTTCTTCCGACTCAACTTTTAGCATAAAGATGGTTGTCTTAACTTGCTATGTTACAAACACCACCACACCTAAGAATGATCAAAATCTCAAAATAATGTATGTAATCGTCACAAGAAAATAACCAAACCATCTTCCCTAAGCTATATTGAGCAATCTAGCACAAAAAAATGGCCGTGTAGCCCAAGTAAGTACATAATTAGTGCTGGATATGCAAGATTAAGTGTGTGTATTGTAGGAATTGTGTGCGATAAGATTGGATTTTCAAGGATCCAATTGAATTCATAAACAATAGGATTAGAGTTGTGGTTGTTTGCATTTTGCAAAACCCATTATTTCTATATTAATAAAGAAAGCCTAAATAGGTGGCAAACCATATTGAACCCTAACCATGTAGTGGAATCAGTAATCACCATCACGCGGTTAGTTAACTGCAAAAGCACACGTACAATTTCCCAGAAATAAGAGGGTGTGCTTGTGAAACTGACCAGA
>oPt-0186_A3_274
GGAAGTGCCACCTCTGATCTACGCCATGAATTGAAGATTTGACGGCTGAGGACGTTAGTTTCCAGATTTTGACCGAATTAGAGTTTTCACTGGATAGTACGCCTAGAATTAGACTCCATAAGTGGCAAAATAACCAGCTTTTGTGGGTGTGTGGTGGGGGAATATAAAGAATTATACAGGATGGTTTTACAATACTCTTTGCCTTCTTGCAATGTTTGCGCCGTTCATGTTGAACACAGATTTGTCTGTAGCAATTCATCCCTATCTTCTTCTTCTTCTTCTCCTCGCGTATCATGGACTTATTTCTACTATACTTGTTTGATATAGCCTACAGA
>oPt-0187_A3_198
CAGAGCTTCATGACAATATCTATGCTTCAAGTTTCAGCTCTTTATCATGTGCATGAGTCCAAAATTATGTTTACAGTTTTACACAGACAGCAGCAACTAGTGATATAACAACCCAAACTTGCAACAAATTTGAGCATTATTCCCTGGCAGTACAAGACTTGTTCAAATTCACAGCCGTGTGAATGGATGTAGCCCTAAAAACTAGCTTGCAGACCACAATGCGAAGTGCAATACGAGTACCCTAATCTTCTGTAATAAACTGAGCTTCCTCTTATTTCTTCTCCGAGAAGAGCTTCCTCTTACTCCTCATGGGCGCATCTGAATCCCTCTCTGCAAACTCCAGTTGAAATGAAGCCTTGAACTTCGGCACAGTTTGCAGCTTCTCCAAAAGCTCATCCTGGGGAAAGAGCTGGAGGATGTGTTTCTAGTTACAATATCATCTAAATCTTAGCTCTTCCCTCCATGCTCTTCAT
>oPt-0200
TATCCTGGATCAAGTGGAGGTCAATAGTTCCGAACACTATTCTTGTTGGCATAATATTGGACAAAGATATGGCAGCCACTATAAATAATGTCAAGAGAATTACGTGAAATCCCACATGGCACTTTGATGTCCAGCAAACCCACACACAAGATGAACAGATTGCCGATACTATCACGATGTAATGCCACAAAATAAACCTGTGCATGTCCTGAGCCCTTATGCTTCAATGCATGTTGATCCATCTCACCTAGCCTGGCAACGAGAATATTGAACATTCCAGTACCCCG
>oPt-0217_A3_32
AGATCAAACGCACACCATCTTCAAACTACAACGACTGTCTAAGGTGGCGATGGAAGCGTTTGGCGGCAACCTTGGACCAGCGTCATGGAGGAAACGTCTGGGAGCGCGATGAAGTTCAAGTGGGGGAGAAGCTAGAGCAGAAAAGTGAGGCTAGAAGTTTTCGCTGTGTCTCTGGTAGTTTGGTTTATGTAATAGTAGTAGCTGAGATTGCTGGCTCTGGCTTGATTCTGGTTTGTAATAAGAAGTTTGAGTCTATGGAGTTTTTATCGTAATCCACTGCTTTATTAAATGGGATAGCGGACACTCAGACTGAATCACATCAGTCAGGAATCCAGGAATTACGTCAAAGCAAACTGGACTAACTATGCTTAAAGCTTATTTAGCACAACAATGTGCTGCTTTATTTCCTTCTCTACCTATATGAAGAAGCTTGACCTCCTGGAAAGAATTGCATAAAACCTTCATCTCCTTAATTATGTGAGCCCGCATGGATCTTAGCTCCTTTTACTACTTCCACATATCCACAACCGAG
>oPt-0220_A3_19
TGAACTTCTGTAGTGGTCCGTACGTGACAGTCATTCGGTGAAGATGCGGCTACGAGAATCGGACCGGTGAGGAGCTGGCGTGTGACTGACTTTCGTCGTATGTGCTGCTGCGCCAGCAGTCAAAAAGTGTCCCTTGTTCAAATATTAGTATGAGTTTGCCTTTGGCTGCAGTGAACTTCTATAGTGGTCCGTACGTGACAGTCATTCGGTGAAGATGCGGCTACGAGAATCGGACCGGTGAGGAGCTGGCGTGTGACTGACTTTCGTCATGCGTGCTGCTGCGCCAGCAGTCAAAAAGTGTCCCTTGTTCAAATATTAGTATGAGTTTGCCTTTGG
>oPt-0233
GAGCGGCCTTACCAGATAGCGTCGCCTCCGCGAGGAATTTTTTTCGCCTACGGCAGGGGATTCAGTACATTTTGCAGTGAACGCTTCAGTCTAAAGAGGCCGGAGACATGGTTTTCAAGCATAGCCATTGTCTTCTGAGCTACTTATACATGGTAAAAGTGGAGAAGGCCCCTGAAAAGTGGAAGGAAGCGAGCAGTGGAACAATCTTAATTGATTCAGAGACTTCCTCTTTGACAATGTTAAGAGGAAGGCAGAGCTCTGAACAATCCAATCACGTGAAGAATTAGTGTTTTGTATGTAACCGATTTTCCTGAAGCATCAGTATCTTTCTTTCATTTGTCACTCAGAAGAGTCAGCATCCTAAGAAAGAAGCCTGAATTCTGCTTTAGGTACTTCTATATATATAGGCTATGGAAACAAAGTTCCGATACAATAAAATCATCCATGTATGGTAGGGGAAAATAGCACACAACACCATCGTGGGCCTGCTGTTGTATATATAGCAGAGTTAGATAGTTACAAAATACAATACGGTGTCAATACCGATACAAACACAGGTCTACTCTAATAGTACTATCGGTAGTTTATCAAATATTAGGGCAGAATCAAAACGGGGATTGGTACTTTCTCTTATCAGGAGTGTTTGATGATGGTTAAACAGGCTGCTGTGGGGTACCGTGCTTGACTGGTGCCGCCACACGTGGCTTCTCAAGGCTCCCGGATGTAGGAGGAGGGCATTAGGCTGGACAACAACGCCTACACGTGGCTTCTCATGGCCTGCCCAGCCATGCTGGCCGGGGAGGA
>oPt-0240
GGCGGTGGCCGGGGTGGTGCGCACCGCCGAGGACTGCGCGTGCCTCATCCTCACCGGCAACGTGCCCTTCGGCCTCCCCATCAACCGCACCCTCGCCATCTCCCTCACCAGGGTCTGCAAGAAGCTCTCCGTCCCGCTCCAGTGCAGAGGTCGGTCCGGAGTTTGGACATACCCACTTGGATTGCCATTTTTACCTGACAGAACAAGCCTATTTTTTTTACTGAATTATTAAACGGCTATCTCTGATTAACTGAACACGTTTTGCTATGTTCCCTTCTTGTGATTTGCAGATACTGCCACGCAAATCCCTGCTCCAGGTAACCTAATTCTGCTTGTTTGACCTTATGATTGCCATGATACTGACTGTATGTTACTGAAGTCTGAACCTAACACTGAACACTGAACTTGCAGGGCCTATTGCTTTTGCTCCGGCACTCCCCCCTCTGCGTAAGTATCTTCGGTCCTTTGCTCAGAGCCTCACACACAAATGCCATTTTCCTTTGCTTAATTACCCACATTGTGCTCAAAACATTTCACGATT
>oPt-0273
ACAAAGGTGTCACCATAATAACCAACGAATACCCTAAATGACCACCTCTTATACGGCTCCCACGAACTCCTAGAGAACTAGACTCATATGGATCATAACCTTAATCTATGCTAAATGAAGGAAATAAATCTCATAACATGCCATCTCCCAAATAACCACCATACTCTACAACGCTTTTACAATATATGTATGGTATGTATT
>oPt-0285
GGGATATGCGTCTGATGAACCCCGTAGCCCTTGTTGAGAACCATCCTTCTTGCCGGAAGAACCGTGAGGGTCAGAAAGTGCTTCCAAATGGCCAAAGTTGGAGGCATCAGATGCTGCTCTTGTGCTACTCTTCAAAGATATTATCAGAAGCCAACTCACTTTTGAAGCTTCAGGACCCTTCACCTGGGAAGCTTTTTGGGTTCCGGTTCCGCTCCCCGCCGCTTCCTTTCCTGCTATCCTCCCTGTTACAGTCAAGAGCTCACCCGAAACTTTCCCCTGACCAGGGTGGTAATGAAGGAGATTCTGATATTGATTTGGACGAGTACTCTGACATTGAACAAGATGAAGATGAAGAGGAATATGATCAGCTTCCTCCATTCAAGCCTTTGACCAAAGCTCAGCTTGCAAGGCTCACAAAAGACCAGAAGAATGATTATTTTGATGAGTACGACTACAGGGTCAAGCTT
>oPt-0322
ACACATGTTGTACAAATTCCGGTCTGGTCAAGATCTGGGGTACTTTTCTTCTCTTTTTTGATTCAGTACCGAATTTGTCTTTTTTATGCTTCACTTCCATGTATGCACAAGCATAACACCTGTGTATTAACTGGTGGCCAGGTACACTTTCAAGTAATAGGGGGTGGAACCTTAGAAGCAGACACCACTGATGATACTTCAGGGGAAACCGAAATAGAAAAAGTCTGGACTCATAATATAGAATCAAGGTCAAAGAATCTCATACCGGTCTTTGATTCTCTTCACACATCTAGGTATCAACAGACAAGGTATGTTCTAAGCTTGCATTTCTGCTGGGCATTTTATGTTTGTGATTGGTATTAAGTTAGCCATGCAGTACATCTGTCAGGTTGATGAAGGCTGACTGATCTTCTGTATGTAATTGAAATCTTCATCTTTGTAATGATAGTGGGCCGCCCATATCATTATTTTTCATTATATATCTTGTGTGCTAACTTATTTCCCTTTTTCCCTTTAGGATGAACACACCCGATAGCAACAGAAGTGGATTGA
>oPt-0332
CGGCCTTCCCCTATCCTACTCGGTCTCCTCCATCAGGCCCTGTGATCTCCACTTACAAATCATAACACTTGGGATCAAAGTTATAGAAAACTATAGAAAAGACACCAGCCTGTCATGACATCAGAATTTACATTGAAAATCGGCTAATAACTTGAAAAATAAAAAGGGAAAATAGATGTGCTTTTGGATAATGGGCAAATGCATACTCTCTTCGTCTTAAAACAGGTGTCGTGGATTTGCAAAATTTAGATAAATCTAAACACTATTTAGCGTATAGATTGTCCAAAATTTGACAAACATGGGACATATTTTGAGACTGATGGAGTAGTTATATTTGGAATAACCGATTTGCTACTATTCAATCAAATTATAAAAACTGTGTAGACCCATGATGTATCTACTCGTATGTACTAGTCGTTTTCGGCATTTTTCACTACTCTTTGTTGTCTTCATTTCGTATTTTCTCAACGGCTCCGGAACAACCCGACTCCATAGTCATTTTTTTTTTGAAAAAGCCATTCGGCGAGCTTTATTAATGATCAAAAATACTTACATCGTTTATGAGCTTAGAAATTAAAATGCTAAGGGGGTCATCGTCCCAAAAACAGTCTAAGTGTTCAGAAAAGCTATACCTAGCCAGCTCATGAGATGCTTGGTTGGCTTCCCTATTACAGTGCTCAAAACTAATGTCTCTAAAACCCGACGCTAGGATT
>oPt-0334
CCACGTATTTAATGATACCAGACACCTTTTTGAACTTATAGCTCTTTTTTTTAAATGTAGTATGTTCACTGATTTAGAGTCTACTTACTTCCAATTCAACAGAAGAAAGTGTCGCCATATTTGTAAGAAATTTATCATCTTCCATCAGTTGCACTGGCATCTAGTTAGTGCAGTGGTGACAACAAACGGGTCCCAAAAAAATGTCCCAAAATCACATGGCCATCTTTCATCTTATTAGCAGAACATTCTTAATATCGCCATATCATATTTGTAGAAGTTGAAGCTGTATGGCACTAATATGACTTACCTGTTGAGCCCATTGCTCTGAGTATGTCAAATTATACTTGTAGGGGATTGAACAAGTTTCTAGACTGCTAGTTCTTCTAAGTATCTCTGTGTGGCTGGCATGTTTGTTGATTCTTGCTGCCTATTATTTTGTCTAGGTCACTTTGAGTTGTAGTGTTCTGCCTATTAATTTTGACAGTGAACCTGTCTGACTGTCCATTTATTCTGTACCTGACCCTGTTTACACCCCAGGGGACTACAAGACCAACCCATTACCATATCCTGCACGATGAGATACACTTCACCCCAGACGAC
>oPt-0337_A3_72
GTGCGTATGTGCCGCGCGGTTCCCTACTACCAAGGGCTAGCTATCGTTCAAAAAGAAAAAGAAAAAGGGCTAGCTGCTTGGTTTTCCCTTGCCCATGTTTCCTTCCATGCTTTCTTGTTTTGTTCCTGGCTTGCTAGGCTACGTGTTCTGGTGCTGGATCACTGGATTATTCATTCGGAAACTTTTGGCGTCATACACAGCAACGGCCAAAAAGAAAAGAGAAAGAGAGAATTGGAAAAGGCATATCTCATCATACAGTAATAATCTTGGTAAATTGGGCGATAAGTCCAGGTGCCCAGTGCTTACTGTAGGAGAATTTGACGCACGTTTCAGAAAAGGAAAGCACTACTGTCAGTGGTAGCAAAGTTGAACGCACCAAAGCACAGAGTGCGACGGAGGGCCCTAATGGCCTGCCCTCTACGCATCTATCTGCATATTAACATATCAAGTGGCAGTGTCAAGTGCTCTGCATAATAACCTGCATTATTCTGGAACTGAAACCCTATGATGTTCCGTTTTCAGGAGGAGGTGGAGTGGGAGCACCGGAGCAAGGCGGCCGGGAGGATGCACGCCTGCGGCCACGACGCGCACACCGCGATGCTGCTCGGCGCCGCCAGGATCCTCCACGACCACCGCCACGAA
>oPt-0350
CTACCAAATGTAAAAGGTGTATCTCTTTATCTAAAACCAAAGGACTATCTAGTTTATGGAGGAGCTATAGATATTGTAGTAGTGTCTCCCACTTGAATAGAGTGAGCGAAATTGAAAGAAGAGTAAGGAGGTCACCTGAATTACACCTTCAAGGTAGTGTTTGGTTCCTAGACATATAATGGTTTGACGTATAACATATGCATTTCCCCCTTTTTTGTTCCACACATGTTAGCATAGGAGACATCTAGATGTGAATCTCTACCTTTATGGTCGGAGACAGAAATTGGTCGTTTTGTCTTAGTCACAAGCATATATGTTGCAATGATCCACATTACCCAGCATGAGACTTGCACATGGAAGCTAGGATAGATCTTCTGGCTAGCAAACATCACAAGAAGTGTTGTCCTAACAACCCTTTGCGTACAAGGTTCGTAGTTTTTGCCTAAACACAAGATTGAGTTTGCGCCTAATTTGTTCAACTGGTGGGCACCTAACTTGTTATGCGTGGTAAGTCCAATTTTTTTCTATTGCATGGCCATTGGAATATACGCGAAAACACTCCGGGAATGTCCGGA
>oPt-0354_A3_478
CTCAGCTGTACAATTAAAAGTAAATTCGTTGCAAAGGAGATGAGTTATAGCTTCTCGGCGATGTTACAAACCATAATTGTCTGAGCATTGCGACAGTCAGCGGCCATGCTTACATGAGTACTCAAGTGATACCCACTATTTAGAATCTTTCTAGGACCGAGGAACAAATCACTTGCACCACTGAACACATGGGTACGAATCTATTTGAGAAAAAATGATTTTAGAGTACATTAAAAAACACATGGAGACAATCAAAGGAAACAACTTCCGCGGCAAATTGACAACAGCTCACCTTGGCTAAACTTATTTTGGGCATCTCTATACCGCTGCATTACTTTAATGCCATGGGCGCCGATAAGTGGTAGGGTTGGAGGAGACGGATCC
>oPt-0373_A3_31
GTTGGGCACTCTTTGCCGTAAAAAACTCCGTCACGAGCACCTACATGTCCAGTCGCGGACCTCCACCACCATCTCTCTCCCACTGGAGATCTCCGCCGCAGCCCCGGTCAAAATTCATCGCCGGCCTGTTCAAATGTCGGCGCGCACTGGGGAAAGGCTCCATCAAAGCAGGAAGAGGCACCGCCGGAGCTAGTGGAGAGGCCATGGGAGCTGTGGGAGGGGCAGCCTCCTACACGGCGGAGTACACTGAGCCGCTTTGTGTTTATTTAGGAGTGTTCAGACAGACGGATGGGATGATACTTAGCTCTGTTTGTATTTTGTATCGGGAAATAATGGACAACCACGTCACCGTCCAGCGTGGCAAATAAAAACGGTGAACCATGCCGAAACAAAGAATAGGACCATAAGTGTCTGGTTCAATTAGATTAGGGGGCCAGTTATACCAGAAAATACGTTAGGGGGGATTTGTTCCAAACATGATAGTTCAGGGGACAAAATAAACTTAACCCGCATGAGGATGTCAACATACATAAAAGATGGTATGGTGATGGACATATATGTTGAATATGCTATCACACAGGGAACTGAGAAGAATGATCATGTTAGTGTTTTTCATGAGGAAGTTGTTGTATTGCCAAGCCAATGCTCTCGGG
>oPt-0406_M
GTAACACACCACACATGTCAGGTCGTATACGACGCC
>oPt-0406_T
CTCCGCCTTCCTGGTGGCCAGTGAGATGGATGGATCCTTACTGAATGCAGCATTCGTTCCAGCGTAGAGATGGATGGATCTTTGCTGTGTCTTTCGTCCTGATGTAGTGTAGAGATGGATGTAAATCGGTCCTTTGCTTCTGGTGATAATTAGACTCAGGTAGGGGATGAACCTGGATAGCTAGTTAGTTAGCCTCATCATGGGGTTTATTTTGGGGGTAATGCAGGGTGTAATAGAACAGGTTCTGCTTCTGGGATGGCAACATCATCAACTCATGTTGTTCGTTGGACACTAGTAGTATTAACATACTAGGCGAAGAGGCGGTGCGGCTTCTGGGATGGCAACATCATCAACTCATGTTGTTCGTTGGGCACTAGTAGTATTAACATACTAGCGAAGAGGCGCGCTTCGCCGCGCCGCCTGCCTGGCGTTGTTATACGACCTGACATGTGTGGTGTGTTAC
>oPt-0427_A3_116
TAGTTGAATGTCAATGATCTAGATGGTGTAAACCCCAATACTATTGACAAAGACATTGGAAGAATACACAAAGAAGCCCACAACTGTCTTATCATCCGGAAAGGTAGGGCTGGATGAAAAGGCGCTAGGTATGGTTCCAAAAGGGCCATAAGTTGCGACGTTGGTAATGATCTTCAAGGCACATATGTGGCTCCTGATTGTATTAGTTTCCACGGTTAGCCCCTTCACAAACTCTGCCGGACCAAACTTGATCTGCAAATAGCACAAAGATTAAGGGAAAGATATCGTAAAATGACAAAATTTTGTCAAGAAAATTTGCAAATAAATCTGTAAATGGAAAAGCCTGAAATCAACTCGCAGTTGTGATTATTGGCTTATAAGTGGGGTTTACAAGAGGAGCTCCCCAAGGGC
>oPt-0428_A3_472
CAAGCGCAGCGGCAAGTGTCAGACAAAACAAGGTTCCGAGTGTGGGCGCTGTAGCCTGTTAGGTAATGAACAATAAGCAAAAAACTTGGGAGGATCGTGCAGTGATCAGTAACCACAGTAGCAGTTCCTGTCACCACAAAGTAAGCAGCGAGCAAGCAAAGCATATGCACATGAACATGCATGCCGTTACGTGACACTAATGATTGAGAAATAAAATGGCACTGTTCTGTGGCATTGACATTACTACAGAAGCAGAGAGACAGTGCACTGAACAAGAAACAGTACTGCTACTTTTGGACACAGTAATCACTTCTTTATCAGAAGTGTACTACGTTTGATAAATAAGTACACTATTGACCAGCAAAAGCTAGCACAGATGAACTCAGGTCTCAGCCAGCATACTACTAGAATTAGTAGCATCACCATTAAGACATACATGCATGGATCATTTCATTCGCATGCACATTAGGATTTGGTTGTCCAAAATGAGAAAGCCCTAGATGTTAGACCAACAAAGCCTATTTCAGTTCTTGTTAACCCAAGTCCTAACTGATGTTACCATAAGAGCTAAGGATAGCAAAAACTACAGAAAGCACTACATCCTGA
>oPt-0453
ATGTATGCATACGATTCTTCTCGCCTGGGTATGCAGCTCACATGAGAAGTTTGCAGGCGGCCAGCCTCAGTTGCTCCTCGCGAGCCTCAATGATTTGCTAATCTGTCCGGAGCAACGGAAGTGAACAGTCTGGTTCTGGGGTCCAGCCTCTATTATTTGTCATGTGTCCCTTTATGATTCCAAACAATCTCACGAGGCTATAACTGGGTGGCCCGAACGAAACGGAGAAAGCAACAGTATGCTTGCTAATTAGGTTCATATTTATGCATGTAGGATGATGATTATCGGTACAATGTCAGCAAGTTGTTTGCCATTCGCTACTCAGATGTTTTTCTCCCGGCGTGGTCGCCGCCTGTGTCAGTTGCTATTATTGAGCACCCCAGAACTCCAATCTTCACATGATTATAAGAGATTGGATGAATGCTAGGTACTGTGAATCCGTGATATCCAGATGTAAGTACGATTCCTCCATGCGATTGGCGTGAATGCTAGATACTGTGAATCCGTGATATCCAGATGTAAGCATACAATTCCTTTATGCACTAACTCCAATCTTAGTTTACATGCAAATATTTTGTAGTATATCAAATATTTTGTAGTATATCATATTCTCACGATGCTGCTGATGTGCTGCAAATGTACGCATACGATTCTCCGTGCACTAATCTCGCATGGGATTCTCGCCTGGGTATGCAGCTCACATGAGAAGTTTGTAGGCGGCCAGCCTCAGTTGCTCCTCGCGAGCCTCAATGATTTGCTAATCTGCCCGGAGCAACAGAAGTGAACAGTCTGACTCTGGGGTCCAGCCTCTATCGTTTGTCATGTGTCCCTTCATGATTCCAAACAATCTCACGAGGCTATAACTGGGCGATCCGAACGGAACGGAGAAAGCAGCAGTTGCTTGCTAATTAGGTTCATATTTAAGCATGTAGGATGGTGATGATCGGTTCAACGTGAGCAAGTTGTTTGCCGTTCTCTACTCAGATGCAAGTTCTTCCTGCCATTAAGACT
>oPt-0461_A3_329
CGCCGGACGTATATTGTATTGCTGAGATCAGGACATATATATTACCTGGATTAGCAGGAAAATTATCCATTGGTACATAGATTGTATCTTCAGATTCAGAAAAGATATGCTCTTGAACTTCCACAGGTTGACTAAGCAAGCTGTCACTTTCTACAGCTTCATTTTGTCTATTACTACATCTGCCACATGAGACTTTCTTCTTTTCTTATACTCACGATTCCTTTGTAAGTATGCTTCTCTTTGTTCAGGCAACAAGTGTGACTACCAGCTAGTGCCGCGTTGTCGCTTACGTGGGCTGCTCTTTGCCAATGCAATAT
>oPt-0463
CGTCTCAAATAGCTTCCTCAAAAGATAGATCTTCTAGAAAAGTTCCACCAAGGACAACAAAGCTGAAATCCAGGCATCTGCGGGATACTTATAATAGAACTATAAGCAGAATCTGCAAGGAACAATTGCAAGAAGTAATTTCATCACAACAAAAAATCCTGTCAAACTATTCTGCAAGGTACTACCATTCAAAATTTACTTCAACTGACTCAAGTGAAATAATATCTTCATTTGGAGAATTGGACAACTTCAGTGCTCCTGCTCAGTCTTCTGCTAAACATGAACTGACTAAGGTTGTCCCAGTAGACGAATCTGACACCTTGGTGACTGCATCTGTACCCACTAATGGAACGGTTTTCCTTGAGGTAGATGATGGTCAATTTACGGCAACACAACATGAACACACTAAAATGGAACAGGTCTCTAAGGGATATCTTGTGGAGCAAAATGACATTTTCTCAACCTCAGAAAGGTCGCAAGGAGGTAGAGATTTTAAGGATGAGGAAAGCAATTGTCCATTGCAGTCAGTGCGGGAAGAGAAATGTCAATCATCGGTTGTTCCTGTTAACCATGACGATGGCCACTGCATGCCTGATGAAGTTGGTAATGATCAAGACAACTTTATTGATGCCCTTAATACAGATTCAGAAGGTGAAGTCAGTCGTGACATGCAAA
>oPt-0473_A3_113
GTTCAAGAAAGATGAAGCAAGCAATTGGATTCAGATAGGAAGATAAATAAAGAAGCACACATTATCAGAAGTTAAGAACACACGTACATGTGACACATGACTCGTCCTGCACTCAATTGTTTCTGCTTTACACCATGGTGCCGATCAGAATTCAGAATCGTGCATGCATGTTTGTCCGTCAGCTAGGTACAGCCGTATGCACACTCGGACACGCGGCAAGGCAGCATTGCATCGGGAATCAGAACATAATCTACATGATTACATTACATATACAGGAGGCTTTATTGACTGTTGTTTCACATAGATGTGATGGAGGGGAACCTGGAGTATGTCAAATTCCTGAGTGTAGTCGTTATTGACACTGTAAAATATGCCTCTGTACCTTCCTGTCATTTTCCCACTAAATATTTGATACATAGTACCCTGG
>oPt-0475_A3_217
ACTTCAATGTTTCAGGATAGTGCAACCTATCTAGAAGCTTCTTCCTTTGTACTGTTACATCTTCTGCAAAACACAATCAGGATGGACAATTTGACTCACGGCTGACTGCTGTAGTGCAACTTAATGGTGCTTGGATGTACAACTCTATTTTTCACGGTTATACCGAATGTCATCTCTTTATCGCTCACTTCTAGCTAAATCTCAGCTTTTTAGTGGCATGCAAGTTTTAAGTGTTAGACAATACATATTTTTAGGATCTTGCAGAATTTCAAATACTTGGGTAATAGAGATGGCGTGTACATAAAAATTAAGAACCTAGCTGCTGTATGAGGAGAGGATGGTGCAGGTTTTTCTGTTCCTTGTGTGAGGCTGTAGAAGTTGGAAGAAATGAGATCTCAGCTATGTGCATGCAGTAACAGAGATGGAGATGGTGGTGAAGAACTCTGGTTTGAAACGAAGATCAGTTGTGTGTGTCTCTTCGCTGGTGCATAGCTTGGAGTTCTACAAAGAAGATAAATTCAGTTCTGGTGTCGGGAAGGGGTCAATTGAATGAAGTGAAATACCAGGCGAGAAGATGGGGGAGTTCCTCCTCAAACCAGAACTACTTTGATTGTAGGCTGCTGCACAAGAGGTCCAAAATCTTCATAGTATCTGGCGGAAGAAAAGAGGCTCTTCTGTGTGCTCAGGAAAGTCAACTGTGGGGGTGGGGGCTGCACCG
>oPt-0477_A3_29
TCACAACATGCCTTGTGAGCACGCGGACTTAAAATATCAACTATGATAAAATGTAAGACTGATGCCGTTACGACTCGGGAGTTCTCACACCTTATAGACCACGGCAAACCCACCACAACCAATTTCCCGTTCAGAAGAGAAATCATTTGTAATTTCTTTTAGAAGTGATAATGGCAGATCAGTCGGCGTTTCCTCTTCGTCAAGTAGTATGTGCTTCAGGATATCGTGTGCACTACTAGCAGCAGAATCCATTTGAGATTAATAAGGAGGGTACCCTTGAGACAACAAAGAAAAACATATCATATATGGAAGGAGAGAGATACAGACACATATTTTCTAGTAGGACAGTCTCCATAGCAAGGATGAGTGAGATTGCAACAGAGCGCAGGAATCATACTGTTCACATGTTCACTCATCAGGTTCTTTAATTAAGCTAGTGATCGGAAGTGCGACCCTTGGAGTATTGGAACTTTGGAAGTGGAGCTCAACCATGGAAGTACATACCTGGTGCTGCTGGAGACTCTTAATC
>oPt-0480_A3_110
TTATGCACAATCAGGGTTTGGGGCTAATTTAACAGATCTGCACAAGTTGGCACTCTAGTGCCATTTTTATGTAAATTTTCAGTGTCCATTAGACCAAGCTCCTCAACCATCAAATATACAAGAAAAATAAACGGCAATCGTTGGTGATAGCAATATACCAGGAGAAGAAACAACCGCTAATGGCACTCACCGGAGATACAGCACCGTCGCTTGGACCCGGGAAGGATGAGCCGCGAGTGAAACCTGAACCATTCTCATTAAAATGAGGAACCGGAATACAGACAACAACTGCTACAGAATGCAGGGAAACCTTATTTCAGTAGAAACACAACGGCTACGATTTTCATTAAATGAAGATGCTTCTGTCACACAATCCAGCAATAGGAATTAAAAAACCTATATGATTTCAGTAAAAAAAAAACGGTAGAGAAAATCTAGGACCT
>oPt-0484
AAAACCGAGCCGGCTGCTGCGACAAGGACAACGGCTGCCATCTTCTCTTCACCGGCGCGATTATTTACTTTCAATCAATAAAATAATAATTAACGACAGGGGAGAAAAGAGGGTAACCTAAGAGCTACAGCACGTATACAGTAACACCTTAACTGTAGAGGAGCCGAGCCCCAATACAGTCATGGACTGTTTAGCACCTATTGCCGTTACAGCTAGGGTGTCAAGGTTGCGGCACAACTTTTTCCCTAATCCTTCTCTAATTTTACTAACTTTTGGGACTCCCTTTTGCCTATATTTTGTTTTGCGGGTTGTTATGCGGGTGCCGCTTGCCACCCTAGTTACAGCCAATGAAAATGGACATGGATTTTTTTAAAGGAAGGAACTGATGCTGAAGGAACCTACAATTACGACTACAGGGGGCAAGCCATAGAATTGATCATTGTACTGGAAGAAGATTACACTCACATTACTGAGATTAACCGTTGCATTTGGCATTTTCTTCTGAGAATTAAATTATGAAAACTACTAGTTGGACAAAAGAATCAAACAACAAATTATAGTATTCCTCCGACTCATATTAGTTGACTCAAATTTGTCTAGATACGGATGTATCTAGCATTAAAACTTGACTAGGTACATTCATATCTAGATGAGTCTAAGCCAACTAATATGGGTCGGAGGGAGTAGTTGGACTTGAACTATTAATACTTACAACCCACATCAGTCATGAAGTGATGGGAATAAGCATACTAGGAAGTACAACTTCCTTTTCTTTACCTCCATTCCGGGGCTTCTCTCTGCAAGTAACATCTGGTCAGAATTCCTTCAAGCTTCCTCCTAT
>oPt-0490
AAAAAAGATAAATGCCAGAGGGACAGCATGATAATGCTCCTCCGGGGAGGAGGGGGGATCGCTCCGTGGATCGGATCTGCTATAAGTACTCTATGCATGATAATCCTACTACCAACAAGCAACTCACATGAGCTGATGACTGTCGCCAATCACCACCCAAGAAATAGTAGCTGTTCATCCATATTACAACCTGCATTTTACCCCAGAATAAACCCCATGCATGCTAACAAACCAGCTGTTCAGGTCTAACCTCTACTGAGTCTGAGCTCTCACTGGTTTTACAAAAAGCAAAAGACCAATTTACAATTTTACATCCACCTCTACGCTGGAAAGAATGCTGCATG
>oPt-0499_A3_474
TAATATAAAGCCCAGCAGCCGGCTCGTGAGAACATGAATGAAATTTACAGCATCCAAAACGTCTCAATTTGCGACATATAAGATGCGGATACAACATCAATCAGGTTGCATTGCCCATTTGCTCACAAATTAAACCGCAGTAGATAGGATCCCAGCAGGTTAATTCTAACCAAACTGAACTACAGAACATCCATGATAAACCAAGAGGAGGACAAGCAACCCAAGAGATGTGTTCAAACTCAACCACAGTACACACACTGCTCTAACTCAGGATGTTCCCAAGATTTTCGCCTGTCAGAAGAGGTCACTACACCGCTTCCATAAAAACCGTACGGCTTCCGTAAATACCGTTGCCACATGGCAGACGTGGGGGGTGGCAAGGTCTAGCAAGAAATTACGATATACATACAGAAATGCGCACACAAAGTGCAGTTCAAATCACAACGCGAGAGGCTATGTGGTCTCCGATGAGCATCCGAGTCAAAAGGAATTTCCACCAGTTCTCTTTGTATCCAAGAGTTACCAACGTGGCCCGC
>oPt-0500_A3_367
TGACCAGTTCTACTGAAGGTCAAATCACTTTAATATATGGGCACCGGATCTCTAATCTCCTAAGATCCGCCAGACTACACTTTGTAATAACACAGTTAATCGTTTAATGTAACAACTCTATGCAACCCACCTCTATGCAAAAGCATGATTTGATCTATAAACCAAATAATACACAATTTCCTAATGCCGGCATGCCCTCTGTTGAAGCAGCCAATCCAGATGGAGGTTCGGAATGAGGCGGTTGTTGACACGCTACAGCAGAGTGCTGCTTCATCGTCGCACTCTCAGGTGATTTCGGATGGTCCAAACCAGCAGCAGTAACATGTATAGTGCCCATCTCGGGCATATCAGTTGCAGGCATGGTAACATTCTCAGAGAAACCAGCTGCGGGTATGCCAGACATGGTAACATTCTCAGAGACACCAC
>oPt-0504_A3_461
AGCAAGCTTGATTGCTTCGTCGTTGGTGCCCATAAGCACGACTTCTTTGAGGTCTGATTGATAATTCAGGCCAGAAAGCAGATATGATGACGACCCACTAGAGCAGTCAAGATTGAGCACCTCAAGATTTTTCATTGTTTTTGATCCAAAAGTTACATGTAAGCTGCTGTTGCTGCAAGCAATCTCAAGGATCTTCACCTTTTCATATGACTTGATCTGATTCCCATTCAACTCGGCATAAAAGCGGAGGCTGGGCTGCTTGACACCAAGTCGTAGGATACACAGATTTGATAGCTCGCCAAGGAACTGAACGTCAGTTTCTATTAAACTGTTCATCTCCAGATCTAATTTTCTGATCTTGGCAAGCTTGTTCCTCAATAGCGGCAACTTGTCTCCAAGCCCATACAACTTAAGGCTGTGTAACTTGTCCCAAGGCAGGGAGATGTCATCAAAGGAACCCTTACTGTCCTTGTCCAGGCGCACTGATAATGATTCCAAGTGACCCTGAGCTGATATTATTACAGACAAAAACTCTTTGGTATTGTGCTTGTTGATGCCAGACACTCCGAGCTTGCGTAACTGGGTGAGTTTCTTGAGCTCTTTCATAACGATCTTCCCACCTGATGCAGCAATGTTGACGACACCGAGCGTGTGCAAATTTGTCATCTTCTCAACCC
>oPt-0505
TTTGGAGGACGATGCTGATGAACCCATATATATGTCTCTCCGCACTTCACCTGTGTGGTCAGCGGATAGTTTTCTTCATCTGATCCTACAATCTTTCAACGGTTTTATCTTTATTTATTTTCAAAAGTTGGATGTCTGTGTATAGAAACACAAACACAAAAAGATTTATTCTGGAAGGTGGATATGCATGGCCTGCCGGACTTGGCAGTTGAGCTGAAAAGCATATCTGCTCCCCATTTGTTTTCTGAATAGGTCCCGTGATAGCCATAGCAATTAGCAACAACAGGTGTCACAGCAGCAGCTGTACTCACGTGCATGCATGCATGCGAGGATTACCATGATGTATGAGCCAAGTCTGGTTTTCACAACCGACCGGATCGGCGGGATCGGAGGTAGGCGGCGCCCCAGCACCTATGC
>oPt-0511
GGTCAGCCTTTTTGTTGGATCCGAGACTGGAGAAAAAGCTATGTGATTGTTGTCTCTGCTACCAAGTGTGGAGGAAAGAGTGGTATTTTTAGGGTATTACTAATATGAAGGTTAGTCGCTTAATCCAACACCATTCCGTTGGATGACAGCATTGGAAACCTTGACAGAGATTCAGAGAAGGTACTTCCCTTCATAAGGTGGATATTTTGCATGGCCAAATGGCCCCTCTTGAATTTTAATATGTCTAGCATCATACTTTGTGTTCCCTTGGTGCATGCAAGAGTGAACCAGATGGTTGTGATACAACCAGATTTCGTGAAATGGAATTGGCCACGATAATGCATAGAAGAGAAGAGCTTGCACCTGGCGTTGGATGAGCAGGGCACCTTGTCGGGTCGCGGCGGCGAGGGTGTAGGACAGGCTAGGAGGCGTGTGCCGTGTAGTGAAGCGGTGTCACA
>oPt-0512_A3_23
GGCAGGGCGCAGCAGCAGCAGAGAGAGAGAGGACAGACGCAGGCGGCTTCTGCCTGACGGTTTGCTTTTTTATTTCTCCCAGAGCATTGCTTTGTGCACAAGCCTGGCAGGAATCATTCCTCGCCGAGCACTCCAGCATCAGGCGCAACGGCCGGCTGAAGGTTGGACGCTGTACAAACGGTACTGCTAGTACCAGTGCTTTCTTTTCATCACTAAAAAAATATCTGAGCCGAGTGGCTTCTTGTTTACATCAGGAGACAAAGCAAAAGCAGGAGGAAACAAGCCTTCCCATCCGAGCAGTACAATTGGCTCAGGAGAAAGGGAATCATGGAATGTGCAACATGGAAACACAAAAGCACACCACAAGTTAGATTCAGATGAGCTGTTAGTGACTACTCCAGTACTAAACTTCTGGAGAACTAAGGAACTTCTCCGGTATTTTGGATTGCAGACGAA
>oPt-0517
GGTGCAATGTGTAAATTTGAGGGGCCCAGTCGTAACCTTGTTTTCTTTTATGGGCCTTATTGTAATTTGTACTCACCGCTTTGACTATAGCAGCATCTCGGTCCTTCGGGGCCTTTCCCCGTTCAAGAAAAAAATGACTCAATGTGAACCACCTAAAATCCGTGATTCGTGCATACCATAGTACTCCCACCATTTTCTCTCAAAAAAAAGTACTCCCACCGATTCAGAAATATAAGATATTTTAGCTTTGTAAAATAAATGTATCTAGACGTTTTTTAATGTATAGGTTCACTCTAAACCTCAACAAATCTATGCACTAAAAGACGTCTAGATACATTTGATTCACAAAACTAAAACATCTCATATTTCTAAACGGAGGGAGTAGTATGAAACATGCATTTTAAGGGCCGTTCTTGCCATGTGTGGTGCAGAAGATTGCTGGCATCTAAAAATTCAAACGTGTTCTGCACTGGATCAAGGG
>oPt-0521
ATATAGAAGTAACAGTAGCAGGTTGCAGCCCATGTAATGTAATTTGTTGGCCATGATGCAAAAATGATAATTTCCTGGTGCCCCAATTGCCAGTAATATCCCCACAAGATTTCAGCCAATCAACTCCAAGTATAGCGTCATAAGCTCCCAATTCCAGCACATGCATATCTGTTTGGAAAGAATGGCCCTGTGTCCACCATTCCAAGTTAGGGGCCCTAGAAGCACATTCCATATAAGCCCCATTTGCCACTTTGACTGTGGCTGCTTTAATTTGTTGTGGTTGCAGATGACAACGAGATACAAGATTGGAGTTTACAAAACTATGACTACTACCCGAGTCTACCAACATGATCAATACTTGGTTCCCACACAATGCTCTTAACCGAATGGTATCTCCTCCATTGGCTCCAGATAGTGCATGTAAAGACAACTGTAGTTGCTCCGTGTCCTGAAAATCTTGCCATGCTAACAGATTTAGCACAGTTTCCGAAATTTCTTCCGTGTTGTTTTTCAA
>oPt-0526
GTTAAATTGCCATGATGAACATTTGATCCGTAATGACATAAAAGTAGAATGCACAAATATGTTTGTGTTGCTAGTATGTGCTCTAAGGATTTGCTTAGTGCAGTTTTTTTTACTTCGTGTGTTTGGCTATTGAAGATATCTTGTGGCAACCATATTTATAGATCCATGCTTTGCACTAGTCAACTAGATCTACTTTGATTGCAGAATAAATTGCCATGATAATAAGAGTAGAATGCCCACATATGTTTATAGTTACTAGCTGAACGTGCTCTAATGAATAATGAATTGCTTGGTTGTAGCTGATTTATTTTGTCTGTTGTTGCATAAATCTGTTGCACCTGGATCAAATGTTGCCTTCATTTTCTTATTGTTGCCTGGACATGCAAGTGTTATAGGCCACGGAGGTCATACCTGTTGCTACTTGAAACAGTTAATGTTTTTTCTCTCTTAACTGTAAGTTCTTATTTGTTCGCAGTGATGATGACTAATTAGTTGGTAGGTTTTAACTTCTAAGAAGTTGATCTCTGGTTTGTTGTTATTTCTAGGTCTGTTTATAGACTGTTCTGTGTGTGATCTGCTAGTTAGTTCTTATCTCAATTTCAAGATGCAATGAAACATTAATGAATTCTGTTGGTGAGATGCATTTTTCTTTTGCAAAGCATGTAATGGATTAGTTCTTGGTTTGGCGTGTAGCTCATCATGTCATGATCCGGTATTAGTGTCTATGTATTGATTCGCCGTGTTTAAATAGTAGTGCCACAGCCACAGACGATTGGAAACTGGAACCTAATTTAGTGTTGGACATAGCTGTTAGGTTTAGGCACTGAGTCATTTTGCTGCGTTGCTAAGGGATCAACCTATAGGACTATAGGAGGTAGCTACTTTGTGGCGATTCCCTTGCTGTATTCTGTAGCAGTTTAATGTATACAATTGTATGACCATGGCTGTGTTTCATGAATTAAAAGAAGGCACCTTCTCTAGTTATCTGGACCTTTTTCTTTCCACTTATTAACCTTTTTTACACATGGCTGTGTCTACATT
>oPt-0531_A3_169
GTTGTCGTGTTCTCCACAGGGACTAGGCAGCGATGATTTCGCTCGGCTAAAGCTAGGTCACAAAACAAGGGATAAATGCAAGGAAATAAACCTAACTAACAAATCTGAGCAAAGAGAAATTTATAAACAAGCAGACAATCAAGACTTATACACTGAAACTAAAACTGAATATCAACTTTTCATGATTTTCAAGAATTAAGGGCAACAGATTTACTAACAAATGATGAAACGAATTGCACAAGCATAGACATAAGAGAAGGATAGAAGCATATTGGAGAATGGTAGAGAGAACATGACGAACAATACAACATATAGACTGAGATTAAACACGGTCAGAAGTGACATATATTTAACAAGCACACACATGTATAAGAAAAAAAGAAGGTATTACAAGCCACGATCTAGCTCTTACAGATCAACTAAATAACTATTAAACTAACAGTTTCAGCACGGTACAGATCACCACATCGGACATCACTAGTTCGTAGGAAAATTATTTAGGAAATAAAGAGAGAGAGGTTTGATTGGATTCAACCCAGGTGCAACTTCAGGTTGGTGAAGAGGAGGACGTCGTCGCTAGAGTCGGTGGAGAGCAGCAGCTTGAGGGAGACAGTGGACAGAGCAGCAGGCAGCAGGTGGCGTTGCAGGAAGGGGAGCTTCAAGTCGCCGTCGTTGCTGGTTCGTTGGTGAAGAGAAG
>oPt-0542_A3_392
TCAGCATTCTGAAGATACTACAGCAGTTACTGCTGTGAAGTTCTCAGCTGAACACCCCTATGGCAAAGCCGTCGCACTACTTGACACTGAATCAGAATTTATTACGGTATATACAACGCTCAGTTCTAATGTCATGCTACTAAGCAGACAAAATTAATTCCCTTGTATCTGAAATATACTGATGGTGCTATTTCTTAATCTTAGGTGGATGAGGATTGGTTTGTGCTTCCCTGGATAGTAATATCGTTCTTGTTCCTGAATGCCACTGGCAAAGATGGTGTGAAGCTCATTGAAAGGGCCATGGTTCAGAAGGGTGCAATTGTTGAGCCTGATACTAGCATGGTTTCTGAAATGGTGAAAGGTAGAGCAGCAGGGGCCATTGCTCCTCCAGCGCAATGTGACGGTGACTTGGTCATGGCAGTTGACAAGGATGCTCATGCTAGCTGCGACCCTACGGTCACTGTGAGCAGCAAAGTGGCTGATTCTAAATGTGGTGGCTGCGGATCAGGCTGTGGTAGTGGCTGTGGTGGCCCCGTTGTCACCATGAGCTCCAAGGGCGGTCATGCGAGCAGTGGCGTCGTCGCAAGCGGCGGGAATGGTCATCTTGAATCTGCTGGATGCGGAAGTTC
>oPt-0553_A3_453
CATCAACTTCGACATCACCACCTTGATCCAAACTGCGAGCAGACTGGGGGAAATCCAAACTCCGGGCAGATAGGGGGAGAATGACCACGGTCTCGGCGCCATCATCTTTGCAGCTATCCGGTTCCAATTCCGATCCAAGCACAACAGGAACTTTCCCAGGAGCCGCCTTAACAGCCAAACTGCCTTGATTCCCACCCAAGGGATGACTCACGCGAATGGGCGACAGCAATTCCTCGCGCACGAACGGCCTCCTTAAGCTAAACGCAGTGCCCGCATTCTTATCAGCCGACCTGGAAGAGCTTGGATCGCCCTCTGAAAAGAAATTGTGTGGCGTCATCATCTCCTCCTCCTCCTCCTCGTCATTCCCGGAGAGGCCAAGCAAGCGGCGGTAGGACTCCGCCTCCTT
>oPt-0573_A3_19
CCAAAGGCAAACTCATACTAATATTTGAACAAGGGACACTTTTTGACTGCTGGCGTAGCAGCACACACGACGAAAGTCAGTCACACGCCAGCTCCTCACCGGTCCGATTCTCGTAGCCGCATCTTCACCGAATGACTGTCACGTACGGACCACTACAGAAGTTCACTACAGCCAAAGGCAAACTCATACTAATATTTGAACGAGGGACACTTTTTGACTGCTGGCGCAGCAGCACATACGACGAAAGTCAGTCACACGCCAGCTCCTCACCGGTCCGATTGTTGTAGCCGCATGTTCACAGAATGACTGTCACGTACGGACCACTACAGAAGTTCACTGCAGCCAAAGGCAAACTCATACTAATATTTGAACAAGGGACACTTTTTGACTGCTGGCGCAGCAGCACACACGACGAAAGTCAGTCACACGCCAGCTCCTCACCGGTCCGATTCTCGTAGCCGCATCTTCACCGAATGACTGTCACGTACGGACCACTACAGAAGTTCA
>oPt-0580_A3_412
AGCTATCATGCCACGACAAAGTTGGAGTGGATTGCAACTGGTTCTTCTCTGCTAAGTCCGTGGTCAATTCTTATGTTAAATTTGTTGGTGCTGTCAAGTTGAATGTTGCCTTGTCTGTTGAAATGGAATGTTGATAAATCCGGTCTGTTTAAATGAGAACTTTCTGTATAAACCAATATCACAAAATTTGAATGAGCACATTTGCAAAACATCAAAAGGTTCAATCAATCAACTGTAGGAACATGATTGTCTGAAAAAAATTCTTGATCAAACATATCAGAATACAAGATATTTCATTCTGATCGCAG
>oPt-0595_A3_453
CATCAACTTCAACATCACCACCTTGATCCAAACTGCGAGCAGACTGGGGGAAATCCAAACTCCGGGCAGATAGGGGGAGAATGACCACGGTCTCGGCGCCATCATCTTTGCAGCTATCCGGTTCCAATTCCGATCCAAGCACAACAGGAACTTTCCCAGGAGCCGCCTTAACAGCCAAACTGCCTTGATTCCCACCCAAGGGATGACTCACGCGAATGGGCGACAGCAATTCCTCGCGCACGAACGGCCTCCTTAAGCTAAACGCAGTGCCCGCATTCTTATCAGCCGACCTGGAAGAGCTTGGATCGCCCTCTGAAAAGAAATTGTGTGGCGTCATCATCTCCTCCTCCTCCTCCTCGTCATTCCCGGAGAGGCCAAGCAAGCGGCGGTAGGACTCCGCCTCCTT
>oPt-0615
TGTTGGTGGACGGTCGGAGCTCCAGCCTGCCCTCCTCCGCCTCCTTCCCCACCTCCGGCATGGAGGACGACTTTGGTTGTGCGCCTGTCCTGGCTGCTGCTGCTGCTGCCACCCGCGTATTCTGGTCACATGATCCTGCCGTCGGCCACATGCCGGTGCTGCTCCCTCCGAACACAACTCTAAGCTGCTGCTGCTGCTCCCCGGTGCGGTCCCTGTTCTCCTCCCTCTATTCTTTCTAAAATTCCAAATTCTCCATACAGTATACTAATTGGTACATCATTGTCCAAGCTACTTACTTAACTGGAAGAACCACCGTTTGGGGTGGTGGGTTTGGTGTGGAGCTTAGAATTAGTGCACATTCAGTGTGAATTTTTATCTTTATTATGGTTAAGCCGTGTCATCAGTTCATGCGTGCAGTTCTCAATTTTGGCAATATGCTTGGGATCTTTGTGGAGTGCAATTCTATTCTAATTGCAGTGTTGTTTGGTTTTTGGTTAATTTGAGATAGTTACGGCACTCCCAACAATATCCTTTGAG
>oPt-0620
ATAAAATTATTTCTTTATAATTGATGTGCCTATTTTAGTTCATATCTAAAGCTTAATAAACTATTTTTACTACTGTTATTTTGAGTTAACAATGGACATAACAAAGAACAGGCATGACCAGGCCATCATACAGGGAAAAGGAAAGAAATATAACTTGTCCTTTTAGCTACAGATGTTAATCTCACCGAGTACTATCAAGGAACAGAAGAAGAGGCAAAGCAGTCACTATCTGGACAACACAGCACGAACAATAAACATACAACACAGCCGATGCATTTCCCACGAAGACCCCTCGGCAGAAACAATGCAAAGCTGAACAAGGGGAAAGCGCAACAAGACAATTATAATCCAAAGGTAAAGCGAGGAATAGAAGAATAGTGATGGACGCACCAAGTACTATCAGGTGATATTAGAAGGCATCACGAACCTTGTAGAATTTTTAAATAGGGGACACTAAGTTGTGCAGGTTAGTTTTTGAAGCCTCGCATCCTCACAATAAATTTGCATCACAATCATACAGTCATTGGCCAATACCCATATTTTCACATCCCCGTTTGCTTCTCTATCCCGCCAAACAACAATCTAAAAAGATAACAAGCACATTGCACACCAAACTGAGAAAAATCAACGTGACAAGAGCCTGTATAC
>oPt-0623
TTAGACTCAGTTTGCAAACTGCACTACGCCGAGATTACTAGTACTACTACAATAACCAGTGAGGAAAATAGGGCAAAGTTTGTTCAGAAAGTTCAGTAAAATAGGCCAAAGAAGGATTGCTAGATAAACGGGATTATCTACTAGTAGTAAATCTGAGGCTCATTATTGGTACTGGCCCTTAATTAAGCTGATGAACTGTTACAGTCGTATACTACTACTAGTCTTCAATGGGGGTGTAGGTTCTGTAGCATGTTGTTCACGAGGTTACTGGATATAGTGCTTTTGGCTTCTAGGCGATTCCCCTCTCCGTGCCAAAAAGGCATCGTACGAGTCTTGTGTGATTCGTTAGAGGAAAAAAGGTGTTCGGTTTGTTTGCATCTGAATCTTGGCCAAACTGTGTGACTGCGACGCTACAGAAAGGGCAAAATACG
>oPt-0625_A3_386
GATGTGCAGTGCAGTGGCCTTGCATCATGTCAAGAGGGCAGCTCGTGTCTTTATGCCGTATAACTGATTGTGCGGTTCATGTTATTACTTTTTTCCCCTAGAAAATATTCAGTTCATGTTCTGAAAAACAAGATATCTATCTGGGCAGTAAGGTGCTTGTACTCATACATTGTCATGGGAGCTTAGCAAGTTTAATCCAGTGTCATATGGGCTCCAGATTGGTATCAGACATATTGCAGAAGGCTTGAGGTTGGATTGATTTATGCCTTCCTAAAGTGGTCTGTTGCATCTGTCATATGAACAGCGTAAATGTCTTTTCTCTTAAAAATGTAGGATTGCCATGGGCAAGCGCGGCTGAGCTTGTTACATGATTGGAAGTGCAGATCTGCTTTGGCAAAGAGAACTATAAAACATGCTGCCTACCTTCCAGAAAAGAGTTTTTGATGCGTTGGGCAACATGCCTCGTAATGCCAGATTAGTAGACTGAAACACTTGTAGTGGAGCATGTTAAATAACCATAAAAAAGTTCCATGCCTGGATTATAGTTGGAGAAATGTTATCGGGGCACTGGATG
>oPt-0634_A3_434
TCCATTTTGATATATTGTGGTTGACTTCCAGGTGTAATCACTCATGTCGTTGTCCACTATACGGGTGTAATCAGCCATGTTGTTGTCCATTGTAATACGCTTAGCCCCCGTTTGGTTTAAGGGAGTTGCTGACTGGGAATGGGAGTTTGAGGGTCTGAGGTTCTTAAATCCCTGTTTGTTTTATGGTAGATGGGATGGAGAAGAGGAGTTGAGGTCGTTAATTCCCACGATGTCATTCCCTGGGAGAGACCTGTTAATTAGTGAGATTGGGCCAAAAAACGCTTAGTATAAATTTTTAAAAAGAGTTACCAAATAGAGGAGTGAGACTAAATGGAAATGTCCCATGTCTAAATCCTCCGCTAAATCCCTGCTCTAAATTCCAATTTCTCTTCCCACTGATTGCCAAACATGCTCTAAGTCTTTCTTTTTATGTTTTTGTTCTTAGTAATTGATGTTGCATACAAACTGCTTGAGGGTCCATATCAAACATACTCACGGATTCATGTTCGTTTTATCATTTGTAGAGAACAGTCCAG
>oPt-0637
CTCTAGCAGCAGAGAACCCCATCTCAAGTATCGTCGCTGAGCTCAAGCCTTCACTGAAACGCTCTAACCTCGTGGCAACTTTATATTGCCAGGCCAGGGACCGGATTCTCGGAGTGAACCCACAGCAAGCTACGCTTCTGAACTGTGCCGCCTTAGGCCGGTCCCTGGATAACGCCGGAGCGTAGAAACTCTGGTTCCAGCTGGGCGCCGAGGAGGTCTTCTACTTCTGCCATGCTTTGAAGTGCATTTCAGTCTAAGCCAGAGAATGTCAAGAAGCAGAGGAGGGAAGGGGAGCTGTGGGACCGCCTGTGCACGGCATCGGAGTCGTTTCCTGAGATGTACAGGACGTACTCGCACCTGAGATTGAAGAACCGGGTGGTGCGGTCGGGT
>oPt-0638
CTTATGACCTACTGCAAGCCCATTCTTAATAAGACGCCAAGCGTGAATGCGCACTTTATGAGGTACATTAGCAGCCCACAGATCCAGCCATCCCTTATGCTGATTGCAGTTCACCGATGAACCCGCCCGGCCTGCCGCTAGACGTTTCAGCTGCGTTTTCAAATGATAAGCAGACTTGACACTGAATATCCCATTTTTTGTATAGTTCCAAGCAAGATAATCCTCTGTTCTGGCCCTTTCAACAGGAATCTGCTCAATGTCATTAGCGTCTCCTCATAGAAAACATTATGCAGCTTAGCAACATCCCACGCCCCACCTCCTGGTATCATCAGTTCACTAACATGTCCTGGTTCCGAATCTGAATCCTGACGGCAACCCAACGGGCGCTGTGCCCCCGCACGCGGAATCCAGTTGTCCTGCCATATAGAAACTTTGGAGCCGTCTCCAATGCGCCTCTCCTGACACAGTAGTGACACCATTATATTGGGGGAAGAATAGAAGGGGGCTGAGGCTGATGCTGACAGAGAGGGAGGGAGCGGGGTATTATTGTTGAGTCCAAAGCTGTTAGACTGGTGATATGAAGCAAGTAGGATTATTATGTTCGCAGTTATATTATGTAGGACAATAACTACAAATTTCATTTTGGTT
>oPt-0654_A3_64
GGGGGCAATACAAACCAAAGCAGTCCAGTGAAGAAAAGCCATAGACATCAGAATTAGAGGCCTAGCAGAAATCCATCAGCAATGTTGCTTGAATTGGCGATCTGGGTCATCCCAATGACGCTCATCTTCGCACCATGCAGGCGCCTGGTTCTCCTAGTTGCCAATCTCCAGCAATTCAAAGCAAGCATCATGCGGACAAGGTCATCATCTCCAGCGGTGTGGAGTCGTCTGGCAAGGCTACAGACGATAAGCATCACAGTGTGAGGGGAAATTGGGACTAGATCGCCTGCTGGAGATACTCAAAACACCAGTTTCATCAGGTGGGCAGCCTTTTGCTAGTAGCTTTTTTTTCTGGATGGAGTGGGGTGAATAATACCGACTCTCCTTGTCCATGAACTCTGGTTTGTAGCTTTCTCTTGAAACCAAATGTATCGTCCCTCACTGCATGCAACATGGAGATGAAAAAGAAGCAGGTGGCACTTCTCTATTGTACATTTACACTTGTCTGAGTTTCCCAAGCAAATAACTTAT
>oPt-0657
ACAACACCTTCCCAAAGACAACAGTCAGTGCCATCCTGCCATGACACAAGGGCGATGGGGTAACGGAAGAATGAGAAAGATTTCTTTAGTTGGAGGAGAATTGCAGCCTGGTCTAGATGACATCGGAGAACAGGGTTGTTACCGTCATCATGGGCGCCGGAGGTGGCTAGTGCAGAAGGCACTCCAAGAAAGAGCAGTAGAACCCAGCTGATCAAAGCCATTGGTCTAAGAGTCTAAATCCAAACACGGCAGTGCACTTGTTTCTTATCTTTCTGAGAGAACAGGTAGAAACACTACAGGGATTTATAGAGATAACAACCAAAGCAAAATAGAAATAGGTGGCTCGGAAATAGTGCAGTGACAGATTTGTTGGAAGTCATATTTCTTCAAGCCGTCCAAATACCGCAATGACCAGGAAGGAAAGCTCCAGTGAAGTAAGACTTCCACCATTCGTGTGAGACGGGTTGCGTTGAATTGTGATCCTTGCAGATTTCTCCCCCTTGCACAGAGACCATACATTCCATGAGATATATCCAATGATAGCTAATTTTTTTGAAGGCACTGTCCCAGTGGCAAGCAATAGACTGTGACTTGTGAGTATGACTCAGTCAGAGTGGAGAGAGACCACACAT
>oPt-0674
CTGCTCCTGTTCCTCTGGAACCTTCTTACGTGTTGGAACTGCCCTTTAAAACTGAT
>oPt-0676
CTCCTCTTGAAGTTATGACTGATGACCGAACGGCCCCTGGCGTTTTCTAGAACAAAAAGAGTGACCGCTCCGGTCAAATGTTACTTTCATCCTTATGGCTAAACAGATTGTGCGTGTAATCTTTGCGACTTTTCATGCATTTATGTCGTCCTGCTGAGCATGAAACTTGCTTGCAATCAGTCTTTTTCTAGGTTTTCAGATTAAACTAAAGAGCAATGAGGCTAGCACTTATACTTGTGTGATTGTGTACTAGTGATGTTTTCTGCATTAGGTAGGGGAAGAAAATTAAGAGGAGCATGTCCGAATCAAAACTGCAAGGAGATTGCACCAGCTAGCTCCAGGCTGTTCTTGTGTTATGGGTTGGGCATCTGGTTAATACAGCGGATTGGCCTAGTGTCCCAGCCTGACAGAGATCGCCCAATCATCTCCTGACA
>oPt-0679_A3_357
CACACAGGGGTTCTAGTAGTACGGAAAGGAACTCTGATAATTCAGCTAACTACCACCAAGAATGAAATTTTACGCCAGCGACTAGATGCATACGATATATGCCCCTGCAAGAATTGGTCAAGATGAAAGATATTTTTTCCTTTTTTTTTGCAGGGAAGATGAATGACAATTGTGGGAGCAATCATGATGCGTGCCAGCTGCTGCTTACATTCATCATGCAGGAATTGTAGACGTTGATCCAGAAGGCCAGCTTGTGCAGATGGGAGAGCCCCGCCAGGTCAACCGAGGCGAGCTTCCGGAGCAAGGCC
>oPt-0681
ATCATTGATGCTCGTCTCTAGAGAGAATGTGAAGGGTATATCCAAGAAAACATTACAATGAAAAATGCGTTGTATGAATGCTTATTATTGCTCATGCAAGTCGCTCTTTCATGTACGCGTTTGATCCCAAGGGAACAGATGACCATAAGAGAAGTAACCAATAAGTTGCGTTCTATCAGTACGTCAGACATTAGAGCGACCAAAAGAGAGCCATATTTGCAGTAGGCGTGATAATAGAAGATGATAAACTAGCCACATGTACACTGAATAATATGCATAATTTGAAGTTATTGATGCATATTGCTAGAGCATCTCTAACATATGATGTAAATAGGGCAAATGCCTGAGAAACAGTTTTTAGGCATTTGGACTAAAAATTGTGCTTAAGGAGATGCCCTATCTCTTTTTCGTGATGCAATGGTAACCCTATATTTCCACCCAAGTGATGCAAAGTTTGGGCAGTCAGGTTGCTGCCGAAAAATAAAAAGACTTGCACGCGCGGCAGGACCATTTGTGTGAAATTTCATCCTGCCACACATGCCTTTCCTCACGACCGCAAACAGAAAAATCTTGGCCGTTGCCTTTGCCGTCGCCGGTCAGCCGTCCATCCACAGCTCAGACCCGACTCAGCAGGATAG
>oPt-0691
AGCTCTTTCACAGAGGAACAGTGACCCAACAAAAGCTTCCCGACCCTGGGATATGGTTAGTGAACTTTGCATTGCATAATCTGTTGTTCAATGTTGCTAAACAATTTGTTTCATGCACATTGGCCCGTTCTTTGTTTGAAAGATCAATTTGTTGGTGAAATGTCACTGGTTTCTTACTTGTGTAACTATCACTGTTTTGCATACCCAAACACACCAGCACCTTGCTAGCTTGTGGCTTTTCTGAAAGTGAACTTAATGGCTTGGTTTTGGCATTTTGCCAAATTTTAACAGTGTATCTTTTGCAGGGCCGTGATGGTTTCGTTATGGGAGAAGGGGCAGGTGTTCTAGTATTGGAAGAACTTGAGCATGCTAAGGTTCTCCATATACAGTTTCATTGACCCCTTTCATGTGGATATGTTCCTTATTTTTCTTTCAGTTGGTTTACTTGGTACTGATGTTCAACTGTTCAATACTTTCTGCTATGGGTGAATGTT
>oPt-0695
TCAGAGATAAAAAAAATGCACTATCCATGAATACTGGAATTAGATAAATCAATCACTGTCATGTTGATTGTTTCTAATGTTTACCTCAGTAAGATTGCTCAAAAGTTTTCTTCCATCAGCGAAATAAATCTCCAATATGTGTGTGAACGACCCTTTATCTAGCCGTAGCAGCCTGCAAAGTTCACACACACGAACAGTGTAGGGCTGTGGAATGTTGCAAATAATTGCAATTTCTCCAAAAGAACTCTCTTGCTCCAACATTACAATAGGCTCTTCTTGACCGTCTTCGCCAATGCCAAAACCTTCCTGAACAGAACAAGAATATATGGTAAGTGATATATGCACTGAAAATGGATTAACTATTAAGTGATAGTCTAGTCCAGCCTCCATGGGACCAAGTTGTAGGCACGACAGCATTGTTGATTTTTCTGTATTAATGTGTCAAAGTTAGAGTGTGTCACACTGAAGATGATGAAATCATGTGAATCCCAAACTATGGACTGACACTGGATCTACGAGTGGTATAGCCCGCGAGCAGGGGGCGAGGGGGTATTAACATATTTCCGGATCACACATTTAGTACCAAAAT
>oPt-0713
CAGTTGCCTTAATGTCCATTCACCACAGCGCAAGCTCACGGCCTAGTATGAAATCGGTGACTCGGTAAGTGAGTTGGACGTATCTGCCATTTGAAGTGCAAAATGAGCATTAAAATTGACGAGGTGATATGATGGTTGTTGGTGGCAGGTGCTCCGTTTCTTGAAGCTAGATAGATAGTCACTTGATCAGATGTGAAGTGAAGACTTTAAATTGCAGGCGCAATATGTTTTGGCTCGTGATTCAGAAGACTGGGCTGGAGTCAGCACGCTCAAGTTACCTTAATGATTTGGATTGCAGCTCAAGCAGCCTGCCTTGGAGCAGTGATATTTATTTTAATTTTTGGACATGTTTTTATCATCTTTAAGCGCATCATCACTCTCTACATTGTGATCCTCTGGCTTTGCAAATAAAGTTTATATGGATGGCTGTGAGATGAATCATCA
>oPt-10958
TGCGAACTGGAGGATGTTGGCTAACACCAGCGGCCCCGCCAGCCGCAGCAGCCGCTTCGCCTCCGCTGCCGCCGCGGTGCCCTTCTCCTTCTCGGGTCCGGTCACCAGCAGGGGCTCGTCGTGCTTATCCATTCTTGTCAGCTCTAGCTAGTAGCTGAAGCTGAGTAAGATGGCAGGGGTGATCAGATTTATAGGGAACTGAACTGCATGCGTGAGGAAGCTGCGTAGCACTTGCATTGCATCTGTAATTCTGTATACATGGCTAGGTTTTGTCTTGTTAAACGTGGCAGCTCCCAACAGTCCGGATTCACATGTGCCCTACGATTGTTGAAGATTCGTGCAAAGTTCGTGAAGTCAACTACCGTCACACATTTACACTTAAGCCTTTTTGGAAAGTTGGAAACAATCTGAGCTTCACCTGGTAGTGAAACTTGTATGTTTCTTGACCAGATCTGTTGAAATTTGTACGAATCTTCAAATTTTTGTTACTTTTTCTAATTTTCTACTATTAATTTAGTTGTTTTTTCTATTTTTTTTACGGTTGCTATTGAATCATGTATGTGT
>oPt-10962_A3_423
TGTGCGACTGTGCTGTACTAATAATTGATTGATTTATCCTCTTCAGGCGGCTATTGCGGGAGCTGGTGGTATAAAGGCTTTGGTTGATCTTATATTTCGTTGGCCTGCCGGAACTGATGGCGTTCTAGTACGGAACTTTTAAACTTCACATTTTCAACAATTCCCAATTGCAATTGCTGATTTCTGGCAAACAACCTCTCGTGACTTTTGCTCTATCCCCCCCCTTTTTTTTTCCTGTTAGGAACGTGCTGCTGGTGCACTTGCAAACCTAGCTGCTGACGACAAGTGCAGCTTGGAAGTTGCAAAGGCTGGTGGTGTCAATGCTTTGGTTACTCTTGCTCGGTCATGTAAACTTGAGGGTGTCCTAGAACAGGTAAGCAGCATCATGCCTTCATGCTTGTCCAGTTTTGTTTTATATAAACTAGTAGAATTTTATGCTAGCTCACAAGTTGTCAGCCAATAAGTACTACACATTCCGCAAAACAGACACATTACTATGAAGGCAAAACACATGTAAAGAAACATGCAACTTTCATCTTTAATACTCCATAATTGTACAGTTGAATATGTGCTGT
>oPt-1097
CACTGCTGAGCTACTTGACTAAAAAAGATAGTGCTAGGTAATAAGCTTGAGTTAAGAAGAAGCCATGAAGAGAGAGAGAGAGAGAGAGAGAGAGAGAGAGAGAGAGAGAGAGAGAGAGAGAGATCTGAGCAGCAGCATGATTGGGAGGTCGCCATCTCCTAGGAGGCTGAGCTACGATATACAAAACAAAATGAATGATGATATACAAGATAAATGTGCATAAGGAATTTAGATTACCTGAATCAAAGACATATGCAAGTTTCCGATTTTACTCAACTTCAAGGACATAGAGAAATCATTTAATTCAACCCTACCATATACTGTATTTTCTGATGCCTCCACAACACTTGAGGCACTTACTACCCGCATGGAAAGTACTTAGTATTCCAGTCAAACTACAAATAAGAGATGAAGTTAAGAGACTATTATGATGGCTAAAGGCTTCCTAAAATTTCTTGTTTCCTATCTTGGATGAATATAGCAAGAAAAGCATATTTAGAATTTGAGGATTTCTCACCAGAGAGATGCATGCAACTGCAACCGATCTCCGTGCCATGTAGAACATCAATTATAATGT
>oPt-10973_A3_485
ATATTTGGCTGCGGGTATTTGTGGTTAAAACAGAACAGAAATCTGCCATGTGATTTATTGCTAAAAAATGATTTTGCTGAAGTTGCTCATGATTCGTGAATGAATTTATCTTGAGATTTTGGATGGGAATCAAGAATACTGACTTGAGACGTCGTGATAACTGAGCATTATTAAGGAATGCCAGGAAGGAAAACTCTGAGCTGCTTGAATTGAATTGGATGAGCATTTTTGTGCTAACTAATTTTCTTTAGCACTTTGTTTAAACTCAGGCTTGGCCTGAATTATGAATGAAACAGTTCTGCGGGAATGACTGGCCATTACTTACTTTGTTAGTCTGCATCTGCCAGGACTGGACGTGATCGGTTGCTTTGGATTATTATGTTATAACTTCTTTTAAGATTTCACATGGGCATGCTTATGCCCCCTCAATGCAGACCCTCTTTCCCACCCGGATGCTGACCAGCCACTTGAAGCACCTCAACCTTGACTTCCAG
>oPt-10977
AATTCGGGAGACAGACAGAGATTCGGCTGACGACTAGCAGGACTGAGAAATAGCCAATAAACGTGACATTTTTTTTTCTTGATTGTCCAATTATCTGGAGCTCTCCAATTGTTCAATTATCTGGAGGGGTCCATATGATAGAATACTAATAATATGGCTCGTAATCTACAACTAACACGCAACTGAGACTAACATGGCCTGGGCACCTACTG
>oPt-10980_A3_247
AGTCCATGTTGAAAAACTTTGCGTGAGTCATCTCTACCAGCAAGCTTGTAATTGCTTCAGGTAGGCAGTTTACAGATGGATGTTCTACTTCAGATGTATTCATGTTATTTTTTTATGTACCAACATTGTGATATGGAGGCCGATAATCGTCACTCCATCTCAACAATTTATTCTACGTGTGCTGATATCCAACCATCAATTTATTCTGTTGCAATCTCTTGAACTTACATGACAATATCGTGACTAGCTGTATATATACTGTGCAACGGTACCTTGATACGTGCTAACCTTGTTGGGCATGCAAAGAGTGTTTTTTACATGGACATCCAAAGAGTTAACTGAATGTGTGTTCTGCCCTACACTAGGTCGTATTATTTGTCCAAAGAAAAACTCTAGGTTTGGCATATGTTTCCATACTGATATTTTTGTTAAACTGTGTACGTAGAATAATGGAACACCAAACAGTTGAAGGAAAAACCCATAATTGTCACTGTGGTTTCATAAG
>oPt-1100_A3_67
ACTGAATTCAGTACGTAGGTACAGGGGAAAAAAAGTAAATACCAAAAACCTGTAGAGTGGCAGTGCATCATTGAAATGCTGAGGATTAAGGTCAAATAGACATGGGAACAGTCTGATTGAGACTTTCAATACTCTCTAATACTAGGATTTCGTAGACTTAAAACTTTGGATATTATGGCCAAGAAAAACAGAATCCATAAGACCAATTCAGCACATGAAACCAATTCGTATCCAGAAGAATAGTAGAGAAATAAGAAGAGTAGTACTCATCATGTTCTATGTTTACTCACGGAGAAGAGGCGAGGAGCATAGTGCGGCTAAATACCCAATCCAACTCGTAGAGAACACGTAGCGGAGGTGAACACTTCCTACCAAGATAGTAGTGCCTTCCT
>oPt-11001_A3_429
TAGAGAGTAGACTGCTGCCGGTGCCGGCCGGAAGCTTTTGTCCGATATCCCTCCCACCCACTTGTTGACCCCGGGAGCAGAGAGATCTGCAAGTCCTGCTGCGTATCTACGTACCCGGTACCTCCTTTATTGTTTTGGTCATAGACGCAGGGAAGGCTGCCATGGAAAGATCTTCCCCCCATCCCCCCGCCCATCACCAAGTTGACTCCAAGAGTTGTACTTGCCACAAGTAGACAAAAGAATAGACAGAGCTGCATGCAAGAAATTGTCCATCCTTTATTGACCATGTCATGGTGTGGCTCAAAGTCAGCAAGAGCTTGCTTTGGAGGTAGAGGTTGATGCTGCATGCATAGGAAACAGGAGGGCATGCATGGTGGTCGCAGCAGGGTTACATAGCTTCAGCTTTCAGGGAGCTCAAGCAGTCAAAGTCCAGAAAGCCAAATATGTGTTGACGACGACTCCCCGTGGAGATCAGGCCAGACTCCAACAGAAGAAG
>oPt-11010_A3_39
AGCTATTTCGTAGCGTCCAGTCAGGTTAGCTCAGCATTTAACTCACGTTCTAATGTTTATACACACACGGTCCAACATTCAACAGAGATGCCACTTCACCTCAAAGACTAGACTAGTGAGAGGAAGGAATATCACCTTTATAAGTTGTGTGTGGCCTCCTCAAGTGAGCGAATCGTTCATGCAGTGGCCCTAACATCCCATCCCCTGAGAAGCCCCTTAGAGGCATGGCGGTGTTGGCTCTGATACCAGATGTTAGCGTCCACTCGGGCTAAGTCAGCATTCAACCCATGTTTTGAAAGTTTATGCGCACACGGCCCAACATTCAGTGGAGAGTCCACTCCATCCCAAAAAATCTGGACTGGTGAGAGGAAGGAATCTCCCCCTTATAAGCTAGGTGTGGCTTTCTCCCGTAGGCGAGGTGGGAGTAAACTTGCAACCTCCACCAGTTATGCAGCAGCGCTAGCACTATTATGGTCTCCTAAATTGTCTTGTTAAAGACTATTTTTTATTAAAAGCTAATCCATTTGCCTTGTAAGCTTTATTCAGAAAATTGTATGTGCGGCGTCATGCTTG
>oPt-11011_A3_335
GCAACGACTGGCAAAACAGAAATAGCATGGCCAGCTAGCTAGCTGCCGAGGAGTGGGAAAGTAGCTAGCGCGTTGACCGCTAGCTGGTGTCCACCTCATCTCCTTTTAGCTACTCCAGTATGTGTTTCTCAGCTTGTTCCTTCCTTCTTGTGTGTGTGTGTTTTTTTTAAACAAGCCTTGTGTGTTTTTAGAGGGAAAATGTTACAGTAATGTTTGTATCTAGCGGTCGTCTCGGTCACGCCGTATTTGACCATGCTTTTCAACCTCGGGCTCACGCAGCACAACGAGCTTCT
>oPt-11018_A3_392
TCAGCATTCTGAAGATACTACAGCAGTTACTGCTGTGAAGTTCTCAGCTGAACACCCCTATGGCAAAGCCGTCGCACTACTTGACACTGAATCAGAATTTATTACGGTATATACAACGCTCAGTTCTAATGTCATGCTACTAAGCAGACAAAATTAATTCCCTTGTATCTGAAATATACTGATGGTGCTATTTCTTAATCTTAGGTGGATGAGGATTGGTTTGTGCTTCCCTGGATAGTAATATCGTTCTTGTTCCTGAATGCCACTGGCAAAGATGGTGTGAAGCTCATTGAAAGGGCCATGGTTCAGAAGGGTGCAATTGTTGAGCCTGATACTAGCATGGTTTCTGAAATGGTGAAAGGTAGAGCAGCAGGGGCCATTGCTCCTCCAGCGCAATGTGACGGTGACTTGGTCATGGCAGTTGACAAGGATGCTCATGCTAGCTGCGACCCTACGGTCACTGTAAGCAGCAAAGTGGCTGATTCTAAATGTGGTGGCTGCGGATCAGGCTGTGGTAGTGGCTGTGGTGGCCCCGTTGTCACCATGAGCTCCAAGGGCGGTCATGCGAGCAGTGGCGTCGTCGCAAGCGGCGGGAATGGTCATCTTGAATCTGCTGGATGCGGAAGTTC
>oPt-11019_A3_430
ATACCTAGCTAACAGACTGACAGAGTGATGTATGTATCTTTTTTACTTCATTTCTATCCGCAACATTTTCTAGTCGTACACGTAATTTATCTTCAGCACTTTGTACATGGCAAGAACTCGCTCACAGATTTTTCTACCTAGTGAGTGAAATCTGCACGCTTTGTACATGGCATCAGTACCTTTTTCCATTTCAAGAACAGTTATGTTGACTTCACGGTTGGAGATCTCTCTCGGCAACCCAATCTGGCAGCTATGCCGACGATCTCATATGCACTAGAAGATGTCTAGATACATTGTCTTCATAAACCTAAAACATCTTATATTTTGAAACGGAGAGAGTACTACAATAACTTTCTATTTCCACCAGAGTAGACTGAAATGAGTGACAGAGTGATGTATGTAAGC
>oPt-11020_A3_487
ATGGGTACGATGGGAGAGCAACACAGAATTTTCCTCCACAACAATCTAGAGAGAATAACTCCCGCTATGAATCTGACTCAAGTTCAAACCAGGGTCATGGTAATGCTTCAGGGGCGTGGTTTCAAGATCAGCAAGGGAATGGTTCTAGGGCTTGGCGGCAATATCTGCATGGGCCTAACCAAGGTTTTAGAGGTGATTTTGGCTCTTTTGATGAAGGGTACTATGAAGGGAGGCAAGCAAATCATGGTGGTGGGGAACAAGGTGATTACAGATATCATCGTCCCTATCGCCATCAGTTCTATGGAAATAGAAATCTTGGTGGTCAGCGAGGTGGTTTTCGTGGTCGCAATTATCGTCCTACAGCTGGACGTACCACACGCAATCTGAACCCTGGCTACTTGTTCTGAGACGGAGAACACAACTCTGAGGAAGACTGTCGGTACTACACTTGCCTCG
>oPt-11025
CTCAGCTTCTACCTGACGGATCCGTACCTGTGCACCATTGGCCACATCGTATGCGATGTCGCGGAGAGCCGCAAAATCAATTTTCTGGAGCTCACTCTCTGGAAAGATGTCGCTGACCCAAGCTTTGAGCAATGTATACTGTCTGGACACCGCTTCATGAGTTTCTTTCATGCTTGCCCCAGCACTTTCAGACATCTCACGAGGCTCATCCTGCACGATCTTATATTTCAGGACTCTGATGTCCGCAATCTCATGGACACGTGCGGTAAATTGCGTGCCCTTTCCTTGACATCCTGTGACACGGTCACAGGCGCTGAGTATGTCCTCAAGATTGATGCCCCGCGCTCAGATCTTGTCACGCTTGAGTTCATCACCTGTGGATTTGCAAGGGTTGATCTGATTCATGTGCCAAAGCTCGGACGGGTGGTCTGCGATACTTGGTATGATGCAAATCCTCCACTGCGCCTCGGAATTGTCCCTCGCCTTCACAACATATGCATATCATGTAGCGCGCTTTGTTACCAGACACCATTTGCATTGAGTGAGTTGCTAGCCAGTACCAGAAACCTGACAATCTTGTATCTGAATTTCCGAGATCAAATGGTATGTTGCCAACAAATGTTTCCCTTGTTCTTCTTGTCCTGTTCTCTTTATCTTAACACATACTCATTGCCATATGTTTCCTTTTTTTTTTCT
>oPt-11027
AATGTACCTACATTTTTCAGAGAAACTGTAAGTTCCTGGCCTCGGTGCACCTCTTCCCTGACCAGCGACACCTCCTGTAAGTTCCTAGCCTCAGCGCACCTCTTCCCTGACCAACGACACCTCCCCAGCATCCCGGCGGTTTTTTCTGCCCAGCCTCCATAACCCATAGCGACATCTAAACCTCCAAATCCGTAAACCGGAAGAGGAAGCGTCTACATTTGCCCTGCTGGTGTGTCAGCGCTTTGTGAATTTCATGGGAGACAGAAGATGAGGTGCGTTTTCTGTTTTAAAGCATATTTGTTTCTGTCCATCTTATGCCTATAATAATTTGTGCAACTATGGCTGTCTGAAGCCAACACAAGAACTATAGGGATCTTTCCGATACAAGCAGCAACTGCTTGTTGTCAGTATTTCGCCTATCTATTCATGTCATCTATTATTACTAATCTAATCTGCACTAACATCCACATACTACAATTTGCAAAGCAGGAAAGTGCACTTACCACATCACCATATTTTATACCATGTACGCACAATGTTGCCCTATCACCCATCAGTTTCTCATCCTTGAAGCATAGGCAGAAGTGACTACATTCGTGATGTGCCTAGAACAAGTAAAGCAAGAACCATAAATGCTAAGTTGGCACTATGTTCAATCCAAACCGACATGACAGTAAGGTTCAACCTAAATGGCCCATTT
>oPt-11030_M
GTGGGACGGGTCCCTCACTCTTCTTCTTCTTCTTGGCCACACGGACCG
>oPt-11030_T_A3_78
CGCTACACGATGGGGTTTATATACATGGGCATATAAGTAGCTAGGAGTAGGAAGCTGATGTGTGGGTTGGTGGGTTGAAAAAGAAGTAGGGAAAGAAGCTTGGAAGCTTGGCATGCGTGGCGGTGTCTTGGCAGCGGGGGGAAAGGGACGGCTGCTCCTTGCCTGATCCTGAGAGAAGTCAGTACGAGCTACTACTCCGCCTAGTCGTCCCAGTTCGCTGCGCGCGCGCGCGTGTTCCCTCTGCTTTTTTGCTGCGTTGATTACTGGGAGCCCTGCTCTGTTTGGTCCATGCGGCCCCACGTTTCGGCTTCCATGGTTGGTCGGTCCAGCCCCGGTCCGCGTGGCCAAGAATAATAAGAAGAGTGAGGGGCCCGTCCCAC
>oPt-11042_A3_372
GGCGTGGGAACGGCCTAATCTAGAAAAGCAGTGACGAAATCAGTAAGGAAGGTGATTCATCCGCCACTTAATTGTAGTACTAGGTAAGTAGTAGTGCGAGAGGAGATGGAGTAGTACAGAGGTAGGCGACGCGCGGGTTCTGGGCCTCCACCTCGTTGGCGGCGCGGATGAGGGAGAAGATCCCCAAGACGATCGGGGAGGGCATGCTGACCTGGCCACGCACTGCCATGCTGCTCACTGACCTGGGTTTGGCCGGCCGGCGGCGGCGAGGTGCTGGTGCGGCGGAACCGAAAAGTTGCGGTAGCTGCCCGTGGCACTGTGATGGATGGAGGTGGAGGTGATGGGTGGGAGCAAGGTTTTGTCTGGGGTTTCTTTGGGGATTTAGTTCGTGATCCTGCGCTTCCGAGTGCCACTCAGGCCAGCACAGTACAACGCGGGGGTGCTGTGGAAGTTGAGTACAAAGGCTGAGGGTAAACCTGCCATTGCGCAGCCGTGACTGTAAAGGTCGGAGGTGGGCCAGGCATGCTCCGCCGCTTGCAGCAAGTATTTCTGCAACCGGCTACGAGCGAGCGAGAGCGCGTTGCGTGCCAGCTTGAGATTGCCATTTGTGTATCTCTTTGCACGCTCTAGGAAAAAGGTAGTAAAAGATTAATGGAGACGTCGGTCAGTCCTCCATG
>oPt-11055_A3_229
AAGCAAAGAGCCGCGGCCGACGACTTGGGAGTCGCACGATGTGCCCGGGATTCCAATGTCTTTGAAGGTGAGCAAGTGCAGGGCGGCTTCTTCACCTCACCTGGGTACAAGGAGCTGACGCCATGGCAACCAGCGTGGTGAACACTTTCTTGTACGGTGGGAGTTGGACCAGGAGCCAAGGTAGCAGAGGCCTAGCACCACAGCAACCTGAAATCCAAAAAATAGAGCAAATTAGGGAATTTTGTGCTTTGAATTGAAGGGGAGAATTAAAGAATTGGTTCAGGAGGTAAGAGAGGTCGTCCTAGCTTGATCCCCTCTGCTTTTCGGATTCAAATTTTCCCCAACCATGTCCAATTGATCTGAACTACCTCGTGCGTATCTGAACCTTTCATCCCGCGAGAAGGAGATGTGGACCGTCGGGAGGCAGTAACCCGTCCGGCACGGCTTTTTCCCGTGCCCTCTTTTCTGTTTGATCTCCTGGAGCGCTGCCCCGAGGATAAACCGTGGAGGAAGACGATGGGGAGGCACAACTGTCTGTGCGCGTTGCTTGAGGATGTGAGGATGGATACGGCGCCTCCGGCGGCGCGCCGGCCGAGCGATGCAGGGAATGGCAACGACGTTTTCCGGATGGGGGGATGCTGCCGGTGGCCCA
>oPt-11056_A3_484
ATGAGAGGGGCAGAAAACTGGCATAATTACCATTTTGATCTTGTCCTGAATTTTCTTCTTTTCTTATGTTAGTTGCAGGGTGATTATTACAGCCTTTCTTGTACAGTTGAGCGGACCTCCTCATGATGCTGTAGCTATGGGTCCAGATATAGAAATTTCCTAGCTGCACGAAACATATCTGAATCCAAAATGTTGTACCATGGTAGTGTTGACAGTAGTGTCAACTAGGAGGTGATGACCTTACCGCCATCAACAACGAGACGTAGGAGAGGCCTAGATCTTTGCAGGTGTCAGCATCACCAAAGGGGTTGTCCTCCTCATTGCAAATCGCCGGAACAATCATCAAGGGTATAGTTCCCCAGTTACCTGAAAGTATGATGTGACTGAGCATGTAGAAAACTCAACCAAAACGTTTTTTTTGGGTGAGTAGTGTATTGCCTGCTGAG
>oPt-11061
GAGAGGAGAGGAGAGGGGGACGGGGCTTGCCTGCGTCCCGCCTGTGCTCCCATCGGTGGGGCTTGCCTGCGCGCCGCCTGTGCTCCCATCGGTGCACCCCGCCACGTGGCCAACATTGAATGGTTCCCAAGATGGCGCCTTTCCCTCTCATTAAAAAGAAAACGGAAATACGGCCCCGAATACAATTATTCTCCCGTAATACTAGCACGTCATTAAAACTGAACACAAAGCAGCACTAGCGCGCCAGGAATCCAGAAAACACATGGCTACTTGTAAAAGAAGAAACATGGCTATGCACCAGATCTAACAATCTGCCGCTATGGCAAACAAGAACAAGGAAATAAAATCAGATGCCAACTCCTTGAACACCTTGTAGTTGCAGTTCCCAGCGAAATCACCAGCTTTGGACGCCAATCCCATGAACTCCCTGTAATTTCTTGACTGCATCTTGCGGCTCTCTAGGTAGAAGCAAACTATGACCTGACGGATGAAACGCGACCACAACTCCATTGCGCCT
>oPt-11063
TTCCCGTAGAGAGCTGAGTTCACCTAAGTCATGTGGTACCTCGTCGCAGTGGGAGAAACATAGTGTCTGGAGGGAGGACAGGGCCCGGACTATCTCCTGTGAGAATGTGGTTAGATGGGGGCAATTCTTGATAGTTAAGATGTGGAGACCAGGGAGGTGGTGAAGTAAACTCCATTCACTCAGAGGCAAATGGCAGCTTTCCACCACCAGCTGAGTTACTACCGGCTCAGATGTCGTGGGGTGAACTGTTCCTTTGTTGTGCCATGAAGCCATCACTTGGTTGCAACCAAAAATGAGCAACTTCCGAGCTCTAGGCAGGAGAGGTCCAAAGCACAGCTTGGGACATTTCCTAATCACCAATTCATCAG
>oPt-11072
AATTATGAATCCATTTAGTTGCAGAACAACTGAATCTACTCATTCAGGATGTATAAGATATACTTTAGCCATGCTATGGATCCATTTAGTTAGAGTAGTTTTAACAGCATTTCGTTTAGCTAGGTTCACTGACTCACTGATCCAGTAGTTTTAACAGACATGCTATGAATTTAGTAGCTCAGACAGTTAGTAACTAGGTTCACTGATTCAAAAACTGCAATAGATTTAATATCTAATTATTGATCCTTTTAGCTACAGCATTTCGTCTCAGGTTAGACATTTGATAATACTGAACGTGGAAAAAAGAAAGATAAAAGAATCAGTGGCATGAATTATATGTATCTAGCTGCTCTGAAACACTAGTACATGCTTTGGGTGATACGACAAAAAAATCTTACTCAGAAATCCTGTGTGCCATGTGCACATAATCTAGGGGCAATTAAGCCGACTTTCTGTGAACATAGGTTTGAATCTACTACGAGTAATTTTGGCCAGACGGATTAAAGATCGGCAAGCACCTGTTGGCGAGTGGGGGTGGGTTACCTTGTGCGGAGGAGGCACTGGCTCTGTCGTCGTGCTGAGACTATCTTCGTCATCCCTTGACCG
>oPt-11075_A3_115
TGCAACTTCCCGATTTTGTTTTAGGGTAATTTCCAGATTTCCTTCCTTTACGTCGGTATGCCTCGTCCTCGGCGGCTTCTCAGGAGGCGGGCGGGGCGGGGCTCATTAACGTTGAAATGAAAGACAAGACACTTCTATATCACATTTACTCTTCGCATATGACATCTTTATATGTTAGATCTATCGGGAAGTTTATACTGAATCGTTAGCCCATGCAGTGCTGGCCAGAAGGCAGAAGCAGATATATGCCCCTCATAATCCAGCTTCCGCCATATATGACAATTCATTAAAAAAAATGACGATTCGCGCTAGCACTATTCTTACACTGGCTACAAGCCTGCATCAGTTCAGCAGGAGTAGCACCACTTCCGGCTGAAACGCAGCATGTGCGAATCAAACAGTGGAGTTTTGGATCCAATCGGGCCGGCCCTAATCATTATCCTGTCTAGTGTACAGATATACACCCAGTGTATAAAGATTGTAGAGTTCATCTTCCTCTCTGATCTGATGTGTATAAGGCACTTGCATTCTTGGCCACCGCCTTGTCCCTGTCGCCGCATG
>oPt-11076_A3_55
CGAAGGTGGCACTCACGTGCAAGCCATGTGGAGCGACACCGCCACAAAACAGCTTCTCCTTAACCAGAAAAAGCAAAAACTACCATCAGTGACACAGCCGAAATCGCTCAAAAATCTTTGACAACAAGGGAACACCCGAGCAAGGCCCGCAAATCCTTTTTCTTACCTGACTAACACATCCAAAACGCTGACCATAATGCCAAATGGTGCCTAACACTCTTGCTCATGTCTTTTTGAATCAAACTTTGAGAGAAATAATGACAGATGCACAATTAGTGTATGAAACACAAAGATAGAAATTCAATCAACATTGCAAGAAAAATAGGTTGTCAGATAGCCTATTGACTGTTTTTTACCAAACATCTGTTAGTATACGATGTTTACCCCTGATGCAAAATTCTCATAGTTCTATGTTATTACAGTATTGACATTGATCCAAGAATACCATCTTGTACGAACTGTGATGGTATGTATTCAGTCTATCACTTACATATCGCGATTTGTGCACATCAATTTGAACTACACCATATATATATAGCCAAAATACTGTTTTGTTCAGCAAACAATAATGTAATTTAACCAAACTAAGAGCTCTGATTTCTGAAGGCCCAATCAATATCTGTGTCGCATGATTGTTCAGCAAAAGTGTGTCAGACGATTGAACCAAATCAATATCCGTTGAATACAAGTCAATAAGTATAGCGAGAACTGGAACATTAAGAAATTGTGGCGTTAGGTAGGGCGGCCTCTCGCGCCAGTCAATAATCCTAAATCTAATTCGTA
>oPt-11096_A3_436
AACGATCATCGGCCGGTCGCTAGGCCTGAGACGACCTTGAAAGGCCACATCTTGGTATCTCCTTGAACCGACGAGTCACTGAAATGCCGGCCGATAAGGCGCTTCACATCTGGAAGAAAGAAGCATTGTGGATTAGGCGTGTCAGTTACTTTCTGAAAAGATTAATCGTGTCAAATCTAGTTTCTGAAAACATCCATAATTTCTGTGCAACCTATGGTAAAACTCGTCTGTAAACGCACCTCTGCATCTTACCATGCAGGCATGCACGAGCCTCTCAAGTGTGCAAAACATGGTTAGCAATAGCATGCACGAGCTCAGTAGCTCAATGATTAGTTGGAAGGGTATGCTTTGGAGGAGTATTATTTGGGAAAATGATCAACAATCACATAAAGACTTCGTTGTGCTTAGGGTAACCGAACAAATTTATTTACTCTGAAGCTAAACTACACAAATTATTCTACTAGTAGAAACAATTAATCGCATAGAAAGGGAATCCTAATCACCAAAGAAAAGGCAAAAAGATGTCAGATATCAACAGCGGACTAAGCATTTGGCAGCCGAATAACAGAAGCTTCTAGCCGTGAAATTATGTATC
>oPt-11111
ATGCTACTTGGCGCCACCAATGATGGTTCTCTAAATACATTGGCTTTCAAGGATCCCCAATCAACCGGTGATACCAGAGAGTCCAGTACTCAAGCAGCCCGCATTGAGAACGGTGCTTGTGCAAGTCAATCTCCAGCTGCCTTGGATGACACCAATGAAGTTCCTACCGACGAAGACAGCGATCAGGACAGTCATGTTTTTAAGAAAAGAAAGTCTGGACGAGCATCTGATAAAGATGGAGCGGTGCAAGTCATGCAGCCTTCTGAAACTGAGAACAGTGGTCGCCAGGAAAGAGAATGCGGAGAAACTTCTGATGGTGATGAAACAACTGACGAGATGCAAGCTTCTGATGGTGATGAGGGAA
>oPt-11115_A3_367
TGACCAGTTCTACTGAAGGTCAAATCACTTTAATATATGGGCACCGGATCTCTAATCTCCTAAGATCCGCCAGACTACACTTTGTAATAACACAGTTAATCGTTTAATGTAACAACTCTATGCAACCCACCTCTATGCAAAAGCATGATTTGATCTATAATAAACCAAATAATACACAATTTCCTAATGCCGGCATGCCCTCTGTTGAAGCAGCCAATCCAGATGGAGGTTCGGAATGAGGCGGTTGTTGACACGCTACAGCAGAGTGCTGCTTCATCGTCGCACTCTCAGGTGATTTCGGATGGTCCAAACCAGCAGCAGTAACATGTATAGTGCCCATCTCGGGCATATCAGTTGCAGGCATGGTAACATTCTCAGAGACACCAGCTGTGGGTATGCCCGACATGGTAACATTCTCAGAGACACCAC
>oPt-13782_A3_341
GTTGGTGCTACTGGGAAACCATTGACAAATGTTGTCTCGGTCGGAATTGGCGGTAGCTTCCTTGGGCCTCTGTTTGTGCACACAGCTCTCCAGACTGGTAAACAATTCTTTTAGTCCTAAACAGAGACTATATACTGCGGTATTTTGATCTGATTTGCCGTCTGAAAATGTTACTAATTTTCAGACCCAGAAGCAGTAGCATCTGCCAAAGGGCGTCAACTGAGATTGTAAGTACTTGGGACATGTTTCTGTATTTCCACTTACCTGCACCTGTCATCCCTGTGTTGACACTTTCTATAGATGCTCAGAATTAGAATGTGATTTAATGGCTATCTTTGTAACCTTCTGTACCATTCATGCAATCTTTCTAGCGTTATCTTGAATACTGTAATTGAGTTGGTAACCATTTGAATTTCTGTACCATTCGTGCAATCAATTTCTCTTCAAATCAAACAAGTAACTTATGGTCAATTTTGGATATG
>oPt-13786
AATGGAAAAGGAAAGTTCGTCGCAAGAGGAAAGTTTAATTATTTTTAGCGGAGAAGAAAAGTTGGAGACAGGCGAGATCCTTTACTAACAGGCTGATTAATAATATAGGCTGTAGGCCCAAACAACGGAGCGACGCGAGCCACACGACAGAGGCCTGGCCCAACTTGAGAGGCGAGCAAACCCTAATCCCCCTGGAACTATAAGGCGCCGCCTGCGCCGCATTTCCGAAACCCTTGCGCCACAACCACACGGCAGGTAAGGGAGAGAGGCGGCGAAGATGGTGTCGCTGAAG
>oPt-13790
CAGTTGGAGCAGGAGCAACGCCAATGGCGCCGCAACTAGCTGCGCCGAGGCTGCCGCGACCGTCGCTGCTCCCCCGGTCGTAACTTGGCCGGTGGCCATGTTGGCGAGCCAGGAGTCGTCTCTTCTATCCCCGAGGATCACGCCCTGCCCTTGGAACGTGCCAGCCCCGCCGCCCATCGGCATCGGCGTGCTGTCCGGTGTGGCGTCCGTGAACGTCATCCCCGGCATCATAGTCGGCATCTCCGTGCCAGGCATCGTCGTCGGCGTCGTGGTCCCAGGAAACGTCGTCGGTGTCGTGGAGGTCGCGCCGGGCACCGTCGTCATGGATTCCTGGCTGCTCACGTGACAAAAGAAAAGACATGGAGGCATGGGTCAGCTTTGAAAGAATGGGTGAAACAGTAACCAAAGGCAGAACCAAGGACAGACAATGCTAAAGCCAAACACTGTAACCGCATCT
>oPt-13792_A3_129
CAGAACAAGGACACCACCCAAGTCATAAACAGGTAGATCATCCAGATGTGGGCTAAACTCACGGCAAGGACAACGTCTAAAGCTAGGTCATACGGAATATATTAGTAACTTGCGGCCACAAATAAATTCATAACCACATTAGGACTAGAAGATGATGGACAAAACTGGTGTGAACCGACAGGATATGCTCTTGTGTGCCTTGTGGGCTGTTGATGATGACTAGGACCACAATCAGTCAGTACCGAAATTACCAGCAACTTGTCTAATCTTTTCTACCCTTCACATTTACAACCGAAGTCCTTGAGCGGTTCTATTAGTGGCCACAGAACTTCCTTCTATATATATGGGGGGAAAGAGGAGGGCTACAAGCTGATTCAGAAAGCGCATTACAAGCCGGCTGTTCATTCCCTCATTTTTTTTTTCTACTAGCTGAGACTTGGCCTAGTCAGGGCCCACTGTTAGTCTTCTAGCTGCTTTAATTTCCCATCAAAAAGTACTCCTTCAATCTTGGGCTCGGTATCATTATCTTACTTTTCAGCAAAAGAAGGATCAAATGTCACCAGTACCGCTATTGCTATCGCATATTGCAACACCGCGGTTTCCCTGC
>oPt-13793
AATGACACGGACGTCTTTGTTCAGTACCTGCCCAGCTTACATCTGAATCCAGATGATATTACACCAAAACTTGCAGTATTTGTTCCATAAAATCATCCATCAAGCACAAACGCTTTCCCCTGAACTTGAAGATTATGCGCGGTCTTTAATTGATGTCTGAACTGGAACTTCTTTTACATAATTGTCTGAACTTGAAACTTGCAGTACAGTACAATTCCCTTGGCCGACAACTCTGGCTTAATCTGCGCTCTATGGCATTGCTACGGCAACTCCAGTTTGATCTGTACTATATCTCACTACTACGCCTCCTGTAAGTTTACACTGACTCTTGATGGTTTATTATTGGTGTCGTACTATCCGTTTCAGTATGGGTGAGAGCTTACATGCATGGGGTTTATCCCTCAAAACAAAAGAAGCTTACATGGGGTTTATTGCTGTAAGAGTATTTTGTACTCCAGGACTTCATCTACATGTCAAAGAACTGAGCCTAAATTTTGTATTCCCCAGATTATGTTATCATCACTGTCTTTTTTCTTGCGGCCAGTTTCCATCACCATCATGGTTAGCACTACACTGTTAGATACTGCAAATCTATAACTTCAGATTTTTTACTGATACAATTAGAAGGCCTAGAGCTAATTACTTATGTGGTTCGTTATCCGGTTATCGTTAAGAAATAATCTTAATTAGGCGCACAATTTTCTCATAACTTATTAAATTTTAATTTTAGAGGAGGGAGAGAAACTGTTGTGTCCACTGACTCATATACGCTACTGGCTTG
>oPt-13794_M
GGATTACAACAATAACTGACCTACCCTACTGCTCTGTGCTTCTCAGAATCTTGTCCGG
>oPt-13794_T
ACGAATGCAAGGCTGACAAAACCCCTGCGCTCTCGGGGGT
>oPt-13795_A3_434
TCCATTTTGATATATTGTGGTTGACTTCCAGGTGTAATCACTCATGTCGTTGTCCACTATACGGGTGTAATCAGCCATGTTGTTGTCCATTGTAATACGCTTAGCCCCCGTTTGGTTTAAGGGAGTTGCTGACTGGGAATGGGAGTTTGAGGGTCTGAGGTTCTTAAATCCCTGTTTGTTTTATGGTAGATGGGATGGAGAAGAGGAGTTGAGGTCGTTAATTCCCACGATGTCATTCCCTGGGAGAGACCTGTTAATTAGTGAGATTGGGCCAAAAAACGCTTAGTATAAATTTTTAAAAAGAGTTACCAAATAGAGGAGTGAGACTAAATGGAAATGTCCCATGTCTAAATCCTCCGCTAAATCCCTGCTCTAAATTCCAATTTCTCTTCCCACTGATTGCCAAACATGCTCTAAGTCTTTCTTTTTATGTTTTTGTTCTTAGTAATTGATGTTGCATACAGACTGCTTGAGGGTCCATATCAAACATACTCACGGATTCATGTTCGTTTTATCATTTGTAGAGAACAGTCCAG
>oPt-13800_A3_378
AGTCTACCCAAGAAGTTGATCATCCGGAAGGTAATACTCACGACAAATATGGTGAGAGCTCTAGTCCATGCACATAGGGGCATGTATCTATGGCTCATCAAGGGCATGTGGTTGTTGGAGGTGCCATGGTGGCGCCGAGGAATTATAGTGTGTAGCACCATGGTTATGGTTGAAAAGCTAACATGCTACGCTTGAGTTTTCAGTAACACCACATTCCTGTTGGCACAAATGCAAGGATCATATGGCCAGCTTGTCGGTCAAATGCAGTGGCTAAGAATGGAACAGCTTCACAACGAGCTGAGGAAATGAGCCCTGGAAAGCTCTGAGCAAGAGAACACAAGTCCCACCGCTGTCCAGGAGGCAGGAAATGATGGGACATATGTCAAACTTGTGGGATCTTGACAGCATAATTTCCCACTAGATCCTGGTCTCAGCGTTCCAACGGA
>oPt-13808_A3_36
ATACCTAGCTAACAGACTGACAGAGTGATGTATGTATCTTTTTTACTTCATTTCTATCCGCAACATTTTCTAATCGTACACGTAATTTATCTTCAGCACTTTGTACATGGCAAGAACTCGCTCACAGATTTTTCTACCTAGTGAGTGAAATCTGCACGCTTTGTACATGGCATCAGTACCTTTTTCCATTTCAAGAACAGTTATGTTGACTTCACGGTTGGAGATCTCTCTGGGCAACCCAACCTGGCAGCTATGCCGACGATTTCATATACTACCTCCTTTTCAAAATACGATGTCGCAGATTTCTCAAGATTTAAACGAATTTAGACACTATTTAGTATATAGATTTAAATTTTGATAAACCTATGACATATATAGATTCAAATTTTGATAAACCTACGGTATCTATTTTGAGACGGGGGGAGTACTACAATAATTTTCTATTTCCACCGAAGTAGACTGAAATGAGTGGCAGAGTGATGTATGTAAGC
>oPt-13813_M
AAGGTGCAAAGAAAACAACCTGCGGTAGAAAAATCCCCCTTTTTTGCCCTAATCCATTGTCTCTACTTCACCGGATTCCATGCCGCCGCCATCATCGTTCCGTCGTCACCGCGTGGCCACTTCCTCACCACTGATTTTGGCTACAATAGTGTCTAGCGAGCAA
>oPt-13813_T_A3_284
GACTAGAATAATGTTTCTAGAAATTAAGATTATAGTCCTTCTTTTAAACAGGGTTATAATCATTACGAGATATGAAGTATACTTCTTCACTATTTGATTCTGGAATAGCTCTTACCTGGGGTTTCTTACCTTTGATAGCTAATATGAGCTTATCCAGCTTAGCATTGAGTTCTTCATTTTCTTGAGGTGTGTGGAGTTCACCTTCTTTGTGTTTGATCTTTCCACATGCCATTGGGCATGGTTGTCTTGCATATTGTCTAGCAGCTGTTTTGCTTTGGTAATTTGTTTGTCCATAAATTTACCTCCAG
>oPt-13814
GCACGACGAAGAAAGACCGTTACCTTTGTGTGTGCGATTGTGCTTTGCAAATCCTTTAATTTGGGGCCACTGCCTCACTGGCGTTAGTTAGATCACGATATACTAGCGTGCGCATGCGTGCTTCATTTAGACGCGAGACAATGCACACTGGCCTACAACTCAGGGAATAGGTCCTTGAAAACTTACTTTCACCAAGTCAATCAAACTCGCTCTCCTAAACATGAAACTTCACCTTTGCCTCTACTTAGGGCTTGTTTGGATGTACCGGGATTTTTATCCCGGGGAATCAAATCCCGACCGGGAATCAACGAAAACAGTTCAAATCATCGGATTTTTATTCCCCACCTCCCTACTAATGGATTTATTTTCCTGGGAAAAGGCTGGGATTCCCTCCTACCAAACAAGCCCTTATGGGGCGCAAATTCCATGGCTCCTACTCTAAGTCGTCAACCGATAAGATTTGGTTTACGTATATAGACATAACTTAAATGTAAACTTTTCTCCTGGCTTATGCTCCACGGAAGAATCCTAATTAAGCATTGACAAGCTCATGGTCCTCGCGACCTGGTTCCCAAGCTTAGCCCGATAAT
>oPt-13816_A3_129
AATGATGGAATGAACAGCCGGCTTGGAATGCGCTTTCTTGATTCATCTTGTATCCCTCCTCTTTCCCCCCATATATATAGAAGGAAGTTCTGTGGCCACTAATACAACCACTCAATGACTTCAGTTGTCTATGTGAAGGGTAGAAAATATTACACAATGTGCTGGTAATTTCGGAACTGACTGATTGTGGTCCTAGTCATCATCAACAGCCCACCAGGTACACAAAATGATATCCTGTCGGTTCACACCAGTTTTGTCCATCATCTTCTAGTCCTAATGTGGTTATGAATTTATTTGTGGCCGCAAGTTACTAATATATTCCGTATGACCTACCTTTAGACGTTGTCCTTGCCGTGAGTTTAGCCCACATCTGGATGATCTCCCTGTTTATGACTTGGGTGGTGTCCTTGTTCTGCT
>oPt-13837_A3_408
CTCTTCCTCATCCAGCAAGCCACAGACAACCAACGGCTGAAATCAGTGGTCATGTGAAACTACAATGTTCACAGGACAAGATTTGGCAGCATGACTATTAGCAGCTTGGGGGTGGTGGGATAGATCCAAATTGAACACCAGGAGTAAGAGGA
>oPt-1385_A3_448
TACCCTCTGGATGAAGGGGAGGCGGATCAGCGCACCAGTTCTCTTGTCATACTTCTTGAGAATTTTAACCAATCCTGAAAAGAAGTAGCATATAGCATGAATATAGCTGGTAATTTCTGATCGCTATGAGAATTTTTGAACATGTGGACCTGCATTTTCTTTTCACATGATTAATGGGCATGATAGGTAAATAGTTTTCATCTAACAGAATAGATCTGCGTTTTAGTAGTAGTTCAATCAGAATATGTTGAGGGCCTTAGAACCAAAACGCTAGCTGCAACTTCTATATATACATGCAGGGTTACACAAGATCTTTACAGATTAAATCATTTTTTATCTAACTTACATGAATAACTATACATTAACATGTCAGGGGAAAAAACACTGAAGAAGTGCAAATGCTTTAGAACTTGCATCAGCACAAAAGAAATACTAGCTAGGACCAGTCGGCAACTTGCTCCATAGCTACAACCACCAAAAATCTAAGGCCACTTTGAGAGTGTAGATTTTGAAAAGGGTAATACGGAGTACTATCAAGTAGACCACCTATTATTGCATCTGAAACACGAAAAACATGGGGAGCCTGCTGAGACGATGTGCTTATGG
>oPt-13852
CAGTCCCAACCTGAGCCAAGAATCCAGCTCCTGAGCCCCTGACAGCACCTGTCTGGTCCCGTGCGACGAAACCCCAGCCTCCAGTACCAAATTCCTCAGAGAAAGCCCCATCGGTGTTAATTTTGATCACATCACCCATGGGCGGTGTCCACATAATCTGCTTTGGAGAGCTGCTAATAGCCAGGGAATTGGGTTGATTCTTTTTGCAGTACAACAAAGATTCAGCAGCCCAGTACTTAGCCTGCCTAACCATAGCCTCTGCCGACAACTTCTTTCCTTCTACATTTAATTTGTTCCTTGCATCCCAGCAGCGCCAAAGCATACAGCAAACCAGAACTTTGTCTGCTTCTTGCAGACCAAGAATTTCATGCACTACTGATTCGGCATTGCTGTACGCACTCAAGCGATCACAGAAATCCTCCAACCCCAGTAAACTCCATACTCTTCTGACTTCCTTGCATTTGAGAAATAGGTGGGCACCATCTTCATTTAGTCTC
>oPt-13859
CTAATCACTCATGTAACTGTATATTCAGAAAGTTTTGTTTGAGCAGTGAGTTATTATGTGCCCACCTGTCGCCACTTTTAACAAACAAAAATCCTGATTTAGGAAAGTAGAAATAGTTACATCATCTTTTTTGCATTTATAATTTTATATGCTGGATTCCTGAAATGTTGTTGGTGTCCAGATATGCAGGGAGAAGGATAAGAATCCCCAGCTCTGGGAAGATGTTCCTCACATTGATGGGTAAATGTTTCTTCATAACCAGCAATATAGCCTGGTGCCCTTTATAGTGATTATATTTTAGAAGCTTGGAATGCCTTCTACTGTATATGCTTGTTGGTTCCATCAACTTGCCAGGCCCCTGTTTTGCATGATATTTGGACAATATATTGCAGTATGACAGAGATCTTAACAAATTTTGTGAACTTGTAGGACCCTTATTGTTAATATCGGTGATTTGCTAGAAAGGTGGACGAATTGTATTTTCAGGTACTGTCATTTCTTACTGCAACTGATCAATTCTGTGGTTGTGTCAAAGCCATCATGT
>oPt-13860
AAGTTATATCACAATGACCCAAACCCACATCATATAGTAGTATGGCCCAATACCCATTGAGGTACACCAAACAGGATCACTGGTTGTATTAAGATAAACAGAGGTATAAAAAAACAGAGTGTTTAGTACAAAAAACTACATCCTAGGATGTATTGCCGCCCAATGTGCCCCATGGAGGTATTCCAAAAGGATTGCTGTATATGTATTTAATTCAGTAGTGGATGTAATAAGACAGGCCATTAGGCATAAAAACTACATCACGTTGGATAAAATCTAGGTGATCAGAAACCAAAGACTTCAGATTCACATAGTCACTTTTTGCAGATTTTGGCAAGAGACTTGCAGGATGTACATATGAATCAGAAGTATCATGTATACACAGCGATGCAAAATTGAAAATTTTGACGGAACAAATTCTGCTATGTTAGTTGCAAGCACCAACTGCTGTAAAAATACAGAGAAGAGGAACGCTTCACTCAGTGGTTCATAGCACTCACCTTTGTGCGCGCCCGGAAGCATCCGTCCCCGGCGAGGCGGCGGACGGCACATGCATCTCCGCATTTTGGCCCTCCCGCGGTCATGTTAGCATCCGTGGGCCCACCTGCCCGCGGGGGGGATGATGACACGGAGAAGGTCTGGCCAGGTATGGCGTCGCCGCCGG
>oPt-13862
TTGAGAAGAGCAGTTCTACTTCTTCTGTATCTGCAAATGTGATGAAAGTCCCGCAAGACAATCTATCTGCTACTGACTTGCCTTCCAGTGTAAAAGTTGGCAGCATCATGTCAGGAAGATTGTCTACCCCAGAGGCAGTGATTGTTGTAAATACTGGAAGTCATGGAAAGAGTATGCTTTTCTCCCAGAGATCATCTTATCAACAGATACTATCTTTGGAGAAAGGAGGAATGCAGGTTGTGGAACGAGACGTTGATCTTCCTGTGGACCTAATACTCAGTG
>oPt-13864_M
CTGCGCCCGATGGAACAAGGAAAATCTGGGAACTTGTCTGGAAATCGGACTTTCCTCCCAAAGTGCAGCATTTTGCATGACGGTTGGCCACCGACTCACTTT
>oPt-13864_T
GTGGAGGAGTGATAGGCCTCGTATGCTTATTGACCGGTGCTTGTGGCTT
>oPt-13868_A3_399
AGGATGATCCAAGCCACAACCGTAATGTTATGTACAGACCCACAGAAATGGCCATCATTGGGGCCTGTTGGCACCCCTATTCGCTGGAACTGCTCATGACACTCCTCACGATTGTTTGTTTGCTAGGCGTGTGCATGTTACCTGTATCTGCGTTTGTCATCTATAGTGTTGGTGTACCTACAATTTGCTAAATTCTTACTGTTCGTACGTACTTGGTACCTTTGTTCAATTGAATCGGCAAGAATCACATTTTCCCTGACTGTTGTGTGTATGCTGATCCCAATTATGTTATTCAATATCTATCTGTTCCAAATTATCTGCCCCTGGTGATATTCTAGTACGTGCATT
>oPt-13870_A3_313
CTGGTCTTTGGTCTTCGGGCACACCTCCTCTCTATATTCCTTCCACGAAACAGAGAGGGCAAGTGCACAGGATGAACAACTGGACTTCAGAGTCACACCCTTTCATACTAACTGACCGAAAAAAAATTTGGTAAGAAACTGAATTTTTTTGCTGCGACGCCATAAAAGCAGAGCAGCAGCCGTTTCAGGCTATGGAGTCTACTCACGGCTTCGTCAAATAAATGATGTGGATTGGGCCAGCACAGACAGGTGTGGGTCCAGCACATCACAGCATACTGGAGGTGATATTTTGCACCTTTTCACCAGATTGCGAAAGGGTGTGACATCAAATTAGTGTATGAAACTTGCACAGACATCCAGGACAGTGTTCTAAATGAGGAAAGAAAGATCATGATCTTTCTACCAAGCTTCCTGCTAATACTAGTCCATTCCCTCTCGGCTCCTCCTTCTGCCGACCTTCCTTCTACTAGTAATATCCCTCTCATTGACTAAAAACGTCAAGAATAAAGAATATGCAAAACAATTCTTTGATGTGGAAGTTCATCAGTATTATTCTTCAACTCAGAACATTCAAGTCACAACAGGTGTGAAC
>oPt-13872
TTCAGCGAGGTAAACAACAATACAACTCATTATCAAAGCATTTTCCGATTAATCTCTCAAAATAATCATTTGCCAATTGGCTTTTATAATGCTATGTTCCTCTGCCGATGGTGCTAACTTCTAGTGTTGCCTGAAGAACCACAAGGCTAAGGCTGAACACTACCGTCAAAATTCATGAAGCTGTTGTTGTTGATAATCTCGGTTGGCTTCCATACCTTGACAACGATGATTCCGTCTCAATAGTTGTAGACTTTGGATTTGTACTCTGTTTAAAGTGGCATTTTGGAAACATAACTGGAAGTACAAACCTTACCGGGAAGAATACCGTACTGTCACATCGGCTGGTTTATTCTTTAGCAAAATGAAAAAAAAAAGATAGAAACTAAAGAAGGTGCACACTGTTTAAACAGAAGCACACATAACTTGGCAGGAAACAAAAAGAAGCAAACATTCAGATAAAAAAGATTTTCTGAAGATCCAACATATATTAGCTTTCCAGCATCGCCAACAGAAACAGAACAAGCTTCCAGAACGTCCCATTACCAAACATCATAATACACACACAGTTCAGTATAATTTATCACTGAATTTCTGACGGAACGTTTTGCCAAACATAGCATAACAGAATCAATCACAGCATAAGTGATGGATCTGGTCCGTTACAGTCAATTTGGAGATGATTATCCCATCTCCCAGATGCACGATGGCAAAAGCAGAGCACTTGTGCACGGGGTAGCAACTCGTAGTGAACAACAGCAGCATTATAATTATGCAACTCCGGATCTATCTTCTCGGCTCCTTCCCAA
>oPt-13879_A3_462
AGGGACGTTGAGGAGTATGGTCCGTTCGTTGCACATGTAGACTGCTAAATTTAAATGATAGTATAAGGCCACTAACCTTTCGGAAAAACAAAAACAAAAACAAAAACCTAAAAATCTGCTACCGTACGTAGACTATTGCTGAGTGCTGAGGTTAATCTCCATAAGTAACCAGATGCAATTTATTCATGGAAAGAAATAGACCCTGACGCAAGCAGCGCTCCTGCAATTTGAAAGTCATAGGTCAACAACGACAGAAAGAACAAAAACAAAAAAAATAGGGAAGCACACATGTAGATTGCTCAATTTCAAGGAGACCAGGTACTCACCACGCATGCTGCTTTGCTTCAGATAAAAGGCGAAGCATTGAGGACATAACCCTCCAGTGTTGGAAAGAAGTCATGTGAAACAAGACTTTGTTGGAGCAGAAAGGGAGTAAGACCGAGGGTTTCACCATGAAAAGTGGCGACCATCTTGCCATGGACGTCTAACTGAATTAGCGAGTCGCCGAATTTTGCTAGCACAGACACATGCTGCTGGCCACCACCACCACCACCCGAAGATGAAGATGGAACGACCACACTCCAGTCAAATCTGAAGTCTCCAAA
>oPt-13894
AGCTTTGAGGGGCTGGATTTTATGGTGCGGTATTGAATGATGCTGGTTGGGACGCAAGGAGCACCACCATAATGGAGGCCTAAGTGATATCCTCTCTTCCCCCGGGCTGGATCCTTCGTTATACTCCACCTCCAGGAGCAATGAAGGCTGGTGAGCATTGACCACGAATTGTCCCCTTTGAAGAAGAAATAGAGCTTGGACGAGCGGCACACTCCACCTCGGAAATGACAGTAGCGGCATTGAAGGCCGGGGAACCCACCACGAACTTGAGGCATGGCCTTGGGGCGCCATTAATGACGCATACATGGGGAGGTATTGCAACCATCTGGAAAGAAACAAATCGTACCTTGCGAGAGCACCCCTCAGACTAGCCCCAACGGGGGTATCATAGGTAATCATGCGTGCCATGTTGGCAAAATTCTGACGTGACATCCTAATTAATGATGAAAGAGGTTGTGTTGGTATCATAGGTAGATACCGTATCATAGCACGTAGTACTAGAAAAACTAATCTCAAATGAATCTTGTACACAATTTTGCATTGAGATTCTACAAAACAATAAATACACTAAGACTATGGTACTACTACATGATACTATGCATTGTGGAGGTGGTATCATATACTAGTATCATATGCGTGATACTACTATATGATACTTCCCATTGTGACTAGTCTCAGTCA
>oPt-13897_A3_389
CCAACAACCTTCACACATCAAACGATGACCATCTCTTATAAATGAGCAGATGCACCACCTCTTATAAACTTCTGTTGTAGCTATTTCCCTCAATTTGCTAGGGAGTGAAGATAGATTATATTCGGGAGAGATAGTGATAACTAATGAACAAAGCATGGAAGTGGACCGTGCTATGCAGTATGCACCATATGTTAGAAATGAGAGGAATCTGGAAAAGCATCCATCGGTGCACACCACCTTACAGTATTGCTTTAGTCACAGTAGTTCCCTCAATGAATAGGGGACAAGCGTAATTTGCAAGGTTTTGCTGATCATGATGCGAGGCGAGGATGTAATTAGGGCCGTTTGTTAGCACTTTGAGATATGGACTTAGCATAGCGATTTAATGAACAGGAGTCAGATCCAGAGTCATTAGTGGAGCCATCCTGTTGGTTCTGCCTGGGTGACAGGGTGAGGGATACAGTGAAAGGAAATACATTTCAGACATTTCAGTACAGGTGGCTCGGCTGTGACCAAGAGGCCAACATTACGGTGTCATCAAAGCTAATAAACTATCC
>oPt-17860
AAAGTCCTTTCTTTTACAAGGTAATTCTAATTTATGCATGAAATGAGCTCATTGCGTACTTCAGTGTATTGTATGAAGCTAACAATGTCATAACATTCACCTTGTTGGTTTGTCTCAAATGGTGTACTTTATTTGTGCTGTCAAGTTGATTGTCTATGCCCCACAATTTTTAATTGTTTGTTCGTCATCTTCATTAATAAGGATAATATGCCTTGGTTATTTTCAGTTAGCAGCAGTTACATTACAATCGCTACCATGGTTGGAGTTACGACGGGGCTAGAGGGCAGCGGTATCAAGTGGCTGCTGTCAGTGCTGAAGGTGTTGTTGCTGATAATGCGGGTGCTGTTATGGTCGCCGAGACTGATAATGTTGAGCACATCTCCTGTGATGCAGCGGCAGCTTTGTGTTTTGTAC
>oPt-17861_A3_447
CAAGATGTGTTTCTCTTATCTATCCCCTAGCTAGCTAGCTATCTTAGAAGAGAAGATCATGCAATTGTTTTTGGATTGCACGTTTTAATGAAATCTTGAACGAATAGAACCTTATAGGAAAAACTACCTATGGGGGTGCTTTGCAACAGAGTAATGAGTGGTGGGGATATTATGAAATTCTAATGGAATGGCTCAGTCTTAGGACTTTGGAGGATCATAACGTGGGTTTGGACGTAGTAGAAAATTTCAGTTATGTATTGCATGGATCTTCTATCCCTCGCGTTTCATATATGAAGTACTCCCCTTATTTTGCGTATTTTTACTTTTTCTGAAACAATTCTGGAATCGTGTGTTCCAAAGAAACTAAACGTAAAATTTCCTTTGGATGCTATACCGGGGTAGGCAGGTGCTTGGGCACGTGGCTTCCATTCCTAAGGAAACCCATCAGGTTTTCTAAAACGAGTGCCAGTACGTTTAGCTGACAGTGTCATGTTTACTTGCT
>oPt-17862
CGAGGGCCTCGGCCCAATACGAGGGTGGCATGTGTGCTTGGAAGAGAAGAGTGCGGGTGATGTCATTGAGAGTACGCAAGGCGCGCTCAGCTTTTCCGTTTTGAGGGGAAGTATAGGGACATAACATGCGAAGGTGGGTTCCGTTGCGAGCTAAGAACTCAACTAAGGTGGAGTTAATGAACTCAGTGCCGTCGTCGGTTTGTACAGAAACAACAGAAAGGTTAAAGTGGGTGCGGACATAAGCAACGAAATTAATGAGGACATCGCAAGTGTCAGATTTTCGGTGTAGAGGAAAGGTCCATATAAAGTGGGAAAAATCATCTACAATGATAGGATAATACTTTAAACCAGAATTGCTTGCAATTGGGGAGGTCCATAAATCACAATGAATCAACTCAAAGGGAATACTGTAAATTGTTTGAGACCTAGAAAACGGTAGACGTACGTGCTTGCCAAGTTGACACGCATGACACACCATAGTAGCTTTATTACATGGAATAGCAAAATCTTTAGCTAAATGTGACATAGCGTCACGACCAGAATGTCCTAAGCGGCGGTGACACAGCTCGGTGGAGGTGGTGGAGGCGACGAGTCCAAAAGGCGATGGAGATCTGGTGCTTGTGGAGAACTCATAGAGAGGACCGGGACTA
>oPt-17866_A3_333
GATGGATGTCGCAGTTAGTACGACGGCGAGAAGATCGGAGGACTCAGACGAGTAAGAGCTGCAAACATGGTGTCAGACTGCCGGAGGTGTCAGCCGTGCGCCGAGCCACCGAGTATGATCATACCAGATTAATTAGTTAAGTTAGATCTTCCGAGTTTTTTCCCACCACAAGACTCCTAGTAAGTTGGGACTCGCCTGATCTACGGAAGAAGATAAGCTGGAAATCCCAAATCTATATATCTAGTAGGCAAACAAAATGACTAAGTTACCCTTGTAGATGGATGGCTAGATATTATTGGTACTCCCACGGCGTTTATGGAGTACCAGGGTACCGTAAAAATCCTCTACTTCAGAAGACGTCATCTCTCCTTGTGGCGCCGAAATATAAATAGCTTCCAGTGCGATGTGATGCACCGCATTCCCCATCTCTATGGCATCATCAAAAAATCATCACACATGGATTCGCTCTGGAACATGTATTTATCCCCTGATGTACTGCT
>oPt-17867_A3_418
CCCTTCCTTGCATGCCATTTCAGCTTCAAAAGGAGAAGCACAAGACGGAAGAAAGCGGCATGCAGTGAAGATTGGATTTCCGGACTCATGCAGTGAAGATCAGGAGCCTTCACTCTGGCGCAACAATGTGGAGCTTGAGCCAACTCCACCAAAGGTTGCTTTCCTTTAATAACAGCCTCAACTGGAAGATCTTTAATGTTCCTCCAGGTTCTCAAACCTCAACCGATGGCAAATGTTTTTAATGGGTTATCTCATTCCTTGCAAACCAAACACGCCGCACAACCAACAGAATGTTGTCAATCATGTGAACTGATGCTTGTAGTAAAATTTCCTGAAACCACGTTGGAGACTGAATATAAAAATTAGATGCTGATGGTAAACTCCAACATTGGCCCATCTCCTCCCAAAGCATACGAGCATGGTTGCAAGTAAAAAGCGCATGTTCCACTGGTTCTGACTCCACGCCACAGATATTGTATAAACCAGTTACCCTTTTTTTTAGGACGTTCTACTTGTGATCCAGTCCGAGGTTGCGAGAAATGTTAAGCTCTTTGGGCTATAGACCCAACCCACGACTAGCCCACAGTTATGTGCATGTACAGAAATGAAGAAAGCCTGCTGCCCGTAAGCCCACTCGCCAGAC
>oPt-17873
CAACCATTGGAGCCATCTTGAGGATAGACATGGATGGAAGTCTAAATGTCAAGGTTTCCGGCAGAAAAAGCTTGTGGAAGGTCGCCCCGGGTGATGCGGAGAGGCTCTCAGCTTTTGAAGTTGGAGACTGGGTGCGCTTGAAACCTAGCATTGGTAGTAGACCTACTTATGATTGGAACAGTGTTGGGAAAATAAACATAGCAGTGGTCCATAGTATTCAGGACTCTGGTTACTTGGAGTTGGCAGGTTGTTTCAGGAAAGGGAAATGGTTAACTCATAACACAGACATTGAGAAAGTACAACCCTTTAAGATTGGTCTTCATGTTCATTTCCGTGCTGGAATTTCAGAGCCCAGATGGGGATGGAGAGATGCAAAACCTGATTCTAGAGGCATAATTGCAGGTGTCCATGCCGACGGAGAACTAAGAGTTGCCTTCTTTGGTGTGCCTGGGTTGTGGAGAGGTGATC
>oPt-17880
CCCTTGAGGGCGAATTCGTGTAATCTAGAGTTAGTCTGTTAACCAGACTGGAAATAACAGACGCCAGGTGCAGGGTCATTTCCGAACGTGCCAGTCACATCTAGAGCCCCTCTGGTTTTGACGCGGGGCGGAGTGTTGAGTACAACTAACACACTTCAAGATTACAGCTGCGACGATGTTGTTAGTGTTGCGGAACTTGGTTAATAAGGAAAGTAAAAAAGTATGAACAATTGAAAACATTAGCTCCTCTGTTGATTCAGATAATGCAGAAGTTGACTCATGATGCCAGCCCAGGCGATTCATGGGCACACAACATGATTGCTTAATACTACGTAGTACTCCCTCCTTTTCAAAATATAAGATGTTTTAGCTTTTGTGAAATGAATTTATCTAGACACCTTCTAGTGTGTAGGTTCGGAGTACATACCTCAAGGAGTGTACGAAGAAATTAATCAACACAAATCATGTTTTTTGACTATAACTAGCAGATGTTCTGCCTATATTTAATAATTATAGAAGGGTAATAAACAAGTATAAGTCCTGAGCCAAAGATAGGAAAAAGAGACGGAGCAAAAGGGGAAAAAAAGCAATCGGGACAACACATAAACAGTCCGGCTGCAAAACTTGAAGAAACTCCTCCCTCGCCAGACTTATGACAGAAAGGTTTTGCCTTCAAAGATCCTTTGGTTCCTTTCCTTCCACAGATGCCAAGCCACAGAAATTTCTCGCTTTGCTTTCTCTTTGTCACTTCCAATCCCCGACCCAACTTGCTCCACCAGCCAAGAATGGAGCTGGAGTTTGAGGTGATGGAAGACAGACACGGCTGCCACGATCTGGTGGGGGCTCCATAAACAATG
>oPt-17885_A3_130
TGCAGCGACGGGACTTCACGAGCCTAGTCGGGCTTGGTCCAACGAACGGTTGCTGGTGCACGTTACATGCGCATACTATTGTTTCTCATAATGAGAGGATGAAATTAGTCATTAGCTCGCTGGAAGTCAACTTGCGCGCGCGCTGTTAGCATGATGCAACTCACTCACGGAAGCCTTACTAATTTAGTTGAATGACATGCCTTAGCTTTGGTGCCTATAAATATGGAGTCATCTCCTTCACCTCATGGGACACCAGGCAACAAGAAGCTTCCTCACAACAGATCAACCACTGCACCAATGGCATCTTCGTCAGCTCTTAAGGTTGCTGCCGTGGTCTCCTTCCTTGTGGTGGTCGTCCTTAGCGCTGGTCATCAGGCAGCGGCGCAAGGCATCTC
>oPt-1789_A3_432
AGCTACCAAAGTGCTCGTTAGAGACTGATCATGTGGAACGAGACTGGTCCTTTTTAACCGGTTCAAACAGCTTCACACCGCAATATAACAAATTAAATTCGGCACAAATACAAATTGGCATATAATTCTACTAAGGGCATTAATATAAATAGAAGAGCGTTGTCAATCGTTGTATGAGCCAGCTAAACGAACCGAGAAAGATTGAATAAAGATAGCCCACGCCAGAACCTAGACTACATGGGACGCTCCACCCCTGGCCCAACCGTGCGGAACGACAACAATTGGACGCCTGGGCGCCAGGGAGAAGGAGGACCCGACGCTCCACGTACCATCGGTTATGTTCTGTAGCCTAAGTGGGACCGAGCCTTACACGGATCAACGCGCCGGTAGGAACGACGGCGTCCTGTAATTGGGGCCATCATTTTCAGACCCACTTGGCTCTATTGGTACAAACGGGCCAGTTATTTCTCGCATACCATCGGTTATGTT
>oPt-17896_A3_465
AAAAGTCAAGCTACATCTGACATCTCTATCTTTTATATGTCTTGGCCGGTGGAATAGCATAATAAGTATACTGTCTACATATATTATAGTTTATATCTGAAGTGCGGACCAATTGTCTAGGAGACAATACCTCTCTGGTCGGCACTAACCCACAAATTTGCAAGCGCTAATTAATTAGCAATCTCCAGATCGTGACAGACACCGCTGGCGGGCTTTGGTAAAACTTTGCACACATCTCTAGAGGAAACTAATGATGCTTTTCAGAGAGAAATTATACATGGAGTAACACCCGCGTTCCTACCACTCTAATCGTTGAAATATGCTTCAAGGACAATCTAGTCTATATATGCAAGTGACAACAGCCTAGCCA
>oPt-17901
GACATCCACGACCACGATAAACAACAGTAACGACAGTGGATGCCCTTGTCGTAAACCTTCTTA
>oPt-17903_A3_41
GTTTACGATGGTCCTGTTGTTGTAAGTGTTGTGGAGCAGGATGGTGGCGGCGAGCTCCGGCACATAGTGGCCGGCGAATCTCTCACCGGAGATGTAGAAGGCACGGTCCGTGTACTCCGGGAACCTCTCAAGCCATTTCACCAGAAAAACGTAAGCGTCATCAGCCGTTCTCTCGTCTCCGCTGAGATCATAGTCGGTGGTCGTGTTGGAGTAGGAAAATCCCACACCGGCGGGCGACTCCAGGAAGATCACGTTGGCAACTGCCATTATTTCCATAACCAAAGTATTAGAGTTTTGTCCTATGATAGTATATGCAACCTGCCAAGGGAAATATAAGGGAAACAATTATCCGAGTAGAAGCCATAGGTTACCGTTGTTCCAGGCGTTCATGTTCCTAATGAGCGTTTTGTTGTCTTGGGAGACGCGGAACGGTCCGAGTTCCTGCATTGCCCCGTAGCCGAGCGACGAGCATCCTGGCCCTGTGGATGTGCATACATATGGAGTGTGAGCAATTAATATGGAGATTAACTCCTAAGAAATCCTGGAGAAATTTCTACAGAAGATGTCGGATTATCAGTTTATAAATTCTAACCTCCGTTGAGCCATAGGACGAGTGGCTTTT
>oPt-17917_A3_99
CAGTGTGGTAACCTGCTCCGTGGATTATATGTCATCATTGTAGATGGCAATGGGGGAGATACGTGTCTGCTTTCTGTTAGGATTTGGTTGCAGGGTAAAGGCGTGGGAGATTGTCATGTTGTTAGCGGCAGAACTTTTATCTAAGTTGCGCTTGCAGTTTTGTCGCTGAGAGTTGCTAATGTCAACAAATGTGTCTCAGTGGTAGAAAGCTTGGTGATGCCAAATGTGGCTAAAACAGGGTGTGAATGGATCCTTTACCAGAGAAAGCTGGTGCTATCAAATGCGTGGAAGATTGGTTAGGTTTCTGGCGGTAGTATGCGAGCTCTAATCTAACTTCTGCTTGCGCTCTCGTCACTGATAGTCGCTAATCCTGACAGGGTCTCAGTGGTAAAAGACTGATGATGTGAAATGTGGCAATCCAGAGAAATAGTCCTACTTAGTACAATGCTTTCCAAGTTGATTTGACTTGATCCTTTTACACAAGTTCCTCTGTATTTGTAA
>oPt-17923
CATCCGTTCGCAGCTGCACGTATCGCGGCGCGTCCTAGCTGGCATGTCTGACCCGTGCCCACCACGTCGGATCCTTAGCTGGCATTGGTTGGTCCGTGCGCTGCTGGTTGCCGTTCGGTTTAAATCGTAGGGGTGGTTTTGTCATGACGTGGGCCGGTTGCTTCGGACAGAAACCGTTCGTAATTTATGGGTAGTGCGCGACGTGTTCATTTAAGTTTTCCAAACCTATCAGGGCATGAGCATTGGTTTAGACGGCAGCTGTCTATAATAGGTATCCACATTATGTACAGACAATACTTTAGACTACTCATACAACTGGGTGTCTTTTCACCTGTCTACATAAGCCCACAATTGCATGCAACAGTTTCAACTTTATCCCCACCCGCACTCCTACCAGTTTTTGCTTGGGGCCACTATTACCGACCGTGTATACGTACAATAGCAGAAGGGCCGTCGGTAGCTAGCGATTTTCCCGGGAATAGCCCGT
>oPt-17941_A3_26
GAGTAAGCAGTAAATATCCGCTATTTCTCCTGCACAAAACAGACTGCCTCAGGGACTCAAAAAATGCAAGGGGTACATAGCATTCCCCGACACGCTTGGCAAGTTTTTGTGATTTACATATTTGGGAAATGATGCGCAATTACTCTAGCGTGTCAGCCAGAGTCATCAGGAAAAAGATGAAGAATTTGTGCAAACTGATTCAAAAGGAGACAGAAACTGAAAATGATATCAGGCATGGAAAACTCATTTAAGAAGCATCCATCAACTGTTGTTTCAAAGGAGTTAACCTGCAAAGCTCAGTAGCTTCAGCAAGTCGTGTTCAGGAAACAGGTTGTCCGCACAATGCTTGAAATACATAAACTCTCCTTCAAAATTTAGAGAGAATTACAGGTTCATTTTGACGGATCCCCATGTCCATGGTACAAGGCACAATAATCATTTTTCCCAATGCCACACCGCAGCTAAAATAATTTGGCCAGGTTGCATGAGTAAATGGTTTTGGGTATCAAATTTTTATGTGAGTGTACCGATGCAACTCCAAAGAAAAATGCAAGTATCATCCTTTACTACTGAGCACAGTAATGCAGCAAGATTACGAGTTCAAATGAAGGCTGTGAAAAATGTTTAGTCCTATTTTTATGAGTGAGCCTTATACTTGAGGATCCTCTTATTTTGCTCAGGCACAAACCACATTCAGGGGAGAAGAACAACTGATATTTCCCCTCCATCACACCAAACACATGTTAGAGGAACTATAATTGGGAGGATAACCATAGGCACCGAACTTGTAATG
>oPt-17945_A3_435
GGTATTCGCAACACCCTACAACGTACCCTCCAGCTGGTTATCCCGGTCATGGGCCACCAATGCCAGTTCCTCCCTATGGTATTTAAGCTTTTGTTATATTGTATTTGCACTATATTTTCATAATTTGTTGATCCTTTATCCGCTGCTTCAAAACATATATGTCCAAATTTAATAGTAATTTTTTCACAGTAAAGAAAATGAACGGGTATTTAGATTTATTCTACTGCATTTGTGCAATGATGATGGCGACTAAAAACAATCAAAAGAAAAAAGATGGTCATGGACTCATGGTGCAATACTTCACTAATTCTTGTCCCAAACTATTTTATTCAGGTCACGCTGCTATGTACGGAGGCGGCCATGGTGTAGGCGGGATGGTTGCCGGTGGGGCAGTAGCTGGAG
>oPt-17948_M_A3_77
CACCCGTCTTCAATATATTAGTCAGCTGCTGATTCCTGAAAGAAATAACGTTCATGACTATTGGATGACTTGGTGGCCACGCTCTTTTGATTGTGGCCCCGTGTGCTTGTTCCGGCACATCACCTTTTTCCTTTTCCAGACGTTTTTTTGACTGACCGGTGTTATTGGTGTGTAACTAGATGTTTAGAGAGAGGACAAATCTGACAAAACAAGTGTTACACCGCCGGAACCACTTCTGCATTAATTATTTTTATTATATACAACTTTAAGTGTAGGAAGTGAATATAATTTGTACTATTCGCAAAAAAAATTAAAGCTCGCATGTTAATTGACCGCCTCAATGCGGCTCTCTTAGGCACGTGCTGCCCCAATGCTTCCACCATTGTACAAAAGGGAAGACATCTTCTTTCATTTTATTGATCATAAACCCAAAATCCGAGACCACCATCAGGTGGACCTCATCGTCATCATCTTTCCACATAAGTACCAATTGTTTCTTCATGTCTCTCATTTTTCTCTCTGTTCTCGACTTTCCGTCCAAACACAAATTCTCCCGTA
>oPt-17948_T
GCTTTCACTTTCTTTCTTTCCTTATCGCCGTTCTTAGGTGAGCTTTCTACATACCCCATTCTTG
>oPt-17954_A3_435
GGTATTCGCAACACCCTACAACGTACCCTCCAGCTGGTTATCCCGGTCATGGGCCACCAATGCCAGTTCCTCCCTATGGTATTTAAGCTTTTGTTATATTGTATTTGCACTATATTTTCATAATTTGTTGATCCTTTATCCGCTGCTTCAAAACATATATGTCCAAATTTAATAGTAATTTTTTCACAGTAAAGAAAATGAACGGGTATTTAGATTTATTCTACTGCATTTGTGCAATGATGATGGCGACTAAAAACAATCAAAAGAAAAAAGATGGTCATGGACTCATGGTGCAATACTTCACTAATTCTTGTCCCAAACTATTTTATTCAGGTCACGCTGCTATGTACGGAGGCGGCCATGGTGTAGGCGGGATGGTTGCCGGTGGGGCAGTAGCTGGAG
>oPt-17962_A3_245
TGTGTCCTTTAGCTGCAACCGGTGATGTTGTGCTGCATGCTTTGTCGTATCTGGAGGTACTCTTGACCCTTTGCCACTTCCTCACCAACTGAGCAAGCCTCTTGGGTTGGATCATGGTCATGTATGTTTTCTTGGTTCCGAGCTATGTTGCTCAGACATGCTAATCCTGTGAATTTGTTGATGAAGTGATGTTGTACTACTAGCTAGCCCATGAATATGTAGGCATATAAATATAACTAATTTGCATTCATAGGGACAAGGCCACACGGGCTCGTTGTGTGCAATGGTGGCTTCCGAAGGAGGCAGTGAGATTCAGATTGATTTTGCTGGGCCATGGCACTGTTGAGGCAAGGATAGTGGACTAGTGGCTGGGTAATCAGATGCATATAAGAGGGCATCGTGCAGCCATCTGGGGTCCAGCCTTTATGGTGCTGTTCCATTCAGTTGAGCCTCCTGTATTAAGAGGTTGGAAGATACACGGTATTCATATGCAGCTGTCTACGTGCTTTTGTAGAACCGGGTGATTGCGCTCAGGTGAGGTGAAGGGGTAGCGTCATAGGGGACAAGACATATGATGGTCCAGGAGCCTTCCTGAGTGGTAGATGCAGAGTTCACTTCACTGCTTTCATGTGTGTACTTTGCACTTACAGCTGCAACTGCATGTTAGGTGCTTGTTGGTTCAACAGTGCTTTGATTGCTTCAGCAGTGCTTTGATTG
>oPt-17966_A3_369
ATACAGATACAACATTTAGAATAAAAAGTGTAAAATCACCTAATGCATACCTTTTTTGTTGATTGCAGTATATTTCTGTAGTCTAGATATTCATCAGGCATTGGGCAGGACAATATAGTACTGGGTGTTCCCTGGTGGTGGAAGACATGAAAGTATACGTTTTTTAAGAGTACAAATGTGCACATCAGAATAAGAAATGTTCCTTTGCCAATAATGATTTATGAATACAATCCATAATGATTACTAAAAATGGACCTGTGTGATCTCCTGAACATAAATACACTTCCAGATGAGCCCTTGGTTCACATCATTGTTGTCTTCTCTGGTTGTCTCCAGATGGCCTTTTGAATCATTTGAAGTCTCGGAACCTAAAAGAACCTCTATTGCTTTGTTTATGTAGAGCTTTCCCGTGTAGGCATCAACACAGGGAATAGAGAGATGTGCTATGTACCTGCGAGTGAGGCTGGCTAGTAAGGGAAGCTGCATATGTTAAGGAGATATTGGTAGGGACTAACTTACATTTCAGGAGGGCATACAGATACATTGCTGCTCAACTGAAGCACCCGAAGAGTTGCATCCTGCTGCTGATGTAGTGCTGAAATAGAGGAAATTTTGGTGGCATCAAATAGAAGCTATAACTAGTTCAAGGA
>oPt-17970_A3_457
GCCACAACTTAATTTGTTTGGTGTATGGTGGTTGACTTGGTAGTTGAGACGACGAAGCCAAGTACCCTGAAGATCCCCAAACAACTACGCAACTAAACTAGCATAATGTTTGAAGCAGTAACATAGAAAAACTGAACATGAAGGTAGGAATGTTGCATTATCAGATTAAACCATCATGCTTGCAAGCTTCTACAGGACAATTTGTTACGTGGTCTAACATGACATTCAATATAGCAGAAAAATACTTTACCTTTCACAGCTGAATTATGCCTTTTCAGCTTCCCTGGCAAGCAGCTACCTTGTGATGATGCAACCGTAGCCTGATATGTGGGAGGAAGCCCACTCAAGTGACGCCTGACATTGCTACGGTTCACATTTTCTCCTGCCTGCTTATTCCTCATAGAAAGTTCATCAGCACTTTCTACTCTCTCAGCGCTTGCAGTTGCATTCATCTCTTCTAGTATCTGTCCAACTGCCT
>oPt-17980_A3_215
GAGAGGGCCAAAAGCAACGCCGGGGCAAATTGTGACGACGTGCAACCCGTTATTCTTTCCGTATTCCAAGGCTATCTCTTCAGCTTTGGTCTTAGCAAGACCATACCATATCTGCCAACAAAATAAAATTGACACCAAGTTAGTTATCTACTATATCAGAATTCAGAAGTCTCCAAGAAGAACTAACTAATACCGAAGTTCTTATGTTTTATGACAGTATAAGAAGACGTCCCGGTGAACAATTAATTTATTATGGGTTAAATTGGTAGCTTTCCCTGTTTTGCAGATACTTGAATTATATGTGAGTTAAATTAGATGAAGAGTATGCGATTTAATCGTATAAGAAGAATAGATGATTTTCATCATCTCGTTAGTTAGTTTTGTGCCACATAGACAAAACGAGTCTGCACCTTGAAACACGTAAGAGAGGCCTACCTGAGAGGAGCATAATACGCATGTATCTAATGACTAGGATTAGTGGCTTTGTGCTGACCTCATTTTGG
>oPt-17983_A3_461
CTCGGTGTCGTCAACATTGCTGCATCAAGCGGGAAGATCGTTATGATAGAGCTCAAGAAACTCACCCAGTTACGCGAGCTCGGAGTGTCTGGCATCATCAAGCACAATACCAAAGAGTTTTTGTCTGTAATAATATCAGCTCAGGGTCACTTGGAATCATTATCATTGCGCCTGGACAAGGACAGTAAGGGTTCCTTTGATGACATCTCCCTGCCTTGGGACAAGTTACACAGCCTTAAGTTGTATGGGCTTGGAGACAAGTTGCCGCTATTGAGGAACAAGCTTGCCAAGATCAGAATATTATATCTGGAGATGAACAGTTTAATATAAACTGACGTTCATTTCCTTGGCGAGCTATCAAATCTGTGTATCCTACCACTTGTTGTCAAGCATCCCAGCCTCCGCTTTTATGCCGAGTTGAATGGGAATCAGATCAAGTCATATGAATAGGTGAAGATCCTTGATATTGCT
>oPt-17988_A3_461
AGCAAGCTTGATTGTTTCGTCGTTGGTGCCCATAAGCACGACTTCTTTGAGGTCAGATTGATAATTCAGGCCAGAAAGCAGATATGATGACGACCCACTAGAGCAGTCAAGATTGAGCACCTCAAGATTTTTCATTGCTTTTGATCCAAAAGTTACATGTAAGCTGCTGTTGCTGCAAGCAATCTCAAGGATCTTCACCTTTTCATATGACTTGATCTGATTCCCATTCAACTCGGCATAAAAGCGGAGGCTGGGCTGCTTGACACCAAGTCGTAGGATACACAGATTTGATAGCTCGCCAAGGAACTGAACGTCAGTTTCTATTAAACTGTTCATCTCCAGATCTAATTTTCTGATCTTGGCAAGCTTGTTCCTCAATAGCGGCAACTTGTCTCCAAGCCCATACAACTTAAGGCTGTGTAACTTGTCCCAAGGCAGGGAGATGTCATCAAAGGAACCCTTACTGTCCTTGTCCAGGCGCACTGATAATGATTCCAAGTGACCCTGAGCTGATATTATTACAGACAAAAACTCTTTGGTATTGTGCTTGTTGATGCCAGACACTCCGAGCTTGCGTAACTGGGTGAGTTTCTTGAGCTCTTTCATAACGATCTTCCCACCTGATGCAGCAATGTTGACGACACCGAGCGTGTGCAAATTTGTCATCTTCTCAACCC
>oPt-17989_A3_298
GTGCAGCGAAGGGCTTAGAACATCTACATGACAAGGCCAGCCCTCCAGTCATTTACCGGGATTTCAAGTCTTCAAACATTCTTCTTGGTGAAGGATTTCACCCGAAGCTGTCTGACTTTGGCCTTGCGAAACTCGGTCCGGTTGGTGACAAGACTCATGTTTCAACACGTGTGATGGGAACTTATGGCTACTGTGCCCCCGAATATGCAATGACTGGGCAGCTCACGGTGAAATCAGATGTCTACAGCTTTGGTGTTGTTTTCCTTGAACTGATTACAGGGCGCAAAGCAATTGACAATACCAAACCCCAGGGAGAGCAGAACCTAGTGGCATGGGTATGTTTTATACTATCCTTATTTTAGTTGACATACTACACATGATAATTTTCTGCTGGGTTTTACACGTAGCTTCCTGTTTCATGTATGTATTCTTAGTGAGATACCATCCTGCTAATTAAGCTAACTACTTATCCTAAAATAAACTGTCTAGAACCAGTTGCTA
>oPt-17991
ATGGATAATACCCTGCACATG
>oPt-0717_A3_246
GATGGAAAACGGGTTCAACGAGTTGAGCAGCAGCCTGGACAGCTCAGGGAGCAAAGGAAGAATGACGGGGGCCTCATGCGCTTGGCTTGAGCTCGCACGGCGAGGAACGAATCCGATTCATATGACTCCTGAGAAATTTGATATGTCTATACCACACACGAAAACGATAAGGATGAAACCTCTTATATCTTTGGCAGCCTTTTTTATTTTAAACCTTCATATTTATTTTGTCCACGTTTAAGCTTCTGATGTTCTATGTTAAGCCCCAAGTGTTTATTTTAGTATTTGTAGTAAAGCACTAAGAGTATTCAAAACGACAATCACCAAACCAACGTTCGTTTAGGCTGATATTTGAACAAATTTTATCTTTGTTTTATAGCA
>oPt-0719
TAGCCGTGGCAATAATGACCCGGCAGCAGCAAACTATGGCAGCGGCAGCGATTGAGAGCTCCAAACGGTTCCTATGTGCATATCTGAAATTAATCGGGGAAATTCAAGCAAAGCCTACAGTTGCTATTCTAAAGGGTAAGGATCATGTGGTCATGGAGGTTAGTCCAAAGCAATGGATTCCCAAAAAAGGACCGGACAAGCCTTGGTGTAGGCCAAAACCAGGTTGGGTGAAGCTTACGGTGGACGGTTCTTTCTGCGCGGCTAAGCGATCAGCTGGTGCAGGGATAATCTTGCGAGATGATCAAGGGGACTCAATTTTCATGGTGTGCACCCATTTTGTCAACTGTCAAAGTCCTTTGGAGGTGGAAATCCGGGCTTGTTTGGAAGGCTTACAATCTGCTCTTCAATTCTCTCAACTCCCGATCATTGTGGAATCAGACAGTGCTCTTCTAATTGAGGCGTTAAACTCCTCCAACCAGGATAGATCTCCTTTTGTTCATTTGATTACAGAGATTAAAAGCTTAGCTAGCATAGATAGAGATTGCCTTTTTGTTAAGGTTGGACGTGAGCAGGTTAGAGTTAGTGATTCTCTTGCAAACTTTGCGAGAGTTCAGGGCCGTACTATGACTTGGCTAAGGTCTGGACCGGCTGATGCTATTCGGTTGTTGGATCTTGACCATTCTGTAATTCTTCATGCTGAATAAAGTCCATGTTTTACCCGCAAAAAAAAAGAATCATCTGTCAGTCTGCTAGGTCTCTTCTTGTTTAATTGAGGAAGAAGGAACCCTTATATAGTTGACCAAGAGAGGGAGGTCGGCTAGCTAGAGTTTGATTATGGTGATGAAAAGGCTTACGTATGCACCTTTCCCAAACTCTGAATCCAACTCGTGTCTAACTAATCACGCAGAGGAATCCTCTTTTCTCTCATACACCGATCAAAAGCAAGCTATAGCAAACCTATCACATCCAACTTAGCGTCCTATAAATTGGCACCATCCGATGCCCGGTAGCTCATCACAACCACCGCACTAACACAGAGCGATCTCAACTGATTGCCATAGGTCAC
>oPt-0731_A3_339
ACTTGGTAGGTGTACGGCCTAAACGGGGATTTTTAGAAGGGAGTTCGTGTATTATGTTTCATTTCCACTGTGGCATGGCAGCTTCCAGCATTTCGCGAAATTTTAGCCGAATCTTTGTGATTCCACTTGCGTTCTGTAGTGCGAGTGTATGCTTGTACCGTATGGGCAGTCTTTAAGTTGGAAAGTCATCATCCATTAATTTCCAGTTCGTCAGGAGAGTGTACAAAGTCTACTCTTTTTACCGTTTGTTTCTGCAAAAGATGAATCATCAGGGTCCAATCTCCGTTACATATTGGCTTAGTATCCACCATGGAATGTTCTCATGATACTTCTCTGGATCTG
>oPt-0732
AATTACAGGAGCTTGCCCACAACGGCCACTACGCACGATCTCAACTGAATGCGTTTACTTCTTCCTGCTTGTCGGTTCTGCCATACGAACTCCACGGAGCTTTTGCATGCTGCTAGTACATCCTGCATGCAATCATACTAGTACTACTAGCTAATGCAACAGCTACATATGCATGATCTTACTCCTAATCAGCTAACTACCTACTGAACTTGTATATACACACGTAATCTCCTTTTAACGTGAGTATACTGCCGCAGCCCAACCTACTGATGCTAGCTTGGATCAAAACGACTATTTGCATGGATAAAACTTAAACATGATGAAAATCTAAACAATAAGGTTAACCCCAACACAGA
>oPt-0737
ACAACGAATCTTGCTTATGCCTAACAAGGAGAATCTTTATATAGCTCCCTTTGCGAACCAGCGAGCACTACTTGTCTTTGTTCTCCTCCGCCGCTTCCTGCTCATACCGGCGCTTGAACTTCGCGATCTGCCCCAGGCTCTGGGCCATCTGCCGCTTCGCCCTCATGTGGTACACCTTGCCGGTGTGGTTCACCTTGGTCATCATGACGTTGATCAGCCTGCCGCTCTGCGTCACGTACGAGATCCA
>oPt-0754
CTGGAAGGAACTACATTGGCACTATATTCTAGATCAAAATCTAGATCATTTGCGTGCGCTTGCAAGCAAACTTTGTGCAGCTGCCTACTGCTGCGTCGGTAGCTTTCTTGTGCTGATCAGCTCATATATCATGTCAACCTGAAGACCTCACACCCTAGCTGCCTAGAGTTTCCTTATGCGAAGGAACACAGAGGTATATACAATCATATATTCAGAAAAGATCATACTATTTCCAATGGAGATCTTAGGTTCAATTTCAGAAGTGGAGACGCTGACGTATTAACACCTGATTGTTCCTGTACAACCGCAGTGTCCATCTGTCGTGCCTTGGGTTTCTTCTCTGAGAATAGCTAGGTGGCTAAAGAGCGGACA
>oPt-0760
ATTTATGAGAAAAACTAAATAGGCAAGCAGGTAAAGAAGTGCATGTATATAACTTCAATTTTAAGCAGAGAGGTATGAACTACAACAACCCACAGGATCAAAGAAGATAAATGAAAACTTTATATTGTAGCAGACATATCCTATATAGATGCAAGCTTAACTCTATTGTCCAGTGCTGACCGCTGTAGCATTATCTAGCACTAAACATCATCTCATCTAGGAAGAATGTGAAGATTGAGGAGTACGTCGCTATGTTTCAGTAGGCTTCAGGTTTACTCTAAAACCCAAACCTTTTTTGGAACTAGACAAAAAAAAGGGAGGAAATATTTGTTGTTGCACACTTTAAAATAGCAGTGCAGTCCGAGCAAGTATAGAAGCTGTAGCATTAGCTATCACTGAATCACAATGCAGTGCAGTGCGAGCAAGTATAGAAGCCGTAGCATTAGCTAGCACTGAATCACAATGCAGTTCAGTGCAAGCAATTTTTATGCCATCAACCTCCACATCTATATTAGCTACAGCCGGTGATGCATTACCGTGCAGCTCTACTACCTAGCCCATCTTACCTACAACTATTGAGTAAACCAAGAAGAAAGGGAGCTTGCTGAAACTAAACAGTAATGTATCAGCGGTGCCAATGGCAAGAATGAACATGCTGCGGTCTGATCCTAGAATACAATTTACTCAAACCATGGCAGGAGGCCAATATATGCACGAGGACAACTAAGATACAACTACAGTACTACTTGTACATTTGCCAATTATTATAACTTCTTGAACAA
>oPt-0764_A3_467
TGTCCAGTGGAAATCGCATCAAAGGTAATCTGAAGCTTTTCAGAACTTTGGGCTATGTCCTCCTTTTTTTTTTCCTATGCTTCTACATGTTATTCATGATGATGATGTCCTATTTTTTTTACGTGCAACTGTGTTTCAATACAGGGAAGTTGATGGAGAAGAGCGATGTATATGCTTTGGAGTATTACTGCTTGAGCTTTTGTTGGGAAGGAGGCCAAATTGAGAATATGGCACCATTTCAATGCCAATCAATTATTACATGGGTACACACCGTTTTGATATGCATCGTTCTAGAATCGTCCTATTAAACAGTAGAGCAGTTCACTTTCAGTATGCATAGATTACTTCTGATTTTCTTTTATTTTTTTGAGGGAAGATTACTTCTGATTTTCACCACCTGAATCCAGGCAGTTTGCATTTGTACACTCTGTTAGCATATTCTTACACATTTGAGATCAAATGCAGGCCATTCCTCAGCTAATTGACCGATCAAATCTCCCAACCGGCATTGACCCTGTGATCAAGAACACAATGGATCTGAAGCACTGGTAGTAACTACTAACTGGTGTTATTCGCCACTATACCTTTCAGGTTG
>oPt-0780
CTGATGGGCAACCCCTGAACCGGCGCAGTTCCCGGCGAATGTATTCCACCTCAACCAAATCTTTCAACACTCAGTATACTCGGTAGATCCATGTATCCAAATCCAGAAACCGCGACCAATTTGGAGGATCACGGGCGAAGTAATCATCTTAAAAATCCAGCAAGAAATCGTGTGTTAACTGCATCTCGTTTGTCGGATAGCAGTTATCCTTTCCATCTCTGAATCTCAACGATTTACGAAGCACACGGACATCCTACGGAGAAACATCATGAACCAAACTTGTAGCCTTGTGTCCCCTCCTCAACTTTGGTTTTTGTGTCTTGTTCAAAATCACAACGGATTCCTCACCATCTTCATCTAAAGTTGCAGCCGAGCTAGCAGTTTTTGCTTGATCATTCAGTTTTCGTCAGTATGCTTTGTTGTCCGTTTTGCATGAAGGCCCCCAGGTTTTCCAGCTCATTAAC
>oPt-0784_A3_437
TACAAGGGAAATCATAGGGCATCGGCAGTTCATTTTAACAACAGCAAGGCTGATGTTAATGTTAGCATAGGAAATATATTGGGATGCCAAAGAGTGCCATACCCTGAAGGGATGCTATAAATTGATATTCGCGGATGTAAACTACAAAATTGCAGTTCAATGCCAAAACACATTACAGCTATTAATATATCAATCTTTTGTAATTTAGGAGGAGATAAAGGGAGTGAAATGCAGATATTAACAGCTGTAACGCATTTTATCTGCATCTCATATTGGTTGAGACACTAAGAAGTGTGAAGTAGTCCAACTTAAAAGAATAATCTGGCCATCAGGACTTGATAATCTGACCGTTGATAATTTAACCATCTCAACTTTGTTTCAAAATTTGTTGGGCAAATTAAACGTTTTGTTTGTGTCCCTTCTCTCTTATATTTTAAATACCATAGTTTCAATGGGTGTGGTGTGTTTTTAGCAAATATCGCAACTTTGTGGGTGCATGAGGAAACGATCCATTTTCTGGTGTACTTCAAACGAAACACTTTTGCATTAGTACATGAAATAATTTTTATTTCACATTGTTTTCACTCCAGCAAAGAATAATTAGCTTACACAAGATTGGTGAGCTTGGTGGGTGGCGGTAGGAACATCTAGACATGGGTCAAATAAGAAATGCCAAAAGATAAAGAACATACATGATGAGATTGGTTCTCTGGAAC
>oPt-0796_A3_21
TCGTTGGCAGCTTTGACGAGCAGAAGAGAATGTGGAACTGATGATGCCGGTTCTGGTTCGGCTAAAATAGCCTAGTTAGTGGAAAGCAATATATTGTTTTCTCTTCTCCTCCCCTTTCTTTGTTGTAGCCTCAACATCGCAATTGTTCGCCCTAGGAGAAACGGTATAATAATTTCGCTGTTTCAAAGCAGCTGTGTGAGACTGAATGTTTCTATTATCTGCCCTTCAAGTACCACCTGGTGGTGCCGGCTAGTGGCTTCCTGCAATGTAGTTAACGATATTACCTGGACGGTGATAAAGAAGGGAATTGTGCAACAAAAAAAAAGCCAGCCAAGACGGTGTTGGGACTACTTTTTTTGCTTGTAATGACTCTGGTTTCTGGTTTTCTGTTAAAGAAAACAGTAGGGCGAAATGCATGTGTTATGTGAAGTAACCTACACGATGATGGTTGGTGATTCTGAAATTCAGATGTACAGTATTACAACTGATTGGAAAATCTACTCAATTGCACATATACTATACTTGTACAAGGTTCGGCAATCCTTGTAAAATGAAAATACACCCCTGACATGGTCACAGAATCAAGACAATTGACCTGACAACTCCATACC
>oPt-0802_A3_268
ATGGAGCTTGGTCAGCACATGAATACCGGCCGTTATCCTATGGTCTTCTTCCTTGGCATTCCGTCGCTCCAATTCCTTGCCCTAGAGTGTACGGTCCAGTTATTCTACTTCGCGTGGATTCTGTCGTCGGATATGTCATTCCAAACAGTAAGAAGGTTGATAAGTTTATCAGTTTGGCAGCCATATTCATGCTATATATTAGTAATTGAAATGTTTGAAGTAATCAGATATATAATACTTGTCATCAAACTGGACGATACCGTTGCTCGCGTGCAAATATGTGAAATGCCGCAGCTAGCGGAGACTGTTAGAAGTATATATGCCTACTATATAAGAAAAATGATATTAAATGTCCCTAGCTAGATTCTTTTCAGAGAATCTGCCAATTTTGTTTTCAAGCCGGTATGACTTTCTGCCATCACCAAAATACAGTGAGGGGAGGCAGGAGAGTTGATGACCAGCACGATACGATAGGTTGCAACGTACATGGTGAAAAGATAG
>oPt-0813_A3_34
AATAGAGCGGACTAGGTTGTAGCTGTCTTGCGGGAAACGCTGAGAGATACTAATGACTAGGTTGCAGCTGAGAGATACTAGAATAGAGCGGGCTAGGTTGCAGCTCCCTTGCCGGAGACGCTAAGCGTCAGGTTGCAGCTGCCTTGTGGGAGACGCTGAGGAAGTGTAAAAGTGTTGTTTGCTGAGCCATTAACTAGTATAGGCAATCTACAAAAAACCTCAGTATAGAAATATATACTTCCCAACAATTTAACACTTGCACGTGCACACTTAAAAAATGCACAAAGGAATTAGTGATCGGCCTTTTATACTGCTGCAACTCCAGCATATATCTGTAACGAATCTGTACCTAGCACCATTAGCACTTCGTAGTCCTCAAAAAACTCTCCATCACCAAAATAAATCTCAACTGGAAAATGGTCATTTATATAACAGATTCTGAGGACGATATATTATACCATCATAATGATAAGAAAGTCAGAGGATTTCAGTTCTGTTTCTCTATCCAATCCCAAAAAGAACTTCTGATGTAAAAAAATTGGTCATCTGATGTAATAAGCTTATGTACCTAGGCACTAGGTTTATCGCTTGAACAAGAAACTACATTTCCAAGAAGGTAAACTCACGGTCTACAAAAAATTATCATATGATGCAATAAACTTATGTTAGTAGACACAAGTTACATGTCATGAACACAAAAACTGTTGAAGCTGGTCTCTTCCTGTATGCAAGTAGCATTTCTGTGACATTTTGATGCTAGATACTGTTAAAATACAGTTTAACTATTCTTAAACAAATTATCACAAGGGTTGCAAGATGATCTTCCGTCATATTATACTGGTCTGATTATAAACAAACAGACCAAAAAAGATATATAGTTTAACTGATAAAGGTATAAAAGACTGAATTTCTGTAATCACCTTCAAGATTCAGCCCTTGTTCTCCTAATTCTGATAGCAGCTCTCTCTCCAGTGAGGTTGAACGTGCTTCTCTTGGCTGATTTTTAAAAGCTGATTATGAACCTGTTCGGTTTGGCCTCACATGCGCTCTTGGCA
>oPt-0831_A3_159
CGTACATAATATACTACTGGATGGACAGATATTTTTCCTTGGACTTGATTATATATTCAAGTTCTAAAATCAGGGGCATGAATTGTTAAACATGACAAATTTAACATACATAATGCATGATTTAGCATGCTGCAAAGCACATAATACACTTCTGAGTGGACACCTATTTTCCTGGGATTTGATGACTTATTCAAGTTCTAAGATCAGGGCACCAACTGTTCAACATTCACAGTTTTACATATTACATGATTTAACATAACAGAAACACTATTGAATATGCACCTTACTCATGCCGTCAGTAGCAGCAGATCATCCGCAGTTCGCATAGTGCACCCATATGTTATTCTCGTGTAGAAAATGTGTTAGCACTAGCAAAAGGATAAAAACTGCGTCAGGTGCTGCGTATTATC
>oPt-0848_M
ATCTATCATACAGGAAGGATTTCTATTTCTGAGTATCTGACACTCTTTTTTCTCCCCTCGGCAATGAAATGGCTAGTCTCTTCCGCTCTTTGATTT
>oPt-0848_T
CTTCAGCTTCCACGAGTGTAGTAGTACCCTTGATGGCTCTACTCTGGTTATATGATAACATAAGAAACCCATCCACATCTATCCTTGCCTTCGTCTCTCATTTGTTTCTAGTTTTATTTTATCTCTTCTTCTTTGTTTGTTAATATTACCAAATATTGTGAGCAAGTATATGGTTTAAGAAGTTATCTGCATCTTCCTACTTCTCGGGGATCTTTCTTATTTGAGGATTTATTTTTTGTTACAATAATTCAAGGTCTCTTTCGCACAGATAAATTCACAAACCTTTTATTAAGCATTGCTGCGGAGCACTTGAGACCAAAACATAATCCATGAAAACTGTGAACTACTCATCATCATAACATTTTTCATAGCCCCATATAAAATAAAATAAAATTAGATAC
>oPt-0859_A3_19
TGAACTTCTGTAGTGGTCCGTACGTGACAGTCATTCGGTGAAGATGCGGCTACGAGAATCAGACCGGTGAGGAGCTGGGGTGTGACTGACTTTCGTCGTGTGTGCTGCTGCGCCAGCAGTCAAAAAGTGTCCCTTGTTCAAATATTAGTATGAGTTTGCCTTTGGCTGCAGTGAACTTCTGTAGTGGTCCGTACGTGACAGTCATTCTGTGAACATGCGGCTACAACAATCGGACCGGTGAGGAGCTGGCGTGTGACTGACTTTCGTCGTATGTGCTGCTGCGCCAGCAGTCAAAAAGTGTCCCTCGTTCAAATATTAGTATGAGTTTGCCTTTGGCTGCAGTGAACTTCTGTAGTGGTCCGTACGAGACAGTCATTCGGTGAAGATGCGGCTACGAGAATCGGACCGGTGAGGAGCTGGCGTGTGACTGACTTTCGTCGTATGTGCTGCTGCGCAAGCAGTCAAAAAGTGTCCCTCGTTCAAATATTAGTATGAGTTTGCCTTTGGCTGCAGTGAACTTCTGTAGTGGTCCGTACGTGACAGTCATTCGGTGAAGATGCGGCTACGAGAATCGGACCGGTGAGGAGCTGGCGTGTGACTGACTTTCGTCGTGTGTGCTGCTGCGCCAGCAGTCAAAAAGTGTCCCTTGTTCAAATATTAGTATGAGTTTGCCTTTGG
>oPt-0863_A3_117
ATTGCAGGGATCGCAAACAACGGCGCCTGAATAATTAGGCTGCGCCGTAGCCCAATTAAGAAGATGCAAGTTGCCCGTGCTTCTCGCAAACCTCTCGTCCTTCAGGATGTAAGTGGCGCTTTTGCTGGGTGATGAGGCTTCCGCCGCTTCCGCCGCATGCCTGTTAAATGGAATTTGCGGTAGCCACTTAATCTATTTTGCGGCACTATGTGGTTAAATGGCGCCGCAACGCCGCTATACATTCTAGCATCTGACAGCTACGCACTTTCCTGTTTGTTTCCTTCGCAGTTGCGTTTTCTCCGTGAATTG
>oPt-0871_M
GCAGACAATACTACCCGGGGCTACAGGCACTAGAACTACACAATAATCTTTGAGTCAAGACTATGGATGGCATCTCA
>oPt-0871_T
ATAGGCATGGACACCATGTTAGTATGATGTATCTTTACTTGCACAAACAATGTGCATAAAATTCTGTG
>oPt-0894_A3_300
AGGACATACCAGCAATGGATGTAATGGGGAAGGCTGACCCATTTGTTGTCTTGTACCTAAAAAAGGGGGAAACCAAAAAGAAGACAAGGGTAAAGTGTTACTCTCTCTCTTCATCGGCTGCCCTATTAATTACATTTCCCCCACTTTACGATTCAGTATATTTGCAGGTTGTGACAGACGTTAAATCCGATATGGAATCAGACCTTTGATTTTGTAGTAGAAGATGCTCTGCATGATTTGCTCATGGTGGAAGTATGGGACCATGATACATTCGGAAAGGTTCTGTACACTTCCTTTTTCCTTATTTCTTAGGTACTATATATTGTTTTAGTTCTGTTTGGCTTTGTGATTGTCCTACTCATGTTACTACGGTCTTTTCATGGTCTATACATATAAATTTGTCATAGTGGCCAATGTAGGATGCATTTTGGAATTGGGGATTTTTTAGGAAGAAACGCAATTAGTCAGGTGGGTTACTCATTCTAATGGAGGGGCAACGATGCATGGCCAAGAGGAGGGGACAGCACTGTTTGAAGAAAGAACTTAGGATCAACATTGTTTTGCTTCATCCCTCTTAGCAACTTCCATCGTTTTGCAAGCCGAAGTTTTTTATCAAGTCCATAACTATTGTTCCTACTGCTGCATCTCTGCTATTTCTCTTCTCTTCTCACTTGTTCTAGTC
>oPt-0896
AATGTACACACCCATGTGCAAAATGGATAATAACTGGAAATAAAAAGGTTCAGTTAACTAGAGAAGGTATGTTTTTTATTTCTCCAACCATGATAATACAATTCTACCGAGATACATTGAACTGCTCAAGAACCAAAAGCTAAATTAGCAACGACTTGACTTTTTTGCTAAGAAGTAACTAGAACTAACCTGCTAGATAAACTTACTTGGTAGCATATTGGATAAACTTACTTGGAGAACTTCTCTAAAGGCAAGCAGCTTCTACATTTGCTAACATGGAGCGAGCTAAAACCTGAAGCTATCAATTGTACGGCAACCTCGTTTAATTCTAAAGGTCCTAGCTTAAGAGTTTTTGAAGTAAAACAGGAATATAAGGTTCATCCGTGTGCTACAATAATAACCTAGAAGGCTGGGACACTAAAATAACTCTTTGGTAACTTTGTGTAACCCGGTGCTTGTGCTCTGACTTGTAGTTATTTTTCTGAACCTGCATATAAGCAGCTATCTCCTTGGCAAATGGAGAGTTATTAACATAAGATAAGATGGATTCTAGAACTAGTATGGTTCAGTTTAGTGGAGATAAAGGCTCACATTCATTTCTTTTGCCACATCCGTTTTGTGCAAGGAAAGACTGCAAGAGTTAAGGGAATGTTTTTGTCCCAACCAGTCTGATAGCTTCTACTGCTAGCAGATCACGTAGCACCATAGGGCACTTGCTGGTTCAGAGGGGGGTGGGGGTGTGGGGACGAACCATGCGAGAACTTGCTGCGGTGGTTGATGACAACGAGGGTGGCGTGCTCCGGCGCGGCGGCTCCTCCTCCTGCGGCTCCTCCTCCACGGG
>oPt-0898
GCAACATGAATCAGTAACCTGACATAACATACTGCACTAGCCCAAGAAGAACTTCCCTACCTTTGAAGCAGCAAATAGATCTGAACTCTTCGCTAATAGACTATCAAAACTTTCGCCTCTTTGCAGTGCGCTGGCAATGGCCTTGTGCTGCAATGATTCAAACTGTGGATAAATAAACAGGTGGATGATTTTGAAGACTGAATTAAAGAAGAGAGCTGTAACTTGTTTCAAGAGACAAGAGTCATTGCTGGGAATACTCATCTAAGCTGAACAAAAAAGTAAATTTGACTTGTCACAGGTCATTCATTCATCTCACGCAATAAAACTGAAATCCTATGCGTTTAACTTTGTATTATTTCTTTAAGTGAGTGCCGTTGAGAAGCTAGTCAATATACAGGGACCAAATTTGACATGGCAATGTTATTAAACAGCCAGGAGCCCTG
>oPt-0913
CTGCTAGTTCAGGTTGACGATCCCACCGTCCTCATCTAACCAGGACTTGTGCATCACCATAAGGTGCACGAGGTACAGCAGGGCACAGAAGGATGAGCGTGAGACGGTGAGAGGCAGAGGGATGCTTTGTGTGGAAGAGGCTGACAAGCCTAAATGTTCATTTGGGAAGGCAAAGGGAATGTCGGAGGCCACAATGGTAAAAGCGGGATAGGATTTTTTTTGCAAGAATCATTTAGAGTACAGAGCATCGTGATATAGCATGAAACACACAGGTGCAATCACCTAACGCGTCATGGCTAAGAGTGTACACTGGCAACCAAATTGGCAAATATCTGCTGTTCAGATGTTCCTCCAGTACAACATCGGAGTATCTTGCCCAGTCTAATTCCTGTTCTCAGGCCTACGGTCAAGCACTCACTAAGATACAGAAAACTACACAGCATAATATGGAACCAGAGATATCATAAGATATGGGTCACAAAAATCATCAGAAGCGAATTTTCCTTGGTTGCACTACCTACATAATTTACTGAACCCCTGCCTAACCTTTATCACAGGCTACATCGCCATAACTCGTTTCATCAAGCTCTCAGCTCCGGTGACAGCCATGGAAAAAACATGTGGCGCAAGTGTTGTACCGGATTCCCAAAGTGTTCGTCATCTACTACTACATTACTGTAAAAAAAACATCAAGCACCTTGATTCCAAACTACTACTTACAGCATTCACAATACGAGCGGCATGCAGCAGAATACCTGATAAGCCTAGTGGGTAATTTGGGAAGGCAAAGGGAAAGTTGGAGGCGGCAATGGTAAGGTAAAAGTGGGATGGGGAAAATT
>oPt-0932
GTTTATGTGCACCTCCATATGTGCATGTTGGAAGAAAATTGTCACACAAACATGTTCCCTATGTCCCCTGCTTATGGTCAAACTATGATGGCCTGTTTATTTATGTTTCAGACATGTAATGAATCTTATGATCAGACTAAGATGGCCCTGTTTATGTATGTCTCAGACTTATAATGAATGTTATGGTTAGGATTTATTTTCCTTGCTTGTGCGAAATTGTATATCAGTGTATTGTGAGCATGCCAAAACGCAATACTGGACTGTGTTTGCATGTCAAAATTGTGTATCGGTGTAGTGTAGTGAGCTTCAGTTTGTGTGTCGGTTTTATAGATGGAGAAGATTTCCAATGATCCAAGCCAGTATGACGAGATAAGGACCTCCAGTGACACACTTTAGAAAGTTTTGGGGCTCCAACTTGCACTTTCATACTTTTGGGACTCAATTGACACCTCTCGCATACTTTTAGGACATGTGATGCATTTTACTCTTTCTTATATTAATAGATCA
>oPt-0943_A3_466
CGCCATCGCTTCTCCCCTGTCTTCCCATCCCTCACGGGCATGCCAAACTGGCGAGCAGGAGGCTGAGCCGGATCTGGGAAAGATCATAATCACATCCAGACCTGCCCTTCCTTTCCATCCCCTCCAGTCGCTTGGCGAGCATACTGAAGACCATGGCGAGGAGCATGGGTGCTGCCGGACTGAATCTGTTCATGAATTTTTGTCTTGTTTTTTCTGTCCCGATTTGTTCATGAGCCAAGATTCTTTGGAGGAGATGAGTGGGCGACTGGCTACCCCTCGTCTTCTCCACTTCGTATGAACAGCCAACACCAGCAGCTCAAGCTCTCCGCCTCGCAAACACTACCGAGCTCCCCTGGCCAGCCGTTGTCGTCGGCCAAACCCTGAACCAATT
>oPt-0952_A3_461
GGGTTGAGAAGATGACAAATTTGCACACGCTCGGTGTCGTCAACATTGCTGCATCAGGTGGGAAGATCGTTATGAAAGAGCTCAAGAAACTCACCCAGTTACGCAAGCTCGGAGTGTCTGGCATCAACAAGCACAATACCAAAGAGTTTTTGTCTGTAATAATATCAGCTCAGGGTCACTTGGAATCATTATCAGTGCGCCTGGACAAGGACAGTAAGGGTTCCTTTGATGACATCTCCCTGCCTTGGGACAAGTTACACAGCCTTAAGTTGTATGGGCTTGGAGACAAGTTGCCGCTATTGAGGAACAAGCTTGCCAAGATCAGAAAATTAGATCTGGAGATGAACAGTTTAATAGAAACTGACGTTCAGTTCCTTGGCGAGCTATCAAATCTGTGTATCCTACGACTTGGTGTCAAGCAGCCCAGCCTCCGCTTTTATGCCGAGTTGAATGGGAATCAGATCAAGTCATATGAAAAGGTGAAGATCCTTGAGATTGCTTGCAGCAACAGCAGCTTACATGTAACTTTTGGATCAAAAGCAATGAAAAATCTTGAGGTGCTCAATCTTGACTGCTCTAGTGGGTCGTCATCATATCTGCTTTCTGGCCTGAATTATCAATCAGACCTCAAAGAAGTCGTGCTTATGGGCACCAACGACGAAGCAATCAAGCTTGCT
>oPt-0960_A3_171
TCCTCCACATAAATAGCACACCACAGAGAGAATATGCCAAAGTGTGTATGACCACAATGGTCCATATTCTTTTAACGATGCTCCCTGTCTAGAGTACTAGATTACTCCCCATCAATCTTGATGGGCGATAATGATGTTATAGTCGTCTGGGGCTGTTTGGTTGTCTTTATTTATGGTTTTTTGATTTTGGCTTATAACACAAAAGCATCTAAATAAGTTTTTTTTTTGGCTTTTAGCTTATACCATCATATACTATGTTCAGTTAAAAGTCAAAAGCCAAAGGCTATAAGACAAACCAAAGCTAGTAGATTTAAGTCCAATCAAACAGGCCATTAGATTTTTCTAATCCTACATTATAGTTTGACAGTCTCCGTAGCCTAGTTTTCTTCAGAAAGGACAGTTTCAGACGTGTCGTATAGAAATTACTGCGTGTAGTTACTCCATTGTCTTCATGATAATTTAGAGCTGAAAGCTCCTCCCCATCAGAAAGTATCATCCGCATAGCAGCTCATCCC
>oPt-0970
TAGGAATCAACCCTAATGACTGCATTTTTCCCATTGCAATGGGTATGGTGGAGGTTGAGTGTACTAGCTCATGGGAGTGGTTCCTGACAACTCTAAGGGATGACTTAGGCATCACCAATAATTCTCCTTGGACTATAATGAGTGACAAGCAAAAGGTACATTCTTAACTGAACTTTGCAACACACTGAATTTTATTCCCACAACTTGTTTTATTCTTGATCTTCTTGTAGAAATAGCTAATTCCCTTCAAATTTCTTTTCAGGGTCTGATCAAAGCAATTACTAAGGTTTTCCCTGATGCTGAGCACAGATTTTGTGTTAGGCACATGATCCAAAATTTCCAAAAGGCCGGACATAGAGGAGAGACACTGAAAAATGACTTGTGGGCAATTGCAAGGTCAACAAATGCTCCAAACTGGGAAAAGAATATGGATAAACTAAAGGTTGATAGTGAACTTGCTTATAAATGGGTTGAGGAGCTAGTGCCAAACACATTTGTGAAAGCACTTTTCTCTGATTTTCCCAAGTGTGACATGTTGTTAAACAACCATTGAGAGGTGTTTAACAGTTATATTTTGTCAGCTAGAGAAAATCATGTGCTTTCTATGCTAGAAATGTTGTTCTACAAGCAAATGCAAAGAATTTTGTCCAAGCAAAGGGAATCTGAGAATTGGACAGGCAGGATATGTCCTAAGATTAGAAAGAAGATAGAAAAATTCATTGAGTGGAGTGATCCTTGTATGGTCAGTCCTGGAGGAAATCATCTATTCTCTGTCAGTTCACATGAACTTGAGAGGACCTACAGTGTTGATATGAAGAGCAGGACATGTGA
>oPt-0975
AAAAAAACTCGCCATGTGTTCTTCAACATTGCCATGAATTTTACTTCAAAAAAAAAACATTGCCATGAATTTGTTTCCTCTTAAATCAACATACACAAGTTGATCATTTCATTCAGGTCAGATATATGAACACTGCCATGAATGATGTGAAAAGGAAACACCACGCCGAATACTACATATGGACAAACATGACATACGTGGAGTCCTCATAAAACCATAAGGGAAATTATGCTGCCATCTACATACTTGTCAACTGCATGGCCTCTGAATATACGCCCGATCCTTGGATGCAAGCCCGTAACTACTGCACTGCTAGTAAGTTTTAGCTAGTAGATTACCCTCGCAACAATAGAGGTTTTAGCTAGATTACCCTCGCAATAATAAAGGTTTTAGCTAGATTCAGTTTACTACCACTACTATTTAACTTTCTACCCCTTCCGTCAGTCAGTCATCTCCTTCCCCTGAACCTGCCAATTAACAAAAGAACAACCCGCAACACTAGTCAGGATGCGGATTGAACGCCAAAAAAGTTGTTTAGTACCACTGGACACCAGTAGTGTGTTCATAGGCACAACCTTAATTACGACAAACGTAGGCTGGG
>oPt-0976_A3_329
CGCCGGACGTATATTGTATTGCTGAGATCAGGACATATATATTACCTGGATTAGCAGGAAAATTATCCATTGGTACATAGATTGTATCTTCAGATTCAGAAAAGATATGCTCTTGAACTTCCACAGGTTGACTAAGCAAGCTGTCACTTTTTACAGCTTCATTTTGTCTATTACTACATCTGCCACATGAGACTTTCTTCTTTTCTTATACTCACGATTCCTTTGTAAGTATGCTTCTCTTTGTTCAGGCAACAAGTGTGACTACCAGCTAGTGCCGCGTTGTCGCTTACGTGGGCTGCTCTTTGCCAATGCAATAT
>oPt-0980_A3_245
CAATCAAAGCACTGTTGAAGCAATCAAAGCACTGTTGAACCAACAAGCACCTAACATGCAGTTGCAGCTGTAAGTGCAAAGTACACACATGAAAGCAGTGAAGTGAACTCTGCATCTACTACTCAGGAAGGCTCCTGGACCATCATATGTCTTGTCCCCTATGACGCTACCCCTTCACCTCACCTGAGCGCAATCACCCGGTTCTACAAAAGCACGTAGACAGCTGCATATGAATACCGTGTATCTTCCAACCTCTTGATACAGGAGGCTCAACTGAATGGAACAGCACCATAAAGGCTGGACCCCAGATGGCTGCACGATGCCCTCTTATATGCATCTGATTACCCAGCCACTAGTCCACTATCCTTGCCTCAACAGTGCCATGGCCCAGCAAAATCAATCTGAATCTCACTGCCTCCTTCGGAAGCCACCATTGCACACAACGAGCCCGTGTGGCCTTGTCCCTATGAATGCAAATTAGTTATATTTATATGCCTACATATTCATGGGCTAGCTAGTAGTACAACATCACTTCATCAACAAATTCACAGGATTAGCATGTCTGAGCAACATAGCTCGGAACCAAGAAAACATACATGACCATGATCCAACCCAAGAGGCTTGCTCAGTTGGTGAGGAAGTGGCAAAGGGTCAAGAGTACCTCCAGATACGACAAAGCATGCAGCACAACATCACCGGTTGCAGCTAAAGGACACA
>oPt-0988_A3_25
CAGGATAGTGCATTGTTTGCTTAACAGAGTGACTAACAAGCCAAAATAAATTCTGACAGGAGGATGGCATGGATGATAAAACTAGAACCATAGTTTGACACATACGGCATGTACACAGCAGAAAAGAGACACGCAGTGACTGATTAAGGAGCAAGCAGACTGACACCCCCACAAAGTGACGCAGTGACTCGTAGATAGCAATTGTATTTATTCATCATTCTTAGTATTTTTATCAGCTGAAGAAGAAGCCTCAAGCTTTTCCTTAGTGAGCTTTGCCGGATCAATTCCTAGTTGAATGCCAACTGCTTGCATCACATGAATAGGAGTCCTGGGTGCTGCTGTAGTGTGTTGATCAGTTTTAGAAACATTCTTGGAACTTTTACTGCCAACCTTCCTTGCTGTCGGTCTAACTTTCTTACGTGGCTTGACAATGTCTTCAAGTATAGGCATTGGATGATGTCCATCATTTTTAACAATACTTCTGGTGCTCCTGCAAACAGTTGTTTCTACCATTGGTGTAGAATATTTCTTCTTGCGATTCCTCTTTTCTGGTTTAGA
>oPt-0991
CTCTTGTATGTACTCGCGGATGTCTCATTTCAGCTGCTTGAGAGCACATGCTCATTTGGGTGTCCCTGATTCTTTGTTTGTCCAAACAAGCTGAAACGTTGTTGTAATAATGTTCTCTTGGCTGCTGGGAAATTTTAAACCTAGGTTTCCAGCACTATGCTTTGCTGTGCAATGACCATAGTCCACACT
>oPt-0994
TAATTAAGGTGTTTGTGCTTTCCTTCTGGTCCTTAAGCATCCATCTCCTCATAAAGTTGTGTTTACGTCTCATTGGTAACTGTTGGATTTATTGTTCAGATCAATGCAATCAATGTCGCGACCGAAGCTGCCTGCCTTATTCTGAGTGTTGACGAAACAGTAAAAAATCCAAAGGTAAGAATGCCATCAACTATACACTAGTAAAATCCAAAAGTTCCTTTTCTGGTGTTTTGGAGTTGCCACATTAATTTTCTTTTGCCGATGTACTTTGATCATGGTATGTCTGTATTATTGCTTCTCAGCATATTCATTTTATGAACTAGATTCCCGTTGTGCTGCCGTGCTTAGAATACTGTAGCCAATTTAGGAAAAAAGATCCTAAAAATACTTTCCAGCTTGGGGTTGAATAATCTAATATCTAGACCTACATTTACCATTTTAGTGGTACTTTCAAGTGAATTAAGACCGGTTAAGTTCAGTAGTATCATACATAATTGGTCTTTATATGATACAGCTAAAGGGCAGTCCCAATGCTCCATCCGGAATGGATGGGGAACAGGATGCTCCGTAGATGGATAGGTTAGA
>oPt-1000
ATAGAATTGAACAACAATCATGAAAACAAGTTCAATAGTAAAGGAATTCAGCAAATCCAGAAGACAAATTGAGAGCAAGTCTCCTACTTTCCCCTAACTTGCCCAAGAACCTCCTGTGCCTTCGCCCCGTACCCAGAGTCCGCACCACCCTGTGAGGAGATAAGTACAGATCAACCAAGCAAGTTTAACATCGTTGGGAAATGTTCAAATTTCTATGGGCATACACAATCAATAAACCTCTGACAGAAAAGTCTCCAGCAGTGAGTACCTTAGCCCAATATGAGTTATCTTGTAGCCTTTCATCAGCAAATTTAACATCATCCAGCTTCACCCGTTGGAATGCAATCAAAGTTTTAGG
>oPt-10000
TAGTTATGAAATATGTATTAGATTTGAGGCTTTGTGGTAATTATGTTTTCTAATGATGAAATAAAAATCATATGCTCAATTCAATCCATTGCATAACAATAGTGACTACACGACTTTGTTTCGTAGCACAGAAGTGATGAATGAAAGATTGACGTGCGCGATGAAGAGGAGCCATAGATAGAGGTTATGGTGTAGGCCCGAGAGCAGACGGGTCTAATGTCAGTGAGTCAAATCGTGTGTGTCGTAGCAGCGGTCAGAATTATTATTCTAGACAGTAAAAAAGTTCCACGTGAACAGACAATTGATATCCACTGGAAGGAGACGATACGATGGTCCATATGCCCAAATCGTTGGGACTCTTTGGGTCTTACCAATTATAGATTGCACAATTCGTTAAGGAGGATGATGGTGTAATATGGTAATATGAATCTAAAGGCTTTACTTGATTATCTCCATGTACAAAATTGTTAACTATTGAGTGACGTGGAAGATCAAAATTCCCCAAACAATCACATCCGTGTAATATATTTTTGGGTAATCCTTGTGTGTTTGTTGGCACAGAACCACGGAACAAAGTTATGTGTGGAGATAGAGTAGGAGATATATTTCTTTAGAATGTGTGTTTTGCATAGAGCATGAATATGTGAAGCATTTGTGTTTTGGATGTGCAGCAGCCATGATGAGCAGCAAGTAGCTCGCACGTAATTAGTTTTGTGTCATCGTAGACGTAGACGATTGGATTATTTATAATGAATTGAGAATCTGATGATAGATTGGAGTTCTTTTGTAATAACAAGTATAATGCAGATTGACCGAGTCATACAGCTAAATAAATTGCATGGGGTTTGGCCT
>oPt-10002
AGGCCCGAATTTGACGTGTTTGTGCTGCTTCTGAATCTGCATATATATATATAAGCATAGCCCAACCAACACCAAAATTAAAATAACTGCAAAATCCATGAATAGTTTGTAGCAAGTTGTGTTCACCGAATGAATTAAGGACCAGCAAACTGATGCGATCTGAATGAAATAGCTGGCCGCGGCATAACATTGAAGCTATCACAAAGATCGGTCATGTCTTTGACAAACTAAGGGCATGTATAATGCAAGCCGTTTAGATAGATACTTAAGTGATAAAAAACAATATGCACGAAAAAGAAAACGTAGCCAAATGTCCCATCCTCCAACGGAAGCCGCTAACGATGGCGCTAGATAGTGTGTTTGCTGTTGATCAAAACCGTTTG
>oPt-10003
ACAAACTGAATAACGACCCTGCATGTACAAGGATGTAGAGACTCAAGAACATGATCATGTGTTTACTTTATTTTCATACGGGAGAAACATATTATTAGTCACATATAAAATACCCAATGACAAGCCTGGGCACGGTAAATCCAGCTTTCCCCATGATGCATGAATTGAATCCATATGTGATCTACAACGGAAGTAGGCAAACAACAATGTTGCGATCAGACGGTCAGCCATGCATGGCGTCCTAACTGAGTGCAATTCATAAAAGACCTGATATACAGCATCGCGCTTACCAGTATCCAGAAGAAGAACGCAATCTGAAAGGCATTCTGGAAGAGAATGAAATGGATTAGGGACATTATAAGCCTTGGCCGTCCAAACCAGAAGAGGTCATCTGATGGACTTCGAACCAAATCACCCTGAACCACACTGGCGCTCTGCATGTGCTTCTCAACTACATTCTGGGCTAGCTGAGCTATGATGTG
>oPt-10027_A3_166
AATATCTGCCATCCATGGTTGAAGTGACGAGGCTGCCTGAGGTGTTGCGGTTAACGTTTCACTCTCAGAATCAGGTATGTTGACATCCAAATACTGCATATTATCATTCTCTGCTTCTTTCTTCAGAGAGCTGTTTGTTTCTGAAACACAAGGTGGAGAAGTGGCAGGGTCTGAGCTTGCGACAGAGGATGCTCCGGTATCGCCTCTTTCTTCTTTCTTCAGAGAGCAGTCTGTTTCTGAAGCACAAAATGGAGAAGTGCTAGGGTCTGAGCCTGGGACAGAGCATGTTCCAGCATCCTTGGTCTCTTCTTTCTCCAAAGAGATATTTGTTTCTGAATCCCCAAATGGGGAACTGCCAGGGTCTGAGCTTACGACAGAGCATGTTCCTGTGTCCTCTGCTGCTTCTTTCTTTAGAGAGCTGGTTGCTTCGGACTCACCAGATGGAGAACCAGCAGGGTCCGAGCTTGCAACAGAGAATGTGCCGTCACCCTCTGCTGCTTCTTTCTTCAGTGAGCTAGTTGTTTCTGAATCACCAAACGGAGAAGCGCCAGGGTCTGAAGTTGCAACAGAGAATGTTCCGGTGTCCTGTGCCGCTTCTTTCTTCGCAGAGCTACTATCTGTTTCTGAACCACACAATGGAGAAGCACCAGTGTCGGAGCTTGACACGGAGGATGCTCCAACATCAGTACCACCAAACGGCGTCTCCGACCCCGAGCTG
>oPt-10033
TCGGAGTTGGCTAAGGGGAAGCGTCGGTCTCCATAGTGTGTATATTGGTGTATGGGTGGCTGAGCCAGGCCCATGAGAAGGAGTGTGAGGGTGTGTTTGGCCTTTCCGGGCCTCTTAGAATTCCTATTTTAGTTTTTTTACTATACTTGGTTGAGAGAGTATGAGACAGAGGAGCGGGAGGCAGAGACAGAGACATTAGAGTGAGAGAGTAGGAGGGAGTTATTGACGCACTTCCTGCCCTTGCAACCGTTGGGTGGTTCCAGCCCACTTTGCGCTCAAATGGGACAGGCTCCATGAAAACGGTTGATTCAAGCGTTCTGTCCTTGCAACTGTTGGATGGTTCCAGCCCACTTTGCGCTCAACTGGGACAGGCTCCATGAAAACGGTTGATTCAAGCGTTCTGCCCTTGCAACCGGTGGGTTGTTCCAGCCCACTTTGCGCTCAACTGGGACAGGCTCCATGAAAACGGTTGATTCAAGCGTTGTTCACGTGGCTATCTCTTGACTGTTTTAGGAATCGCGCCGGCTTGGACCTCATGCAGG
>oPt-10034
TAATTTCCGGTGATAGTTACATACATCTACAATGATCTTATTTTATGTTCCTTCTTTTTAATTACTTGACGGTAATTCTTTTAAATACCTTTCTGACCGCGACTTCCTGACGGTATTTTCCTCAGCTTCTTCTAATTATTTGATGATAATTATTTTGGCATAACCTTTTGGCTGGATTTTCTACGCCAAGTCAATGGAGTGTATTTCTAGACCATAATTCGTTTAACTGTCAACTATAAATTTTCACTTAGCCAGTAATTCAACTTTCCGGCTGTAGTTTCCATACTGTTACTCTTCAATGGTGAATAATTTTCTGTCAGCAAGTAAATTATCTGTATTACTACACTAGTAGAAAAAGGGCATATAGTCCCGGTTTGCACGGGCCTTTAGTCCCGGTTTTGCATCCGGGACTGCGAAATCGGGACTAAAGACCCCTATTTCTAGACCTGGGTCTAGAGGGCCACCATATGGCCGTTTTTG
>oPt-10036
AGAATGGAGACTGACCGTGGGCCTGGCTAGCAACTCATTTCCTTAGACCTTGAGACTAGTACTAGTCTCAAAGTTTAGGAATCTTTTTGCTAGACTCAATGCCTCCACGGTTTAGACTCATGCTAAGCAAAGAAAGATTCCCTTAGACACCATATTTTTTTACACACTGCACTTGCTCTAATCTAAACAATTGTTAGCACGTGGGTCACAAGCGGACAAAGTATTATCAAGATTCAAGACGGAGGTATATTAAAGAATGAGCCACTAGCAGGTGGCCCCATCACTTTGTTCTCTCTGGCGGCCAGAAGATAAAACAAATAGAATGCACATGGCATATGTCTACATGTGAGCTCTTCTCACGAACATTGGTTAATTTGGCTTATAAATCCCCTCTAAAGGCCACCAAGGGAACGGATCAACACAACTACATACACAAAAGATGGGTGCTACTGCTTTCTTCTACATCTTGCTGTTTCTCTGGGTTCAGGATACAGCTGCCACTCTTGGCTTCACAAGAAGTGATTTTCCACAGGACTTCGTCTTTGGAGCTAGCACCTCAGCATATCAAGTAAGTCAATAGAAGCTTTATTGTGCTGAAAAACACCGTGCTAAATTTGATGTTCCATTTCGCATATAGTATGAGGGTGCTGTTTCTGAGGATGGCAGGAGCCCAAGCTTTTGGGACACTTTCACTCATGCAGGTTAGTTGCTATGGAGCTATGCGATTTATCTTTCTAGTTTTCGGTGCTGCAATGCCTGATTAATTTCTGGGTGGCAAGTTTCTTAAATAGAGTTGGTATAGCATTGTAGTATGTGATTGTTTTTGATTCTGTTTTTATATTTCAAATGCCTAATTGGTATATCATGGTAGCATTCCTAATTGCTGATGATGGGGTATAAATCCGAGACCAGTTCCCTCTTTGGAGAAACACTTCTTCACAAACACATTTTTGTTGCTATGGTAGAGCTAAATTGAACATGGTATATCCAAGGCCATAACTGCACATGGTTGAGCAAGTTAACCTTTCTTGATTTGTGCTGACAGGTAAAATGCCAGACAAAAGCACAGCAGATGTTG
>oPt-10050_A3_403
CGCCTGTTGAGTTAACTAAATCACACCCCACGGCTTGAGAAGCCACGCTTTTGTGATGAATCACGCCGAGGATCCGTGCAAAATAGAAAATTATATTCCAGAAGGTTAAGCTCCGTATCTTTGTATGGCTTGGTTGTATGGCACTATGTTTTGATGTTGTTTTATTTATAGGAGCTTTGTACCTTTGAGATAAATTTCAGCGCATAGTCAGAAATCTTCTTGTCTGTTTGGATCAGACTTTGTGCTGCTGGCCATTCATTCATGACCGACAATGTTTGATAAAAATAAAATGACCCCGAGAGCTAGACTGCGCTGCGTGATGCAAATTGTGTTTATCTCCTATATCCCGTTCATCTCAAGACATAACAAA
>oPt-10052_A3_452
GCGGTTCCATTTTTTTCTTAATCGGAGTTCTGGGTATGGGCTTATATGGTTCCAATGAACCAGGATTAGATTTGGAAAGATTAATTAATCAATCATACCCAGCAACCTTGGAAATACTTTTATATTTTGGCTTCCTTATTGCTTATGCTGTCAAATTGCCGATTATACCCCTACATACGTGGTTACCAGATACCCATGGGGAAGCTCATTATAGTACATGTATGCTTTTAGCGGGAATCTTATTAAAGATGGGAGCATATGGATTGATTCGTATCAACATGGAATTATTACCTCATGCTCATTATCTATTTTCGCCCTGGTTGGTAATAATAGGAGCTATCCAGATAATCTATGCAGCTTCAACTTCTCTTGGTCAACGAAATTTCAAAAAAAGAATAGCCTATTCCTCCGTATCTCATATGGGTTTCATAATTATAGGAATTGGTTCCATAACCAACATTGGACTCAATGGAGCTATTTTACAAATATGGACTTTCAGTAGGATCTATTTTATTGACAGGATTTATAACTACTTTAGCTACTTTAGCAGCTTGGCCAGTTACCCGGAATTCGCGATTATTCTATTTCCTGATGCTCGCAATGTATAGTGGTCAAATAGGATTATTTTCTTCGCGAGATCTTTTACTTTTTTTTATCATGTGGGAGTTAGAATCAATTCCTGTTTACTTACTTTTATCCATGTGGGGGGGAAAGAGGCGTTTATATTCAGCTACAAAATTTATTTTGTATA
>oPt-10068
CGGGAACAAGGAAGGGGGGAAACGCGGCAATGCGGCGACGGTGAGATCGCGGGGAGGGACCTGCGCGGATTCGGGATCGGGGGTTGGGGAATTTACCTGTGGGGATGGGCGGAGGAGGATGAGGGGATCGGAGAGGAGGGCGGCGGCGCGAGTTGGGGTTTGTGTGTCCTGCCCCTGCGTGTGTGGTGCTTTTTCTTTGGGAAGGGGGCGGCTTTTGGGAGGCGGAGGAAGGGCTTTCTTGGCTTGGGGAAGAGGTCAATGCTGCCTTAGTTTGGGCGAACTACGATTCCTACCGGGCCTTTTTAGACTTACTACGTCTAATAAAATTGGATCTAGATACATTTATATATTACGACAATTATCGTCTTATAGTTCCTTCGTTACAATGAATATCACCTCACACAGTGGCCGTAGAGTGCATCCTCCACATGATAATTTTAAGAAAGAAAATTGCCAAATTAGGCTATATCTCACCCTATATTTATTGTGCAATTATCATTTCCATAATTTGATACTTCCAACCAGGTTTTATACATGTTCAGCAAAGGAAACGATAAAAAAGAATCAATGTGTGTAGTTCATGCTATGTTTTTTAAATACACTCTTAATTCTACATATGATATTGTTTTGATTAACTTCTTTCCTAAGAAACGGTCTATAATAGAAGAAACTCAGGTTATACACGACATCATGAAGGTTGTTTGACATGAACTTTCGCAAGCTAAA
>oPt-10071_A3_449
CTGCTGGAGCTGCTGAGCCGCCAGGAGAGACTGCATCTGGGTACGCTGGTAGCTCTGCGAATCAGCCGCTCCGTACGAGGGCATGCCGAATTTCCCCATTTTAGCACTGTTGGCGTTAACCTGTCCTGTTGCGATCTTCAGCTACTGAACCTCGTCCCGAAGTCTGTCGTTCAGTGCTGCATGCAGACAAGGAACGGTTTCAAACTTTGAAACTTGCAATATATAAAAGATGCTAGGGAAACACAGTTAGCATAGCCAGAAGGCTAACACAATTTAACTTTGCCATTTGGAATTATTAGGAGGAGACAGGTAATAGCGGTAGAATCTCTAGAAGATCAAGAAAATCAGGACAAAATCCAAGAGAATACAAACTCAAAAGTTTTCTGCGTGAGAGTAAGCAGGCATGTAGAATGTGTAATTTCCAGCTATGGAAGAACGTGAGCGTCGTATGAAGCAAATGTCTTTTTGTTAACCTCAAATTTGTGATGCAAAGAAAACCTTACCGTC
>oPt-10074_A3_192
CCTTCTAATCAGTAAAGATCAATGCTTCAAACATCAGTTATAGTATAAGTGCCTTCCTTTACCACATAAGAACTAGATTAAACACAATAAAGAGCCTCAAGAAGGTATACTACTTTAGGATACCATAAGCTTCAGTTTACATTATCAAGATTTCATCTCTAACCCAGATTTTCCTTCTTTCTCTTGTTTATTATATAACTGTTGTTAGATATGTTAATGATGGGTCCCCAATATCTTTTAAATTCAGGTTCAGCGCAATCTCATGCTTGGGAATCACTGGTTCCATCAAAAAAGAGAAGCTGTGTCACTCGGGGTAAGCCTTCACAGGTGGAAAAGCTTGCCAAGGATCTTAACTCCATATTGCATGAACAGCAGTCATATTACCTTTCTGGATCCTCGGAGGAAGATCTACTTTATCATAGTGAAACTCCAGTTGGTTCCTTTGAGATTGGCTATGGAAGTGTGCTTCTTAGAAATACGAACTCAAAATCAGCAGAGGAAGATTGGGAAGCAAACTCTGTTC
>oPt-10094_A3_9
ACAATTTTCGTTATGCTCTAGAACTTGACCGTAACCTATAGACCACATCTAATTAGACATGTAGCAAAATACTTAGTCAGGTTGTAGAACATAACAAATACTTCACAACTAATCCCACTTTTTTTACAGATTCCAATGGGTATCATCCAGGCATAACAATGAACAGGCGTCTAAATGTACGTTTATTATCAAAGACCAAAACAAAAGAGGAAAAGTCTCAGATCATTAGCACGCAACATCAAAAGGAAATTACAAAAAAAAATCTAAAGGACTCGGAGTACGAAATGGTTCAACACATAACAGTTAGGACAGGATTTGCAAGCAGTTCAAGAATATGGGTCTGTGATACTTCTGCTCATTGTAAAGCAACACTAATAAACAACAGGCCAAAAAGACTATCATCTGCTGGCTGCAAAAGGAGGATATCCTGCTTGTGTGTTTAGCACAGATGCAAGAACATCAGCAGGGAAGAGATTATGAAGGAAACTAGCAGCAGAAGCTCCAATCTAAGCCATTCTACAGCAAAGAGATACCTCAAGAAGCTCAGAACCCCAAGGTGGACTAGTATGTAGCGTGTGACGGTCATACTCAACGAAGAAGTCTCTTATCCTTTCATTAACTGGAAACAACGAAGAGCAAAGTCTTAACCGCAGCCTGAAAACAGTTTTTCCATCCTCCAGGTAGTCCATTCTCTCCTGTATAACAATTGAAACTTTCAAGTACTACTACAGCAAATGTATTTGGAGATAATTCTGCAATCAAGGTGCAAAAATAAACAGGACAAGTAGCAAACCTTTCCACTTTC
>oPt-10098_A3_141
TGCACAGGCCTTTCTTTCATGCCAGATATATCTTCATCACAAACGGAGTGCCCTCTTTGTCTTGGGCCAGGTCGTTTTTGTTTTCATGAAAGGCAGTCATGTGTTACTGGGCTTCGGTGAAATCCTGTTTGCAACTCGGTCACATTAGGAAGGACCGCCCTCGTTTGGCCTCTAACAATTTATTTGATCATTCCATTCAGTTAGAGGATACTCCTCTAGAAAATCGGGACAGTTGTGGCTCGCAAACGAGTTCTGTTGTGCGGTTTGCTAAGGTTAGTTAAGGGCTTTTGATGAATTTTTTCCCACGGTGCCTGACAGCGGGTCATTTGCAGTCCAAGTGCTTTAATAGGATCAGATGTTTTAAGTGTAAATAGGAGGGTCATGTTGTTGCGCGGTGCAAAACATTTTTCATCTGGAAACCGAAGCAACAACCCAGGGGTTTATCTTGTGAGTCTGTTTATTTGTCATCTCAGACTAGTCTGGTGGCCGAGGCTTCAGTTCGT
>oPt-10101
TGACTTCGTCAATCTCAAGACCCGCCGGTTCAGTCTTTCGGAGGTGCTCATAGGGGTAGGGTGTGCGTGCGTGTGTTCATAGGGATGAGTGTATGTACGCATTGTGAGCGTCTGCGTTTGCACTGTATTTCTCAAAAAAGTATATATTATACTGAAAGAACTGAGGAAGAATTGGAAGGCCCGAGCAAAAAAAAAAGAATTGGAAGGATAACGGTAGAAATGATACTGCTGCTTTGTTTTCATTCCTGAAGGATGAGTTCAGTAAATTTCCTATATATGCTGCTATTGTCTGCTCTGTAGGTGCTTCTCTGTATCGGTTGGTCCTGGAAATTTGGCGTTCAGTTGTACACCTGCTTTTTTGTTCGTGGTGGTAAAAGTGAAATTACAGAGATTTAGATGCAATTGGCATATGCCAATCTCTCTTTCATTACATGGGCGACAATATGGGATACAAAGATTTTGATGCTTGACTTTGTTCTCCTTACTGCGAATATGTGATGCTGTTTTGTCTGCTTCAGTATAGTTTGTGCTCTCTTCATGCATATGTAAAGATAAATGTGACAGCCGAGATGCAGGACGGATTCTTCTAAAATCCACGGCCAATCTATGGAGTAGA
>oPt-10104_A3_265
AGAATGAGGGGGAGATGTTCTTCGCAAAGCTCGTCGGTCTTAGCATAATCCAGCACCCACCGCTGTCGGCAACTGCTTTATTTGGTGGCACAAGGATGACCTTGTGCGAAGTCAATAGTTTCTTCCGTGAATACATCATCTCACGGCGAATGGAAGAGAACCTTGTATGTGAACTGGATACCAGCTGCAACGTAACCACCCAGCGCACGGGGCGTCACCTTATCATAAGGAAAAGCTGGGACCGGAACAAGGATGTATTCGGCAGTATTGACTTCTTACGGCTACGATCAATGACAGTGCTTGGGGGATGGAAGTCATTCTTCATCTCCAAAAGTATGAAGTTGCTTCGTGTGCTTGATCTAGAGGATGCATCAGGTGTAAAGGACGAAGATCTCAAGAACATGGTGAAGCTGCTATCTTGTCTAAAGTTTCTCTCACTGCGAGGCTGCCGCGATGTCTACAGTTTGCCGAGCTCATTAGGTGATCTGAGGCAGCTCCAGACTCTGGATATCAGAAATACCCCCATAGTGAGCCTTCCAGCAACCATTACCAAG
>oPt-10107_A3_477
GGCACGGGGGTGAAACTTCAGCGTGCCAAGTTCTACACACGTCTAGGGGACCCTCGGATCGGTTATTTCTAAGTTCCGCGTTTTTGTGGTCAGCTAGAGTTGCTCTTACGGCCTCTGAAAAAAGATGCAAGCAAGTTGCAAAATGTTTTCTCTTAATAGGAGAGGTAAAGCGCTATCATGCTTGATTAATTACGAGAATATGCTTTGATGATTTCTCCTGTCAAACGAAATGCCATTTTGCAAATCTTTTGTGATTGTTGTGAATACTTTTCGTTAATTAGATCACCAGAATATG
>oPt-10116
ACCAATGTGATGAATGCTTTTGATGCGATTTCAAGCACCATCCCTGTCTGAAATGTGCTTGTGGATAGAGCGCCCCATGGGGTCCTCGTGCCATTTCCTCAGATAAACGATCACCACGGTTGTGCAGGCAAGACGCCAAGCCCAAGCTCTGGCGAGTGCCAAACACTTGGCTCCAGCAGAACCTGATCCAGATCACATCACGGCTCCTCCAAACCCGCAGCACCACATGTACCATGCCCATGGGGAAACTGGCCACTACTTGAAATGGACCCAATTTACAGGTGGCCCTCTATCTTGGCCACTACTTGAAACAGGTCAGTATGGAAGGAAATTGGTGACCAAGCACCCAAGATTACACTGCTAGTATCTATAGTCTCCAACAAGTGGCAAGCTGATGGTCCCGGAGAAATCAAATCAAGACCACATTGCTTGCTCCTTAAATCTTGCAGCATTGCATGTTCTGAGTTCATGGTTCTGTCCCTTGCCGCACCTAAACTGCATGATGCTTCTCCCCCTTCTCACCTATAAATTCTATCAGCTTAGCACCATCATCTCATCATCAGTTCATCCACAAGCCAACCACTGCAACACCTAGCTGAGACAAAAGTTTCCCTGAACTTTGAGCCAACAAAGAAAGAGAGTAAAAACTAGTGAGTAATGCATATATTTTTTCTTATCATTGAAGAGAAAAGCAAGGGTGATACATTCAAGTATGAATGCCACATGAGTTTTACACATGCTAGCAGGTCAGAATTAGATGAAAGAAAACTTCCATTGAACAACAAACTCAGCTGAATAATAAATGGATGACCC
>oPt-10121
CTGATCCTGAAACGGCACCTGTTCGCGGTTGCAGAATTTGCGAAAGCCGGATTTTTCATCTCCTGCTGGAGGACACCGAGGTGCTCTGACTCCGCATCCTGCTGATGCTAAAGATGAAGAGGATAAACCGGGTCCTAAAACCATTAAGGGCCTCTTTGACTTATGCAGAAATAGGAAGAATGTACTAGAACTGAATGTACTCTTTTTTTTTTGAAACAGAACTGAATGTACTCTTAGTAGCAGAGGCAGGGAGATTGGAGAACATATTCATGTCATTTTTTCATGGTAGAGGACAATCTACATGCAGAAATTTTCCACTGCTATTTTCCTTTGTTCTTCCATTGCTGCCGAGCAATGCAGATGTGCAAGGAAGCCAAGACTTGTCAGTGACGAGGAGAGCCTTGGTTAACATCAAAATTAACATGATTTCTGATTGCTGGTTCATCCCTAGATCTTGTGTACATGTACAGGTCACATTACTATGTTTGGGTTGGTAGATAGATATGTTTGTACAGTAAAAGTTGACATTTGGAGGCTGATCCTTGATCGTATACATTTTATTTGCCACAGGATAATCCAAATGCAGCAATTATCTTTGACTCTGGCTTCTTTC
>oPt-10127_A3_464
CGAGGAAGCCTTCGGCTAAAAAGGTTGCAGCCAAACGGGCTTGGAAGGCCGCGCCTACCCAGGCTCTAGCCAGCACTCCGTCTAAACGGGCCCGCAAGACAACACCAAGCCAGGCTTCGGCCAGCATTCCGGCTAAACAGCCTAGGCGGTCCAGTGTTCGGAAGTCCACGACTGGGCAGGGTTCCGACCCGCTCCCGGATAAACGGGCTAGACGGGCCAACGTACGCCTTGCTGGTAATGAGTGGGCACTGTCTGGCTCTCGGGGTACACGATAAATGTCCTCTGATCACCCTTCTAGGCAATCATGTCCCTTAGACCGTGTGTGGGAAATGTGAAAGCTGTCATTCTATTTATTTCTAGATATACGCGTGGATTTATATATTAAAAAACGATATATATATTGACAGTATGGTT
>oPt-10135_A3_107
CACGAGCCTATGACCCGCAATGAATACTGCTGGCACAATGTACCTGAATGGAGCCCGACGACGTACTATTAACAGTGCTAACATGTACCATATCACATATAGGTAAGTGTTTAGAAGCTTACTTACCCGTGACATGCATCTGGTAGCGAATTTTGATGCATAGGTCCTACAGTGAGATCCCTGGTGTGCAACACACCCGTGGAGACCAGATCCACCCTCATGTTTCTTTCTCTTCTATATATGCAACAAGAAGTTTTACCATACAAGGAATCTTGCAGTCTGAAATTAGCAGGCATGAAGTTCATATAAGCCCTACAAAAGAGGCCGCAAAGTGCAAACATATCAGTCATCTTTGTCTATCATATCCAGTTTATAGAGTAACAAAATTGAAAAGTAAAATTAAGAGGTAACAGTGTTTCAAAAAGAAAATTAAGAACTAAAATTGCCTGAAACTGCTAACCCATCAGAGTTATTT
>oPt-10147_A3_224
CAATTCAGAGAATTTCTTGCAATATGATGTGCCAGATGGCTAGAGGGGCCTCTTCATTCTTTGTGGTCTTCCCCATTGTTATCTATTTCCAAGGCTTTGGTATTATGCTTCCAGTGATACCAATGAATGTCTGTGGGTAGCAAATTTCAAATCCAGTTTAGCTGTTACCTCTGCCCATTATTTTGCACTCTACACTCCAACATCTATTGAAATCACAGGTACAGACTTCAATTTCACTGTTTTATTTACAGTTTCCTATATCCACTAATTGTCTTGTGAAGTTGTGACCCTATTGTTTTGTATGTATATGGTTACAATTATTTACTTTCCCAATGTGCTTATGACGTAGCATCTGGTGGATCTTGTATCATCTTACAAGAATACAATATGGTATAGATAACCCAGAAGATTTATGTAAAACCCTAAATAATTACTAAGTTTAGTACTCAGGATGTAACTAGCTTAAAAAAAACGGACCAGAAAATTTCGTTTATACTTGAGCGAGATTTATAGTTTACTAGGTTTAACTATACTACTGGTGAGATCATGCCGGCTGGGGAGCAGTGTAGATCAAA
>oPt-10148_A3_457
AGGCAGTTGGACAGATACTAGAAGAGATGAATGCAACTGCAAGCGCTGAGAGAGTAGAAAGTGCTGATGAACTTTCTATGAGGAATAAGCAGGCAGGAGAAAATGTGAACCGTAGCAATGTCAGGCGTCACTTGAGTGGGCTTCCTCCCACATATCAGGCTACGGTTGCATCATCACAAGGTAGCTGCTTGCCAGGGAAGCTGAAAAGGCATAATTCAGCTGTGAAAGGTAAAGTATTTTTCTGCTATATTGAATGTCATGTTAGACCACGTAACAAATTGTCCTGTAGAAGCTTGCAAGCATGATGGTTTAATCTGATAATGCAACATTCCTACCTTCATGTTCAGTTTTTCTATGTTACTGCTTCAAACATTATGCTAGTTTAGTTGCGTAGTTGTTTGGGGATCTTCAGGGTACTTGGCTTCGTCGTCTCAACTACCAAGTCAACCACCATACACCAAACAAATTAAGTTGTGGC
>oPt-10150
TTTCCAGTCCCCGGGTGATGCTGGACTCACTGTAGTAAAATGTGAGGCATGCTGACTGAAGGAATAGAATGAACATTGCAAACTGCGACATCTATTTTGGATGAATCTATATACTACTACTAAATAGTGTCTAGATTTATCTAAATTTTGACAAATCTGCGACATCTATTTTAAGACGGATGGAGTAGTATATCTTCTGCAAATTCTCAACCGTACGAAATATAATTCATTGCAGATTAAGTCTCATAAACTAACGTCTTATCCAAAGATGAACATCATGCTGTGCACTTTCTAAATTATCCTTTTGCACGCTTCTAATTCCCCAACTGTGAGAATTCTCGCCGGAGAGGATCAAGCTGAAGCATGAGCAATATATGAAATATCTGTGCCATCGCATCTGCTAGCAAGCTTTGTTGGTTGAAGGTGACGTTATAATTCGTTATGTTTATCATTCTGCTTAAATGACTTGATAATTTTTTGTGATGCATTGTTTCTGTAGTAATGGATTAGTGTCCCACGCAAGTTTTAAAAAACTTCAATGTTCCACGCTGTAGTAAAGAAGCTTCCAGTCTGCTAAACTGTTTGAATTATCCTGTGGCGCCTGCTGATCTTTCAG
>oPt-10153
ACAAAAGGAACTAGGCACTTATCTAGTTCATCTGAACCCAAACCCTAATACTAACACTAATCCTAACTCAAGATCTAACTGACTAGGAGGTTGTGGCGTCGGTGTCGGACGACAGCTCCTGCCTCCGGTGATTGACGCGGGCCTGCACATAGGCCTAGATGGGCCAATATCCGGACCATTGGATATTTTTATCCAGGCCTGGCCATTTTAGAGGATCTTCTCGGGGCACAGAAAGAGCACAAAACCATAAACTGGCCGGAGTATTTTGCTTTTGGGACGTTTTCTTTCGGGATTTGCTAGAGATGCTCTTAGTTGGCTTTTCGCGATATGTGTTTTGACACTCGGTTTCCGTGCAAATATATTGGCAATGACTATACATCATAAATAGAAATATGTATTTTCCTTGATAAATATAGTAGTTAGGGAAATCACCAATTAGAGCAGGTTCAGTAGTATAGCAAGTGCGAGTACATACAACTTGTTAGGTATAAAAAAATGTATCGCGGAAACATTCATAAAATGGCTAGGAGCACGTGCAAGGGTTGGTTCTTAATTCAGAGCTTCGCTTATCTTCTCTCTCGTCCATGTAAGGAAAAGTATATATACTTACTATTTTAACCCTTATAGCCAGCTCAGCTCAGTCTCAGTATATATTCTAATTGTACTTGCTCCTAAAAAATACAGTAAAACTAAGCAGGAGTAGACCGAAACTCCCTTTGCGTTTTCCATTGGTAGGAGACTAGAATTTCTTGTTCCGGCGGCGGCGAGGCGAGGCGAGGCGAGTAGGAGTTTTGTCCGTGTCCGGCACAGGTGAGGGGCGAGGTAGCAAGCAATGGGAGGCGGGCTAACAGGCAAGGTGGTGGACAAGTGGGAGGAGGTGACAGGCCGGAGATCCCAGCCAAGTCCATTGCA
>oPt-10163_A3_126
GAGTTACTACAAATGCACAAGCACAGGATGCCCTGTTAGGAAGCATGTTGAGAGAGCATCGCATGATCCTAAATCAGTGATAACAACATATGAAGGAAAACATAACCACGAAGTCCCTGCTGCCAGGAATGCAACCCATGAGATGGCCACACCTCCCACGAAGAATCCCGTGCATCAGATTAACGGCAATATGCCCAGCATTGGTGGCATGATGAGAGCATGTGAACCCAGGAACTTCACCAACCACTATTCTCAAGCGGCTGAAACCGACACCGTGAGTCTTGACCTTGGTGTTGGAATTAGCCCGAACCACAGTGACGCCACAAACCAAATGCAGTCTTCGGTTCCCAATCAGATGCAATATCAAATGCAACCCATGTACGGTAACATGAGGCACCCATCAATGTCAATGCCAACAGTACAAGGAAATGCGGCTGGCCGGATATATGGTTCCAGAGAAGAAAAGGCTAATGAAGGATTTACTTTCAAAGCCACACCGATGGACCATTCAGCTAACTTATGCTACAGCAGTGCTGGGAATTTAGTCATGGGTCCTTGAGAGTGTCTACAAATGCTTATAGCTCCAAGAATCATATATTACCAACAAAGCTTTTGTAATGACAATCTCCTGAGCAAGATTCTCAATTGTGTATCGTTTACAAATCAGTTCAGCCAGAGGCAAGTAAGCTATACCTGGGGGCGCA
>oPt-10164_A3_101
AATCGGTGCTCACTGAAGATGGCATTGATGTCCCTCTATCCGACAATACAGTTCTGAGGAAGCTTCTTGTAAGTGCCAAGAATTTCTCTGTACATGGACACCATGGTTAACCTGATAGTTATGCTGCTTCTGCTTATGATCAGCGTATACCAAGATACTTTGATCCCGGGGAAACTATATTGGAGACTTGCTTTAACTGTGGTGAGGAAGGTCATGTAGCTGTAAACTGCCCAATGGAAAAGAGGAAGAAGCCTTGCTTCGTTTGTGGACTGTTTGGACACAATGCGAAGCAGTGCACACAGGTTGGTCTCTCTAGCTCCGAGGAATTATCGCTCGGTGACTTGGGTATGTCCACTCATGCCCTTGACAAGCTCACTGTATATGAATTGCCGTGCCAGGGATTATTTCCTTGCTTTTAGTGTGTCCGTTTCATTGAGGTTGCCATCATACTGGTGTGCTTTTCCATGCTGGAAAATCTTTGATCAAATTCCTAATTTGATATAATTTAGTCCAGAAGTTGTGGGAAACCTTAATCGTACCCATTTGTTGCACTTCAGCATCAGCATTAGATGCAAAGTAAATAGCAGAATGTGTTATCTTCAAGTTCTGTCTCCTGCTAATCCTGATTTAAACAACTTCTATCTACCTGCCATGACAGTACATATTCTGCTTTGAGTAGTTTGGCTTTCCAGACTATTCGTTCACTGTTGTTCCTATGTTGTATGTGTATTTTTCATACCACTTTAGGGCCCTTTTGTTTGGGCTGGCTGTGGCTGGCTGTGCTGCTGTGCAGAGAAAGCTACTGTTCTAAGTTTTACTCTCTGGCAATCTAGCTGGCTGTTTGGCTGTAAACTGAGGAATTGTCTAAAACACCCTTAGAGTCATGAGAACCGTATCTTTTTGTTGATTTATTTGTATATAAGACTATCTG
>oPt-10167_A3_326
GGAAGTGGAAAGAGAGGGATGAAGTGAGGAAGCTCATGGATTCTAAAACGGTGAAGAAAGTAGCTGGATGCAGCTGGATTCAGATCAAGAACAAATTCCATTCCTTTATCGCCTCCGACAAATCACACCCTCTGTCTGACCAGATATATGCAAAGCTCAAGGGAATGACAGCCAGGTTGAAGCAAGAAGGTTATTTTCCTAACACTAGTTTCGTGCTTCATGACATTGAGGAAGAGCAGAAGGAAGCCATGCTGGCTATGCACAGTGAGCGGCTAGCTCTTGCCTTTGGCCTGATAGCTACACCGCCAGGGACACCCCTTCAGATTGTCAAAAACCTACGAGTGTGCGGGGACTGCCATACAGTAATGAAGATGGTGTCGGCCGTTGAGGACAGGGAGATCATCATGCGAGA
>oPt-10173
AACGATCAGTGCCTAGGTACGTACCTTGCCTCTCTTGCAGTGAATGAGCACCGGGTGGTTTCGTACGTCTGGACCAATTAATTGAAACGAGGAGAAAAAGTTAGAGATCGGTTTCAAGTGGTTAATTTTGGTGGAATCTCTGTAAAAAAAATGCATGTGTGTTTGATTCACATTGCGTCTTTATTCAGTATGAAGATCTTTGTCAATGTAGGAGATAGATATGTACCGAGGATGGCTTTGAGCGCCTCACGGATTGTTTCTTCAGGGATGCCAACGAACGGTTC
>oPt-10178_A3_31
CCCGAGAGCATTGGCTTGGCAATACAACAACTTCCTCATGAAAAACACTAACATGATCATTCTTCTCAGTTCCCTGTGTGATAGCATATTCAACATATATGTCCATCACCATACCATCTTTTATGTATGTTGACATCCTCATGCGGGTTAAGTTTATTTTGTCCCCTGAACTATCATGTTTGGAACAAATCCCCCCTAACGTATTTTCTGGTATAACTGGCCCCCTAATCTAATTGAACCAGACACTTATGGTCCTATTCTTTGTTTCGGCATGGTTCACCGTTTTTATTTGCCACGCTGGACGGTGACGTGGTTGTCCATTATTTCCCGATACAAAATACAAACAGAGCTAAGTATCATCCCATCCGTCTGTCTGAACACTCCTAAATAAACACAAAGCGGCTCAGTGTACTCCGCCGTGTAGGAGGCTGCCCCTCCCACAGCTCCCATGGCCTCTCCACTAGCTCCGGCGGTGCCTCTTCCTGCTTTGATGGAGCCTTTCCCCAGTGCGCGCCGACATTTGAACAGGCCGGCGATGAATTTTGACCGGGGCTGCGGCGGAGATCTCCAGTGGGAGAGAGATGGTGGTGGAGGTCCGCGACTGGACATGTAGGTGCTCGTGACGGAGTTTTTTACGGCAAAAAGTGCCCAAC
>oPt-10190_A3_413
GCAGACGACAGGAGGCATGTAGCCGTCACACCTCCGTCATCTGGGTCACCACCAGCCCCTCCTTATCTTCTGCACGCACCGCACCCAGTAACCCTAGCCTTTCTCCCGTTCCATAGCGCCACCATTTCCCCCTTCTCCCATCCCTTCTCACCTACCCGAGAGCATGGGAGGGAGAGAGAGAGAGCCATATCGCCTCGCCGCCAGGATCACCAACCGGAACAACTGAGCCACGGGGTTGCGATGTCATCCTCATCTATGTTGAGCCGACTCGCCAGGAGGTAGCTGGAGCAGTCAAGAGCTGCTTCCTGCCATCGCCCCTATCAAGTCCGAGAATAACCGCTTATGTCGCCATCACCGACGCCTCCGACCAACCCCAGCTCCGATTCCTGTGGGAATTGACCGCGGTGAGCACCACCTATCTCTTCCTACTCGTCTCCTCTTCTCCCGCGCCCGAACTCCACCGAACCGTCGTCTCCGATGACGTCGCCGTCTCTGTCAACCCGTTCACACGCAAGATCG
>oPt-10193
CTAGGCGACCTCCAGCTTCTAGCTAGTTGTCCACCATGACTATGTCCATGGCAGAGAGCCGGAGAAGCTGTGAGATTTGAGTCAGTCTCCACCGTTGCCAGTTACAAATAGGAGCTCATCACGTGTATACAGCCTTGAAGCATCCATTTTTGGCGTAAAAAAAGTAACACAAGGCACTGAAGAGATATGAGGCATGGGTTAGGTGGCCAGCGGAAGAACCCAGCAATAGCTCCGCCTGATGACATCGCCGTTCTTTCCACACGAAAAATAAAAAGAGGTCTGAGCCAATGTTTTCTTTCCTATACTTTTCCTGTGAAATCAGAGGCAAAGGAAACTTTCCTGCAAAATTCCTACGAGTGAATCCTGCATTCCAAACGGCTCTACAGTGCGTGTTCCAAAGGATTTCCGATTC
>oPt-10202
ATTTAGATGCTTACCCGAAAAGTGCCAAAGAGGCGCCCCTCAACTGTTGTGTGCAATTGCGTAGACAAATATATACACTGAAAATAAAGTACCGTGTCAACTGCATGAAACATGTTTCTGCATCATATCATACTGATTATGTTATAATCCTTTCATACGTACGTGATAGGAATCCATGATGTGTAGGGATGGTATTTGTTGTACGTGATTTTGTCCAGCTTGTAGATATATTCATACCATAGATAGCCAGCCTAAATGAACAGGAGTCTAGTCAATACATCATTTCAAGTTAACACAGGG
>oPt-10221_A3_219
ACGGTGAGCAAGCCTGTGAATGTAACTTCATCGGGGCAGACATCTTGGGACAACATCCTTTCATACACATCCATGCCCATCCGTTTATTGTGAAACCGAACAGCATAGTGTTCCATGAGACCGAGTCAGTCTGAATAACGGCATTGAATATATTGCTTACACCCTCTACATCTCCGCACTTGACATACATATCAATCAAGCTGTTGGCCACGTACATGTAAGATGCATAACCAGTTTGGAATGCACAGGCATGGATCATCCTTCCAGTGGCCACAGCAGCACAAGCATGAAGCACAGCCCCAAAGTGAAGTCGTCAGGTTGGATATCCTTCTCTGTCAATGTCTTGACCAACA
>oPt-10222_A3_98
TTAACTACGATTGGTCACTTGTGATAATGCATTACTCTGGATAAACTCTGAGATGTAATGATCAGAAATTTTTACATCAGCAGAGACAAGAGGAGCTATGGTAGGCCCTCATGGCAAAGAGACACGGATGCATCCCTCAAGTTTAATTTAGCCAACTGGTGAGTACTCTGATCTCTATTAGTACACCGGCTGATCTCAATCCCATCTAAACCACTGGCTATCTTCTTAATTTCTTCCACGAGGAAGCCGTCCCCTGATTTGTCATGGCCCCGAAAATCCAGTGTACGGCGGCAATGTTTTGGTGCACTTGATTCCTTCCTCCGCTTCTTCCTTTGCTTCCTCTGGTTCGTTCTTTCTTGGTTTTGTGAGCACTCAGTTTCTATGTATGCAAAAGTAATTGTCCATTATCTTAAAGTTTCGTAAGGGATACATATTTGACAAACAGAGCATTATACTGGGCATTACCTATATGTTCTTGGGACTGGTCTTTAAGCTTGGGAGCTTCCTCGTCATCATCATCCGTCAGCATTGCACTTGCCTAAGAAAATTGCCAGACTGAATCGTAAAAGCAGTAGGTAATCATGACATGCAGGAAAAAGTGCTTCATGCCAATTGTCGTCTCTGTAAGCAAATTTTTACTATAATTTTTTCTTATTTTATATGAAAGGGTAACTATAGATAGTACTAACTAAAGTATCACTTGTCAGTTGATTTATCCTCTACCTCTAGAGACTCGG
>oPt-10224_A3_403
CGCCTGTTGAGTTAACTAAATCACACCCCACGGCTTGAGAAGCCACGCTTTTGTGATGAATCACGCCGAGGATCCGTGCAAAATAGAAAATTATATTCCAGAAGGTTAAGCTCCGTATCTTTGTATGGCTTGGTTGTATGGCACTATGTTTTGATGTTGTTTTATTTATAGGAGCTTTGTACCTTTGAGATAAATTTCAGCGCATAGTCAGAAATCTTCTTGTCTGTTTGGATCAGACTTTGTGCTGCTGGCCATTCATTCATGACCGACAATGTTTGATAAAAATAAAATGACCCCGAGAGCTAGACTGCGCTGCGTGATGCAAATTGTGTTTATCTCCTATATCCCGTTCATCTCAAGACATAACAAA
>oPt-10232_A3_461
AGCAAGCTTGATTGTTTCGTCGTTGGTGCCCATAAGCACGACTTCTTTGAGGTCAGATTGATAATTCAGGCCAGAAAGCAGATATGATGACGACCCACTAGAGCAGTCAAGATTGAGCACCTCAAGATTTTTCATTGCTTTTGATCCAAAAGTTACATGTAAGCTGCTGTTGCTGCAAGCAATCTCAAGGATCTTCACCTTTTCGTATGACTTGATCTGATTCCCATTCAACTCGGCATAAAAGCGGAGGCTGGGCTGCTTGACACCAAGTCGTAGGATACACAGATTTGATAGCTCGCCAAGGAACTGAACGTCAGTTTCTATTAAACTGTTCATCTCCAGATCTAATTTTCTGATCTTGGCAAGCTTGTTCCTCAATAGCGGCAACTTGTCTCCAAGCCCATACAACTTAAGGCTGTGTAACTTGTCCCAAGGCAGGGAGATGTCATCAAAGGAACCCTTACTGTCCTTGTCCAGGCGCACTGATAATGATTCCAAGTGACCCTGAGCTGATATTATTACAGACAAAAACTCTTTGGTATTGTGCTTGTTGATGCCAGACACTCCGAGCTTGCGTAACTGGGTGAGTTTCTTGAGCTCTTTCATAACGATCTTCCCACCTGATGCAGCAATGTTGACGACACCGAGCGTGTGCAAATTTGTCATCTTCTCAACCC
>oPt-10249
TGTGGCCTTGCGTCAAGAGCAGACCGAGTGAGTGCAAATTCAAACTTTCCGGGTTTAACTTATGGCGTAGATTATTACTTAGCCCTGTAACTTATGGCCTTTCGTTAGCCTAGCCTCAGCAAGTAGCACTCCTACATTAACCGATGACAATCTGTCCTAGCCTCAACAAATCAACATAGACGAGTAGTTATGGTGTGGATAAGTAAGAGTGGCGGGAGAGCATCAGTACGTCAAATTTACACCAGGGCTTTTGCTCAAGCCATTGTTCTCGGTTTACACGAGCTCTAACCTTGTAGAGGAATTCATGGGGGAAAGCTGGAATGCAGACTGCATATTCTCTCTTTAACTC
>oPt-10250
ACAGTAGTGACATCTCTTCTTTCTAACTTGGGTTCTTATTTCTGTTCACATGGTAGTGAACTTAGCACATCGGGTTAGCAGGTGGTGCGATGTTTATTTGATGCTTTTCCTGTTCCAAAACAACAAAATATCAATTAATTTGTCTATTACCCTTAAAAGATTCTATAGCAACACTACTAACTTGGCATGAATCAGTCATGCAAACAGAAGTTCCATTATGGACATGAACTATGATCCATCTTGCACTCTTGCAGGAAGTCTCCGGTTGAGATGAGCAACCCCTGCGAGTGCTGGAAGATTAAGGTGCAGTTCATCATGCATATGCATGGTAACTTCAAAGATTGCATGGTATGTTGAGCTTAATTTCTGTCACTGCCTCTAGAGTCTGCGTGCTTTCTTTGAGCCTTGGTTCCACCACTGCTGCTCC
>oPt-10253
ATCACCCCTTTCCGAGGTTCTGCCCTGGAGAACACCCAGTTCAACCTCCGCAACCTATTCTTGCACCAGATAGTATCCGGTGAAGACCGAAACCAAGCTATACTTATTGATGGAAAGCCTACTCCTAGTGCCAACTTTGGTCAAACCGCTGTTAACGACTGGGCGGTATATGAGGGCGTTGGCTCTGATGCGACGCTAGTTGCCCGGGCACAAGGCATGCATATGAGGGCTGATAGTTTCTACAATTCGTTTATCATGGTGTTCAAGGCTGAAAGGTATGCAGATTATAGTTTATATTATATGTTGGATATAGGTTTATCTGGCTCATTTTGGATATGGTTCGTTGGTTAGTATGTTTTCTTTTTCGTTTTTATGTCAGTGTGTGTTACACATGGACCGAGTTTATAGCCGATTGCCTAGCTAAGTACTTGTGGTTTCTGCATTAAGATCACTTGGTTGGTTATTTTGGCACATGATATATATACGATTGTGATTACA
>oPt-10256
CACAACACCGCGGAATGCGGCAGTGGTGGATCTTGCACGACAGAACGACCTGTCATGTCGCTGACAAATAGGATGATGCTGCCATGCCAAGATCAGAGCCTCTCTCACCGCAATGACAGGACAAGATGTAGTCTCCATGGTGAGAACTGGAACTGCGTTCCTTTCAGTTTATAATCGTAACATGTTCGTAGGCTCTTGTGTGACGTTTGACATGTCAGTGTCGTTGCAGGTATAGCAAGGATGACAACAAAGAGCTTGAATGATTTCAGGATTATGTTACCGAGGCCACAAGAACTCTCATTATTTCTCAAGTTTGATGCTGGCGGTGCTACAAAAATGTATTGCCATGCATACGTATAATTGATTTTGTAGAGAAAATAATA
>oPt-10257_A3_311
CAACAGATGATCCCGTGCCAGATGTTCCTCATGCAACAGTGCAACCCGGTGGAGATGGTACCATTCCTCCGGTCGCAGATCCTGCGACAGAGCACCTGCCACGTGATGCGGAAGCAGTGTTGCCGGCAGCTGGCGCAAGTCCCCAAGCAGCTCCGGTGCCCGGCCATCCACAGCATGGTGCACGCCATCGTCATGCAGCAGCAACAAGTTGTCCAAGCTCAACAAATGGGTCTCGTTCAGCCTCAGACACAAATGGCGGGCCAGGTCTTCATCCAACCTCAACAGCTACCTCAGTACCAGGCGATGAAGGTGGTAGCGATGCAGACCCTGCCTGCGATGTGCAATGTGCAGGTCCCACCGTACTGTTCCACTGGCCAGGTCGGCGGTATCGCCGCCGGCATCGGTGGTTGCTAAGAAGATAAGAGTTGTAGTACTAGATAGATGGACCATCGGTGTTTAGCCGACAGTGAAAAATAAGGTGGTCATGCACCAACATGTATGACCCTAGCCAAACTTGGGAATAACAGACAAAGAAAGTTGTTGTCTACATAACAATTGCTTGTCGTTGTTCCGTTCATGTGCACAGTGAGATGTTCATCCCTAATCACAATCCTGTGCACTATAATTAATCAAAACATAAAAAAATGGGTGCCAAACATGGGTTGAGTTGAAGTACCATTCAGTAAGGAATTAACTCTTTGGTGGCGAGGCTTATGAGTAGGGTCTGTCTTGAATTATCCGCATCTGGTTATAATTAGTATACGTCCTATTTTCAACATGGTTGTCAATAGTATATCCCAT
>oPt-10258_M
AGAGGGAGGATTGTGTGGCTCCCGGAGGCTGTGA
>oPt-10258_T
GTCATTAGGTGCTTCTGATTGTTGATCTTGTAT
>oPt-10259
ATATGGTGAGGATGAGAGGGCCTTCATCCCCTCGTCATCAAAGAAGTAGGCATTATTTAGCACGAGAACACGAATCGGGCAGGACTGAATGAGCACCAGAAAACCCTTTTGTGTGAATCCTATTTCTGATGGCCAGTCAGGAGAACACCCTACGAATTTGAAGTCTACGATTTGAAGCTTACGACAGTTTAGAGCCAGAGCGTAAAGGGTGTTATCAGTAAATGACGTCGTGGATTCATCAGAGTAGCACTGAAGGTTGAGCCAAAGTGAGATGCTTTTAAGATTG
>oPt-10269_A3_140
AGTTACATGGACAGTATCCGGCCATATTTGCGTGACGATAGGGATTTGAAAGGGAAGAATCTGATGTCCGCTGAGAAAGTTGGAAACTAACGCGGGCTAGCGGCGATCAAAATCATAGCTAGGAGAAATGTGACACGGGTTGGATAAAACTAAACACTGACTGCTCTTTTTGTTGAGGCTACTGGATAGGGGAAGCGCTGGAGCTCTGGCAAGGAAACCAAGGAGTTTTTCTGATAACAACCTGGAAGCAGATCACCCATGTTTAGGCCTGAATAGACCAAAGCAGCTGCTGGGCTCGTTGGCGTCAGACAACTTGCTGGAGTGTGCAATGTGACTGTTATTGTGGAGACAGACTGCTCTACTGTCCTGACCTATCTAGTCATGGACAAATCTGGCTGGAGTTTGTGCTATAATGAGATCAAGAGCCTGCTGCCAACGGTCAGTACCTGGAGTTTAAGCAACACGAGATTAGAGGAGAGCAACGGAGCTGCACATGAGAAACACAGATTTTGCTAGGAACAACATAGATGGAACACTCTTAGCCAATGTCCCCAGGCTCTCTGCCTCTCTCCTCTGCTATTTGTGAAGATTATAACACTGTTCTTATTATATACAGTACTCTCTTTTCACCTCATAAATGAAATTCTGACCGCCAAAAAACAACTTATTTGATGCCTAGGTGT
>oPt-10273
CCCCAAACGATATGCTGACTTCACCGTAAACAGTCCATTGTCCTCCATATTCCAGGCAACAAAATCCTCAGTGGACCAGTGTGTAAGCTTGATCGCTAATATCACTTCAGCATCATGCGGATAAAAGAGTTCCCGGATGGTTCTCTCACCCGTGTCCTTGTATTTGGGTTTATGAGGCCCGAGACTTTCAGCGAACCAGTTCTTGGCAGCCAGTTATCACGCCAAATACGGACTTGGGTTCCCGTACCAATCCTCCAAATGGCCCCTTTCTTCAGGAGTTCGGGGCCATGCATGACACCTTGCCAGGAAGGCGAGGGGTTTCGGATAAAAGCTGTATCCAACAAATTCCCATTTGGAAAATACCTAACCTTTAGTAGCCGAGCACATAAGCTATCTGGTTTCTCAATTAGCCTCCAAGCTTGTCGGGCGAGGAGGGCCTGATTGAAGATATGAAGGTCCCGAAAACCCATGCCTCCATGTGCTTTCGGCCTTGTAACTTTCTCCCACGACCACGACATCCAATACAAACGCCTTCTGTTATGCTCATCGCCCCACTAGAAATTCCTAACAATTTGGTTGAGTTCTTCAATAAGGCTCCTTTGGAATCTTAAAATCCCCATAGCATAAGTGGGGAGAGATTGAAGGATTGCCTTCACTAGTATCTCCTTGGCACCACTTGACATGGATTTTTCAATCCAGTCGCTTGCTCGTTTGACAAATTTCTCCTTTATCGGCTAGAACTTCCCACTCTTCATCCTTCCTTCGGGTACGGGCAAACCAAGGTATTTCTATTCAAAACATTGGGTCTCATA
>oPt-10292_A3_39
AGCTATTTCGTAGCGTCCAGTCAGGTTAGCTCAGCATTTAACTCACGTTCTAATGTTTATACACACACGGTCCAACATTCAACAGAGATGCCACTTCACCTCAAAGACTAGGCTAGTGAGAGGAAGGAATATCACCTTTATAAGTTGTGTGTGGCCTCCTCAAGTGAGCGAATCGTTCATGCAGTGGCCCTAACATCCCATCCCCTGAGAAGCCCCTTAGAGGCATGGCGGTGTTGGCTCTGATACCAGATGTTAGCGTCCACTCGGGCTAAGTCAGCATTCAACCCATGTTTTGAAAGTTTATGCGCACACGGCCCAACATTCAGTGGAGAGTCCACTCCATCCCAGAAAATCTGGACTGGTGAGAGGAAGGAATCTCCCCCTTATAAGCTAGGTGTGGCTTTCTCCCGTAGGCGAGGTGGGAGTAAACTTGCAACCTCCACCAGTTATGCAGCAGCGCTAGCACTATTATGGTCTCCTAAATTGTCTTGTTAAAGACTATTTTTTATTAAAAGCTAATCCATTTGCCTTGTAAGCTTTATTCAGAAAATTGTATGTGCGGCGTCATGCTTG
>oPt-10299
GATCTCTCTCAAACATCCAAGCCTGTTTGGGAGTAGCGAGAAGTTGGATGTGATACTGGATAAGGGCATCAACGACTCCAACGTCGTTGTTGCCTTTAGACGCCCAAGGCCTGAATGGTTGTCACAGCAGTCGTTTGTCATTCAGGTTGGCGTTCAGTTATATGTATCTTTGTGTCTTCATTAGGCTTTTCTACTATCTGAAACTGAATATAAATA
>oPt-10302_A3_437
[truncated: 1,231,520 more chars]
