# Supplementary material for: New DArT markers for oat provide enhanced map coverage and global germplasm characterization
Source: BMC Genomics. 2009 Jan 21;10:39. doi: 10.1186/1471-2164-10-39 (PMC2661094; doi:10.1186/1471-2164-10-39)
Supplement: Additional File 4 — BLAST identity. Potential clone identity based on BLAST for non-redundant set of 1774 DArT clone sequences (consensus and singletons). [file 1471-2164-10-39-S4.xls]

## Sheet: Sheet1
Additional File (Tinker et al, BMC Genomics, 2009)
DArT Clone identity based on best BLAST hit for non-redundant set of 1774 DArT clone sequences (consensus and singletons).
Best BLAST hits (starting at E<=10-5) are reported for the following searched databases:
Swiss-Prot	= Swiss-Prot division downloaded from NCBI, May 6 2008
nr	= non-redundant set of all protein sequences in Genbank as of May 6 2008
nt	= non-redundant set of all nucleotide sequences in Genbank as of May 6 2008
est	= non-redundant set of all EST sequences in Genbank as of May 6 2008
SeqName	Swiss-E	Swiss-Prot	nr-E	nr	nt-E	nt	est-E	est
A3_1
A3_10							3e-25	s13dFA64H10HS092_442188 Tall fescue, Festuca arundinacea Schreb, Heat-stressed shoots Festuca arundinacea cDNA, mRNA sequence.
A3_100
A3_101			1e-32	hypothetical protein OsJ_033007 [Oryza sativa (japonica cultivar-group)]	6e-61	Oryza sativa (japonica cultivar-group) genomic DNA, chromosome 11	7e-64	FGAS021043 Triticum aestivum FGAS: Library 5 GATE 7 Triticum aestivum cDNA, mRNA sequence.
A3_102			3e-31	Os02g0819300 [Oryza sativa (japonica cultivar-group)] gi|48716356|dbj|BAD22967.1| pumilio-like [Oryza sativa Japonica Group] gi|113538064|dbj|BAF10447.1| Os02g0819300 [Oryza sativa (japonica cultivar-group)]	1e-35	Oryza sativa Japonica Group cDNA, clone: J090095B13, full insert sequence	1e-41	CJ798349 Y. Ogihara unpublished cDNA library, whsct Triticum aestivum cDNA clone whsct13b18 5', mRNA sequence.
A3_103
A3_104	1e-16	Ubiquitin-conjugating enzyme E2-17 kDa (Ubiquitin-protein ligase) (Ubiquitin carrier protein)	4e-27	hypothetical protein OsJ_012349 [Oryza sativa (japonica cultivar-group)]	6e-46	Wheat ubiquitin carrier protein (UBC1) mRNA, complete cds	0	HRO4511_B08_D15ZS5 Lib AA071E1X Avena sativa cv. Ogle-C root Avena sativa cDNA clone HRO4511_B08_D15, mRNA sequence.
A3_105			2e-11	putative T-complex protein 11 [Oryza sativa Japonica Group]	7e-10	Oryza sativa (japonica cultivar-group) genomic DNA, chromosome 2	2e-44	CJ654863 Y.Ogihara unpublished cDNA library Wh_GCPCDAM Triticum aestivum cDNA clone whgc19k17 5', mRNA sequence.
A3_106			2e-10	hypothetical protein OsI_017733 [Oryza sativa (indica cultivar-group)]
A3_107
A3_108							2e-07	CRP7949 Creeping bentgrass EST Agrostis stolonifera cDNA clone CR-EST04T_F01___ 3', mRNA sequence.
A3_109
A3_11
A3_110
A3_111
A3_112
A3_113							1e-108	HRO4510_E12_I24ZS5 Lib AA071E1X Avena sativa cv. Ogle-C root Avena sativa cDNA clone HRO4510_E12_I24, mRNA sequence.
A3_114							1e-12	CDO1376_WHE03H06F ITEC CDO Oat cDNA Library Avena sativa cDNA clone CDO1376_WHE03H06, mRNA sequence.
A3_115
A3_116
A3_117
A3_118	1e-16	Glutamate receptor 2.7 precursor (Ligand-gated ion channel 2.7)	2e-68	Avr9/Cf-9 rapidly elicited protein-like [Oryza sativa Japonica Group]	4e-51	Oryza sativa (japonica cultivar-group) genomic DNA, chromosome 6	2e-50	OSJNEe10M01.f OSJNEe Oryza sativa Japonica Group cDNA clone OSJNEe10M01 5', mRNA sequence.
A3_119
A3_12
A3_120			3e-29	Os09g0549400 [Oryza sativa (japonica cultivar-group)] gi|50725125|dbj|BAD33742.1| unknown protein [Oryza sativa Japonica Group] gi|113632091|dbj|BAF25772.1| Os09g0549400 [Oryza sativa (japonica cultivar-group)]	2e-22	Oryza sativa (japonica cultivar-group) Os09g0549400 (Os09g0549400) mRNA, complete cds	3e-83	BJ246501 Y. Ogihara unpublished cDNA library, Wh_f Triticum aestivum cDNA clone whf24f06 5', mRNA sequence.
A3_121
A3_122
A3_123			6e-10	hypothetical protein OsJ_027545 [Oryza sativa (japonica cultivar-group)]
A3_124
A3_125							1e-05	HRO4525_F11_K21ZS5 Lib AA071E1X Avena sativa cv. Ogle-C root Avena sativa cDNA clone HRO4525_F11_K21, mRNA sequence.
A3_126	1e-20	Probable WRKY transcription factor 20 (WRKY DNA-binding protein 20)	3e-80	SUSIBA2 [Hordeum vulgare]	0	Triticum aestivum clone wlmk1.pk0035.d9:fis, full insert mRNA sequence	1e-164	s13dFA18A07SD053_505822 Tall fescue, Festuca arundinacea Schreb, young seedlings Festuca arundinacea cDNA, mRNA sequence.
A3_127							4e-06	wlk4.pk0014.d9 wlk4 Triticum aestivum cDNA clone wlk4.pk0014.d9 5' end, mRNA sequence.
A3_128			2e-17	unnamed protein product [Vitis vinifera]	1e-46	Oryza sativa Japonica Group cDNA clone:J013106I07, full insert sequence	4e-56	BG01022A1E02.r1 BG01 - normalized library Leymus cinereus x Leymus triticoides cDNA clone BG01022A1E02.r1, mRNA sequence.
A3_129					3e-11	Oryza sativa Japonica Group cDNA, clone: J090034J02, full insert sequence	4e-11	Os5MPREST2660 Rice young panicles Oryza sativa Japonica Group cDNA clone 5MPR-M2B03SA, mRNA sequence.
A3_13							3e-09	HRO4466_C10_F20ZS5 Lib AA070E1X Avena sativa cv. Ogle-C green leaf Avena sativa cDNA clone HRO4466_C10_F20, mRNA sequence.
A3_130
A3_131	3e-24	Protein farnesyltransferase/geranylgeranyltransferase type-1 subunit alpha (CAAX farnesyltransferase subunit alpha) (Ras proteins prenyltransferase alpha) (FTase-alpha)	1e-40	hypothetical protein OsJ_028836 [Oryza sativa (japonica cultivar-group)]	2e-84	Triticum aestivum clone wr1.pk0110.b1:fis, full insert mRNA sequence	8e-99	BG01031A1A08.r1 BG01 - normalized library Leymus cinereus x Leymus triticoides cDNA clone BG01031A1A08.r1, mRNA sequence.
A3_132
A3_133
A3_134			7e-15	hypothetical protein OsI_024971 [Oryza sativa (indica cultivar-group)]	3e-15	Oryza sativa (japonica cultivar-group) Os07g0455100 (Os07g0455100) mRNA, complete cds	2e-35	HDP31E11w HDP Hordeum vulgare subsp. vulgare cDNA clone HDP31E11, mRNA sequence.
A3_135
A3_136
A3_137
A3_138
A3_139	1e-06	Beta-fructofuranosidase, insoluble isoenzyme 1 precursor (Sucrose hydrolase 1) (Invertase 1) (Cell wall beta-fructosidase 1) (OsCIN1)	1e-07	cell wall invertase [Lolium perenne]	1e-38	Lolium perenne cell wall invertase mRNA, complete cds	2e-38	s13dFA62F10LF079_258186 Tall fescue, Festuca arundinacea Schreb, leaf Festuca arundinacea cDNA, mRNA sequence.
A3_14
A3_140
A3_141
A3_142
A3_143
A3_144
A3_145
A3_146
A3_147
A3_148
A3_149
A3_15
A3_150					7e-19	Oryza sativa (japonica cultivar-group) genomic DNA, chromosome 12
A3_151			2e-28	hypothetical protein OsI_018368 [Oryza sativa (indica cultivar-group)]	3e-40	Hordeum vulgare subsp. vulgare cDNA clone: FLbaf52i18, mRNA sequence	1e-42	CJ497377 Y.Ogihara unpublished cDNA library Wh_FL Triticum aestivum cDNA clone whfl25m09 5', mRNA sequence.
A3_152
A3_153			2e-12	Os12g0156200 [Oryza sativa (japonica cultivar-group)] gi|33465891|gb|AAQ19327.1| bZIP-like protein [Oryza sativa (japonica cultivar-group)] gi|113648704|dbj|BAF29216.1| Os12g0156200 [Oryza sativa (japonica cultivar-group)]
A3_154			2e-19	Os02g0566300 [Oryza sativa (japonica cultivar-group)] gi|113536701|dbj|BAF09084.1| Os02g0566300 [Oryza sativa (japonica cultivar-group)]
A3_155	3e-07	Putative disease resistance protein At3g14460	7e-42	hypothetical protein OsJ_011043 [Oryza sativa (japonica cultivar-group)]	2e-06	Oryza sativa (japonica cultivar-group) Os03g0573600 (Os03g0573600) mRNA, complete cds	3e-21	BJ265420 Y. Ogihara unpublished cDNA library, Wh_h Triticum aestivum cDNA clone whh21o03 3', mRNA sequence.
A3_156	6e-23	Disease resistance protein RPM1 (Resistance to Pseudomonas syringae protein 3)	3e-79	LRR14 [Triticum aestivum]	8e-26	Oryza sativa (japonica cultivar-group) BAC clone OSJNBb0006E22, complete sequence	1e-117	s13dLT14H08FM064_330688 Darnel ryegrass, Lolium temulentum L., Floral meristem Lolium temulentum cDNA, mRNA sequence.
A3_157
A3_158
A3_159
A3_16	1e-54	Metal-nicotianamine transporter YSL2 (Protein YELLOW STRIPE LIKE 2) (AtYSL2)	1e-66	iron-phytosiderophore transporter [Hordeum vulgare subsp. vulgare]	1e-97	Hordeum vulgare HvYS1 mRNA for iron-phytosiderophore transporter, complete cds	1e-103	EST11_A07 Subtractive cDNA library (down-regulated) of salt tolerant tomato plants grown in a moderate and low saline environment Solanum lycopersicum x Solanum
A3_160			1e-09	hypothetical protein OsI_018125 [Oryza sativa (indica cultivar-group)]
A3_161			3e-06	hypothetical protein OsJ_016169 [Oryza sativa (japonica cultivar-group)]	5e-26	Oryza sativa Japonica Group chromosome 5 clone OJ1001_G01, complete sequence	5e-32	wl1n.pk0065.a4 wl1n Triticum aestivum cDNA clone wl1n.pk0065.a4 5' end, mRNA sequence.
A3_162
A3_163	1e-05	Lin-28 homolog A	1e-16	hypothetical protein OsJ_021010 [Oryza sativa (japonica cultivar-group)]
A3_164			2e-23	Selenium binding protein [Brachypodium sylvaticum]	1e-89	Hordeum vulgare subsp. vulgare cDNA clone: FLbaf76n24, mRNA sequence	3e-49	FGAS078261 Triticum aestivum FGAS: TaLt5 Triticum aestivum cDNA, mRNA sequence.
A3_165					5e-13	Oryza sativa genomic DNA, chromosome 4, BAC clone: OSIGBa0147B06, complete sequence	9e-15	HRO4455_E02_I03ZS5 Lib AA070E1X Avena sativa cv. Ogle-C green leaf Avena sativa cDNA clone HRO4455_E02_I03, mRNA sequence.
A3_166	5e-06	Suppressor protein SRP40	1e-17	hypothetical protein OsI_020472 [Oryza sativa (indica cultivar-group)] gi|125595402|gb|EAZ35461.1| hypothetical protein OsJ_018944 [Oryza sativa (japonica			1e-12	84X_JR_D08 pAPO Cenchrus ciliaris cDNA 5', mRNA sequence.
A3_167	2e-11	Aminomethyltransferase, mitochondrial precursor (Glycine cleavage system T protein) (GCVT)	3e-12	hypothetical protein OsJ_015524 [Oryza sativa (japonica cultivar-group)]	4e-28	Triticum aestivum clone wl1n.pk0105.h9:fis, full insert mRNA sequence	1e-37	BG01018A2B12.f1 BG01 - normalized library Leymus cinereus x Leymus triticoides cDNA clone BG01018A2B12.f1, mRNA sequence.
A3_168
A3_169							4e-06	HRO4426_H05_O10ZS5 Lib AA069E1X Avena sativa cv. Ogle-C etiolated leaf Avena sativa cDNA clone HRO4426_H05_O10, mRNA sequence.
A3_17			3e-10	hypothetical protein OsJ_021608 [Oryza sativa (japonica cultivar-group)]	5e-14	Oryza sativa (japonica cultivar-group) genomic DNA, chromosome 6	6e-17	AJ614499 Triticum turgidum subsp. durum etiolated seedling 20 day Triticum turgidum subsp. durum cDNA clone 10314R, mRNA sequence.
A3_170			5e-13	diadenosine 5',5'''-P1,P4-tetraphosphate hydrolase [Hordeum vulgare subsp. vulgare]	2e-32	Hordeum vulgare mRNA for diadenosine 5',5'''-P1,P4-tetraphosphate hydrolase	2e-32	RUS08B04w HA Hordeum vulgare subsp. vulgare cDNA clone HA08A11, mRNA sequence.
A3_171
A3_172			6e-10	receptor kinase ORK14 [Avena sativa]	1e-26	Avena sativa clone OP14 receptor kinase gene cluster, complete sequence	7e-23	CJ966892 Y. Ogihara unpublished cDNA library, whchul Triticum aestivum cDNA clone whchul5k09 3', mRNA sequence.
A3_173
A3_174
A3_175	3e-28	Phytosulfokine receptor precursor (Phytosulfokine LRR receptor kinase)	5e-56	hypothetical protein OsI_005755 [Oryza sativa (indica cultivar-group)]	7e-10	Oryza sativa (japonica cultivar-group) Os02g0153100 (Os02g0153100) mRNA, complete cds	2e-54	HVSMEb0003E04f Hordeum vulgare seedling shoot EST library HVcDNA0002 (Dehydration stress) Hordeum vulgare subsp. vulgare cDNA clone HVSMEb0003E04f, mRNA sequence.
A3_176
A3_177
A3_178			2e-25	putative NBS-LRR type resistance protein [Triticum monococcum]	1e-07	Triticum monococcum chromosome 7Am BAC 5K14 complete sequence	5e-63	s13dFA13H12ST096_111698 Tall fescue, Festuca arundinacea Schreb, stems Festuca arundinacea cDNA, mRNA sequence.
A3_179					5e-10	Oryza sativa (indica cultivar-group) cDNA clone:OSIGCRA110B14, full insert sequence	2e-19	s13dFA96E08DS067_481616 Tall fescue, Festuca arundinacea Schreb, Drought Stress Festuca arundinacea cDNA, mRNA sequence.
A3_18
A3_180
A3_181			3e-18	hypothetical protein OsI_005625 [Oryza sativa (indica cultivar-group)] gi|125580737|gb|EAZ21668.1| hypothetical protein OsJ_005151 [Oryza sativa (japonica	2e-07	Oryza sativa (japonica cultivar-group) Os02g0136900 (Os02g0136900) mRNA, complete cds
A3_182
A3_183			2e-32	Os03g0596300 [Oryza sativa (japonica cultivar-group)] gi|28269466|gb|AAO38009.1| putative reverse transcriptase [Oryza sativa (japonica cultivar-group)]
A3_184			2e-25	Os06g0677300 [Oryza sativa (japonica cultivar-group)] gi|113596395|dbj|BAF20269.1| Os06g0677300 [Oryza sativa (japonica cultivar-group)]	9e-26	Oryza sativa (japonica cultivar-group) genomic DNA, chromosome 6	3e-40	CJ593310 Y.Ogihara unpublished cDNA library Wh_SHDr Triticum aestivum cDNA clone rwhsd16e02 3', mRNA sequence.
A3_185			2e-20	hypothetical protein [Oryza sativa Japonica Group]
A3_186
A3_187			8e-26	hypothetical protein OsJ_027327 [Oryza sativa (japonica cultivar-group)]
A3_188
A3_189			2e-13	hypothetical protein OsJ_001691 [Oryza sativa (japonica cultivar-group)]			7e-14	CJ837029 Y. Ogihara unpublished cDNA library, whatlal Triticum aestivum cDNA clone whatlal14c17 3', mRNA sequence.
A3_19			5e-09	AGAP008244-PA [Anopheles gambiae str. PEST] gi|157014929|gb|EAL39610.3| AGAP008244-PA [Anopheles gambiae str. PEST]			1e-178	HRO4465_G10_N19ZS5 Lib AA070E1X Avena sativa cv. Ogle-C green leaf Avena sativa cDNA clone HRO4465_G10_N19, mRNA sequence.
A3_190
A3_191
A3_192	2e-20	GATA transcription factor 28	3e-33	hypothetical protein OsI_016271 [Oryza sativa (indica cultivar-group)]	2e-41	Oryza sativa (japonica cultivar-group) genomic DNA, chromosome 4	1e-39	AJ717184 Triticum turgidum subsp. durum etiolated seedling 20 days Triticum turgidum subsp. durum cDNA clone 11174R, mRNA sequence.
A3_193
A3_194
A3_195	2e-13	Para-hydroxybenzoate--polyprenyltransferase, mitochondrial precursor (PHB:polyprenyltransferase) (hCOQ2)	2e-21	hypothetical protein OsJ_025786 [Oryza sativa (japonica cultivar-group)]	1e-31	Oryza sativa (japonica cultivar-group) genomic DNA, chromosome 8	4e-35	SCEPRZ3128C07.g RZ3 Saccharum officinarum cDNA clone SCEPRZ3128C07 5', mRNA sequence.
A3_196					4e-09	Oryza sativa (japonica cultivar-group) genomic DNA, chromosome 6	3e-72	CRP8326 Creeping bentgrass EST Agrostis stolonifera cDNA clone CRPRANDOM1T_C11 3', mRNA sequence.
A3_197
A3_198
A3_199
A3_2
A3_20			7e-24	putative esterase [Oryza sativa Japonica Group] gi|125524915|gb|EAY73029.1| hypothetical protein OsI_000876 [Oryza sativa (indica cultivar-group)]	2e-31	Hordeum vulgare subsp. vulgare cDNA clone: FLbaf2m20, mRNA sequence	4e-24	AZO2.110A07R010328 AZO2 Triticum aestivum cDNA clone AZO2110A07, mRNA sequence.
A3_200
A3_201
A3_202					1e-06	Avena sativa clone OP45 receptor kinase gene cluster, complete sequence	3e-07	HRO4455_C08_E15ZS5 Lib AA070E1X Avena sativa cv. Ogle-C green leaf Avena sativa cDNA clone HRO4455_C08_E15, mRNA sequence.
A3_203
A3_204			7e-07	hypothetical protein OsI_015861 [Oryza sativa (indica cultivar-group)] gi|125590823|gb|EAZ31173.1| hypothetical protein OsJ_014656 [Oryza sativa (japonica
A3_205
A3_206
A3_207			1e-68	hypothetical protein OsJ_001411 [Oryza sativa (japonica cultivar-group)]	1e-66	Oryza sativa (japonica cultivar-group) Os01g0303200 (Os01g0303200) mRNA, complete cds	3e-86	WHE4351_C06_E11ZT Wheat meiotic floret cDNA library Triticum aestivum cDNA clone WHE4351_C06_E11, mRNA sequence.
A3_208
A3_209
A3_21
A3_210
A3_211	8e-39	Beta-fructofuranosidase, insoluble isoenzyme 1 precursor (Sucrose hydrolase 1) (Invertase 1) (Cell wall beta-fructosidase 1) (OsCIN1)	3e-40	cell wall invertase [Sorghum bicolor]	2e-23	Hordeum vulgare mRNA for apoplastic invertase 1 (cwinw1 gene)	2e-29	col5032 Colonial bentgrass EST Agrostis capillaris cDNA clone COL404T_G12 3', mRNA sequence.
A3_212	3e-08	Retrovirus-related Pol polyprotein from transposon TNT 1-94 [Includes: Protease ; Reverse transcriptase ; Endonuclease]	3e-43	putative polyprotein [Oryza sativa (japonica cultivar-group)] gi|48475101|gb|AAT44170.1| putative polyprotein [Oryza sativa (japonica cultivar-group)]	4e-61	Brachypodium sylvaticum hypothetical protein (57h21.1), methyl sulfoxide reductase (57h21.2), hypothetical protein (57h21.3), oxidoreductase (57h21.4), auxin efflux carrier (57h21.6),
A3_213					7e-10	Oryza sativa (japonica cultivar-group) chromosome 11 clone OSJNBa0056E15, complete sequence	1e-45	HO29I01w HO Hordeum vulgare cDNA clone HO29I01 3-PRIME, mRNA sequence.
A3_214			5e-59	hypothetical protein OsI_002108 [Oryza sativa (indica cultivar-group)]	5e-94	Oryza sativa (japonica cultivar-group) Os01g0511200 (Os01g0511200) mRNA, complete cds	1e-164	CJ782798 Y. Ogihara unpublished cDNA library, whatl Triticum aestivum cDNA clone whatl39m24 5', mRNA sequence.
A3_215			1e-09	hypothetical protein OsJ_028695 [Oryza sativa (japonica cultivar-group)]			2e-10	RUS16E08w HA Hordeum vulgare subsp. vulgare cDNA clone HA18D04, mRNA sequence.
A3_216							5e-07	s13dFA02H01HS016_337495 Tall fescue, Festuca arundinacea Schreb, Heat-stressed shoots Festuca arundinacea cDNA, mRNA sequence.
A3_217					2e-20	Oryza sativa (japonica cultivar-group) Os02g0105100 (Os02g0105100) mRNA, partial cds	5e-15	CBYY4033.b1 CBYY Panicum virgatum Kanlow crown Panicum virgatum cDNA clone CBYY4033 5', mRNA sequence.
A3_218
A3_219			6e-30	hypothetical protein [Oryza sativa Japonica Group]	3e-12	Oryza sativa (japonica cultivar-group) Os09g0520300 (Os09g0520300) mRNA, complete cds	4e-32	s13dLT68B10FM089_505692 Darnel ryegrass, Lolium temulentum L., Floral meristem Lolium temulentum cDNA, mRNA sequence.
A3_22					2e-18	Triticum aestivum leucine-rich repeat protein 2 (LRR2) mRNA, complete cds	2e-25	AZO1.104E07R010504 AZO1 Triticum aestivum cDNA clone AZO1104E07, mRNA sequence.
A3_220
A3_221
A3_222							9e-07	CJ830732 Y. Ogihara unpublished cDNA library, whatlal Triticum aestivum cDNA clone whatlal32o22 5', mRNA sequence.
A3_223
A3_224	2e-11	NAD(P)H-quinone oxidoreductase chain J, chloroplast (NAD(P)H dehydrogenase, chain J) (NADH-plastoquinone oxidoreductase subunit J)	4e-10	NADH dehydrogenase subunit J [Oryza sativa (indica cultivar-group)] gi|42795557|gb|AAS46123.1| NADH dehydrogenase subunit J [Oryza sativa (japonica cultivar-group)]	1e-26	Miscanthus sacchariflorus chloroplast partial ndhJ gene for NADH dehydrogenase subunit J	2e-26	EST1036 Zea mays embryo sac cDNA library Zea mays cDNA clone ES2410 5' similar to NADH dehydrogenase, mRNA sequence.
A3_225			1e-17	hypothetical protein OsI_036762 [Oryza sativa (indica cultivar-group)]
A3_226	1e-21	Thiazole biosynthetic enzyme 1-2, chloroplast precursor	3e-25	Os07g0529600 [Oryza sativa (japonica cultivar-group)] gi|32352138|dbj|BAC78562.1| thiamine biosynthetic enzyme [Oryza sativa Japonica Group] gi|113611377|dbj|BAF21755.1| Os07g0529600 [Oryza sativa (japonica cultivar-group)]	4e-41	Hordeum vulgare subsp. vulgare cDNA clone: FLbaf142n12, mRNA sequence	8e-46	BG01014B2E12.f1 BG01 - normalized library Leymus cinereus x Leymus triticoides cDNA clone BG01014B2E12.f1, mRNA sequence.
A3_227	7e-24	Leucine-rich repeat receptor protein kinase EXS precursor (Extra sporogenous cells protein) (Protein EXCESS MICROSPOROCYTES 1)	3e-41	Os01g0228200 [Oryza sativa (japonica cultivar-group)] gi|113532006|dbj|BAF04389.1| Os01g0228200 [Oryza sativa (japonica cultivar-group)]
A3_228
A3_229
A3_23
A3_230
A3_231	1e-14	Speckle-type POZ protein-like (HIB homolog 2) (Roadkill homolog 2)	2e-38	hypothetical protein OsJ_025418 [Oryza sativa (japonica cultivar-group)]			2e-10	CJ516882 Y.Ogihara unpublished cDNA library Wh_FL Triticum aestivum cDNA clone rwhfl54l19 3', mRNA sequence.
A3_232
A3_233			2e-08	hypothetical protein OsI_013521 [Oryza sativa (indica cultivar-group)]	5e-20	Oryza sativa (japonica cultivar-group) Os03g0809400 (Os03g0809400) mRNA, complete cds	1e-27	HU02A21r HU Hordeum vulgare subsp. vulgare cDNA clone HU02A21 5-PRIME, mRNA sequence.
A3_234
A3_235			4e-15	hypothetical protein OsJ_025520 [Oryza sativa (japonica cultivar-group)]			2e-53	HO29E22S HO Hordeum vulgare cDNA clone HO29E22 5-PRIME, mRNA sequence.
A3_236			6e-15	hypothetical protein OsI_024982 [Oryza sativa (indica cultivar-group)]			6e-16	CJ947594 Y. Ogihara unpublished cDNA library, whchul Triticum aestivum cDNA clone whchul20c06 5', mRNA sequence.
A3_237	3e-07	Putative disease resistance protein At1g58400	6e-32	hypothetical protein OsJ_001973 [Oryza sativa (japonica cultivar-group)]			2e-10	CJ931336 Y. Ogihara unpublished cDNA library, whchan Triticum aestivum cDNA clone whchan7d20 5', mRNA sequence.
A3_238
A3_239
A3_24			1e-20	hypothetical protein OsJ_032561 [Oryza sativa (japonica cultivar-group)]	4e-07	Oryza sativa (japonica cultivar-group) Os11g0479100 (Os11g0479100) mRNA, complete cds	1e-13	AZO3.109M05R011126 AZO3 Triticum aestivum cDNA clone AZO3109M05, mRNA sequence.
A3_240
A3_241			1e-10	Os01g0578200 [Oryza sativa (japonica cultivar-group)] gi|113532926|dbj|BAF05309.1| Os01g0578200 [Oryza sativa (japonica cultivar-group)]	4e-16	Oryza sativa (japonica cultivar-group) genomic DNA, chromosome 1	5e-46	s13dFA55F03RT027_107060 Tall fescue, Festuca arundinacea Schreb, roots Festuca arundinacea cDNA, mRNA sequence.
A3_242	5e-12	LINE-1 reverse transcriptase homolog	3e-37	retrotransposon protein, putative, unclassified [Oryza sativa (japonica cultivar-group)]
A3_243			1e-25	Os12g0428300 [Oryza sativa (japonica cultivar-group)] gi|113649176|dbj|BAF29688.1| Os12g0428300 [Oryza sativa (japonica cultivar-group)]			2e-07	PIC1_35_H06.b1_A002 Pathogen-infected compatible 1 (PIC1) Sorghum bicolor cDNA, mRNA sequence.
A3_244	2e-30	Vacuolar-sorting receptor 7 precursor (AtVSR7) (Epidermal growth factor receptor-like protein 3) (AtELP3) (BP80-like protein f) (AtBP80f)	4e-38	Os06g0664300 [Oryza sativa (japonica cultivar-group)] gi|52076501|dbj|BAD45379.1| putative vacuolar sorting receptor protein [Oryza sativa Japonica Group]	2e-22	Oryza sativa (japonica cultivar-group) genomic DNA, chromosome 6	3e-28	s13dFA14D04HS042_337583 Tall fescue, Festuca arundinacea Schreb, Heat-stressed shoots Festuca arundinacea cDNA, mRNA sequence.
A3_245							4e-15	AJ465195 S00007 Hordeum vulgare cDNA clone S0000700072G03F1, mRNA sequence.
A3_246
A3_247
A3_248	2e-14	Disease resistance protein RPM1 (Resistance to Pseudomonas syringae protein 3)	4e-35	hypothetical protein OsI_029048 [Oryza sativa (indica cultivar-group)]	9e-06	Oryza sativa (japonica cultivar-group) genomic DNA, chromosome 2	1e-40	CJ689357 Y.Ogihara unpublished cDNA library Wh_RDr Triticum aestivum cDNA clone whrd17j21 5', mRNA sequence.
A3_249			5e-28	hypothetical protein OsJ_012444 [Oryza sativa (japonica cultivar-group)]	2e-42	Oryza sativa (japonica cultivar-group) genomic DNA, chromosome 3	1e-46	ZMA1D.1_1.M15.C1 ZMA_B73_A Zea mays cDNA clone zMa1-AC177932.2.006.1, mRNA sequence.
A3_25
A3_250			3e-12	hypothetical protein OsI_000367 [Oryza sativa (indica cultivar-group)]	4e-07	Oryza sativa (japonica cultivar-group) Os01g0147400 (Os01g0147400) mRNA, complete cds	1e-10	wlp1c.pk002.l7 wlp1c Triticum aestivum cDNA clone wlp1c.pk002.l7 5' end, mRNA sequence.
A3_251	3e-11	Palmitoyltransferase PFA4 (Protein fatty acyltransferase 4)	5e-24	Os07g0467800 [Oryza sativa (japonica cultivar-group)] gi|113611129|dbj|BAF21507.1| Os07g0467800 [Oryza sativa (japonica cultivar-group)]	2e-50	Hordeum vulgare subsp. vulgare cDNA clone: FLbaf49g06, mRNA sequence	1e-45	HO02P12S HO Hordeum vulgare cDNA clone HO02P11 5-PRIME, mRNA sequence.
A3_252					5e-20	Sorghum bicolor cultivar BTx623 chloroplast, complete genome	6e-20	MZCCS15010G02.g Maize Endosperm cDNA Library Zea mays cDNA, mRNA sequence.
A3_253
A3_254
A3_255	2e-13	DNA polymerase delta small subunit	2e-12	unnamed protein product [Vitis vinifera]	2e-28	Hordeum vulgare subsp. vulgare cDNA clone: FLbaf94a16, mRNA sequence	5e-26	CJ726637 Y.Ogihara unpublished cDNA library Wh_VSCB Triticum aestivum cDNA clone whvs14k11 5', mRNA sequence.
A3_256
A3_257	9e-51	Protein Rf1, mitochondrial precursor (Protein PPR) (Fertility restorer) (Restorer for CMS)	2e-52	hypothetical protein OsJ_025530 [Oryza sativa (japonica cultivar-group)]			1e-21	FGAS082178 Triticum aestivum FGAS: Library 5 GATE 7 Triticum aestivum cDNA, mRNA sequence.
A3_258
A3_259	2e-09	Protein phosphatase 2C PPH1 (PP2C)	2e-12	PP2C [Hordeum vulgare subsp. vulgare]	2e-36	Hordeum vulgare subsp. vulgare PP2C (PP2C) mRNA, partial cds	2e-81	HRO4463_H08_O15ZS5 Lib AA070E1X Avena sativa cv. Ogle-C green leaf Avena sativa cDNA clone HRO4463_H08_O15, mRNA sequence.
A3_26
A3_260
A3_261							1e-17	wr1.pk0079.e5 wr1 Triticum aestivum cDNA clone wr1.pk0079.e5 5' end, mRNA sequence.
A3_262	9e-06	Putative AC transposase (ORFA)	1e-13	Os07g0624100 [Oryza sativa (japonica cultivar-group)] gi|113611861|dbj|BAF22239.1| Os07g0624100 [Oryza sativa (japonica cultivar-group)]			9e-06	WHE504_H02_P04ZR Secale cereale aluminum-stressed root tip cDNA library Secale cereale cDNA clone WHE504_H02_P04, mRNA sequence.
A3_263
A3_264					6e-13	Oryza sativa (japonica cultivar-group) genomic DNA, chromosome 6	5e-17	CJ678546 Y.Ogihara unpublished cDNA library Wh_OKCS Triticum aestivum cDNA clone whok13a14 5', mRNA sequence.
A3_265	1e-05	Putative disease resistance protein At3g14460	5e-45	hypothetical protein OsI_027416 [Oryza sativa (indica cultivar-group)]	8e-16	Hordeum vulgare subsp. vulgare cDNA clone: FLbaf17b12, mRNA sequence	3e-25	EM1_66_B08.b1_A002 Embryo 1 (EM1) Sorghum bicolor cDNA, mRNA sequence.
A3_266	1e-30	Cysteine-rich receptor-like protein kinase 3 precursor (Cysteine-rich RLK3)	3e-54	hypothetical protein OsI_016795 [Oryza sativa (indica cultivar-group)]	3e-86	Oryza sativa genomic DNA, chromosome 4, BAC clone: H0525G02, complete sequence	6e-94	CJ921029 Y. Ogihara unpublished cDNA library, whchan Triticum aestivum cDNA clone whchan13f13 5', mRNA sequence.
A3_267
A3_268
A3_269					3e-06	Oryza sativa genomic DNA, chromosome 4, BAC clone: OSJNBa0079A21, complete sequence	3e-25	s13dFA48C03RT018_115274 Tall fescue, Festuca arundinacea Schreb, roots Festuca arundinacea cDNA, mRNA sequence.
A3_27	5e-12	ADP/ATP translocase 2 (Adenine nucleotide translocator 2) (ANT 2) (ADP,ATP carrier protein 2) (Solute carrier family 25 member 5)	4e-21	Os05g0539600 [Oryza sativa (japonica cultivar-group)] gi|113579725|dbj|BAF18088.1| Os05g0539600 [Oryza sativa (japonica cultivar-group)]	2e-23	Oryza sativa (japonica cultivar-group) Os05g0539600 (Os05g0539600) mRNA, partial cds	2e-51	DSBF1_9_A11.g1_A010 Drought-stressed before flowering Sorghum bicolor cDNA clone DSBF1_9_A11_A010 3', mRNA sequence.
A3_270			5e-16	OSJNBb0050O03.4 [Oryza sativa (japonica cultivar-group)]
A3_271
A3_272
A3_273			2e-13	hypothetical protein OsI_016003 [Oryza sativa (indica cultivar-group)]	7e-41	Zea mays PCO107634 mRNA sequence	7e-60	BG01018B1H02.f1 BG01 - normalized library Leymus cinereus x Leymus triticoides cDNA clone BG01018B1H02.f1, mRNA sequence.
A3_274
A3_275			9e-08	OSJNBa0032F06.7 [Oryza sativa (japonica cultivar-group)]	8e-21	Oryza sativa genomic DNA, chromosome 4, BAC clone: H0124B04, complete sequence	2e-28	s13dFA31D04SD042_507366 Tall fescue, Festuca arundinacea Schreb, young seedlings Festuca arundinacea cDNA, mRNA sequence.
A3_276							2e-08	s13dFA32C01SD002_507528 Tall fescue, Festuca arundinacea Schreb, young seedlings Festuca arundinacea cDNA, mRNA sequence.
A3_277
A3_278					1e-23	Oryza sativa (japonica cultivar-group) chromosome 9 BAC clone OSJNBa0019D02, complete sequence	6e-20	CT856568 Oryza sativa (indica cultivar-group) cv. Guang Lu Ai 4 Oryza sativa Indica Group cDNA clone OSIGCFA222J21, mRNA sequence.
A3_279
A3_28
A3_280
A3_281
A3_282			5e-30	hypothetical protein OsJ_032561 [Oryza sativa (japonica cultivar-group)]			1e-10	LcA04M09c Leymus chinensis leaf cDNA library Leymus chinensis cDNA clone LcA04M09, mRNA sequence.
A3_283
A3_284
A3_285
A3_286			1e-14	NB-ARC domain containing protein [Oryza sativa (japonica cultivar-group)]	2e-09	Hordeum vulgare Mla locus, complete sequence	3e-09	BJ225320 Y. Ogihara unpublished cDNA library, Wh_dL Triticum aestivum cDNA clone whdl21i09 5', mRNA sequence.
A3_287	2e-08	Putative ribonuclease H protein At1g65750	5e-17	retrotransposon protein, putative, unclassified [Oryza sativa (japonica cultivar-group)]
A3_288					2e-22	Oryza sativa Japonica Group chromosome 10 clone OSJNAa0011L09, complete sequence
A3_289	7e-23	Probable disease resistance protein At1g61180	8e-36	hypothetical protein OsI_029620 [Oryza sativa (indica cultivar-group)]			1e-146	CJ833460 Y. Ogihara unpublished cDNA library, whatlal Triticum aestivum cDNA clone whatlal40o17 5', mRNA sequence.
A3_29			5e-06	hypothetical protein OsI_034372 [Oryza sativa (indica cultivar-group)]
A3_290			8e-32	hypothetical protein OsJ_010714 [Oryza sativa (japonica cultivar-group)]	7e-07	Oryza sativa (japonica cultivar-group) Os03g0399500 (Os03g0399500) mRNA, complete cds	1e-150	wr1.pk0092.c12:5p1 wr1 Triticum aestivum cDNA clone wr1.pk0092.c12:5p1 5' end, mRNA sequence.
A3_291			4e-21	Os04g0585100 [Oryza sativa (japonica cultivar-group)] gi|38344276|emb|CAE03758.2| OSJNBa0013K16.7 [Oryza sativa (japonica cultivar-group)] gi|113565246|dbj|BAF15589.1| Os04g0585100 [Oryza sativa (japonica cultivar-group)]	6e-21	Oryza sativa (japonica cultivar-group) genomic DNA, chromosome 4	2e-32	WHE609_D11_G21ZA Wheat ABA-treated embryo cDNA library Triticum aestivum cDNA clone WHE609_D11_G21, mRNA sequence.
A3_292
A3_293			1e-27	NBS-LRR disease resistance protein homologue [Hordeum vulgare]	9e-12	Hordeum vulgare mRNA for NBS-LRR disease resistance protein homologue (rga S-9217 gene)	2e-25	col6173 Colonial bentgrass EST Agrostis capillaris cDNA clone COL432T_C11 3', mRNA sequence.
A3_294			1e-13	Os06g0218900 [Oryza sativa (japonica cultivar-group)] gi|51091371|dbj|BAD36105.1| LMBR1 integral membrane protein-like [Oryza sativa Japonica Group] gi|51535362|dbj|BAD37233.1| LMBR1 integral membrane protein-like [Oryza sativa Japonica Group]	2e-29	Oryza sativa (japonica cultivar-group) genomic DNA, chromosome 6	5e-25	OSJNEe14N12.f OSJNEe Oryza sativa Japonica Group cDNA clone OSJNEe14N12 5', mRNA sequence.
A3_295
A3_296			6e-14	hypothetical protein OsI_035845 [Oryza sativa (indica cultivar-group)]			5e-09	CJ595819 Y.Ogihara unpublished cDNA library Wh_SHDr Triticum aestivum cDNA clone rwhsd5o15 3', mRNA sequence.
A3_297			7e-10	hypothetical protein OsI_035845 [Oryza sativa (indica cultivar-group)]			1e-08	CJ595819 Y.Ogihara unpublished cDNA library Wh_SHDr Triticum aestivum cDNA clone rwhsd5o15 3', mRNA sequence.
A3_298	1e-54	Serine/threonine-protein kinase PBS1 (AvrPphB susceptible protein 1)	2e-58	hypothetical protein OsJ_004584 [Oryza sativa (japonica cultivar-group)]	1e-124	Oryza sativa (japonica cultivar-group) genomic DNA, chromosome 1	1e-157	s13dFA19E10ST071_104608 Tall fescue, Festuca arundinacea Schreb, stems Festuca arundinacea cDNA, mRNA sequence.
A3_299
A3_3
A3_30			5e-23	Os06g0661900 [Oryza sativa (japonica cultivar-group)] gi|113596319|dbj|BAF20193.1| Os06g0661900 [Oryza sativa (japonica cultivar-group)]	5e-30	Hordeum vulgare subsp. vulgare cDNA clone: FLbaf35k12, mRNA sequence	6e-94	s13dFA15A12SD097_504196 Tall fescue, Festuca arundinacea Schreb, young seedlings Festuca arundinacea cDNA, mRNA sequence.
A3_300			2e-19	hypothetical protein OsJ_025737 [Oryza sativa (japonica cultivar-group)]	2e-31	Zea mays PCO082434 mRNA sequence	6e-68	HRO4520_G01_N02ZS5 Lib AA071E1X Avena sativa cv. Ogle-C root Avena sativa cDNA clone HRO4520_G01_N02, mRNA sequence.
A3_301			5e-18	putative polyprotein [Zea mays]
A3_302
A3_303
A3_304					2e-07	Hordeum vulgare subsp. vulgare cDNA clone: FLbaf14i01, mRNA sequence	5e-73	HRO4473_B01_XXXZS5 Lib AA070E1X Avena sativa cv. Ogle-C green leaf Avena sativa cDNA clone HRO4473_B01_XXX, mRNA sequence.
A3_305							1e-08	HRO4422_A06_A12ZS5 Lib AA069E1X Avena sativa cv. Ogle-C etiolated leaf Avena sativa cDNA clone HRO4422_A06_A12, mRNA sequence.
A3_306							2e-19	BJ285076 Y. Ogihara unpublished cDNA library, Wh_r Triticum aestivum cDNA clone whr6i10 3', mRNA sequence.
A3_307			1e-39	hypothetical protein OsI_009873 [Oryza sativa (indica cultivar-group)]	2e-37	Oryza glaberrima clone OG_BBa0010M11, complete sequence
A3_308
A3_309
A3_31
A3_310
A3_311	5e-32	Avenin-E (Alpha-2 avenin) (Avenin N9) (Prolamin) (Celiac immunoreactive protein 3) (CIP-3)	6e-53	avenin	0	A.sativa avenin mRNA, complete cds	2e-34	EST42984 Larval Stage 1 Aedes aegypti cDNA clone AENR-LS1-159-G11-U.AB1 5', mRNA sequence.
A3_312
A3_313
A3_314
A3_315
A3_316
A3_317			3e-21	hypothetical protein OsJ_005437 [Oryza sativa (japonica cultivar-group)]			7e-16	HT13N08r HT Hordeum vulgare subsp. vulgare cDNA clone HT13N08 5-PRIME, mRNA sequence.
A3_318			2e-28	Os07g0525100 [Oryza sativa (japonica cultivar-group)] gi|50508502|dbj|BAD30747.1| putative MtN21 [Oryza sativa Japonica Group] gi|50508566|dbj|BAD30865.1| putative MtN21 [Oryza sativa Japonica Group]	3e-30	Oryza sativa (japonica cultivar-group) genomic DNA, chromosome 7	6e-74	HO20L13S HO Hordeum vulgare cDNA clone HO20L13 5-PRIME, mRNA sequence.
A3_319
A3_32			2e-10	hypothetical protein OsJ_007579 [Oryza sativa (japonica cultivar-group)]
A3_320
A3_321
A3_322					5e-15	Avena strigosa beta-amyrin synthase (Sad1) and cytochrome P450 CYP51H10 (Sad2) genes, complete cds	2e-24	HRO4458_E12_J24ZS5 Lib AA070E1X Avena sativa cv. Ogle-C green leaf Avena sativa cDNA clone HRO4458_E12_J24, mRNA sequence.
A3_323	2e-10	Auxin-responsive protein IAA25 (Indoleacetic acid-induced protein 25)	3e-09	hypothetical protein OsI_026575 [Oryza sativa (indica cultivar-group)]	1e-12	Oryza sativa Japonica Group cDNA, clone: J090036N10, full insert sequence	5e-29	HDP38L16w HDP Hordeum vulgare subsp. vulgare cDNA clone HDP38L16, mRNA sequence.
A3_324					1e-06	Avena sativa clone OP9 receptor kinase gene cluster, complete sequence
A3_325							6e-08	HH01D21w HH Hordeum vulgare cDNA clone HH01D21 5-PRIME, mRNA sequence.
A3_326			7e-61	hypothetical protein OsI_019519 [Oryza sativa (indica cultivar-group)]	1e-102	Oryza sativa (japonica cultivar-group) Os05g0455900 (Os05g0455900) mRNA, complete cds	1e-100	BES1824104f23 BES1824 Hordeum vulgare subsp. vulgare cDNA clone MPMGp2010F23104 5-PRIME, mRNA sequence.
A3_327
A3_328
A3_329							7e-06	HRO4519_G06_N11ZS5 Lib AA071E1X Avena sativa cv. Ogle-C root Avena sativa cDNA clone HRO4519_G06_N11, mRNA sequence.
A3_33			3e-08	hypothetical protein OsI_013356 [Oryza sativa (indica cultivar-group)]
A3_330
A3_331
A3_332	4e-31	Calcium-dependent protein kinase isoform 11 (CDPK 11)	1e-37	calcium-dependent protein kinase [Triticum aestivum]	1e-90	Aegilops tauschii calcium-dependent protein kinase (CPK2) pseudogene, complete sequence	1e-62	s13dFA15C03SD022_504226 Tall fescue, Festuca arundinacea Schreb, young seedlings Festuca arundinacea cDNA, mRNA sequence.
A3_333
A3_334
A3_335
A3_336							9e-19	WHE2340_B02_D04ZS Wheat pre-anthesis spike cDNA library Triticum aestivum cDNA clone WHE2340_B02_D04, mRNA sequence.
A3_337			2e-30	hypothetical protein OsI_023566 [Oryza sativa (indica cultivar-group)]	5e-80	Oryza sativa (japonica cultivar-group) genomic DNA, chromosome 6	1e-179	HU03J07r HU Hordeum vulgare subsp. vulgare cDNA clone HU03J07 5-PRIME, mRNA sequence.
A3_338
A3_339
A3_34
A3_340	2e-12	Glucose-6-phosphate isomerase, cytosolic (GPI) (Phosphoglucose isomerase) (PGI) (Phosphohexose isomerase) (PHI)	8e-12	glucose-6-phosphate isomerase [Triticum aestivum]	1e-45	Poa pratensis isolate 2-1 phosphoglucose isomerase (PgiC) gene, partial cds	2e-35	CJ901308 Y. Ogihara unpublished cDNA library, whthkles Triticum aestivum cDNA clone whthkles25c17 5', mRNA sequence.
A3_341	9e-13	Glucose-6-phosphate isomerase, cytosolic (GPI) (Phosphoglucose isomerase) (PGI) (Phosphohexose isomerase) (PHI)	3e-12	phosphoglucose isomerase [Poa pratensis]	5e-81	Poa pratensis isolate 1-2 phosphoglucose isomerase (PgiC) gene, partial cds	9e-34	s13dFA12A10ST069_111902 Tall fescue, Festuca arundinacea Schreb, stems Festuca arundinacea cDNA, mRNA sequence.
A3_342
A3_343
A3_344
A3_345
A3_346	3e-27	Retrovirus-related Pol polyprotein from transposon TNT 1-94 [Includes: Protease ; Reverse transcriptase ; Endonuclease]	5e-48	OSIGBa0115A19.5 [Oryza sativa (indica cultivar-group)]
A3_347	1e-06	Respiratory burst oxidase homolog protein F (AtRBOHF) (NADPH oxidase RBOHF) (Cytochrome b245 beta chain homolog RbohAp108)	1e-08	hypothetical protein OsJ_026439 [Oryza sativa (japonica cultivar-group)]			1e-05	WHE4356_E01_I02ZT Wheat meiotic floret cDNA library Triticum aestivum cDNA clone WHE4356_E01_I02, mRNA sequence.
A3_348
A3_349							4e-17	WHE2108_D12_H24ZT Wheat salt-stressed crown cDNA library Triticum aestivum cDNA clone WHE2108_D12_H24, mRNA sequence.
A3_35
A3_350			6e-59	hypothetical protein OsI_013330 [Oryza sativa (indica cultivar-group)]	2e-41	Oryza sativa (japonica cultivar-group) Os03g0786600 (Os03g0786600) mRNA, complete cds	1e-116	FGAS084461 Triticum aestivum FGAS: Library 6 CAP GATE 1 Triticum aestivum cDNA, mRNA sequence.
A3_351
A3_352
A3_353			1e-14	hypothetical protein OsJ_033169 [Oryza sativa (japonica cultivar-group)]			3e-15	CJ853866 Y. Ogihara unpublished cDNA library, whsctal Triticum aestivum cDNA clone whsctal29m22 5', mRNA sequence.
A3_354	9e-20	Disease resistance protein RPM1 (Resistance to Pseudomonas syringae protein 3)	1e-51	hypothetical protein OsI_034378 [Oryza sativa (indica cultivar-group)]	2e-22	Triticum aestivum clone wlmk8.pk0022.c11:fis, full insert mRNA sequence	3e-79	BJ477899 K. Sato unpublished cDNA library, strain H602 adult, heading stage top three leaves Hordeum vulgare subsp. spontaneum cDNA clone bah41b22 5', mRNA sequence.
A3_355			2e-20	hypothetical protein OsJ_017248 [Oryza sativa (japonica cultivar-group)]			1e-28	BJ257258 Y. Ogihara unpublished cDNA library, Wh_h Triticum aestivum cDNA clone whh20j08 5', mRNA sequence.
A3_356	5e-19	Serine/threonine-protein kinase Nek4 (OsNek4) (NimA-related protein kinase 4)	6e-19	hypothetical protein [Vitis vinifera]	5e-17	Oryza sativa (japonica cultivar-group) Os05g0440800 (Os05g0440800) mRNA, complete cds	5e-36	5380_F11_K22Z_085 Brachypodium distachyon leaf EST library Brachypodium distachyon cDNA clone 5380_F11_K22, mRNA sequence.
A3_357			4e-08	hypothetical protein OsJ_028507 [Oryza sativa (japonica cultivar-group)]	8e-24	Oryza sativa (japonica cultivar-group) genomic DNA, chromosome 9	2e-30	ZM_BFc0173D04.r ZM_BFc Zea mays cDNA clone ZM_BFc0173D04 5', mRNA sequence.
A3_358			5e-38	Os02g0796500 [Oryza sativa (japonica cultivar-group)] gi|47497030|dbj|BAD19083.1| putative response regulator 9 [Oryza sativa Japonica Group] gi|47497239|dbj|BAD19284.1| putative response regulator 9 [Oryza sativa Japonica Group]			3e-19	WHE0328_A12_B24ZS Wheat unstressed seedling shoot cDNA library Triticum aestivum cDNA clone WHE0328_A12_B24, mRNA sequence.
A3_359					2e-06	Triticum aestivum	2e-10	BJ263359 Y. Ogihara unpublished cDNA library, Wh_h Triticum aestivum cDNA clone whh15b20 3', mRNA sequence.
A3_36
A3_360
A3_361
A3_362	2e-06	Ribosome assembly protein 1 (Elongation factor-like 1) (EF-2 like GTPase)	4e-32	Os03g0650700 [Oryza sativa (japonica cultivar-group)] gi|62733415|gb|AAX95532.1| Putative Translation Elongation factor protein [Oryza sativa (japonica cultivar-group)]	3e-11	Oryza sativa (japonica cultivar-group) Os02g0543300 (Os02g0543300) mRNA, complete cds	8e-12	POL1_61_A01.b1_A002 Pollen Sorghum bicolor cDNA clone POL1_61_A01_A002 3', mRNA sequence.
A3_363
A3_364
A3_365			2e-15	hypothetical protein OsJ_025744 [Oryza sativa (japonica cultivar-group)]
A3_366			6e-06	hypothetical protein OsJ_030021 [Oryza sativa (japonica cultivar-group)]
A3_367
A3_368			3e-07	hypothetical protein OsI_017446 [Oryza sativa (indica cultivar-group)]	3e-06	Oryza sativa (japonica cultivar-group) Os05g0104000 (Os05g0104000) mRNA, complete cds
A3_369			1e-15	hypothetical protein OsJ_001194 [Oryza sativa (japonica cultivar-group)]	9e-13	Triticum aestivum clone wr1.pk0001.c3:fis, full insert mRNA sequence	4e-12	AV934578 K. Sato unpublished cDNA library, cv. Haruna Nijo adult, heading stage top three leaves Hordeum vulgare subsp. vulgare cDNA clone baal0c08 3', mRNA sequence.
A3_37	2e-39	Probable WRKY transcription factor 19 (WRKY DNA-binding protein 19)	1e-102	hypothetical protein OsJ_020480 [Oryza sativa (japonica cultivar-group)]	4e-83	Oryza sativa (japonica cultivar-group) Os06g0472700 (Os06g0472700) mRNA, complete cds	1e-137	G174.108B12F010821 G174 Triticum aestivum cDNA clone G174108B12, mRNA sequence.
A3_370			3e-16	hypothetical protein OsI_009443 [Oryza sativa (indica cultivar-group)]	5e-12	Oryza sativa (japonica cultivar-group) Os10g0547000 (Os10g0547000) mRNA, complete cds	1e-19	SCMCFL5011C11.g Saccharum officinarum FL5 Saccharum officinarum cDNA clone SCMCFL5011C11 5', mRNA sequence.
A3_371
A3_372					2e-07	Zea mays CL858_1 mRNA sequence	3e-07	ZM_BFc0156B20.r ZM_BFc Zea mays cDNA clone ZM_BFc0156B20 5', mRNA sequence.
A3_373			5e-07	hypothetical protein OsJ_005144 [Oryza sativa (japonica cultivar-group)]
A3_374
A3_375			2e-44	Pm3b-like disease resistance protein 2Q9 [Triticum aestivum]	7e-61	Triticum monococcum BAC clone 453N11, complete sequence
A3_376
A3_377
A3_378
A3_379					2e-26	Triticum aestivum cultivar Renan clone BAC 930H14, complete sequence	4e-18	CI361389 Oryza sativa (japonica cultivar-group) flower Oryza sativa Japonica Group cDNA clone J02B3128H24M3 3', mRNA sequence.
A3_38
A3_380			1e-14	Os10g0419000 [Oryza sativa (japonica cultivar-group)] gi|31432119|gb|AAP53789.1| retrotransposon protein, putative, unclassified [Oryza sativa (japonica cultivar-group)]
A3_381	2e-34	Retrovirus-related Pol polyprotein from transposon TNT 1-94 [Includes: Protease ; Reverse transcriptase ; Endonuclease]	4e-61	Os08g0389500 [Oryza sativa (japonica cultivar-group)] gi|113623687|dbj|BAF23632.1| Os08g0389500 [Oryza sativa (japonica cultivar-group)]
A3_382	1e-08	Probable methionyl-tRNA synthetase (Methionine--tRNA ligase) (MetRS)	2e-07	predicted protein [Chlamydomonas reinhardtii] gi|158281170|gb|EDP06926.1| predicted protein [Chlamydomonas reinhardtii]	6e-22	Oryza sativa (japonica cultivar-group) genomic DNA, chromosome 6	5e-26	s13dFA35F04LF031_130754 Tall fescue, Festuca arundinacea Schreb, leaf Festuca arundinacea cDNA, mRNA sequence.
A3_383
A3_384
A3_385							3e-12	s13dFA75C03FM022_505210 Tall fescue, Festuca arundinacea Schreb, Floral meristem Festuca arundinacea cDNA, mRNA sequence.
A3_386
A3_387
A3_388			4e-45	OSJNBa0029H02.13 [Oryza sativa (japonica cultivar-group)] gi|125590890|gb|EAZ31240.1| hypothetical protein OsJ_014723 [Oryza sativa (japonica cultivar-group)]	2e-13	Hordeum vulgare subsp. vulgare cultivar Morex BAC 631P8, complete sequence
A3_389
A3_39							1e-12	FGAS002320 Triticum aestivum FGAS: Library 3 Gate 6 Triticum aestivum cDNA, mRNA sequence.
A3_390
A3_391							4e-07	WHE0066_D12_H24ZS Wheat endosperm cDNA library Triticum aestivum cDNA clone WHE0066_D12_H24, mRNA sequence.
A3_392			2e-38	pg1 [Hordeum vulgare]	1e-30	Hordeum vulgare BAC CC24_14, complete sequence	5e-39	HX01M11T HX Hordeum vulgare subsp. vulgare cDNA clone HX01M11 5-PRIME, mRNA sequence.
A3_393
A3_394			5e-16	hypothetical protein OsI_003141 [Oryza sativa (indica cultivar-group)]	8e-32	Oryza sativa (japonica cultivar-group) genomic DNA, chromosome 1	2e-38	CJ791767 Y. Ogihara unpublished cDNA library, whatl Triticum aestivum cDNA clone whatl30b03 3', mRNA sequence.
A3_395							1e-18	CRP5662 Creeping bentgrass EST Agrostis stolonifera cDNA clone CRP300T_F06 3', mRNA sequence.
A3_396							9e-06	wlm0.pk0025.e11 wlm0 Triticum aestivum cDNA clone wlm0.pk0025.e11 5' end, mRNA sequence.
A3_397
A3_398
A3_399
A3_4			3e-35	hypothetical protein OsJ_017426 [Oryza sativa (japonica cultivar-group)]	2e-90	Hordeum vulgare subsp. vulgare cDNA clone: FLbaf75d18, mRNA sequence	5e-73	G608.102I03F010903 G608 Triticum aestivum cDNA clone G608102I03, mRNA sequence.
A3_40
A3_400
A3_401			7e-26	NBS-LRR class RGA [Aegilops tauschii] gi|47779047|gb|AAT38408.1| NBS-LRR class RGA [Aegilops tauschii]			4e-11	HDP26H16w HDP Hordeum vulgare subsp. vulgare cDNA clone HDP26H16, mRNA sequence.
A3_402
A3_403
A3_404
A3_405	1e-17	Serine hydroxymethyltransferase, mitochondrial precursor (Serine methylase) (Glycine hydroxymethyltransferase) (SHMT)	2e-16	Serine hydroxymethyltransferase, mitochondrial precursor (Serine methylase) (Glycine hydroxymethyltransferase) (SHMT) gi|169158|gb|AAA33687.1| serine hydroxymethyltransferase	2e-48	Triticum monococcum serine hydroxymethyltransferase mRNA, complete cds	5e-53	s13dFA18A03LF017_122330 Tall fescue, Festuca arundinacea Schreb, leaf Festuca arundinacea cDNA, mRNA sequence.
A3_406							2e-18	s13dLT11E03FM020_329924 Darnel ryegrass, Lolium temulentum L., Floral meristem Lolium temulentum cDNA, mRNA sequence.
A3_407					1e-05	Candida albicans SC5314 hypothetical protein (CaO19_10040) partial mRNA	1e-12	s13dFA31A11SD085_507310 Tall fescue, Festuca arundinacea Schreb, young seedlings Festuca arundinacea cDNA, mRNA sequence.
A3_408
A3_409
A3_41	4e-36	Serine carboxypeptidase-like 40 precursor	2e-42	hypothetical protein OsI_030634 [Oryza sativa (indica cultivar-group)]	2e-07	Oryza sativa (japonica cultivar-group) Os09g0462800 (Os09g0462800) mRNA, complete cds	2e-38	CJ530773 Y.Ogihara unpublished cDNA library Wh_EMC Triticum aestivum cDNA clone rwhec16a18 3', mRNA sequence.
A3_410
A3_411							8e-06	BG01036A2C07.r1 BG01 - normalized library Leymus cinereus x Leymus triticoides cDNA clone BG01036A2C07.r1, mRNA sequence.
A3_412
A3_413
A3_414
A3_415					2e-10	Oryza sativa Japonica Group chromosome 5 clone OJ1214_E03, complete sequence	1e-17	5378_C05_F09Z_043 Brachypodium distachyon leaf EST library Brachypodium distachyon cDNA clone 5378_C05_F09, mRNA sequence.
A3_416							2e-13	s13dFA34F02SD027_507972 Tall fescue, Festuca arundinacea Schreb, young seedlings Festuca arundinacea cDNA, mRNA sequence.
A3_417							8e-07	BG01021B2B03.r1 BG01 - normalized library Leymus cinereus x Leymus triticoides cDNA clone BG01021B2B03.r1, mRNA sequence.
A3_418
A3_419	1e-09	Probable disease resistance RPP8-like protein 2	2e-50	Mla-like protein [Triticum aestivum]	3e-15	Sorghum bicolor clone BAC SB_BBc0126P21 php200725 orthologous region	2e-10	SCUTSB1074F02.g SB1 Saccharum officinarum cDNA clone SCUTSB1074F02 5', mRNA sequence.
A3_42
A3_420	6e-12	Protein TRANSPARENT TESTA 12	2e-29	Os06g0495500 [Oryza sativa (japonica cultivar-group)] gi|52077396|dbj|BAD46507.1| putative ripening regulated protein [Oryza sativa Japonica Group] gi|113595730|dbj|BAF19604.1| Os06g0495500 [Oryza sativa (japonica cultivar-group)]	8e-13	Oryza sativa (japonica cultivar-group) Os06g0495100 (Os06g0495100) mRNA, complete cds	4e-21	CJ698349 Y.Ogihara unpublished cDNA library Wh_SHDr Triticum aestivum cDNA clone whsd12g17 5', mRNA sequence.
A3_421
A3_422
A3_423	2e-10	Protein ARABIDILLO-1 (F-box only protein 5)	1e-11	hypothetical protein OsJ_031200 [Oryza sativa (japonica cultivar-group)]	1e-48	Oryza sativa (japonica cultivar-group) genomic DNA, chromosome 10	1e-52	WHE3953_G05_N09ZS Wheat Fusarium graminearum infected spike cDNA library Triticum aestivum cDNA clone WHE3953_G05_N09, mRNA sequence.
A3_424
A3_425
A3_426
A3_427			2e-13	unnamed protein product [Vitis vinifera]	4e-24	Hordeum vulgare subsp. vulgare cDNA clone: FLbaf51j07, mRNA sequence	2e-26	CJ791001 Y. Ogihara unpublished cDNA library, whatl Triticum aestivum cDNA clone whatl28h11 3', mRNA sequence.
A3_428			3e-20	hypothetical protein OsI_023039 [Oryza sativa (indica cultivar-group)] gi|125597975|gb|EAZ37755.1| hypothetical protein OsJ_021238 [Oryza sativa (japonica	3e-34	Oryza sativa (japonica cultivar-group) genomic DNA, chromosome 6	9e-38	FGAS061722 Triticum aestivum FGAS: Library 2 Gate 3 Triticum aestivum cDNA, mRNA sequence.
A3_429
A3_43							1e-36	HZ48M08r HZ Hordeum vulgare subsp. vulgare cDNA clone HZ48M08 5-PRIME, mRNA sequence.
A3_430					1e-10	Avena sativa clone OP9 receptor kinase gene cluster, complete sequence	2e-13	col3289 Colonial bentgrass EST Agrostis capillaris cDNA clone COL380T_C03 3', mRNA sequence.
A3_431			3e-20	hypothetical protein OsI_018737 [Oryza sativa (indica cultivar-group)]
A3_432
A3_433
A3_434
A3_435							3e-09	WHE3855_D04_G07ZS Wheat Fusarium graminearum infected spike cDNA library Triticum aestivum cDNA clone WHE3855_D04_G07, mRNA sequence.
A3_436	7e-06	Heat shock cognate 70 kDa protein 1 (Hsc70.1)	5e-06	HSP70 [Lilium longiflorum]
A3_437
A3_438							2e-14	PSL-22 Excised/illuminated big bluegrass leaves Poa secunda cDNA clone JWPa84-1, mRNA sequence.
A3_439
A3_44					3e-08	Hordeum vulgare subsp. vulgare cDNA clone: FLbaf10o13, mRNA sequence	4e-08	CJ879330 Y. Ogihara unpublished cDNA library, whthls Triticum aestivum cDNA clone whthls30b15 5', mRNA sequence.
A3_440
A3_441			1e-12	retrotransposon protein, putative, Ty1-copia subclass [Oryza sativa (japonica cultivar-group)]
A3_442	3e-28	Tubby-like F-box protein 7 (AtTLP7)	7e-40	hypothetical protein OsI_019915 [Oryza sativa (indica cultivar-group)]	2e-38	Oryza sativa Japonica Group chromosome 5 clone P0022D06, complete sequence	1e-70	CJ903787 Y. Ogihara unpublished cDNA library, whthkles Triticum aestivum cDNA clone whthkles32g12 5', mRNA sequence.
A3_443
A3_444							9e-08	HRO4527_C07_F13ZS5 Lib AA071E1X Avena sativa cv. Ogle-C root Avena sativa cDNA clone HRO4527_C07_F13, mRNA sequence.
A3_445
A3_446
A3_447
A3_448					1e-11	Oryza sativa (japonica cultivar-group) genomic DNA, chromosome 6	1e-27	s13dLT66B02FM025_510846 Darnel ryegrass, Lolium temulentum L., Floral meristem Lolium temulentum cDNA, mRNA sequence.
A3_449			2e-16	Os04g0495500 [Oryza sativa (japonica cultivar-group)] gi|113564765|dbj|BAF15108.1| Os04g0495500 [Oryza sativa (japonica cultivar-group)]	7e-07	Zea mays PCO101835 mRNA sequence	3e-15	HDP36J08w HDP Hordeum vulgare subsp. vulgare cDNA clone HDP36J08, mRNA sequence.
A3_45							3e-08	wl1n.pk0135.h6 wl1n Triticum aestivum cDNA clone wl1n.pk0135.h6 5' end, mRNA sequence.
A3_450
A3_451
A3_452	1e-76	NAD(P)H-quinone oxidoreductase chain 4, chloroplast (NAD(P)H dehydrogenase, chain 4) (NADH-plastoquinone oxidoreductase chain 4)	1e-75	NADH-plastoquinone oxidoreductase subunit 4 [Hordeum vulgare subsp. vulgare] gi|2145424|emb|CAA72935.1| ndhD [Hordeum vulgare subsp. vulgare]	0	Agrostis stolonifera cultivar Penn A-4 chloroplast, complete genome	1e-176	QBM26h04.xg QBM Zea mays cDNA clone QBM26h04, mRNA sequence.
A3_453			1e-16	Os04g0311500 [Oryza sativa (japonica cultivar-group)] gi|113564012|dbj|BAF14355.1| Os04g0311500 [Oryza sativa (japonica cultivar-group)] gi|116309072|emb|CAH66181.1| OSIGBa0130O15.5 [Oryza sativa (indica cultivar-group)]			3e-30	5546_B11_C22Z_093 Brachypodium distachyon root EST library Brachypodium distachyon cDNA clone 5546_B11_C22, mRNA sequence.
A3_454							1e-48	CJ795013 Y. Ogihara unpublished cDNA library, whatl Triticum aestivum cDNA clone whatl3k04 3', mRNA sequence.
A3_455			2e-07	hypothetical protein OsJ_004225 [Oryza sativa (japonica cultivar-group)]	3e-07	Oryza sativa (japonica cultivar-group) genomic DNA, chromosome 1
A3_456			1e-05	hypothetical protein OsI_005797 [Oryza sativa (indica cultivar-group)]	1e-20	Oryza sativa (japonica cultivar-group) genomic DNA, chromosome 2	7e-16	CI248019 Oryza sativa (japonica cultivar-group) Shoot and root of germinating seeds Oryza sativa Japonica Group cDNA clone 043-M060R-F02 3', mRNA sequence.
A3_457			1e-10	hypothetical protein OsJ_009536 [Oryza sativa (japonica cultivar-group)]			8e-13	HO33B04S HO Hordeum vulgare cDNA clone HO33B04 5-PRIME, mRNA sequence.
A3_458			1e-31	hypothetical protein OsJ_021686 [Oryza sativa (japonica cultivar-group)]	3e-52	Hordeum vulgare subsp. vulgare cDNA clone: FLbaf91j11, mRNA sequence	2e-78	BG01027A1C01.f1 BG01 - normalized library Leymus cinereus x Leymus triticoides cDNA clone BG01027A1C01.f1, mRNA sequence.
A3_459
A3_46			2e-08	hypothetical protein OsI_034373 [Oryza sativa (indica cultivar-group)]	6e-07	Hordeum vulgare subsp. vulgare cDNA clone: FLbaf134f22, mRNA sequence	2e-16	CJ962816 Y. Ogihara unpublished cDNA library, whchul Triticum aestivum cDNA clone whchul30b15 3', mRNA sequence.
A3_460			4e-29	hypothetical protein OsI_000933 [Oryza sativa (indica cultivar-group)]			2e-40	WHE2986_H05_P10ZS Wheat dormant embryo cDNA library Triticum aestivum cDNA clone WHE2986_H05_P10, mRNA sequence.
A3_461			3e-27	hypothetical protein OsI_027416 [Oryza sativa (indica cultivar-group)]			2e-07	CJ564836 Y.Ogihara unpublished cDNA library Wh_KMV Triticum aestivum cDNA clone rwhkv7l21 3', mRNA sequence.
A3_462							1e-05	BG01021A1G05.r1 BG01 - normalized library Leymus cinereus x Leymus triticoides cDNA clone BG01021A1G05.r1, mRNA sequence.
A3_463
A3_464
A3_465
A3_466
A3_467					4e-26	Oryza sativa (indica cultivar-group) cDNA clone:OSIGCFA002N07, full insert sequence	4e-26	CT850840 Oryza sativa (indica cultivar-group) cv. Guang Lu Ai 4 Oryza sativa Indica Group cDNA clone OSIGCFA002N07, mRNA sequence.
A3_468			2e-16	retrotransposon protein, putative, unclassified [Oryza sativa (japonica cultivar-group)]
A3_469
A3_47
A3_470	2e-11	Calcium-transporting ATPase 1, endoplasmic reticulum-type	7e-15	P-type ATPase [Hordeum vulgare]	1e-42	Hordeum vulgare partial CA7 gene for P-type ATPase	1e-42	WHE4353_E01_J01ZT Wheat meiotic floret cDNA library Triticum aestivum cDNA clone WHE4353_E01_J01, mRNA sequence.
A3_471
A3_472
A3_473							3e-15	AV836008 K. Sato unpublished cDNA library: Hordeum vulgare subsp. spontaneum top three leaves adult, heading stage Hordeum vulgare subsp. spontaneum cDNA clone bah29a24, mRNA
A3_474
A3_475
A3_476
A3_477
A3_478
A3_479
A3_48
A3_480	2e-18	Protein kinase APK1B, chloroplast precursor	3e-24	hypothetical protein OsJ_014987 [Oryza sativa (japonica cultivar-group)]	5e-29	Oryza sativa (japonica cultivar-group) genomic DNA, chromosome 4	4e-18	ZM_BFc0019A11.r ZM_BFc Zea mays cDNA clone ZM_BFc0019A11 5', mRNA sequence.
A3_481
A3_482	1e-16	Malate dehydrogenase, mitochondrial precursor	7e-16	Os05g0574400 [Oryza sativa (japonica cultivar-group)] gi|50080249|gb|AAT69584.1| putative malate dehydrogenase [Oryza sativa (japonica cultivar-group)]	2e-41	Hordeum vulgare subsp. vulgare cDNA clone: FLbaf98i23, mRNA sequence	2e-59	s13dFA38H03RT028_106924 Tall fescue, Festuca arundinacea Schreb, roots Festuca arundinacea cDNA, mRNA sequence.
A3_483			5e-56	hypothetical protein OsI_026149 [Oryza sativa (indica cultivar-group)]	9e-10	Oryza sativa (japonica cultivar-group) genomic DNA, chromosome 7	5e-58	BJ303560 Y. Ogihara unpublished cDNA library, Wh_yd Triticum aestivum cDNA clone whyd20c15 5', mRNA sequence.
A3_484			1e-10	auxin efflux carrier family protein [Arabidopsis thaliana] gi|10177113|dbj|BAB10403.1| unnamed protein product [Arabidopsis thaliana]			2e-35	s13dFA0BA06DS049_475614 Tall fescue, Festuca arundinacea Schreb, Drought Stress Festuca arundinacea cDNA, mRNA sequence.
A3_485
A3_486
A3_487
A3_488			2e-42	hypothetical protein OsI_009737 [Oryza sativa (indica cultivar-group)]	5e-11	Oryza sativa (japonica cultivar-group) Os11g0609700 (Os11g0609700) mRNA, complete cds	3e-34	WHE3241_H12_O23ZT Wheat meiotic anther cDNA library Triticum aestivum cDNA clone WHE3241_H12_O23, mRNA sequence.
A3_489
A3_49	8e-07	Non-cyanogenic beta-glucosidase precursor	9e-10	hypothetical protein OsI_028802 [Oryza sativa (indica cultivar-group)]	3e-11	Hordeum vulgare subsp. vulgare cDNA clone: FLbaf79i01, mRNA sequence	3e-14	TaLr1105C08R TaLr1 Triticum aestivum cDNA clone TaLr1105C08 5', mRNA sequence.
A3_490
A3_5
A3_50					3e-31	Hordeum vulgare subsp. vulgare cDNA clone: FLbaf127l23, mRNA sequence	4e-31	HVSMEg0003B07f Hordeum vulgare pre-anthesis spike EST library HVcDNA0008 (white to yellow anther) Hordeum vulgare subsp. vulgare cDNA clone HVSMEg0003B07f, mRNA sequence.
A3_51
A3_52
A3_53
A3_54
A3_55							2e-17	s13dFA47H06SD060_513578 Tall fescue, Festuca arundinacea Schreb, young seedlings Festuca arundinacea cDNA, mRNA sequence.
A3_56					6e-10	Hordeum vulgare subsp. vulgare cDNA clone: FLbaf108o05, mRNA sequence	7e-10	ZM_BFb0168L05.r ZM_BFb Zea mays cDNA 5', mRNA sequence.
A3_57							6e-11	RUS93H06w HZ Hordeum vulgare subsp. vulgare cDNA clone HZ47L04, mRNA sequence.
A3_58			2e-08	NBS-LRR class RGA [Aegilops tauschii] gi|47779047|gb|AAT38408.1| NBS-LRR class RGA [Aegilops tauschii]			1e-23	AU248044 HL (Lolium multiflorum) Lolium multiflorum cDNA clone HL003D01-5, mRNA sequence.
A3_59			5e-09	NBS-LRR class RGA [Aegilops tauschii] gi|47779047|gb|AAT38408.1| NBS-LRR class RGA [Aegilops tauschii]			3e-24	AU248044 HL (Lolium multiflorum) Lolium multiflorum cDNA clone HL003D01-5, mRNA sequence.
A3_6	8e-13	Cysteine-rich receptor-like protein kinase 28 precursor (Cysteine-rich RLK28)	7e-23	hypothetical protein OsJ_013326 [Oryza sativa (japonica cultivar-group)]
A3_60
A3_61
A3_62					4e-08	Arabidopsis cebennensis mamc gene for methylthioalkylmalate synthase c, exons 1-10	5e-11	col3289 Colonial bentgrass EST Agrostis capillaris cDNA clone COL380T_C03 3', mRNA sequence.
A3_63					5e-07	Avena sativa clone OP9 receptor kinase gene cluster, complete sequence	9e-12	HRO4421_G01_M01ZS5 Lib AA069E1X Avena sativa cv. Ogle-C etiolated leaf Avena sativa cDNA clone HRO4421_G01_M01, mRNA sequence.
A3_64					3e-06	Zea mays CL52261_1 mRNA sequence	7e-41	FGAS003835 Triticum aestivum FGAS: Library 3 Gate 6 Triticum aestivum cDNA, mRNA sequence.
A3_65
A3_66
A3_67
A3_68
A3_69
A3_7
A3_70			2e-09	hypothetical protein OsI_020173 [Oryza sativa (indica cultivar-group)]			7e-47	BG01036A1E11.r1 BG01 - normalized library Leymus cinereus x Leymus triticoides cDNA clone BG01036A1E11.r1, mRNA sequence.
A3_71			4e-12	Putative reverse transcriptase [Oryza sativa (japonica cultivar-group)]
A3_72	1e-13	IAA-amino acid hydrolase ILR1-like 2 precursor	2e-12	IAA-amino acid hydrolase [Arabidopsis thaliana]	2e-23	Oryza sativa (japonica cultivar-group) genomic DNA, chromosome 1	2e-32	ZM_BFc0034F09.r ZM_BFc Zea mays cDNA clone ZM_BFc0034F09 5', mRNA sequence.
A3_73			2e-07	hypothetical protein OsJ_020450 [Oryza sativa (japonica cultivar-group)]
A3_74			2e-26	hypothetical protein OsJ_007722 [Oryza sativa (japonica cultivar-group)]	1e-77	Oryza sativa (japonica cultivar-group) genomic DNA, chromosome 2	1e-81	AZO3.107P23R011126 AZO3 Triticum aestivum cDNA clone AZO3107P23, mRNA sequence.
A3_75	4e-15	Pleiotropic drug resistance protein 6	2e-14	hypothetical protein OsJ_000586 [Oryza sativa (japonica cultivar-group)]	2e-31	Oryza sativa (japonica cultivar-group) genomic DNA, chromosome 1	8e-07	GCN003P04u GCN Hordeum vulgare cDNA clone GCN003P04 3-PRIME, mRNA sequence.
A3_76
A3_77
A3_78
A3_79
A3_8
A3_80	2e-23	Retrovirus-related Pol polyprotein from transposon TNT 1-94 [Includes: Protease ; Reverse transcriptase ; Endonuclease]	7e-42	OSIGBa0115A19.5 [Oryza sativa (indica cultivar-group)]	4e-11	Oryza sativa (japonica cultivar-group) genomic DNA, chromosome 4
A3_81			1e-43	expressed protein [Oryza sativa (japonica cultivar-group)]	5e-39	Oryza sativa chromosome 3 BAC OSJNBa0066H15 genomic sequence, complete sequence	1e-104	AV835055 K. Sato unpublished cDNA library: Hordeum vulgare subsp. spontaneum top three leaves adult, heading stage Hordeum vulgare subsp. spontaneum cDNA clone bah23c22, mRNA
A3_82			6e-08	hypothetical protein OsI_007406 [Oryza sativa (indica cultivar-group)]			2e-20	s13dLT45G05FM040_498170 Darnel ryegrass, Lolium temulentum L., Floral meristem Lolium temulentum cDNA, mRNA sequence.
A3_83					1e-12	Oryza sativa Japonica Group chromosome 11 clone OSJNBa0038F07, complete sequence	2e-19	EST14182 Larval Stage 1 Aedes aegypti cDNA clone AEGR-LS1-043-G10-U.AB1 5', mRNA sequence.
A3_84
A3_85
A3_86			1e-05	aldose reductase [Zea mays] gi|99033786|gb|ABF61890.1| aldose reductase [Zea mays]	4e-14	Zea mays aldose reductase (LOC100037812), mRNA gi|99033785|gb|DQ517521.1| Zea mays cultivar F352 aldose reductase mRNA, complete cds	2e-16	LWSRC334 Incompatible SSH cDNA library from wheat leaves inoculated by stripe rust fungus Triticum aestivum cDNA 5' similar to putative aldose reductase (Oryza sativsas), mRNA
A3_87
A3_88
A3_89
A3_9			8e-21	hypothetical protein OsI_011082 [Oryza sativa (indica cultivar-group)]	1e-48	Oryza sativa (japonica cultivar-group) genomic DNA, chromosome 3	7e-11	s13dFA21H03ST028_158074 Tall fescue, Festuca arundinacea Schreb, stems Festuca arundinacea cDNA, mRNA sequence.
A3_90							6e-06	5311_A12_B23Z_096 Brachypodium distachyon stem plus sheath EST library Brachypodium distachyon cDNA clone 5311_A12_B23, mRNA sequence.
A3_91
A3_92
A3_93
A3_94					3e-15	Triticum aestivum	4e-18	BJ263359 Y. Ogihara unpublished cDNA library, Wh_h Triticum aestivum cDNA clone whh15b20 3', mRNA sequence.
A3_95			2e-06	Os05g0228400 [Oryza sativa (japonica cultivar-group)] gi|113578522|dbj|BAF16885.1| Os05g0228400 [Oryza sativa (japonica cultivar-group)]	6e-23	Oryza sativa (japonica cultivar-group) genomic DNA, chromosome 5	2e-17	CJ844262 Y. Ogihara unpublished cDNA library, whatlal Triticum aestivum cDNA clone whatlal34j15 3', mRNA sequence.
A3_96
A3_97
A3_98
A3_99
oPt-0026
oPt-0039			6e-15	hypothetical protein OsJ_005967 [Oryza sativa (japonica cultivar-group)]	6e-07	Oryza sativa (japonica cultivar-group) genomic DNA, chromosome 2	4e-33	CJ785615 Y. Ogihara unpublished cDNA library, whatl Triticum aestivum cDNA clone whatl11m17 3', mRNA sequence.
oPt-0048					8e-06	Oryza sativa (japonica cultivar-group) Os01g0144300 (Os01g0144300) mRNA, complete cds	1e-05	CI601505 Oryza sativa (japonica cultivar-group) flower Oryza sativa Japonica Group cDNA clone J02B3121M24T3 5', mRNA sequence.
oPt-0077
oPt-0083							6e-13	HRO4454_C03_F06ZS5 Lib AA070E1X Avena sativa cv. Ogle-C green leaf Avena sativa cDNA clone HRO4454_C03_F06, mRNA sequence.
oPt-0088					8e-20	Oryza sativa Japonica Group chromosome 5 clone OSJNBa0077J22, complete sequence	1e-15	BG01033B1D11.f1 BG01 - normalized library Leymus cinereus x Leymus triticoides cDNA clone BG01033B1D11.f1, mRNA sequence.
oPt-0090	4e-10	JmjC domain-containing protein 4 (Jumonji domain-containing protein 4)	1e-15	hypothetical protein OsJ_002098 [Oryza sativa (japonica cultivar-group)]	2e-34	Oryza sativa (japonica cultivar-group) genomic DNA, chromosome 1	2e-25	ZM_BFb0313E12.r ZM_BFb Zea mays cDNA 5', mRNA sequence.
oPt-0096			5e-11	hypothetical protein OsJ_002385 [Oryza sativa (japonica cultivar-group)]			1e-05	AV923512 K. Sato unpublished cDNA library, cv. Haruna Nijo second leaf stage seedling leaves Hordeum vulgare subsp. vulgare cDNA clone basd13h04 5', mRNA sequence.
oPt-0114
oPt-0145
oPt-0157			2e-30	hypothetical protein OsJ_003221 [Oryza sativa (japonica cultivar-group)]	6e-68	Oryza sativa (japonica cultivar-group) genomic DNA, chromosome 1	3e-79	s13dFA35D11DS090_131166 Tall fescue, Festuca arundinacea Schreb, Drought Stress Festuca arundinacea cDNA, mRNA sequence.
oPt-0177
oPt-0200
oPt-0233
oPt-0240			9e-14	expressed protein [Oryza sativa (japonica cultivar-group)] gi|108711521|gb|ABF99316.1| Protease inhibitor/seed storage/LTP family protein, expressed [Oryza sativa (japonica cultivar-group)]	6e-29	Oryza sativa (japonica cultivar-group) Os03g0793900 (Os03g0793900) mRNA, complete cds	5e-45	HV02G01r HV Hordeum vulgare subsp. vulgare cDNA clone HV02G01 5-PRIME, mRNA sequence.
oPt-0273
oPt-0285			4e-56	hypothetical protein OsJ_016393 [Oryza sativa (japonica cultivar-group)]	1e-139	Oryza sativa (japonica cultivar-group) Os05g0151400 (Os05g0151400) mRNA, complete cds	0	AJ615177 Triticum turgidum subsp. durum etiolated seedling 20 day Triticum turgidum subsp. durum cDNA clone 11259R, mRNA sequence.
oPt-0322			1e-16	hypothetical protein OsJ_003614 [Oryza sativa (japonica cultivar-group)]	2e-13	Oryza sativa (japonica cultivar-group) genomic DNA, chromosome 1	2e-50	BG01036B1H07.f1 BG01 - normalized library Leymus cinereus x Leymus triticoides cDNA clone BG01036B1H07.f1, mRNA sequence.
oPt-0332
oPt-0334					5e-08	Hordeum vulgare subsp. vulgare cDNA clone: FLbaf58d21, mRNA sequence	1e-08	BG01006A2H11.r1 BG01 - normalized library Leymus cinereus x Leymus triticoides cDNA clone BG01006A2H11.r1, mRNA sequence.
oPt-0350
oPt-0406_M
oPt-0406_T
oPt-0453
oPt-0463	2e-59	SCAR-like protein 1	3e-58	hypothetical protein OsI_013576 [Oryza sativa (indica cultivar-group)]	3e-40	Oryza sativa (japonica cultivar-group) Os03g0816900 (Os03g0816900) mRNA, partial cds	4e-40	CI445108 Oryza sativa (japonica cultivar-group) 4th leaf leaf 3mM SA(salicylic acid) for 1 day Oryza sativa Japonica Group cDNA clone J06B5203A07M3 3', mRNA sequence.
oPt-0484					3e-07	Triticum aestivum isolate 103 polyphenol oxidase (PPO) gene, partial cds	2e-17	EST37160 Larval Stage 1 Aedes aegypti cDNA clone AEMR-LS1-094-H07-U.AB1 5', mRNA sequence.
oPt-0490
oPt-0505					1e-07	Oryza sativa (japonica cultivar-group) genomic DNA, chromosome 2	1e-05	BR060010A10F11.ab1 IRRI clones Oryza sativa Indica Group cDNA clone BR060010A10F11.ab1 similar to NP_198243.1| (NM_122775) putative protein [Arabidopsis thaliana], mRNA sequence.
oPt-0511
oPt-0517					2e-07	Avena sativa clone OP9 receptor kinase gene cluster, complete sequence	3e-09	HRO4466_C10_F20ZS5 Lib AA070E1X Avena sativa cv. Ogle-C green leaf Avena sativa cDNA clone HRO4466_C10_F20, mRNA sequence.
oPt-0521			3e-33	Os07g0195900 [Oryza sativa (japonica cultivar-group)] gi|113610654|dbj|BAF21032.1| Os07g0195900 [Oryza sativa (japonica cultivar-group)]
oPt-0526
oPt-0615
oPt-0620
oPt-0623
oPt-0637	8e-29	Probable tRNA-splicing endonuclease subunit Sen2 (tRNA-intron endonuclease Sen2)	8e-28	hypothetical protein OsI_022434 [Oryza sativa (indica cultivar-group)]			3e-33	HVSMEa0022J03f Hordeum vulgare seedling shoot EST library HVcDNA0001 (Cold stress) Hordeum vulgare subsp. vulgare cDNA clone HVSMEa0022J03f, mRNA sequence.
oPt-0638	1e-06	Putative ribonuclease H protein At1g65750	2e-19	hypothetical protein OsI_036278 [Oryza sativa (indica cultivar-group)]
oPt-0657			2e-15	hypothetical protein OsI_000252 [Oryza sativa (indica cultivar-group)]			6e-45	s13dFA28B09LF077_75139 Tall fescue, Festuca arundinacea Schreb, leaf Festuca arundinacea cDNA, mRNA sequence.
oPt-0674
oPt-0676
oPt-0681			6e-14	hypothetical protein OsI_007917 [Oryza sativa (indica cultivar-group)]			2e-51	CRP5723 Creeping bentgrass EST Agrostis stolonifera cDNA clone CRP301T_D03 3', mRNA sequence.
oPt-0691					5e-23	H.vulgare (pMaW22) mRNA for beta-ketoacyl-ACP synthase	6e-23	HC15F04w CH Hordeum vulgare cDNA clone HC15F04 5-PRIME, mRNA sequence.
oPt-0695	5e-16	Potassium channel SKOR (Stelar K(+) outward rectifying channel)	3e-20	potassium outward rectifying channel [Zea mays]	3e-12	Oryza sativa (japonica cultivar-group) genomic DNA, chromosome 6	3e-28	HO20G10S HO Hordeum vulgare cDNA clone HO20G10 5-PRIME, mRNA sequence.
oPt-0713					1e-07	Oryza sativa (japonica cultivar-group) genomic DNA, chromosome 6	2e-07	CJ956628 Y. Ogihara unpublished cDNA library, whchul Triticum aestivum cDNA clone whchul11j12 3', mRNA sequence.
oPt-10958					7e-07	Oryza sativa (japonica cultivar-group) Os10g0345100 (Os10g0345100) mRNA, partial cds	6e-14	EST0011 Dactylis leaf cDNA Dactylis glomerata cDNA clone Dns4 similar to Hypothetical protein, mRNA sequence.
oPt-1097					3e-06	Oryza sativa (japonica cultivar-group) genomic DNA, chromosome 6	1e-27	G468.113K22F010820 G468 Triticum aestivum cDNA clone G468113K22, mRNA sequence.
oPt-10977
oPt-11025			4e-54	hypothetical protein OsI_030854 [Oryza sativa (indica cultivar-group)]			0	col4029 Colonial bentgrass EST Agrostis capillaris cDNA clone COL389T_G07 3', mRNA sequence.
oPt-11027							7e-08	HDP25M20w HDP Hordeum vulgare subsp. vulgare cDNA clone HDP25M20, mRNA sequence.
oPt-11030_M
oPt-11061
oPt-11063			1e-16	hypothetical protein OsJ_032005 [Oryza sativa (japonica cultivar-group)]			2e-09	CJ631372 Y.Ogihara unpublished cDNA library Wh_CSEC Triticum aestivum cDNA clone whcs7i21 5', mRNA sequence.
oPt-11072
oPt-11111			1e-15	hypothetical protein OsI_024504 [Oryza sativa (indica cultivar-group)]
oPt-13786							3e-23	EBem06_SQ002_M16_R embryo, 21 DPA, no treatment, cv Optic, EBem06 Hordeum vulgare subsp. vulgare cDNA clone EBem06_SQ002_M16 5', mRNA sequence.
oPt-13790					4e-08	Oryza sativa (japonica cultivar-group) Os10g0146200 (Os10g0146200) mRNA, partial cds	3e-21	WHE2233_D04_G07ZS Aegilops speltoides anther cDNA library Aegilops speltoides cDNA clone WHE2233_D04_G07, mRNA sequence.
oPt-13793
oPt-13794_M
oPt-13794_T
oPt-13813_M
oPt-13814
oPt-13852			1e-22	hypothetical protein OsJ_016929 [Oryza sativa (japonica cultivar-group)]
oPt-13859					7e-47	Hordeum vulgare subsp. vulgare cDNA clone: FLbaf48a18, mRNA sequence	2e-20	EST36555 Larval Stage 1 Aedes aegypti cDNA clone AENR-LS1-101-H04-U.AB1 5', mRNA sequence.
oPt-13860
oPt-13862			3e-28	hypothetical protein OsI_008091 [Oryza sativa (indica cultivar-group)]	2e-51	Oryza sativa Japonica Group cDNA, clone: J033121N18, full insert sequence	2e-12	QCG38e10.yg QCG Zea mays cDNA clone QCG38e10, mRNA sequence.
oPt-13864_M
oPt-13864_T
oPt-13872
oPt-13894					3e-16	Wheat gstA2 gene for glutathione-S-transferase	2e-14	FGAS006378 Triticum aestivum FGAS: Library 3 Gate 6 Triticum aestivum cDNA, mRNA sequence.
oPt-17860
oPt-17862	1e-20	Copia protein (Gag-int-pol protein) [Contains: Copia VLP protein; Copia protease ]	4e-63	Os12g0450200 [Oryza sativa (japonica cultivar-group)] gi|113649226|dbj|BAF29738.1| Os12g0450200 [Oryza sativa (japonica cultivar-group)]
oPt-17873			2e-78	hypothetical protein OsJ_017673 [Oryza sativa (japonica cultivar-group)]	1e-132	Oryza sativa Japonica Group chromosome 5 clone OJ1764_D01, complete sequence	1e-163	WHE3894_A08_B16ZS Wheat Fusarium graminearum infected spike cDNA library Triticum aestivum cDNA clone WHE3894_A08_B16, mRNA sequence.
oPt-17880							8e-08	col3289 Colonial bentgrass EST Agrostis capillaris cDNA clone COL380T_C03 3', mRNA sequence.
oPt-17901
oPt-17923
oPt-17948_T
oPt-17991
oPt-0719	7e-06	Putative ribonuclease H protein At1g65750	8e-33	hypothetical protein OsJ_007579 [Oryza sativa (japonica cultivar-group)]
oPt-0732
oPt-0737			7e-23	hypothetical protein LOC_Os11g31650 [Oryza sativa (japonica cultivar-group)] gi|125577292|gb|EAZ18514.1| hypothetical protein OsJ_032723 [Oryza sativa (japonica	2e-64	Hordeum vulgare subsp. vulgare cDNA clone: FLbaf24p17, mRNA sequence	5e-74	CJ932850 Y. Ogihara unpublished cDNA library, whchan Triticum aestivum cDNA clone whchan12l09 3', mRNA sequence.
oPt-0754
oPt-0760
oPt-0780
oPt-0848_M
oPt-0848_T
oPt-0871_M
oPt-0871_T
oPt-0896
oPt-0898
oPt-0913
oPt-0932
oPt-0970			1e-68	hypothetical protein [Oryza sativa (japonica cultivar-group)] gi|108709800|gb|ABF97595.1| transposon protein, putative, Mutator sub-class [Oryza sativa (japonica cultivar-group)]
oPt-0975
oPt-0991					6e-14	Hordeum vulgare subsp. vulgare cDNA clone: FLbaf166i04, mRNA sequence	1e-52	s13dFA43F12RT095_99936 Tall fescue, Festuca arundinacea Schreb, roots Festuca arundinacea cDNA, mRNA sequence.
oPt-0994			1e-05	hypothetical protein OsI_023386 [Oryza sativa (indica cultivar-group)]	3e-12	Hordeum vulgare subsp. vulgare cDNA clone: FLbaf138g19, mRNA sequence	4e-24	BG01025A1A09.r1 BG01 - normalized library Leymus cinereus x Leymus triticoides cDNA clone BG01025A1A09.r1, mRNA sequence.
oPt-1000			9e-15	Os12g0613500 [Oryza sativa (japonica cultivar-group)] gi|108862957|gb|ABA99396.2| SRP40, C-terminal domain containing protein, expressed [Oryza sativa (japonica cultivar-group)]	3e-20	Oryza sativa (japonica cultivar-group) genomic DNA, chromosome 12	1e-32	s13dLT13G11FM084_331768 Darnel ryegrass, Lolium temulentum L., Floral meristem Lolium temulentum cDNA, mRNA sequence.
oPt-10000
oPt-10002
oPt-10003	1e-24	MLO-like protein 1 (AtMlo1) (MLO protein homolog 1) (AtMlo-H1)	2e-24	hypothetical protein OsI_019305 [Oryza sativa (indica cultivar-group)]	5e-20	Oryza sativa Japonica Group chromosome 5 clone P0426G01, complete sequence	9e-25	s13dFA0DC12DS098_520876 Tall fescue, Festuca arundinacea Schreb, Drought Stress Festuca arundinacea cDNA, mRNA sequence.
oPt-10033
oPt-10034					1e-08	Triticum turgidum
oPt-10036	3e-06	Non-cyanogenic beta-glucosidase precursor	7e-14	hypothetical protein OsI_004099 [Oryza sativa (indica cultivar-group)]	4e-13	Hordeum vulgare subsp. vulgare cDNA clone: FLbaf11b08, mRNA sequence	2e-30	WHE0436_G04_N08ZS Wheat etiolated seedling root cDNA library Triticum aestivum cDNA clone WHE0436_G04_N08, mRNA sequence.
oPt-10068					4e-06	Hordeum vulgare subsp. vulgare cDNA clone: FLbaf166d19, mRNA sequence	4e-06	BY850980 Germination shoots Hordeum vulgare subsp. vulgare cDNA clone bast33e11 5', mRNA sequence.
oPt-10101					3e-28	Oryza sativa (japonica cultivar-group) genomic DNA, chromosome 12	3e-25	s13dFA10A07FS053_518432 Tall fescue, Festuca arundinacea Schreb, Field Stress Festuca arundinacea cDNA, mRNA sequence.
oPt-10116							3e-13	WHE3956_A07_A14ZS Wheat Fusarium graminearum infected spike cDNA library Triticum aestivum cDNA clone WHE3956_A07_A14, mRNA sequence.
oPt-10121
oPt-10150
oPt-10153
oPt-10173					6e-06	Oryza sativa (japonica cultivar-group) genomic DNA, chromosome 2	7e-09	SCCCLR1C07B05.g LR1 Saccharum officinarum cDNA clone SCCCLR1C07B05 5', mRNA sequence.
oPt-10193					3e-08	Oryza sativa (japonica cultivar-group) genomic DNA, chromosome 1
oPt-10202			1e-18	hypothetical protein OsI_020420 [Oryza sativa (indica cultivar-group)]	8e-30	Oryza sativa Japonica Group chromosome 5 clone OJ1651_G11, complete sequence	2e-34	s13dFA62B03FM029_423229 Tall fescue, Festuca arundinacea Schreb, Floral meristem Festuca arundinacea cDNA, mRNA sequence.
oPt-10249
oPt-10250
oPt-10253			8e-15	hypothetical protein OsI_036610 [Oryza sativa (indica cultivar-group)]
oPt-10256							6e-47	HRO4467_H11_O21ZS5 Lib AA070E1X Avena sativa cv. Ogle-C green leaf Avena sativa cDNA clone HRO4467_H11_O21, mRNA sequence.
oPt-10258_M
oPt-10258_T
oPt-10259			1e-22	hypothetical protein OsI_014987 [Oryza sativa (indica cultivar-group)]	4e-59	Hordeum vulgare subsp. vulgare cDNA clone: FLbaf109l18, mRNA sequence	2e-74	CJ730647 Y.Ogihara unpublished cDNA library Wh_VSCB Triticum aestivum cDNA clone whvs9m15 5', mRNA sequence.
oPt-10273	1e-28	Uncharacterized mitochondrial protein AtMg00310 (ORF154)	1e-78	retrotransposon protein, putative, unclassified [Oryza sativa (japonica cultivar-group)] gi|77550533|gb|ABA93330.1| retrotransposon protein, putative, unclassified [Oryza sativa
oPt-10299			7e-18	hypothetical protein OsJ_018380 [Oryza sativa (japonica cultivar-group)]	9e-35	Oryza sativa Japonica Group chromosome 5 clone OSJNBb0108E17, complete sequence	7e-39	CJ685658 Y.Ogihara unpublished cDNA library Wh_PCDAM Triticum aestivum cDNA clone whpc2b19 5', mRNA sequence.
oPt-1032					1e-14	Hordeum vulgare subsp. vulgare cDNA clone: FLbaf71m22, mRNA sequence	5e-17	CJ948566 Y. Ogihara unpublished cDNA library, whchul Triticum aestivum cDNA clone whchul23o06 5', mRNA sequence.
oPt-10369			2e-24	hypothetical protein OsI_024790 [Oryza sativa (indica cultivar-group)]	1e-30	Oryza sativa (japonica cultivar-group) genomic DNA, chromosome 7	7e-26	30DGS--02-I05.g1 Rice leaf plasmid cDNA library I (30DGS) Oryza sativa Japonica Group cDNA clone 30DGS--02-I05, mRNA sequence.
oPt-10391			9e-07	hypothetical protein OsI_016043 [Oryza sativa (indica cultivar-group)] gi|125590957|gb|EAZ31307.1| hypothetical protein OsJ_014790 [Oryza sativa (japonica	9e-27	Hordeum vulgare subsp. vulgare cDNA clone: FLbaf49d15, mRNA sequence	5e-35	BG01017B2B02.f1 BG01 - normalized library Leymus cinereus x Leymus triticoides cDNA clone BG01017B2B02.f1, mRNA sequence.
oPt-10400
oPt-10414							5e-13	FGAS084063 Triticum aestivum FGAS: Library 6 CAP GATE 1 Triticum aestivum cDNA, mRNA sequence.
oPt-10427					3e-19	Hordeum vulgare subsp. vulgare cDNA clone: FLbaf145h12, mRNA sequence	6e-33	CDO785-3 CDO Avena sativa cDNA clone CDO785 3', mRNA sequence.
oPt-10428	8e-12	Catalase isozyme 1	1e-10	Catalase isozyme 1 gi|684946|gb|AAA96947.1| catalase	2e-19	Triticum aestivum catalase isozyme mRNA, partial cds	3e-27	s13dFA27F10ST079_145254 Tall fescue, Festuca arundinacea Schreb, stems Festuca arundinacea cDNA, mRNA sequence.
oPt-1043
oPt-10449							9e-10	HRO4516_C06_F12ZS5 Lib AA071E1X Avena sativa cv. Ogle-C root Avena sativa cDNA clone HRO4516_C06_F12, mRNA sequence.
oPt-10470
oPt-10481
oPt-10491
oPt-10543_M
oPt-10543_T
oPt-10545
oPt-10592_M					2e-11	Hordeum vulgare subsp. vulgare cDNA clone: FLbaf176h06, mRNA sequence	2e-18	EST79396 Larval Stage 1 Aedes aegypti cDNA clone AEMR-LS1-140-H07-U.AB1 5', mRNA sequence.
oPt-10592_T	8e-32	Derlin-2 (OsDerlin 2-1)	1e-29	hypothetical protein OsJ_012816 [Oryza sativa (japonica cultivar-group)]	1e-74	Oryza sativa (japonica cultivar-group) genomic DNA, chromosome 3	2e-89	col6006 Colonial bentgrass EST Agrostis capillaris cDNA clone COL429T_G01 3', mRNA sequence.
oPt-10604
oPt-10640			9e-21	Os01g0846900 [Oryza sativa (japonica cultivar-group)] gi|56784033|dbj|BAD82661.1| transcription initiation factor IID (TFIID) subunit A-like protein [Oryza sativa Japonica Group]	6e-19	Oryza sativa (japonica cultivar-group) Os01g0846900 (Os01g0846900) mRNA, complete cds	4e-79	s13dFA20G08FM056_158226 Tall fescue, Festuca arundinacea Schreb, Floral meristem Festuca arundinacea cDNA, mRNA sequence.
oPt-10641
oPt-10644					5e-11	Hordeum vulgare subsp. vulgare cDNA clone: FLbaf48a15, mRNA sequence	6e-11	HO12C07S HO Hordeum vulgare cDNA clone HO12C07 5-PRIME, mRNA sequence.
oPt-10652			3e-12	hypothetical protein OsJ_017238 [Oryza sativa (japonica cultivar-group)]
oPt-10669
oPt-10678							3e-08	BJ252537 Y. Ogihara unpublished cDNA library, Wh_f Triticum aestivum cDNA clone whf24m13 3', mRNA sequence.
oPt-10687	4e-68	Cellulose synthase-like protein D1 (OsCslD1) gi|172044099|sp|A2ZAK8.2|CSLD1_ORYSI Cellulose synthase-like protein D1 (OsCslD1)	4e-67	hypothetical protein OsI_033601 [Oryza sativa (indica cultivar-group)]	3e-43	Oryza sativa (japonica cultivar-group) Os10g0578200 (Os10g0578200) mRNA, partial cds	0	F1.102P11F010328 F1 Triticum aestivum cDNA clone F1102P11, mRNA sequence.
oPt-10692
oPt-10719
oPt-10721					1e-05	Triticum turgidum subsp. durum Pm3 locus, genomic sequence	2e-14	s13dFA56H09FM080_486892 Tall fescue, Festuca arundinacea Schreb, Floral meristem Festuca arundinacea cDNA, mRNA sequence.
oPt-10725
oPt-10727			2e-18	hypothetical protein OsI_024695 [Oryza sativa (indica cultivar-group)]	3e-07	Oryza sativa (japonica cultivar-group) Os10g0144000 (Os10g0144000) mRNA, complete cds	9e-33	s13dFA40D03FM026_472958 Tall fescue, Festuca arundinacea Schreb, Floral meristem Festuca arundinacea cDNA, mRNA sequence.
oPt-10778_M
oPt-10778_T
oPt-10803	1e-12	Callose synthase 2 (1,3-beta-glucan synthase) (Protein GLUCAN SYNTHASE-LIKE 3)	7e-16	putative callose synthase 1 catalytic subunit [Oryza sativa Japonica Group]	7e-29	Oryza sativa (japonica cultivar-group) genomic DNA, chromosome 2	2e-35	EM1_70_F11.b1_A002 Embryo 1 (EM1) Sorghum bicolor cDNA, mRNA sequence.
oPt-10810
oPt-10822
oPt-10824
oPt-10825							3e-45	HRO4504_D07_H14ZS5 Lib AA071E1X Avena sativa cv. Ogle-C root Avena sativa cDNA clone HRO4504_D07_H14, mRNA sequence.
oPt-10834
oPt-10858			3e-22	P0650D04.15 [Oryza sativa (japonica cultivar-group)]
oPt-10891
oPt-10903
oPt-10919	2e-18	Cell division control protein 45 homolog	8e-73	hypothetical protein OsJ_031483 [Oryza sativa (japonica cultivar-group)]	1e-116	Oryza sativa (japonica cultivar-group) Os11g0128400 (Os11g0128400) mRNA, complete cds	1e-126	BJ290500 Y. Ogihara unpublished cDNA library, Wh_SL Triticum aestivum cDNA clone whsl19b06 5', mRNA sequence.
oPt-10934	7e-15	ATP-dependent Clp protease proteolytic subunit 6, chloroplast precursor (Endopeptidase ClpP6) (nClpP6) (nClpP1)	5e-17	hypothetical protein OsI_011663 [Oryza sativa (indica cultivar-group)] gi|125586639|gb|EAZ27303.1| hypothetical protein OsJ_010786 [Oryza sativa (japonica	1e-37	Zea mays clone Contig105 mRNA sequence	2e-49	CJ841901 Y. Ogihara unpublished cDNA library, whatlal Triticum aestivum cDNA clone whatlal28d16 3', mRNA sequence.
oPt-10935
oPt-10938	3e-11	Dolichyl-diphosphooligosaccharide--protein glycosyltransferase subunit STT3 (Oligosaccharyl transferase subunit STT3)	2e-21	hypothetical protein OsJ_018451 [Oryza sativa (japonica cultivar-group)]	5e-42	Oryza sativa Japonica Group chromosome 5 clone P0599F04, complete sequence	3e-50	BG01024B1D10.f1 BG01 - normalized library Leymus cinereus x Leymus triticoides cDNA clone BG01024B1D10.f1, mRNA sequence.
oPt-10949
oPt-1095	3e-30	Protein TRANSPORT INHIBITOR RESPONSE 1 (F-box/LRR-repeat protein 1)	6e-41	Os05g0150500 [Oryza sativa (japonica cultivar-group)] gi|113578217|dbj|BAF16580.1| Os05g0150500 [Oryza sativa (japonica cultivar-group)] gi|125550864|gb|EAY96573.1| hypothetical protein OsI_017806 [Oryza sativa (indica	1e-14	Oryza sativa Indica Group transport inhibitor response 1 (TIR1) mRNA, complete cds	8e-53	CJ713604 Y.Ogihara unpublished cDNA library Wh_VABA Triticum aestivum cDNA clone whva19f21 5', mRNA sequence.
oPt-10953					1e-36	Brachypodium sylvaticum hypothetical protein (57h21.1), methyl sulfoxide reductase (57h21.2), hypothetical protein (57h21.3), oxidoreductase (57h21.4), auxin efflux carrier (57h21.6),	1e-12	5384_B12_C24Z_094 Brachypodium distachyon leaf EST library Brachypodium distachyon cDNA clone 5384_B12_C24, mRNA sequence.
oPt-11128
oPt-11154			8e-25	hypothetical protein OsJ_016566 [Oryza sativa (japonica cultivar-group)]
oPt-11177	2e-13	Putative ribonuclease H protein At1g65750	3e-48	retrotransposon protein, putative, unclassified [Oryza sativa (japonica cultivar-group)]
oPt-11212			5e-13	hypothetical protein OsI_029443 [Oryza sativa (indica cultivar-group)]	3e-46	Oryza sativa (japonica cultivar-group) genomic DNA, chromosome 9	2e-91	CJ695067 Y.Ogihara unpublished cDNA library Wh_SHC Triticum aestivum cDNA clone whsc19i12 5', mRNA sequence.
oPt-11231							1e-15	s13dFA50H08HS076_438456 Tall fescue, Festuca arundinacea Schreb, Heat-stressed shoots Festuca arundinacea cDNA, mRNA sequence.
oPt-11263
oPt-11276
oPt-1128_M
oPt-11296							2e-16	HRO4507_E11_J21ZS5 Lib AA071E1X Avena sativa cv. Ogle-C root Avena sativa cDNA clone HRO4507_E11_J21, mRNA sequence.
oPt-11308	1e-46	Cysteine-rich receptor-like protein kinase 8 precursor (Cysteine-rich RLK8)	6e-69	putative serine/threonine-specific protein kinase [Oryza sativa Japonica Group]	8e-29	Oryza sativa (japonica cultivar-group) genomic DNA, chromosome 7	2e-51	col7338 Colonial bentgrass EST Agrostis capillaris cDNA clone CO-EST08T_F02___ 3', mRNA sequence.
oPt-11327			8e-26	Os01g0143100 [Oryza sativa (japonica cultivar-group)] gi|113531526|dbj|BAF03909.1| Os01g0143100 [Oryza sativa (japonica cultivar-group)]	1e-23	Oryza sativa (japonica cultivar-group) Os01g0143100 (Os01g0143100) mRNA, complete cds	9e-47	s13dLT66E04FM035_510910 Darnel ryegrass, Lolium temulentum L., Floral meristem Lolium temulentum cDNA, mRNA sequence.
oPt-11342
oPt-11352
oPt-11359					2e-09	Avena sativa clone OP9 receptor kinase gene cluster, complete sequence	1e-08	HRO4509_F12_K23ZS5 Lib AA071E1X Avena sativa cv. Ogle-C root Avena sativa cDNA clone HRO4509_F12_K23, mRNA sequence.
oPt-1138
oPt-11380	4e-33	Retrovirus-related Pol polyprotein from transposon 17.6 [Includes: Protease ; Reverse transcriptase ; Endonuclease]	3e-89	Os07g0510800 [Oryza sativa (japonica cultivar-group)] gi|113611293|dbj|BAF21671.1| Os07g0510800 [Oryza sativa (japonica cultivar-group)]
oPt-11386
oPt-11389	1e-110	Inorganic phosphate transporter 1-4 (AtPht1;4) (H(+)/Pi cotransporter)	1e-127	phosphate transporter HvPT4 [Hordeum vulgare subsp. vulgare] gi|29367133|gb|AAO72438.1| phosphate transporter HvPT4 [Hordeum vulgare subsp. vulgare]	0	Hordeum vulgare subsp. vulgare phosphate transporter HvPT4 mRNA, complete cds	0	CT847970 Oryza sativa (indica cultivar-group) cv. Guang Lu Ai 4 Oryza sativa Indica Group cDNA clone CONTIG1318, mRNA sequence.
oPt-11396					1e-24	Hordeum vulgare subsp. vulgare cDNA clone: FLbaf66p08, mRNA sequence	2e-26	WHE1834_a10_a20zS Secale cereale anther cDNA library Secale cereale cDNA clone WHE1834_a10_a20, mRNA sequence.
oPt-11402
oPt-11415
oPt-11506			1e-36	Os09g0480300 [Oryza sativa (japonica cultivar-group)] gi|113631719|dbj|BAF25400.1| Os09g0480300 [Oryza sativa (japonica cultivar-group)]
oPt-11519
oPt-11529			9e-13	hypothetical protein OsJ_012187 [Oryza sativa (japonica cultivar-group)]			6e-41	col4407 Colonial bentgrass EST Agrostis capillaris cDNA clone COL396T_A12 3', mRNA sequence.
oPt-11533	3e-25	Glutamate synthase [NADH], chloroplast precursor (NADH-GOGAT)	1e-27	hypothetical protein OsJ_002931 [Oryza sativa (japonica cultivar-group)]	1e-42	Oryza sativa (japonica cultivar-group) genomic DNA, chromosome 1	6e-26	ZM_BFc0030E12.r ZM_BFc Zea mays cDNA clone ZM_BFc0030E12 5', mRNA sequence.
oPt-11534
oPt-11549
oPt-11552
oPt-11557			7e-34	hypothetical protein OsI_029838 [Oryza sativa (indica cultivar-group)] gi|125605207|gb|EAZ44243.1| hypothetical protein OsJ_027726 [Oryza sativa (japonica
oPt-11560	4e-17	Homeobox protein LUMINIDEPENDENS	9e-31	flowering-time protein isoform alpha [Zea mays]	1e-54	Oryza sativa (japonica cultivar-group) genomic DNA, chromosome 1	2e-62	BJ289318 Y. Ogihara unpublished cDNA library, Wh_SL Triticum aestivum cDNA clone whsl4j24 5', mRNA sequence.
oPt-11565
oPt-11566
oPt-11569	1e-11	Retinoblastoma-related protein 1 (OsRBR1)	2e-11	retinoblastoma-related protein 1 [Triticum aestivum]	1e-42	Triticum aestivum retinoblastoma-related protein 1 (Rbr1) mRNA, complete cds	1e-42	TaLr1175F10R TaLr1 Triticum aestivum cDNA clone TaLr1175F10 5', mRNA sequence.
oPt-11586
oPt-11603					1e-10	Hordeum vulgare subsp. vulgare cDNA clone: FLbaf20i13, mRNA sequence	7e-13	CJ649934 Y.Ogihara unpublished cDNA library Wh_EM Triticum aestivum cDNA clone whem18n19 5', mRNA sequence.
oPt-11606
oPt-11667			3e-25	Os05g0290300 [Oryza sativa (japonica cultivar-group)] gi|113578650|dbj|BAF17013.1| Os05g0290300 [Oryza sativa (japonica cultivar-group)] gi|125551672|gb|EAY97381.1| hypothetical protein OsI_018614 [Oryza sativa (indica	1e-33	Oryza sativa (japonica cultivar-group) chromosome 5 BAC clone OSJNBa0030J05, complete sequence	3e-25	OSIIEb12B10.f OSIIEb Oryza sativa Indica Group cDNA clone OSIIEb12B10 5', mRNA sequence.
oPt-11674					6e-29	Avena sativa clone OP9 receptor kinase gene cluster, complete sequence	1e-17	HRO4466_C10_F20ZS5 Lib AA070E1X Avena sativa cv. Ogle-C green leaf Avena sativa cDNA clone HRO4466_C10_F20, mRNA sequence.
oPt-11685
oPt-11700	4e-12	SCAR-like protein 1	3e-12	hypothetical protein OsI_013576 [Oryza sativa (indica cultivar-group)]	4e-26	Oryza sativa (japonica cultivar-group) genomic DNA, chromosome 3	5e-17	SCK_133 GeneTag2 Zea mays cDNA, mRNA sequence.
oPt-11701
oPt-11703
oPt-11711
oPt-11713					2e-07	Oryza sativa (japonica cultivar-group) Os06g0676600 (Os06g0676600) mRNA, complete cds	2e-07	HD--08-G05.g1 OsHDAC1-overexpressing transgenic rice plasmid cDNA library (HD) Oryza sativa Japonica Group cDNA clone HD--08-G05, mRNA sequence.
oPt-11714
oPt-11716			1e-08	hypothetical protein OsJ_016255 [Oryza sativa (japonica cultivar-group)]	1e-23	Oryza sativa Japonica Group chromosome 5 clone OSJNBa0077L08, complete sequence	8e-22	CT859108 Oryza sativa (indica cultivar-group) cv. Guang Lu Ai 4 Oryza sativa Indica Group cDNA clone OSIGCRA114B15, mRNA sequence.
oPt-11728
oPt-11734							1e-23	s13dLT43E09FM071_491918 Darnel ryegrass, Lolium temulentum L., Floral meristem Lolium temulentum cDNA, mRNA sequence.
oPt-11737			6e-42	hypothetical protein OsI_004662 [Oryza sativa (indica cultivar-group)]	7e-48	Avena sativa clone OP9 receptor kinase gene cluster, complete sequence	7e-73	BJ207982 Y. Ogihara unpublished cDNA library, Wh Triticum aestivum cDNA clone wh6e12 5', mRNA sequence.
oPt-11738
oPt-11761							5e-15	HRO4459_B12_C23ZS5 Lib AA070E1X Avena sativa cv. Ogle-C green leaf Avena sativa cDNA clone HRO4459_B12_C23, mRNA sequence.
oPt-1177	3e-31	Calmodulin-binding transcription activator 3 (Signal-responsive protein 1) (Ethylene-induced calmodulin-binding protein a) (EICBP.a) (Ethylene-induced calmodulin-binding protein	1e-68	putative anther ethylene-upregulated protein ER1 [Oryza sativa Japonica Group] gi|125601130|gb|EAZ40706.1| hypothetical protein OsJ_024189 [Oryza sativa (japonica	1e-107	Oryza sativa (japonica cultivar-group) genomic DNA, chromosome 7	1e-113	G468.106M07F010810 G468 Triticum aestivum cDNA clone G468106M07, mRNA sequence.
oPt-11790			3e-14	hypothetical protein OsI_024094 [Oryza sativa (indica cultivar-group)]	1e-52	Hordeum vulgare subsp. vulgare cDNA clone: FLbaf88l20, mRNA sequence	2e-73	Sc01_02d02_A Sc01_AAFC_ECORC_cold_stressed_winter_rye_seedlings Secale cereale cDNA clone Sc01_02d02, mRNA sequence.
oPt-11795			2e-11	putative reverse transcriptase [Oryza sativa]
oPt-1180			1e-05	hypothetical protein OsI_005134 [Oryza sativa (indica cultivar-group)]	8e-09	Oryza sativa (japonica cultivar-group) Os01g0956800 (Os01g0956800) mRNA, complete cds
oPt-11816
oPt-11819
oPt-11824	8e-06	Retrovirus-related Pol polyprotein from type-1 retrotransposable element R2 (Retrovirus-related Pol polyprotein from type I retrotransposable element R2) [Includes: Reverse	1e-25	retrotransposon protein, putative, unclassified [Oryza sativa (japonica cultivar-group)]
oPt-11834	1e-11	Alpha,alpha-trehalose-phosphate synthase [UDP-forming] 1 (Trehalose-6-phosphate synthase 1) (AtTPS1)	7e-11	hypothetical protein OsJ_018440 [Oryza sativa (japonica cultivar-group)]	4e-33	Oryza sativa Japonica Group chromosome 5 clone P0599F04, complete sequence	8e-44	s13dFA36D02FM026_499708 Tall fescue, Festuca arundinacea Schreb, Floral meristem Festuca arundinacea cDNA, mRNA sequence.
oPt-11836	6e-08	Protein phosphatase PTC7 homolog	5e-35	Protein phosphatase 2C containing protein, expressed [Oryza sativa (japonica cultivar-group)]	2e-16	Oryza glaberrima clone OG_BBa0067M08, complete sequence	2e-63	HRO4454_G09_N18ZS5 Lib AA070E1X Avena sativa cv. Ogle-C green leaf Avena sativa cDNA clone HRO4454_G09_N18, mRNA sequence.
oPt-11850
oPt-11857	1e-10	Putative ataxin-3 homolog	3e-13	hypothetical protein [Vitis vinifera]	7e-10	Oryza sativa Japonica Group cDNA, clone: J100015C16, full insert sequence	2e-44	WHE4212_B12_D24ZS Aegilops speltoides pre-meiotic anther cDNA library Aegilops speltoides cDNA clone WHE4212_B12_D24, mRNA sequence.
oPt-11866			4e-12	hypothetical protein OsJ_035269 [Oryza sativa (japonica cultivar-group)]
oPt-11906			2e-13	hypothetical protein OsJ_028584 [Oryza sativa (japonica cultivar-group)]			4e-63	s13dFA38H05DR048_498516 Tall fescue, Festuca arundinacea Schreb, Drought-stressed roots Festuca arundinacea cDNA, mRNA sequence.
oPt-11909	7e-48	Coatomer subunit beta-1 (Beta-coat protein 1) (Beta-COP 1)	2e-58	Os01g0281400 [Oryza sativa (japonica cultivar-group)] gi|122235033|sp|Q0JNK5|COPB2_ORYSJ Coatomer subunit beta-2 (Beta-coat protein 2) (Beta-COP 2) gi|113532290|dbj|BAF04673.1| Os01g0281400 [Oryza sativa (japonica cultivar-group)]	0	Hordeum vulgare subsp. vulgare cDNA clone: FLbaf120a08, mRNA sequence	1e-155	WHE4040_A09_B18ZT Wheat meiotic anther cDNA library Triticum aestivum cDNA clone WHE4040_A09_B18, mRNA sequence.
oPt-11914							1e-21	HRO4528_A10_B20ZS5 Lib AA071E1X Avena sativa cv. Ogle-C root Avena sativa cDNA clone HRO4528_A10_B20, mRNA sequence.
oPt-11923_M
oPt-11923_T
oPt-11937					3e-15	Zea mays PCO082792 mRNA sequence	3e-15	ZM_BFc0126D20.r ZM_BFc Zea mays cDNA clone ZM_BFc0126D20 5', mRNA sequence.
oPt-11941
oPt-11942
oPt-11946			1e-12	orf258 [Oryza sativa Japonica Group]
oPt-11948			9e-08	hypothetical protein OsJ_028310 [Oryza sativa (japonica cultivar-group)]	5e-20	Oryza sativa (japonica cultivar-group) genomic DNA, chromosome 7
oPt-11954
oPt-11959_M
oPt-11959_T
oPt-11963			3e-42	Os04g0166000 [Oryza sativa (japonica cultivar-group)] gi|113563707|dbj|BAF14050.1| Os04g0166000 [Oryza sativa (japonica cultivar-group)]	2e-25	Hordeum vulgare subsp. vulgare cDNA clone: FLbaf147l18, mRNA sequence	6e-17	BG01016A2G04.f1 BG01 - normalized library Leymus cinereus x Leymus triticoides cDNA clone BG01016A2G04.f1, mRNA sequence.
oPt-11971
oPt-11976	2e-24	COBRA-like protein 1 precursor (Protein BRITTLE CULM1-like 6)	2e-23	hypothetical protein OsI_025869 [Oryza sativa (indica cultivar-group)]	6e-23	Oryza sativa (japonica cultivar-group) genomic DNA, chromosome 7	5e-27	EC01_d_2849 EC01 Eragrostis curvula cDNA, mRNA sequence.
oPt-11981			2e-15	Os01g0180800 [Oryza sativa (japonica cultivar-group)] gi|13122421|dbj|BAB32902.1| putative heat shock protein [Oryza sativa Japonica Group] gi|13161454|dbj|BAB33024.1| putative heat shock protein [Oryza sativa Japonica Group]	6e-45	Hordeum vulgare subsp. vulgare cDNA clone: FLbaf110g08, mRNA sequence	5e-49	BG01043A2H09.f1 BG01 - normalized library Leymus cinereus x Leymus triticoides cDNA clone BG01043A2H09.f1, mRNA sequence.
oPt-11985
oPt-12000
oPt-12007
oPt-12009
oPt-12015
oPt-12017
oPt-12025			4e-06	hypothetical protein OsJ_003888 [Oryza sativa (japonica cultivar-group)]	2e-24	Oryza sativa Japonica Group chromosome 5 clone OSJNBa0009E21, complete sequence	1e-35	CJ568470 Y.Ogihara unpublished cDNA library Wh_MS Triticum aestivum cDNA clone rwhms20b12 3', mRNA sequence.
oPt-12037	2e-52	Cellulose synthase-like protein D5 (AtCslD5)	8e-60	hypothetical protein OsI_037436 [Oryza sativa (indica cultivar-group)]	1e-104	Oryza sativa Japonica Group cDNA, clone: J090014G03, full insert sequence	1e-126	CJ838436 Y. Ogihara unpublished cDNA library, whatlal Triticum aestivum cDNA clone whatlal18i22 3', mRNA sequence.
oPt-12045
oPt-12051							1e-47	WHE2117_D11_G21ZT CS wheat salt-stressed crown cDNA library Triticum aestivum cDNA clone WHE2117_D11_G21, mRNA sequence.
oPt-12056					3e-17	Hordeum vulgare subsp. vulgare cDNA clone: FLbaf9e22, mRNA sequence	3e-24	s13dFA06E06SD051_499422 Tall fescue, Festuca arundinacea Schreb, young seedlings Festuca arundinacea cDNA, mRNA sequence.
oPt-12063			3e-29	H0409D10.4 [Oryza sativa (indica cultivar-group)]	1e-30	Oryza sativa (japonica cultivar-group) genomic DNA, chromosome 4
oPt-12065					2e-08	Arabidopsis cebennensis mamc gene for methylthioalkylmalate synthase c, exons 1-10	6e-12	s13dFA56H03RT028_107278 Tall fescue, Festuca arundinacea Schreb, roots Festuca arundinacea cDNA, mRNA sequence.
oPt-12071
oPt-12073			6e-15	hypothetical protein OsJ_007815 [Oryza sativa (japonica cultivar-group)]	3e-39	Oryza sativa (japonica cultivar-group) Os02g0705500 (Os02g0705500) mRNA, complete cds	4e-39	CT861133 Oryza sativa (indica cultivar-group) cv. Guang Lu Ai 4 Oryza sativa Indica Group cDNA clone OSIGCRA126I13, mRNA sequence.
oPt-12100							3e-11	5257_E03_J05Z_023 Brachypodium distachyon callus EST library Brachypodium distachyon cDNA clone 5257_E03_J05, mRNA sequence.
oPt-12104
oPt-12121	3e-29	Uncharacterized mitochondrial protein AtMg00310 (ORF154)	1e-56	hypothetical protein OsI_010667 [Oryza sativa (indica cultivar-group)]
oPt-12124
oPt-12126					5e-20	Avena sativa clone OP45 receptor kinase gene cluster, complete sequence
oPt-12128
oPt-12133
oPt-12137					0	Avena strigosa beta-amyrin synthase (Sad1) and cytochrome P450 CYP51H10 (Sad2) genes, complete cds	1e-178	HRO4528_E10_J20ZS5 Lib AA071E1X Avena sativa cv. Ogle-C root Avena sativa cDNA clone HRO4528_E10_J20, mRNA sequence.
oPt-12139_M
oPt-12139_T					9e-07	Oryza sativa Japonica Group chromosome 5 clone OSJNBa0088I06, complete sequence
oPt-12141			1e-83	hypothetical protein OsI_022695 [Oryza sativa (indica cultivar-group)]	1e-146	Oryza sativa (japonica cultivar-group) Os06g0585200 (Os06g0585200) mRNA, complete cds	0	CJ538213 Y.Ogihara unpublished cDNA library Wh_EMI Triticum aestivum cDNA clone rwhei5b02 3', mRNA sequence.
oPt-12147	9e-06	Probable disease resistance protein At1g58390	2e-42	expressed protein [Oryza sativa (japonica cultivar-group)]
oPt-12164	3e-06	Non-intrinsic ABC protein 11, chloroplast precursor	8e-11	Os03g0670100 [Oryza sativa (japonica cultivar-group)] gi|108710316|gb|ABF98111.1| ABC transporter family protein, expressed [Oryza sativa (japonica cultivar-group)]	4e-08	Zea mays clone Contig480 mRNA sequence	1e-45	TaLr1112E02R TaLr1 Triticum aestivum cDNA clone TaLr1112E02 5', mRNA sequence.
oPt-12171
oPt-12184			3e-14	Pm3b-like disease resistance protein 12Q11 [Triticum aestivum]			9e-14	CJ837029 Y. Ogihara unpublished cDNA library, whatlal Triticum aestivum cDNA clone whatlal14c17 3', mRNA sequence.
oPt-12192
oPt-12196			3e-27	hypothetical protein OsI_035492 [Oryza sativa (indica cultivar-group)]			1e-48	WHE2255_G09_M17ZE Triticum monococcum vegetative apex cDNA library Triticum monococcum cDNA clone WHE2255_G09_M17, mRNA sequence.
oPt-12206	1e-08	Ubiquitin-conjugating enzyme E2-16 kDa (Ubiquitin-protein ligase) (Ubiquitin carrier protein) (Colletotrichum hard-surface-induced protein 1)	2e-08	ubiquitin conjugating enzyme 3 [Malus x domestica]	3e-13	Hordeum vulgare subsp. vulgare cDNA clone: FLbaf49m23, mRNA sequence	3e-13	CJ914521 Y. Ogihara unpublished cDNA library, whthkles Triticum aestivum cDNA clone whthkles2c09 3', mRNA sequence.
oPt-12215	5e-07	Putative Myb family transcription factor At1g14600	1e-16	hypothetical protein OsJ_021686 [Oryza sativa (japonica cultivar-group)]	2e-23	Oryza sativa (japonica cultivar-group) genomic DNA, chromosome 2	2e-17	OSJNEe12H08.r OSJNEe Oryza sativa Japonica Group cDNA clone OSJNEe12H08 3', mRNA sequence.
oPt-12222
oPt-12223
oPt-12235
oPt-12247	7e-34	Putative phytosulfokine receptor precursor (Phytosulfokine LRR receptor kinase)	2e-75	putative leucine-rich repeat receptor-like kinase [Oryza rufipogon]	5e-33	Oryza sativa (japonica cultivar-group) Os02g0153100 (Os02g0153100) mRNA, complete cds	8e-94	FGAS030420 Triticum aestivum FGAS: Library 2 Gate 3 Triticum aestivum cDNA, mRNA sequence.
oPt-12248
oPt-12249
oPt-1225
oPt-12251
oPt-12252					8e-12	Hordeum vulgare subsp. vulgare cDNA clone: FLbaf150e10, mRNA sequence	3e-33	s13dFA39F11RT091_105816 Tall fescue, Festuca arundinacea Schreb, roots Festuca arundinacea cDNA, mRNA sequence.
oPt-12255			9e-08	hypothetical protein OsI_007406 [Oryza sativa (indica cultivar-group)]	2e-06	Oryza sativa (japonica cultivar-group) genomic DNA, chromosome 2
oPt-12257	2e-40	Probable mitochondrial-processing peptidase subunit alpha-2, mitochondrial precursor (Alpha-MPP 2)	2e-45	hypothetical protein OsJ_003301 [Oryza sativa (japonica cultivar-group)]	3e-85	Oryza sativa (japonica cultivar-group) genomic DNA, chromosome 1	1e-101	CJ730275 Y.Ogihara unpublished cDNA library Wh_VSCB Triticum aestivum cDNA clone whvs8f22 5', mRNA sequence.
oPt-12268_M
oPt-12268_T
oPt-12275							6e-11	s13dFA26B03LF025_122886 Tall fescue, Festuca arundinacea Schreb, leaf Festuca arundinacea cDNA, mRNA sequence.
oPt-1228
oPt-12280
oPt-12282
oPt-12284
oPt-12290
oPt-12302			9e-21	hypothetical protein OsJ_004017 [Oryza sativa (japonica cultivar-group)]	6e-32	Oryza sativa (japonica cultivar-group) genomic DNA, chromosome 1	7e-29	NACL--07-A09.g1 Rice callus plasmid cDNA library (NACL) Oryza sativa Japonica Group cDNA clone NACL--07-A09, mRNA sequence.
oPt-12321
oPt-1233			2e-14	hypothetical protein OsJ_018278 [Oryza sativa (japonica cultivar-group)]	4e-21	Oryza sativa Japonica Group chromosome 5 clone OJ1579_G03, complete sequence	8e-32	FGAS018670 Triticum aestivum FGAS: Library 5 GATE 7 Triticum aestivum cDNA, mRNA sequence.
oPt-12339
oPt-12343			1e-19	hypothetical protein OsJ_022611 [Oryza sativa (japonica cultivar-group)]	8e-19	Hordeum vulgare BAC 184G9, complete sequece	6e-20	SFR005.G07F990705 ITEC SFR Barley Leaf Epidermis Library Hordeum vulgare subsp. vulgare cDNA clone SF, mRNA sequence.
oPt-12485
oPt-12553					9e-11	Oryza sativa (japonica cultivar-group) Os05g0137300 (Os05g0137300) mRNA, complete cds	1e-10	CI578548 Oryza sativa (japonica cultivar-group) shoot Oryza sativa Japonica Group cDNA clone J01B3114P12T3 5', mRNA sequence.
oPt-12554
oPt-12570
oPt-12590			8e-07	hypothetical protein OsJ_015544 [Oryza sativa (japonica cultivar-group)]
oPt-12634
oPt-12658
oPt-12674
oPt-12686
oPt-12698
oPt-12715			6e-46	hypothetical protein OsI_004406 [Oryza sativa (indica cultivar-group)]	1e-65	Oryza sativa (japonica cultivar-group) genomic DNA, chromosome 1	1e-99	wlm96.pk050.m12 wlm96 Triticum aestivum cDNA clone wlm96.pk050.m12 5' end, mRNA sequence.
oPt-12729
oPt-12731
oPt-12732							7e-13	HDP09A16w HDP Hordeum vulgare subsp. vulgare cDNA clone HDP09A16, mRNA sequence.
oPt-12736_M
oPt-12736_T
oPt-12746
oPt-12769
oPt-12813
oPt-12816
oPt-12842			6e-06	hypothetical protein OsI_009069 [Oryza sativa (indica cultivar-group)]			6e-17	s13dLT54E02FM007_330096 Darnel ryegrass, Lolium temulentum L., Floral meristem Lolium temulentum cDNA, mRNA sequence.
oPt-12866							3e-57	HRO4463_B05_C09ZS5 Lib AA070E1X Avena sativa cv. Ogle-C green leaf Avena sativa cDNA clone HRO4463_B05_C09, mRNA sequence.
oPt-12877			4e-08	hypothetical protein OsJ_035029 [Oryza sativa (japonica cultivar-group)]	8e-21	Oryza sativa (japonica cultivar-group) genomic DNA, chromosome 12	2e-27	AZO2.115F08F001117 AZO2 Triticum aestivum cDNA clone AZO2115F08, mRNA sequence.
oPt-12898
oPt-12921
oPt-12924			3e-25	hypothetical protein OsJ_012551 [Oryza sativa (japonica cultivar-group)]	2e-32	Oryza sativa (japonica cultivar-group) genomic DNA, chromosome 3	5e-61	CRP1657 Creeping bentgrass EST Agrostis stolonifera cDNA clone CRP246T_E01 3', mRNA sequence.
oPt-12925			1e-06	fatty acyl coA reductase [Triticum aestivum] gi|22003088|emb|CAD30695.1| fatty acyl coA reductase [Triticum aestivum]	3e-06	Triticum aestivum TAA1b gene for fatty acyl coA reductase	1e-11	BG01031B1H08.f1 BG01 - normalized library Leymus cinereus x Leymus triticoides cDNA clone BG01031B1H08.f1, mRNA sequence.
oPt-12932			2e-08	NBS-LRR class RGA [Aegilops tauschii] gi|47779047|gb|AAT38408.1| NBS-LRR class RGA [Aegilops tauschii]			1e-23	AU248044 HL (Lolium multiflorum) Lolium multiflorum cDNA clone HL003D01-5, mRNA sequence.
oPt-12955_M							8e-09	CJ812112 Y. Ogihara unpublished cDNA library, whsct Triticum aestivum cDNA clone whsct16o03 3', mRNA sequence.
oPt-12955_T
oPt-12956			7e-15	hypothetical protein OsJ_024127 [Oryza sativa (japonica cultivar-group)]
oPt-12959			2e-13	hypothetical protein OsJ_005282 [Oryza sativa (japonica cultivar-group)]
oPt-12964
oPt-12991
oPt-13010
oPt-13039
oPt-13052
oPt-13060
oPt-13064
oPt-13070			3e-10	hypothetical protein OsI_005784 [Oryza sativa (indica cultivar-group)] gi|125580878|gb|EAZ21809.1| hypothetical protein OsJ_005292 [Oryza sativa (japonica	3e-13	Hordeum vulgare subsp. vulgare cDNA clone: FLbaf129i10, mRNA sequence	4e-13	AJ472006 S00008 Hordeum vulgare cDNA clone S0000800183F01F1, mRNA sequence.
oPt-13088					8e-10	Triticum turgidum floral homeotic homeoallele (q) gene, complete sequence	4e-15	s13dFA26B03LF025_122886 Tall fescue, Festuca arundinacea Schreb, leaf Festuca arundinacea cDNA, mRNA sequence.
oPt-13101			2e-64	hypothetical protein OsI_000795 [Oryza sativa (indica cultivar-group)]	2e-76	Oryza sativa (japonica cultivar-group) Os01g0205200 (Os01g0205200) mRNA, partial cds	1e-141	s13dFA09D03FS030_519620 Tall fescue, Festuca arundinacea Schreb, Field Stress Festuca arundinacea cDNA, mRNA sequence.
oPt-13106			3e-10	hypothetical protein [Oryza sativa (japonica cultivar-group)] gi|108709713|gb|ABF97508.1| hypothetical protein LOC_Os03g40630 [Oryza sativa (japonica cultivar-group)]			3e-25	NF37b09f44.r1 Tall Fescue PI283316 44 deg C Heat Stress SSH cDNA Festuca arundinacea cDNA clone NF37b09f44 5', mRNA sequence.
oPt-13108			7e-20	hypothetical protein OsJ_006591 [Oryza sativa (japonica cultivar-group)]	1e-11	Oryza sativa (japonica cultivar-group) genomic DNA, chromosome 1	3e-31	HT13N08r HT Hordeum vulgare subsp. vulgare cDNA clone HT13N08 5-PRIME, mRNA sequence.
oPt-13128			2e-26	hypothetical protein OsI_021454 [Oryza sativa (indica cultivar-group)]	6e-39	Hordeum vulgare subsp. vulgare cDNA clone: FLbaf99e03, mRNA sequence	2e-45	WHE0991-0994_J07_J07ZS Wheat pre-anthesis spike cDNA library Triticum aestivum cDNA clone WHE0991-0994_J07_J07, mRNA sequence.
oPt-13130							7e-07	HRO4527_C07_F13ZS5 Lib AA071E1X Avena sativa cv. Ogle-C root Avena sativa cDNA clone HRO4527_C07_F13, mRNA sequence.
oPt-13151
oPt-13162
oPt-13185					1e-15	Oryza sativa (indica cultivar-group) cDNA clone:OSIGCPI227L12, full insert sequence	9e-17	BY852326 Germination shoots Hordeum vulgare subsp. vulgare cDNA clone bast55d12 5', mRNA sequence.
oPt-13202
oPt-13208
oPt-13213			4e-17	hypothetical protein OsJ_018572 [Oryza sativa (japonica cultivar-group)]	9e-37	Oryza sativa Japonica Group chromosome 5 clone OSJNBa0052K01, complete sequence	2e-29	50027rsiceh_21020.y1 Oryza sativa cv. PA64s panicle ferile cDNA library Oryza sativa Indica Group cDNA 5', mRNA sequence.
oPt-13229			4e-09	hypothetical protein OsJ_031575 [Oryza sativa (japonica cultivar-group)]	4e-25	Oryza sativa chromosome 11 clone	5e-34	s13dFA24C03SD022_502732 Tall fescue, Festuca arundinacea Schreb, young seedlings Festuca arundinacea cDNA, mRNA sequence.
oPt-13269_M
oPt-13288
oPt-13290
oPt-13295
oPt-13299
oPt-13306
oPt-13316	6e-36	Putative cysteine-rich receptor-like protein kinase 33 precursor (Cysteine-rich RLK33)	5e-52	Os07g0542400 [Oryza sativa (japonica cultivar-group)] gi|34395233|dbj|BAC83762.1| putative serine/threonine kinase -related protein [Oryza sativa Japonica Group]	3e-25	Oryza sativa (japonica cultivar-group) Os07g0542400 (Os07g0542400) mRNA, complete cds	3e-25	OSJNEd13G23.r OSJNEd Oryza sativa Japonica Group cDNA clone OSJNEd13G23 3', mRNA sequence.
oPt-13320					4e-09	Bambusa oldhamii cellulose synthase BoCesA4b mRNA, partial cds	2e-08	s13dFA57H10ST092_400663 Tall fescue, Festuca arundinacea Schreb, stems Festuca arundinacea cDNA, mRNA sequence.
oPt-13332							1e-106	HRO4528_A09_B18ZS5 Lib AA071E1X Avena sativa cv. Ogle-C root Avena sativa cDNA clone HRO4528_A09_B18, mRNA sequence.
oPt-13348	4e-08	Retrovirus-related Pol polyprotein from transposon 17.6 [Includes: Protease ; Reverse transcriptase ; Endonuclease]	2e-24	Os06g0570000 [Oryza sativa (japonica cultivar-group)] gi|113595948|dbj|BAF19822.1| Os06g0570000 [Oryza sativa (japonica cultivar-group)]
oPt-1336
oPt-13365
oPt-13366					1e-05	Avena sativa clone OP9 receptor kinase gene cluster, complete sequence	3e-10	HRO4464_G10_M20ZS5 Lib AA070E1X Avena sativa cv. Ogle-C green leaf Avena sativa cDNA clone HRO4464_G10_M20, mRNA sequence.
oPt-1338
oPt-13382	1e-89	Eukaryotic translation initiation factor 5 (eIF-5)	2e-92	translation initiation factor eIF5 [Triticum aestivum]	0	Triticum aestivum translation initiation factor eIF5 mRNA, complete cds	0	CJ824871 Y. Ogihara unpublished cDNA library, whatlal Triticum aestivum cDNA clone whatlal16b23 5', mRNA sequence.
oPt-13390
oPt-13393							3e-06	HDP25F18w HDP Hordeum vulgare subsp. vulgare cDNA clone HDP25F18, mRNA sequence.
oPt-1343	4e-09	Serine/threonine-protein kinase BRI1-like 3 precursor (BRASSINOSTEROID INSENSITIVE 1-like protein 3)	4e-46	Os06g0581500 [Oryza sativa (japonica cultivar-group)] gi|55296503|dbj|BAD68717.1| putative protein kinase Xa21 [Oryza sativa Japonica Group] gi|55297040|dbj|BAD68610.1| putative protein kinase Xa21 [Oryza sativa Japonica Group]	5e-29	Oryza sativa (japonica cultivar-group) Os06g0581500 (Os06g0581500) mRNA, complete cds	2e-38	HV_CEa0001B17f Hordeum vulgare seedling green leaf EST library HVcDNA0004 (Blumeria challenged) Hordeum vulgare subsp. vulgare cDNA clone HV_CEa0001B17f, mRNA sequence.
oPt-13459			2e-29	hypothetical protein OsJ_024469 [Oryza sativa (japonica cultivar-group)]
oPt-13460
oPt-13480
oPt-13490
oPt-13498
oPt-13513
oPt-13525			3e-39	Putative non-LTR retroelement reverse transcriptase [Oryza sativa (japonica cultivar-group)]
oPt-13557
oPt-13558
oPt-13574_M
oPt-13574_T							1e-07	s13dFA21G05HS040_322900 Tall fescue, Festuca arundinacea Schreb, Heat-stressed shoots Festuca arundinacea cDNA, mRNA sequence.
oPt-13579
oPt-13590							9e-47	HRO4528_A10_B20ZS5 Lib AA071E1X Avena sativa cv. Ogle-C root Avena sativa cDNA clone HRO4528_A10_B20, mRNA sequence.
oPt-13591
oPt-13608	7e-14	Uncharacterized mitochondrial protein AtMg00820 (ORF170)	5e-32	Os12g0265200 [Oryza sativa (japonica cultivar-group)] gi|77554212|gb|ABA97008.1| retrotransposon protein, putative, Ty1-copia subclass [Oryza sativa (japonica cultivar-group)]	5e-07	Vitis vinifera contig VV78X079642.3, whole genome shotgun sequence
oPt-13611
oPt-13646_M					4e-06	Poa pratensis serk1 gene for somatic embryogenesis receptor-like kinase 1, exons 1-11, allele 1
oPt-13646_T
oPt-13654
oPt-13659
oPt-13661			7e-08	CAAX peptidase [Hordeum vulgare subsp. vulgare]	4e-29	Hordeum vulgare subsp. vulgare cDNA clone: FLbaf126l24, mRNA sequence	2e-31	Z662 SSH-cDNA Library of powdery mildew infection in leaves of powdery mildew resistant variety N9436 compared with no infection Triticum aestivum cDNA clone Z662, mRNA
oPt-13690							7e-07	TaE15032G12F TaE15 Triticum aestivum cDNA clone TaE15032G12F, mRNA sequence.
oPt-13724_M
oPt-13724_T							7e-06	BG01017B1D08.f1 BG01 - normalized library Leymus cinereus x Leymus triticoides cDNA clone BG01017B1D08.f1, mRNA sequence.
oPt-13747_M
oPt-13750_M
oPt-13750_T
oPt-13754					6e-14	Oryza sativa (indica cultivar-group) cDNA clone:OSIGCFA247H05, full insert sequence
oPt-13764
oPt-13898					2e-08	Oryza sativa (japonica cultivar-group) Os02g0238500 (Os02g0238500) mRNA, partial cds	1e-179	HRO4452_D09_G18ZS5 Lib AA070E1X Avena sativa cv. Ogle-C green leaf Avena sativa cDNA clone HRO4452_D09_G18, mRNA sequence.
oPt-13916	2e-69	Retrovirus-related Pol polyprotein from transposon TNT 1-94 [Includes: Protease ; Reverse transcriptase ; Endonuclease]	1e-120	OSJNBb0034I13.10 [Oryza sativa (japonica cultivar-group)]
oPt-13931
oPt-13952					7e-13	Oryza sativa Japonica Group chromosome 5 clone OSJNBa0009E21, complete sequence	5e-20	s13dFA37A11SD085_511566 Tall fescue, Festuca arundinacea Schreb, young seedlings Festuca arundinacea cDNA, mRNA sequence.
oPt-13982
oPt-13991	1e-28	Retrovirus-related Pol polyprotein from transposon TNT 1-94 [Includes: Protease ; Reverse transcriptase ; Endonuclease]	2e-48	retrotransposon protein, putative, Ty1-copia subclass [Oryza sativa (japonica cultivar-group)]
oPt-14018
oPt-14067
oPt-14083			2e-15	hypothetical protein OsI_037281 [Oryza sativa (indica cultivar-group)]	7e-28	Hordeum vulgare subsp. vulgare cDNA clone: FLbaf109l18, mRNA sequence	9e-40	CJ588918 Y.Ogihara unpublished cDNA library Wh_SHC Triticum aestivum cDNA clone rwhsc19j16 3', mRNA sequence.
oPt-14086			3e-10	Os01g0907300 [Oryza sativa (japonica cultivar-group)] gi|56785104|dbj|BAD82742.1| putative phosphatidylinositol glycan class S [Oryza sativa Japonica Group]	2e-18	Oryza sativa (japonica cultivar-group) genomic DNA, chromosome 1	1e-40	s13dFA51F05SD047_512428 Tall fescue, Festuca arundinacea Schreb, young seedlings Festuca arundinacea cDNA, mRNA sequence.
oPt-14091
oPt-14101_M
oPt-14101_T					8e-08	Oryza sativa genomic DNA, chromosome 4, BAC clone: H0901F07, complete sequence
oPt-14108					6e-82	Hordeum vulgare subsp. vulgare cDNA clone: FLbaf104e11, mRNA sequence	3e-87	HX01C13w HX Hordeum vulgare subsp. vulgare cDNA clone HX01C13 3-PRIME, mRNA sequence.
oPt-14111					2e-33	Hordeum vulgare uroporphyrinogen III synthase (urosIII) gene, complete cds	4e-25	GCA004G02x GCA Hordeum vulgare cDNA clone GCA004G02 3-PRIME, mRNA sequence.
oPt-14124			1e-31	Os01g0595800 [Oryza sativa (japonica cultivar-group)] gi|20521316|dbj|BAB91830.1| putative ribosomal RNA apurinic site specific lyase [Oryza sativa Japonica Group]			3e-35	CJ630081 Y.Ogihara unpublished cDNA library Wh_CSEC Triticum aestivum cDNA clone whcs2f17 5', mRNA sequence.
oPt-14127
oPt-14133
oPt-14145	1e-12	Leucine-rich repeat receptor protein kinase EXS precursor (Extra sporogenous cells protein) (Protein EXCESS MICROSPOROCYTES 1)	1e-34	Putative Receptor-like protein kinase [Oryza sativa (japonica cultivar-group)] gi|31431670|gb|AAP53414.1| Leucine Rich Repeat family protein, expressed [Oryza sativa (japonica	3e-24	Oryza sativa (japonica cultivar-group) cultivar Nipponbare clone OSJNBa0091J06 from chromosome 10, complete sequence	3e-18	66006rsicem_11367.y1 Oryza sativa cv. PA64s panicle ferile cDNA library Oryza sativa Indica Group cDNA 5', mRNA sequence.
oPt-14149					1e-105	Oryza sativa chromosome 3 BAC OSJNBa0094F01 genomic sequence, complete sequence	1e-104	FGAS076471 Triticum aestivum FGAS: Library 2 Gate 3 Triticum aestivum cDNA, mRNA sequence.
oPt-14182			8e-09	Putative retroelement [Oryza sativa] gi|31431697|gb|AAP53436.1| retrotransposon protein, putative, unclassified [Oryza sativa (japonica cultivar-group)]
oPt-14185_T
oPt-14189					2e-18	Oryza sativa (japonica cultivar-group) genomic DNA, chromosome 2	2e-13	CI248019 Oryza sativa (japonica cultivar-group) Shoot and root of germinating seeds Oryza sativa Japonica Group cDNA clone 043-M060R-F02 3', mRNA sequence.
oPt-14205			3e-31	hypothetical protein OsI_013652 [Oryza sativa (indica cultivar-group)]	6e-29	Oryza sativa (japonica cultivar-group) genomic DNA, chromosome 3	3e-83	col1047 Colonial bentgrass EST Agrostis capillaris cDNA clone COL350T_E02 3', mRNA sequence.
oPt-14210	1e-21	RuBisCO large subunit-binding protein subunit alpha, chloroplast precursor (60 kDa chaperonin subunit alpha) (CPN-60 alpha)	1e-21	hypothetical protein OsI_013907 [Oryza sativa (indica cultivar-group)]	1e-30	Zea mays PCO140434 mRNA sequence	4e-52	s13dFA23B04LF029_130168 Tall fescue, Festuca arundinacea Schreb, leaf Festuca arundinacea cDNA, mRNA sequence.
oPt-14214
oPt-14228_M	5e-09	Disease resistance protein RPM1 (Resistance to Pseudomonas syringae protein 3)	2e-33	hypothetical protein OsJ_032263 [Oryza sativa (japonica cultivar-group)]			1e-09	MK_23_11 Pennisetum glaucum seedlings root tissue Pennisetum glaucum cDNA clone MK_23_11, mRNA sequence.
oPt-14228_T
oPt-14230_M
oPt-14234					1e-05	Oryza sativa (japonica cultivar-group) genomic DNA, chromosome 1
oPt-14256							5e-07	s13dFA01D08FS074_517764 Tall fescue, Festuca arundinacea Schreb, Field Stress Festuca arundinacea cDNA, mRNA sequence.
oPt-14264			2e-08	unknown protein [Oryza sativa (japonica cultivar-group)] gi|108707542|gb|ABF95337.1| expressed protein [Oryza sativa (japonica cultivar-group)]			4e-10	CJ837324 Y. Ogihara unpublished cDNA library, whatlal Triticum aestivum cDNA clone whatlal15b02 3', mRNA sequence.
oPt-1427			3e-32	hypothetical protein OsI_008927 [Oryza sativa (indica cultivar-group)]	1e-36	Oryza sativa (japonica cultivar-group) genomic DNA, chromosome 2	1e-100	s13dFA15B05SD045_504206 Tall fescue, Festuca arundinacea Schreb, young seedlings Festuca arundinacea cDNA, mRNA sequence.
oPt-14277							1e-24	rg6_015a_a01 Lolium perenne rg6 Lolium perenne cDNA, mRNA sequence.
oPt-14293
oPt-14296
oPt-14299							4e-60	CRP7915 Creeping bentgrass EST Agrostis stolonifera cDNA clone CR-EST04T_B02___ 3', mRNA sequence.
oPt-14312
oPt-14322
oPt-14324
oPt-14356	6e-07	Vacuolar proton pump subunit C (V-ATPase subunit C)	8e-11	vacuolar proton-ATPase C subunit [Triticum aestivum]	9e-18	Triticum aestivum vacuolar proton-ATPase C subunit mRNA, complete cds	1e-158	HRO4514_G08_M16ZS5 Lib AA071E1X Avena sativa cv. Ogle-C root Avena sativa cDNA clone HRO4514_G08_M16, mRNA sequence.
oPt-14389			7e-13	hypothetical protein OsJ_024166 [Oryza sativa (japonica cultivar-group)]	9e-28	Oryza sativa (japonica cultivar-group) genomic DNA, chromosome 7	1e-30	waw1c.pk006.j13 waw1c Triticum aestivum cDNA clone waw1c.pk006.j13 5' end, mRNA sequence.
oPt-14405			7e-47	hypothetical protein OsI_014354 [Oryza sativa (indica cultivar-group)]	3e-39	Oryza sativa (japonica cultivar-group) chromosome 11 BAC clone OSJNBa0074L11, complete sequence
oPt-14409
oPt-14422
oPt-14428
oPt-14429
oPt-14433							4e-08	BY852789 Germination shoots Hordeum vulgare subsp. vulgare cDNA clone bast61a08 5', mRNA sequence.
oPt-14436	3e-10	Protein TRANSPARENT TESTA 12	8e-32	hypothetical protein OsI_028064 [Oryza sativa (indica cultivar-group)]	2e-29	Hordeum vulgare subsp. vulgare cDNA clone: FLbaf9e22, mRNA sequence	2e-29	BG01019A2E04.f1 BG01 - normalized library Leymus cinereus x Leymus triticoides cDNA clone BG01019A2E04.f1, mRNA sequence.
oPt-14441
oPt-1446	9e-13	E3 ubiquitin-protein ligase UPL3 (Ubiquitin-protein ligase 3) (HECT ubiquitin-protein ligase 3) (Protein KAKTUS)	1e-11	KAK (KAKTUS) [Arabidopsis thaliana] gi|75130026|sp|Q6WWW4.1|UPL3_ARATH E3 ubiquitin-protein ligase UPL3 (Ubiquitin-protein ligase 3) (HECT ubiquitin-protein ligase 3) (Protein KAKTUS)	1e-08	Zea mays clone Contig1034.F mRNA sequence	4e-43	s13dFA35G02LF008_130774 Tall fescue, Festuca arundinacea Schreb, leaf Festuca arundinacea cDNA, mRNA sequence.
oPt-14469							4e-13	BG01012A2G02.f1 BG01 - normalized library Leymus cinereus x Leymus triticoides cDNA clone BG01012A2G02.f1, mRNA sequence.
oPt-14477
oPt-14513					2e-06	Hordeum vulgare dehydrin (Dhn5) gene, complete cds	8e-22	HRO4515_E07_J13ZS5 Lib AA071E1X Avena sativa cv. Ogle-C root Avena sativa cDNA clone HRO4515_E07_J13, mRNA sequence.
oPt-14516			7e-07	hypothetical protein OsI_009191 [Oryza sativa (indica cultivar-group)]
oPt-14536_M
oPt-14552			5e-10	hypothetical protein OsI_007529 [Oryza sativa (indica cultivar-group)]			4e-16	WHE3230_F06_K12ZT Wheat meiotic anther cDNA library Triticum aestivum cDNA clone WHE3230_F06_K12, mRNA sequence.
oPt-14558
oPt-14571
oPt-14600
oPt-14609			7e-16	Os12g0142900 [Oryza sativa (japonica cultivar-group)] gi|108862189|gb|ABA96448.2| retrotransposon protein, putative, unclassified, expressed [Oryza sativa (japonica cultivar-group)]
oPt-14611							6e-07	s13dLT67G12FM100_511152 Darnel ryegrass, Lolium temulentum L., Floral meristem Lolium temulentum cDNA, mRNA sequence.
oPt-14613
oPt-1463			6e-15	Putative transposable element [Oryza sativa (japonica cultivar-group)] gi|31430521|gb|AAP52423.1| transposon protein, putative, Mutator sub-class [Oryza sativa
oPt-14653					2e-07	Oryza sativa (japonica cultivar-group) Os08g0499900 (Os08g0499900) mRNA, complete cds	2e-07	OSJNEe09I06.r OSJNEe Oryza sativa Japonica Group cDNA clone OSJNEe09I06 3', mRNA sequence.
oPt-1466
oPt-14690	1e-11	Senescence-induced receptor-like serine/threonine-protein kinase precursor (FLG22-induced receptor-like kinase 1)	2e-29	Os01g0810800 [Oryza sativa (japonica cultivar-group)] gi|113534117|dbj|BAF06500.1| Os01g0810800 [Oryza sativa (japonica cultivar-group)]	1e-59	Oryza sativa (japonica cultivar-group) Os01g0810800 (Os01g0810800) mRNA, complete cds	1e-81	HDP31O22w HDP Hordeum vulgare subsp. vulgare cDNA clone HDP31O22, mRNA sequence.
oPt-1472					9e-06	Hordeum vulgare subsp. vulgare cDNA clone: FLbaf81h20, mRNA sequence	4e-30	EST0176 Puccinellia tenuiflora cDNA library Puccinellia tenuiflora cDNA, mRNA sequence.
oPt-14725
oPt-14728			2e-31	hypothetical protein OsI_035628 [Oryza sativa (indica cultivar-group)]	3e-16	Oryza sativa (japonica cultivar-group) chromosome 11 BAC clone OSJNBb0030L19, complete sequence	4e-16	NEW_RNG23-E2 Rice mixture of leaf, root, panicle Oryza sativa Japonica Group cDNA, mRNA sequence.
oPt-14739
oPt-1474
oPt-14750
oPt-14760	5e-27	Uncharacterized mitochondrial protein AtMg00810 (ORF240b)	2e-54	retrotransposon protein, putative, unclassified [Oryza sativa (japonica cultivar-group)]
oPt-14771
oPt-14781	7e-09	Serine/threonine-protein kinase PBS1 (AvrPphB susceptible protein 1)	7e-20	hypothetical protein OsI_007256 [Oryza sativa (indica cultivar-group)]	5e-17	Oryza sativa (japonica cultivar-group) Os02g0513000 (Os02g0513000) mRNA, complete cds	2e-26	EM1_19_C07.b1_A002 Embryo 1 (EM1) Sorghum bicolor cDNA, mRNA sequence.
oPt-14797	7e-12	Para-hydroxybenzoate--polyprenyltransferase, mitochondrial precursor (PHB:polyprenyltransferase)	2e-15	hypothetical protein OsI_027760 [Oryza sativa (indica cultivar-group)]	2e-32	Oryza sativa (japonica cultivar-group) genomic DNA, chromosome 8	2e-42	s13dFA19F10DS091_77899 Tall fescue, Festuca arundinacea Schreb, Drought Stress Festuca arundinacea cDNA, mRNA sequence.
oPt-14816
oPt-14830							8e-07	WHE0964_C10_E20ZT Wheat pre-anthesis spike cDNA library Triticum aestivum cDNA clone WHE0964_C10_E20, mRNA sequence.
oPt-14832_M
oPt-14838			6e-31	putative aldehyde decarbonylase enzyme CER1;1 [Hordeum vulgare]	3e-36	Hordeum vulgare putative aldehyde decarbonylase enzyme CER1;1 mRNA, complete cds	2e-38	FGAS064392 Triticum aestivum FGAS: Library 2 Gate 3 Triticum aestivum cDNA, mRNA sequence.
oPt-14864			2e-07	hypothetical protein OsJ_018856 [Oryza sativa (japonica cultivar-group)]	9e-10	Triticum aestivum putative S-locus receptor kinase gene, partial cds; and mitochondrial Mn-superoxide dismutase (MnSOD) gene, complete cds, nuclear gene encoding mitochondrial protein
oPt-14877
oPt-14893			3e-49	Dek1-calpain-like protein [Oryza sativa]	3e-89	Oryza sativa (japonica cultivar-group) Os02g0709400 (Os02g0709400) mRNA, complete cds	3e-99	TaE05020F07R TaE05 Triticum aestivum cDNA clone TaE05020F07R, mRNA sequence.
oPt-14902			2e-10	Os03g0752200 [Oryza sativa (japonica cultivar-group)] gi|113549768|dbj|BAF13211.1| Os03g0752200 [Oryza sativa (japonica cultivar-group)]	1e-11	Oryza sativa Japonica Group cDNA, clone: J065199O13, full insert sequence	5e-42	WHE0551_F01_F01ZE Triticum monococcum vegetative apex cDNA library Triticum monococcum cDNA clone WHE0551_F01_F01, mRNA sequence.
oPt-14907
oPt-14919			5e-09	hypothetical protein OsJ_025723 [Oryza sativa (japonica cultivar-group)]
oPt-14937
oPt-14946
oPt-14948
oPt-14952
oPt-14957	4e-38	Glutamate receptor 3.1 precursor (Ligand-gated ion channel 3.1)	5e-37	H0307D04.1 [Oryza sativa (indica cultivar-group)] gi|125549490|gb|EAY95312.1| hypothetical protein OsI_016545 [Oryza sativa (indica cultivar-group)]	6e-47	Oryza sativa (japonica cultivar-group) genomic DNA, chromosome 4	1e-106	s13dFA27D06LF046_123104 Tall fescue, Festuca arundinacea Schreb, leaf Festuca arundinacea cDNA, mRNA sequence.
oPt-14958
oPt-14966
oPt-14969	1e-08	Eukaryotic translation initiation factor 4E-1 (eIF4E-1) (eIF-4E-1) (mRNA cap-binding protein) (eIF-4F 25 kDa subunit) (eIF-4F p26 subunit)	4e-07	Eukaryotic translation initiation factor 4E-1 (eIF4E-1) (eIF-4E-1) (mRNA cap-binding protein) (eIF-4F 25 kDa subunit) (eIF-4F p26 subunit)	1e-21	Triticum aestivum mRNA for eukaryotic initiation factor 4E p26 subunit (eIF4E gene)	1e-121	HRO4411_H08_P15ZS5 Lib AA069E1X Avena sativa cv. Ogle-C etiolated leaf Avena sativa cDNA clone HRO4411_H08_P15, mRNA sequence.
oPt-14990
oPt-14995
oPt-15003
oPt-15007	1e-18	Disease resistance protein RGA2 (RGA2-blb) (Blight resistance protein RPI)	1e-65	hypothetical protein OsJ_004596 [Oryza sativa (japonica cultivar-group)]	4e-64	Triticum aestivum cultivar Glenlea clone BAC 1648_464 disease resistance protein (Lr1) genomic region	6e-57	FGAS018357 Triticum aestivum FGAS: Library 5 GATE 7 Triticum aestivum cDNA, mRNA sequence.
oPt-15011					2e-19	Oryza sativa Japonica Group chromosome 5 clone OJ1123_F01, complete sequence	7e-23	BJ237265 Y. Ogihara unpublished cDNA library, Wh_e Triticum aestivum cDNA clone whe25b23 5', mRNA sequence.
oPt-15019
oPt-15028
oPt-1505			5e-13	hypothetical protein OsJ_014447 [Oryza sativa (japonica cultivar-group)]	3e-29	Oryza sativa (japonica cultivar-group) genomic DNA, chromosome 4	2e-34	G174.110B06F010822 G174 Triticum aestivum cDNA clone G174110B06, mRNA sequence.
oPt-15059							7e-28	BY858289 Etiolated seedling shoot Hordeum vulgare subsp. vulgare cDNA clone baet02g10 3', mRNA sequence.
oPt-15066			1e-11	hypothetical protein OsI_007446 [Oryza sativa (indica cultivar-group)]
oPt-15105					2e-07	Avena strigosa obtusifoliol 14alpha-demethylase (Cyp51G1) gene, complete cds
oPt-15112			2e-19	hypothetical protein OsJ_006695 [Oryza sativa (japonica cultivar-group)]	3e-22	Zea mays PCO103687 mRNA sequence	2e-97	CDO718.F cDNA from oat Avena sativa cDNA clone CDO718, mRNA sequence.
oPt-15116
oPt-15121					4e-21	Hordeum vulgare subsp. vulgare clone BAC 673I14, complete sequence	1e-24	HRO4506_H04_O08ZS5 Lib AA071E1X Avena sativa cv. Ogle-C root Avena sativa cDNA clone HRO4506_H04_O08, mRNA sequence.
oPt-15145
oPt-15174			2e-11	hypothetical protein OsJ_015314 [Oryza sativa (japonica cultivar-group)]			3e-06	HDP14G11w HDP Hordeum vulgare subsp. vulgare cDNA clone HDP14G11, mRNA sequence.
oPt-15182	3e-06	Putative AC transposase (ORFA)	1e-11	Os01g0722800 [Oryza sativa (japonica cultivar-group)] gi|113533634|dbj|BAF06017.1| Os01g0722800 [Oryza sativa (japonica cultivar-group)]			3e-26	s13dFA58F03RT027_107970 Tall fescue, Festuca arundinacea Schreb, roots Festuca arundinacea cDNA, mRNA sequence.
oPt-15198
oPt-15208
oPt-15242					1e-05	Oryza sativa (japonica cultivar-group) genomic DNA, chromosome 3	1e-06	WHE2205_C06_E11ZS Aegilops speltoides anther cDNA library Aegilops speltoides cDNA clone WHE2205_C06_E11, mRNA sequence.
oPt-15243
oPt-15246					6e-15	Oryza sativa (japonica cultivar-group) genomic DNA, chromosome 7
oPt-15247	4e-06	F-box/Kelch-repeat protein At3g23880	1e-51	hypothetical protein OsI_032930 [Oryza sativa (indica cultivar-group)]
oPt-15250			8e-28	hypothetical protein OsI_019985 [Oryza sativa (indica cultivar-group)]
oPt-15254	3e-25	1-aminocyclopropane-1-carboxylate oxidase homolog 1	1e-46	hypothetical protein OsJ_002046 [Oryza sativa (japonica cultivar-group)]	5e-11	Hordeum vulgare subsp. vulgare cDNA clone: FLbaf69b21, mRNA sequence	1e-18	CJ959649 Y. Ogihara unpublished cDNA library, whchul Triticum aestivum cDNA clone whchul20j03 3', mRNA sequence.
oPt-15259
oPt-15267			1e-15	retrotransposon protein, putative, unclassified [Oryza sativa (japonica cultivar-group)]
oPt-15271			2e-13	hypothetical protein OsJ_012370 [Oryza sativa (japonica cultivar-group)]	4e-24	Oryza sativa (japonica cultivar-group) Os03g0793900 (Os03g0793900) mRNA, complete cds	8e-38	HV02G01r HV Hordeum vulgare subsp. vulgare cDNA clone HV02G01 5-PRIME, mRNA sequence.
oPt-1530	5e-14	UPF0183 protein At3g51130	3e-14	hypothetical protein OsI_023577 [Oryza sativa (indica cultivar-group)] gi|125598489|gb|EAZ38269.1| hypothetical protein OsJ_021752 [Oryza sativa (japonica	3e-33	Hordeum vulgare subsp. vulgare cDNA clone: FLbaf31k08, mRNA sequence	2e-40	wlp1c.pk004.o4 wlp1c Triticum aestivum cDNA clone wlp1c.pk004.o4 5' end, mRNA sequence.
oPt-15301	2e-11	SEC12-like protein 2	2e-30	hypothetical protein OsJ_025777 [Oryza sativa (japonica cultivar-group)]	3e-49	Oryza sativa (japonica cultivar-group) chromosome 11 BAC clone OSJNBb0026G02, complete sequence	4e-49	CJ862684 Y. Ogihara unpublished cDNA library, whsctal Triticum aestivum cDNA clone whsctal18c17 3', mRNA sequence.
oPt-15309
oPt-15338
oPt-15341
oPt-15354					6e-32	Avena sativa DNA, satellite sequence	4e-24	HRO4517_G07_M13ZS5 Lib AA071E1X Avena sativa cv. Ogle-C root Avena sativa cDNA clone HRO4517_G07_M13, mRNA sequence.
oPt-15371					6e-22	Oryza sativa (japonica cultivar-group) genomic DNA, chromosome 12	1e-20	FGAS070626 Triticum aestivum FGAS: Library 2 Gate 3 Triticum aestivum cDNA, mRNA sequence.
oPt-15377			2e-56	hypothetical protein OsJ_029097 [Oryza sativa (japonica cultivar-group)]	6e-08	Oryza sativa (japonica cultivar-group) genomic DNA, chromosome 7
oPt-15391			2e-24	hypothetical protein OsI_023127 [Oryza sativa (indica cultivar-group)]	5e-19	Oryza sativa (japonica cultivar-group) genomic DNA, chromosome 6	6e-25	ZM_BFc0172O15.r ZM_BFc Zea mays cDNA clone ZM_BFc0172O15 5', mRNA sequence.
oPt-15395	2e-12	Chloroplast 50S ribosomal protein L2 gi|148839623|sp|P0C495|RK2_ORYSA Chloroplast 50S ribosomal protein L2 gi|148839624|sp|P0C496|RK2_ORYSI Chloroplast 50S ribosomal protein L2	3e-12	OSJNBb0022F23.10 [Oryza sativa (japonica cultivar-group)]	7e-42	Oryza sativa genomic DNA, chromosome 4, BAC clone: H0305E08, complete sequence	1e-40	CJ878351 Y. Ogihara unpublished cDNA library, whthls Triticum aestivum cDNA clone whthls28a15 5', mRNA sequence.
oPt-1540	5e-30	60S ribosomal protein L36a	6e-30	hypothetical protein OsI_024950 [Oryza sativa (indica cultivar-group)]	1e-72	Hordeum vulgare subsp. vulgare cDNA clone: FLbaf113m23, mRNA sequence	9e-80	EST23908 Larval Stage 1 Aedes aegypti cDNA clone AEGR-LS1-068-A10-U.AB1 5', mRNA sequence.
oPt-15413
oPt-15437	7e-20	Importin subunit beta-1 (Karyopherin subunit beta-1) (Nuclear factor P97) (Pore targeting complex 97 kDa subunit) (PTAC97) (SCG)	3e-60	hypothetical protein OsI_018901 [Oryza sativa (indica cultivar-group)]	3e-65	Hordeum vulgare subsp. vulgare cDNA clone: FLbaf13c03, mRNA sequence	2e-79	CJ835613 Y. Ogihara unpublished cDNA library, whatlal Triticum aestivum cDNA clone whatlal9d08 5', mRNA sequence.
oPt-15453_M
oPt-15453_T			1e-08	hypothetical protein OsJ_011329 [Oryza sativa (japonica cultivar-group)]	3e-14	Oryza sativa Japonica Group chromosome 3 clone OSJNBa0002I03 map E1419S, complete sequence	6e-28	WHE504_H02_P04ZR Secale cereale aluminum-stressed root tip cDNA library Secale cereale cDNA clone WHE504_H02_P04, mRNA sequence.
oPt-15456_M
oPt-15456_T
oPt-15491
oPt-15496			4e-26	hypothetical protein OsJ_027808 [Oryza sativa (japonica cultivar-group)]
oPt-15501			1e-05	hypothetical protein OsI_011881 [Oryza sativa (indica cultivar-group)]
oPt-15517_M
oPt-15517_T
oPt-15520
oPt-15524							2e-10	s13dFA53G09SD072_512648 Tall fescue, Festuca arundinacea Schreb, young seedlings Festuca arundinacea cDNA, mRNA sequence.
oPt-15558
oPt-15561			2e-17	hypothetical protein OsI_019404 [Oryza sativa (indica cultivar-group)]
oPt-15571
oPt-15582			7e-28	Os11g0664800 [Oryza sativa (japonica cultivar-group)] gi|108864637|gb|ABA95147.2| hypothetical protein LOC_Os11g44340 [Oryza sativa (japonica cultivar-group)]	2e-10	Oryza sativa (japonica cultivar-group) chromosome 11 BAC clone OSJNBb0026D16, complete sequence	7e-08	NEW_RNG22-A4 Rice mixture of leaf, root, panicle Oryza sativa Japonica Group cDNA, mRNA sequence.
oPt-15595					2e-09	Hordeum vulgare genomic DNA fragment; clone MWG0542.rev	2e-06	gsa_002d_d12 Lolium perenne gsa Lolium perenne cDNA, mRNA sequence.
oPt-15622
oPt-15647
oPt-1565	2e-15	Receptor-like protein kinase 2 precursor	1e-20	hypothetical protein OsI_002683 [Oryza sativa (indica cultivar-group)]
oPt-15681
oPt-15683	2e-06	Putative Myb family transcription factor At1g14600	5e-14	hypothetical protein OsJ_021686 [Oryza sativa (japonica cultivar-group)]	1e-21	Oryza sativa (japonica cultivar-group) genomic DNA, chromosome 2	6e-18	OSJNEe12H08.r OSJNEe Oryza sativa Japonica Group cDNA clone OSJNEe12H08 3', mRNA sequence.
oPt-15695_T
oPt-15709
oPt-15722					9e-07	Hordeum vulgare subsp. vulgare hypersensitive-induced reaction protein 3 (hir3) gene, complete cds
oPt-15730
oPt-15736
oPt-15763_T
oPt-15764
oPt-15784	2e-07	Homeobox-leucine zipper protein ATHB-17 (Homeodomain transcription factor ATHB-17) (HD-ZIP protein ATHB-17)	2e-22	hypothetical protein OsI_002994 [Oryza sativa (indica cultivar-group)] gi|125571358|gb|EAZ12873.1| hypothetical protein OsJ_002698 [Oryza sativa (japonica	4e-39	Oryza sativa (japonica cultivar-group) Os01g0643600 (Os01g0643600) mRNA, complete cds	2e-41	ZM_BFb0334P21.r ZM_BFb Zea mays cDNA 5', mRNA sequence.
oPt-15813					3e-34	Wheat germin 9f-3.8 gene, complete cds	2e-32	CJ550656 Y.Ogihara unpublished cDNA library Wh_HGCPCDAM Triticum aestivum cDNA clone rwhhg14l09 3', mRNA sequence.
oPt-15814
oPt-1583			2e-08	hypothetical protein OsI_035656 [Oryza sativa (indica cultivar-group)]
oPt-15834_M
oPt-15834_T
oPt-15850			6e-11	hypothetical protein OsJ_016849 [Oryza sativa (japonica cultivar-group)]			7e-10	CJ725851 Y.Ogihara unpublished cDNA library Wh_VSCB Triticum aestivum cDNA clone whvs11m22 5', mRNA sequence.
oPt-15858			6e-07	hypothetical protein OsI_022230 [Oryza sativa (indica cultivar-group)]			1e-12	BES1824109l03 BES1824 Hordeum vulgare subsp. vulgare cDNA clone MPMGp2010L03109 5-PRIME, mRNA sequence.
oPt-1586
oPt-15874	2e-08	1,8-cineole synthase, chloroplast precursor (SCS)	3e-18	hypothetical protein OsJ_010384 [Oryza sativa (japonica cultivar-group)]	2e-07	Oryza sativa genomic DNA, chromosome 4, BAC clone: OSIGBa0106G08, complete sequence	1e-21	Ta03_12b09_R Ta03_AAFC_ECORC_Fusarium_graminearum_inoculated_wheat_he ads Triticum aestivum cDNA clone Ta03_12b09, mRNA
oPt-15877			2e-16	transposon protein, putative, Mutator sub-class [Oryza sativa (japonica cultivar-group)]
oPt-15882
oPt-15884			4e-11	powdery mildew resistance protein [Triticum aestivum]	5e-09	Triticum aestivum Pm3b-like disease resistance protein 15Q7 pseudogene, complete sequence	9e-14	CJ817994 Y. Ogihara unpublished cDNA library, whsct Triticum aestivum cDNA clone whsct32o02 3', mRNA sequence.
oPt-15885
oPt-15886					3e-12	Zea mays subsp. mays genotype CMS-S mitochondrion, complete genome
oPt-15903			9e-14	hypothetical protein OsJ_022262 [Oryza sativa (japonica cultivar-group)]	4e-33	Hordeum vulgare subsp. vulgare cDNA clone: FLbaf88l20, mRNA sequence	3e-43	Sc01_02d02_A Sc01_AAFC_ECORC_cold_stressed_winter_rye_seedlings Secale cereale cDNA clone Sc01_02d02, mRNA sequence.
oPt-15904	7e-09	BRASSINOSTEROID INSENSITIVE 1-associated receptor kinase 1 precursor (BRI1-associated receptor kinase 1) (Somatic embryogenesis receptor-like kinase 3)	2e-16	Os11g0514400 [Oryza sativa (japonica cultivar-group)] gi|77551087|gb|ABA93884.1| BRASSINOSTEROID INSENSITIVE 1-associated receptor kinase 1 precursor, putative [Oryza sativa (japonica	1e-23	Triticum aestivum clone wlm96.pk042.k21:fis, full insert mRNA sequence	6e-26	EST23843 Larval Stage 1 Aedes aegypti cDNA clone AEGR-LS1-076-D05-U.AB1 5', mRNA sequence.
oPt-15924
oPt-15932
oPt-15971
oPt-15986					3e-06	Hordeum vulgare subsp. vulgare cDNA clone: FLbaf58g08, mRNA sequence	4e-09	s13dFA33D02RT026_84735 Tall fescue, Festuca arundinacea Schreb, roots Festuca arundinacea cDNA, mRNA sequence.
oPt-15991
oPt-15994	1e-06	Putative disease resistance protein RGA4 (RGA4-blb)	2e-30	hypothetical protein OsI_034312 [Oryza sativa (indica cultivar-group)]
oPt-15995			7e-18	hypothetical protein OsJ_031153 [Oryza sativa (japonica cultivar-group)]	6e-57	Triticum aestivum clone BAC 122F14 plastid acetyl-CoA carboxylase (Acc-1) gene, complete cds; nuclear gene for plastid product	6e-20	OSIIEb14M13.f OSIIEb Oryza sativa Indica Group cDNA clone OSIIEb14M13 5', mRNA sequence.
oPt-16013
oPt-16029
oPt-16041			2e-31	Os04g0243500 [Oryza sativa (japonica cultivar-group)] gi|113563871|dbj|BAF14214.1| Os04g0243500 [Oryza sativa (japonica cultivar-group)]
oPt-16049
oPt-16077	2e-40	Elongation factor Tu GTP-binding domain-containing protein 1	2e-74	Os03g0650700 [Oryza sativa (japonica cultivar-group)] gi|62733415|gb|AAX95532.1| Putative Translation Elongation factor protein [Oryza sativa (japonica cultivar-group)]	2e-92	Oryza sativa (japonica cultivar-group) Os03g0650700 (Os03g0650700) mRNA, complete cds	0	s13dLT67B11FM093_511036 Darnel ryegrass, Lolium temulentum L., Floral meristem Lolium temulentum cDNA, mRNA sequence.
oPt-16079_M
oPt-16079_T
oPt-1611					7e-09	Oryza sativa (japonica cultivar-group) Os12g0209000 (Os12g0209000) mRNA, complete cds
oPt-16117			1e-33	hypothetical protein OsI_028822 [Oryza sativa (indica cultivar-group)]
oPt-16135	3e-06	Ribonuclease P protein subunit p30 (RNaseP protein p30) (RNase P subunit 2)	8e-17	hypothetical protein OsI_035885 [Oryza sativa (indica cultivar-group)]	2e-32	Oryza sativa (japonica cultivar-group) genomic DNA, chromosome 12	2e-53	HVSMEf0001M09f Hordeum vulgare seedling root EST library HVcDNA0007 (Etiolated and unstressed) Hordeum vulgare subsp. vulgare cDNA clone HVSMEf0001M09f, mRNA sequence.
oPt-16136							5e-11	BG01018A2D03.f1 BG01 - normalized library Leymus cinereus x Leymus triticoides cDNA clone BG01018A2D03.f1, mRNA sequence.
oPt-16165
oPt-16174
oPt-16182
oPt-16187
oPt-16198
oPt-1620
oPt-16204
oPt-16220
oPt-1624
oPt-16243			8e-09	hypothetical protein OsJ_003642 [Oryza sativa (japonica cultivar-group)]			6e-31	EST76867 Larval Stage 1 Aedes aegypti cDNA clone AEVR-LS1-154-C05-1.AB1 5', mRNA sequence.
oPt-16248
oPt-16252	5e-33	Protein kinase G11A	4e-35	hypothetical protein OsJ_028605 [Oryza sativa (japonica cultivar-group)]	7e-33	Oryza sativa (japonica cultivar-group) Os09g0478500 (Os09g0478500) mRNA, complete cds	1e-102	s13dFA33C09LF070_74991 Tall fescue, Festuca arundinacea Schreb, leaf Festuca arundinacea cDNA, mRNA sequence.
oPt-16255_M
oPt-16255_T					7e-10	Oryza sativa genomic DNA, chromosome 4, BAC clone: H0303G06, complete sequence	5e-11	BY855199 Germination shoots Hordeum vulgare subsp. vulgare cDNA clone bastl14f09 5', mRNA sequence.
oPt-16280
oPt-16284
oPt-16304
oPt-16320
oPt-16322							6e-10	BG01030A1H06.f1 BG01 - normalized library Leymus cinereus x Leymus triticoides cDNA clone BG01030A1H06.f1, mRNA sequence.
oPt-16340
oPt-16342
oPt-16361
oPt-16364	9e-27	Eukaryotic translation initiation factor 3 subunit A (eIF-3-theta) (Eukaryotic translation initiation factor 3 large subunit) (eIF3a)	2e-25	eukaryotic initiation factor3 [Zea mays] gi|6685541|sp|Q9XHR2.1|EIF3A_MAIZE Eukaryotic translation initiation factor 3 subunit A (eIF-3-theta) (Eukaryotic translation initiation factor 3 large	6e-62	Hordeum vulgare subsp. vulgare cDNA clone: FLbaf20d11, mRNA sequence	1e-66	FGAS022313 Triticum aestivum FGAS: Library 5 GATE 7 Triticum aestivum cDNA, mRNA sequence.
oPt-16366
oPt-1638			5e-33	FYVE zinc finger containing protein [Oryza sativa (japonica cultivar-group)] gi|108710311|gb|ABF98106.1| FYVE zinc finger family protein, expressed [Oryza sativa (japonica	4e-26	Zea mays PCO110174 mRNA sequence	5e-66	wre1n.pk0018.a12 wre1n Triticum aestivum cDNA clone wre1n.pk0018.a12 5' end, mRNA sequence.
oPt-16396
oPt-16436
oPt-1644
oPt-16443					1e-05	Oryza rufipogon (W1943) cDNA clone: ORW1943C103F20, full insert sequence	1e-180	HRO4507_D03_H05ZS5 Lib AA071E1X Avena sativa cv. Ogle-C root Avena sativa cDNA clone HRO4507_D03_H05, mRNA sequence.
oPt-16450
oPt-16462	9e-16	Serine/threonine-protein kinase PBS1 (AvrPphB susceptible protein 1)	4e-15	hypothetical protein [Vitis vinifera]			2e-09	CJ654511 Y.Ogihara unpublished cDNA library Wh_GCPCDAM Triticum aestivum cDNA clone whgc18c11 5', mRNA sequence.
oPt-16471_M
oPt-16471_T
oPt-16480_M
oPt-16480_T
oPt-16524	2e-22	60 kDa jasmonate-induced protein (rRNA N-glycosidase)	2e-21	JIP60=60 kda jasmonate-induced protein [Hordeum vulgare=barley, cv. Bonus, Peptide, 560 aa]	9e-29	H.vulgare mRNA for jasmonate-induced protein	1e-62	BG01034A1D08.r1 BG01 - normalized library Leymus cinereus x Leymus triticoides cDNA clone BG01034A1D08.r1, mRNA sequence.
oPt-16530_M
oPt-16541					7e-24	Triticum aestivum zeaxanthin epoxidase (WZE) mRNA, partial cds	1e-118	HRO4466_H04_P08ZS5 Lib AA070E1X Avena sativa cv. Ogle-C green leaf Avena sativa cDNA clone HRO4466_H04_P08, mRNA sequence.
oPt-16543_T
oPt-1655
oPt-16552
oPt-16568			2e-12	hypothetical protein OsJ_028776 [Oryza sativa (japonica cultivar-group)]	8e-12	Oryza sativa (Japonica cultiva-group) chromosome 9 BAC clone OSJNBa0072P02, complete sequence	6e-19	CJ665325 Y.Ogihara unpublished cDNA library Wh_KMP Triticum aestivum cDNA clone whkp3d06 5', mRNA sequence.
oPt-16578_M
oPt-16578_T			5e-07	hypothetical protein OsI_005283 [Oryza sativa (indica cultivar-group)]	1e-05	Oryza sativa (japonica cultivar-group) genomic DNA, chromosome 1	6e-29	HDP23L23w HDP Hordeum vulgare subsp. vulgare cDNA clone HDP23L23, mRNA sequence.
oPt-16596
oPt-16601
oPt-16610	2e-07	Sucrose transport protein SUC3 (Sucrose permease 3) (Sucrose-proton symporter 3) (Sucrose transporter 2)	2e-14	hypothetical protein OsJ_007031 [Oryza sativa (japonica cultivar-group)]	3e-16	Bambusa oldhamii sucrose transporter BoSUT1 mRNA, complete cds	2e-32	s13dLT27B01FM013_488868 Darnel ryegrass, Lolium temulentum L., Floral meristem Lolium temulentum cDNA, mRNA sequence.
oPt-16618					6e-11	Zea mays CL4757_1 mRNA sequence	1e-12	CJ899375 Y. Ogihara unpublished cDNA library, whthkles Triticum aestivum cDNA clone whthkles19c12 5', mRNA sequence.
oPt-16654	3e-11	Leucine-rich repeat receptor protein kinase EXS precursor (Extra sporogenous cells protein) (Protein EXCESS MICROSPOROCYTES 1)	1e-32	Putative Receptor-like protein kinase [Oryza sativa (japonica cultivar-group)] gi|31431670|gb|AAP53414.1| Leucine Rich Repeat family protein, expressed [Oryza sativa (japonica	2e-19	Oryza sativa (japonica cultivar-group) Os10g0374700 (Os10g0374700) mRNA, complete cds	5e-14	66006rsicem_11367.y1 Oryza sativa cv. PA64s panicle ferile cDNA library Oryza sativa Indica Group cDNA 5', mRNA sequence.
oPt-16663
oPt-16664_M
oPt-16664_T
oPt-16682
oPt-16706_M
oPt-16706_T
oPt-16717
oPt-16737			2e-25	hypothetical protein OsJ_018462 [Oryza sativa (japonica cultivar-group)]	5e-29	Hordeum vulgare genomic DNA fragment; clone MWG0984	3e-09	CT857085 Oryza sativa (indica cultivar-group) cv. Guang Lu Ai 4 Oryza sativa Indica Group cDNA clone OSIGCFA242I24, mRNA sequence.
oPt-16738
oPt-16786							2e-07	TaE05004G08R TaE05 Triticum aestivum cDNA clone TaE05004G08R, mRNA sequence.
oPt-1679
oPt-16797_T
oPt-16798
oPt-16802					8e-18	Arabidopsis thaliana DNA chromosome 4, contig fragment No. 36	1e-16	CJ547049 Y.Ogihara unpublished cDNA library Wh_GCPCDAM Triticum aestivum cDNA clone rwhgc19m07 3', mRNA sequence.
oPt-16811
oPt-16828
oPt-16836			8e-06	Os06g0484800 [Oryza sativa (japonica cultivar-group)] gi|113595701|dbj|BAF19575.1| Os06g0484800 [Oryza sativa (japonica cultivar-group)]
oPt-16842			4e-36	hypothetical protein OsJ_027300 [Oryza sativa (japonica cultivar-group)]	5e-11	Oryza sativa (japonica cultivar-group) Os09g0128400 (Os09g0128400) mRNA, complete cds	1e-118	HRO4453_D11_H21ZS5 Lib AA070E1X Avena sativa cv. Ogle-C green leaf Avena sativa cDNA clone HRO4453_D11_H21, mRNA sequence.
oPt-16851			6e-19	hypothetical protein OsJ_012896 [Oryza sativa (japonica cultivar-group)]
oPt-16874			4e-13	hypothetical protein OsJ_006695 [Oryza sativa (japonica cultivar-group)]	5e-13	Oryza sativa genomic DNA, chromosome 4, BAC clone: H0718E12, complete sequence	2e-19	WHE1834_g10_m20zS Secale cereale anther cDNA library Secale cereale cDNA clone WHE1834_g10_m20, mRNA sequence.
oPt-16883			2e-34	putative reverse transcriptase [Oryza sativa (japonica cultivar-group)]
oPt-16885							8e-10	CRP7330 Creeping bentgrass EST Agrostis stolonifera cDNA clone CRP323T_E12 3', mRNA sequence.
oPt-16892					2e-07	Oryza sativa (japonica cultivar-group) genomic DNA, chromosome 8	1e-12	FGAS013614 Triticum aestivum FGAS: Library 3 Gate 6 Triticum aestivum cDNA, mRNA sequence.
oPt-16899
oPt-16916							5e-14	FGAS017432 Triticum aestivum FGAS: Library 5 GATE 7 Triticum aestivum cDNA, mRNA sequence.
oPt-16919
oPt-1692							1e-09	CJ655301 Y.Ogihara unpublished cDNA library Wh_GCPCDAM Triticum aestivum cDNA clone whgc20j04 5', mRNA sequence.
oPt-16923			6e-12	hypothetical protein OsI_015236 [Oryza sativa (indica cultivar-group)]
oPt-16924	8e-41	DNA polymerase zeta catalytic subunit (hREV3)	4e-52	Similar to putative DNA polymerase gb|M29683 from S. cerevisiae. [Arabidopsis thaliana]	1e-97	Oryza sativa (japonica cultivar-group) genomic DNA, chromosome 7	5e-73	73925rsicem_8057.y1 Oryza sativa cv. PA64s panicle ferile cDNA library Oryza sativa Indica Group cDNA 5', mRNA sequence.
oPt-16942			1e-16	H0215A08.3 [Oryza sativa (indica cultivar-group)]
oPt-16984
oPt-16988			1e-05	hypothetical protein OsI_033731 [Oryza sativa (indica cultivar-group)]	1e-08	Hordeum vulgare subsp. vulgare cDNA clone: FLbaf145h12, mRNA sequence	2e-35	CRP2040 Creeping bentgrass EST Agrostis stolonifera cDNA clone CRP251T_C10 3', mRNA sequence.
oPt-16999			5e-17	hypothetical protein OsJ_004972 [Oryza sativa (japonica cultivar-group)]	4e-11	Oryza sativa (japonica cultivar-group) Os02g0115600 (Os02g0115600) mRNA, complete cds	4e-70	s13dFA33E09DS069_76681 Tall fescue, Festuca arundinacea Schreb, Drought Stress Festuca arundinacea cDNA, mRNA sequence.
oPt-17023	1e-09	Putative ribonuclease H protein At1g65750	2e-14	retrotransposon protein, putative, unclassified [Oryza sativa (japonica cultivar-group)]
oPt-17024
oPt-17038_T
oPt-17040	4e-27	Peroxisomal (S)-2-hydroxy-acid oxidase (Glycolate oxidase) (GOX) (Short chain alpha-hydroxy acid oxidase)	2e-26	glycolate oxidase [Zantedeschia aethiopica]	2e-28	Oryza sativa (japonica cultivar-group) genomic DNA, chromosome 4	7e-32	CJ859296 Y. Ogihara unpublished cDNA library, whsctal Triticum aestivum cDNA clone whsctal7g18 5', mRNA sequence.
oPt-17047			4e-13	hypothetical protein OsI_030855 [Oryza sativa (indica cultivar-group)]	3e-09	Oryza sativa (japonica cultivar-group) chromosome 9 BAC clone OSJNBa0019D02, complete sequence	1e-24	BG01022A1H01.f1 BG01 - normalized library Leymus cinereus x Leymus triticoides cDNA clone BG01022A1H01.f1, mRNA sequence.
oPt-17060	2e-88	DNA repair helicase XPB1 (XPB homolog 1) (ERCC3 homolog 1) (RAD25 homolog 1) (AtXPB1) (Protein araXPB)	2e-94	hypothetical protein OsI_003293 [Oryza sativa (indica cultivar-group)]	1e-114	Oryza sativa (japonica cultivar-group) genomic DNA, chromosome 1	1e-135	HVSMEi0026J10f Hordeum vulgare 20 DAP spike EST library HVcDNA0010 (20 DAP) Hordeum vulgare subsp. vulgare cDNA clone HVSMEi0026J10f, mRNA sequence.
oPt-17067
oPt-17084			8e-08	hypothetical protein [Vitis vinifera]	2e-43	Oryza sativa (japonica cultivar-group) genomic DNA, chromosome 3	1e-36	QCH28d03.yg QCH Zea mays cDNA clone QCH28d03, mRNA sequence.
oPt-17088	1e-14	Aldehyde dehydrogenase (Cp-ALDH)	2e-28	fatty aldehyde dehydrogenase 1 [Zea mays]	3e-37	Oryza sativa (indica cultivar-group) cDNA clone:OSIGCSN035E14, full insert sequence	3e-56	BG01017A1F07.f1 BG01 - normalized library Leymus cinereus x Leymus triticoides cDNA clone BG01017A1F07.f1, mRNA sequence.
oPt-17109
oPt-17139					7e-09	Hordeum vulgare subsp. vulgare cDNA clone: FLbaf95b15, mRNA sequence	1e-13	WHE2813_F08_K15ZS Triticum monococcum vernalized apex cDNA library Triticum monococcum cDNA clone WHE2813_F08_K15, mRNA sequence.
oPt-17141
oPt-17150			3e-06	putative polyprotein [Oryza sativa (japonica cultivar-group)] gi|31433481|gb|AAP54986.1| retrotransposon protein, putative, unclassified [Oryza sativa (japonica cultivar-group)]
oPt-17156
oPt-17158
oPt-17160
oPt-17202
oPt-17203							3e-11	WHE3875_G09_M17ZS Wheat Fusarium graminearum infected spike cDNA library Triticum aestivum cDNA clone WHE3875_G09_M17, mRNA sequence.
oPt-17223
oPt-17230
oPt-17240
oPt-17247
oPt-17249	6e-06	Probable clathrin heavy chain 1	1e-17	hypothetical protein OsJ_033574 [Oryza sativa (japonica cultivar-group)]	1e-24	Hordeum vulgare subsp. vulgare cDNA clone: FLbaf167k10, mRNA sequence	2e-33	WHE0622_F02_K04ZA Wheat ABA-treated embryo cDNA library Triticum aestivum cDNA clone WHE0622_F02_K04, mRNA sequence.
oPt-17268			3e-28	Putative O-deacetylbaccatin III-10-0-acetyltransferase [Oryza sativa (japonica cultivar-group)] gi|31429800|gb|AAP51802.1| Transferase family protein [Oryza sativa (japonica cultivar-group)]
oPt-17274
oPt-17296
oPt-17298					2e-10	Agrostis stolonifera cultivar Penn A-4 chloroplast, complete genome	7e-11	MSAM282357_0485_4018 LCM-dissected maize shoot apical meristem cDNA Zea mays cDNA, mRNA sequence.
oPt-17300
oPt-17307
oPt-17326							4e-16	WHE1255_D02_G03ZT Secale cereale anther cDNA library Secale cereale cDNA clone WHE1255_D02_G03, mRNA sequence.
oPt-17334			4e-20	Os09g0436400 [Oryza sativa (japonica cultivar-group)] gi|113631491|dbj|BAF25172.1| Os09g0436400 [Oryza sativa (japonica cultivar-group)]			5e-12	WHE2323_F10_L19ZS Wheat pre-anthesis spike cDNA library Triticum aestivum cDNA clone WHE2323_F10_L19, mRNA sequence.
oPt-17335
oPt-17368
oPt-17373			4e-25	hypothetical protein OsI_021037 [Oryza sativa (indica cultivar-group)] gi|125596145|gb|EAZ35925.1| hypothetical protein OsJ_019408 [Oryza sativa (japonica	1e-37	Oryza sativa (japonica cultivar-group) genomic DNA, chromosome 6	2e-67	BG01036A1H03.r1 BG01 - normalized library Leymus cinereus x Leymus triticoides cDNA clone BG01036A1H03.r1, mRNA sequence.
oPt-17379			7e-10	terminal acidic SANT 1 [Zea mays] gi|54111435|gb|AAV28560.1| terminal acidic SANT 1 [Zea mays]			4e-26	col3974 Colonial bentgrass EST Agrostis capillaris cDNA clone COL388T_H06 3', mRNA sequence.
oPt-17385
oPt-17412
oPt-17415							5e-11	HRO4527_C07_F13ZS5 Lib AA071E1X Avena sativa cv. Ogle-C root Avena sativa cDNA clone HRO4527_C07_F13, mRNA sequence.
oPt-17458			1e-10	hypothetical protein OsJ_003744 [Oryza sativa (japonica cultivar-group)]	5e-39	Oryza sativa (japonica cultivar-group) genomic DNA, chromosome 1	5e-58	WHE3357_H10_P19ZS Chinese Spring aluminum-stressed root tip cDNA library Triticum aestivum cDNA clone WHE3357_H10_P19, mRNA sequence.
oPt-17462	1e-39	Pyruvate decarboxylase isozyme 2 (PDC)	1e-40	pyruvate decarboxylase [Echinochloa crus-galli var. formosensis]	2e-53	Echinochloa crus-galli var. formosensis pyruvate decarboxylase mRNA, partial cds	2e-53	s13dLT14D11FM090_330618 Darnel ryegrass, Lolium temulentum L., Floral meristem Lolium temulentum cDNA, mRNA sequence.
oPt-17471_M
oPt-17471_T	1e-15	COBRA-like protein 7 precursor (Protein BRITTLE CULM1-like P1)	2e-14	H0115B09.4 [Oryza sativa (indica cultivar-group)]			1e-09	FGAS081024 Triticum aestivum FGAS: Library 3 Gate 6 Triticum aestivum cDNA, mRNA sequence.
oPt-17482
oPt-17512
oPt-17542							8e-07	C592 Wheat cv. Chisholm Aluminum SSH Library Triticum aestivum cDNA similar to ent-kaurenoic acid oxidase (KAO1), (Pisum sativum (pea), mRNA sequence.
oPt-1755			4e-24	Pm3b-like disease resistance protein 2Q9 [Triticum aestivum]	1e-19	Triticum turgidum subsp. durum Pm3 locus, genomic sequence
oPt-17556							6e-08	S8SPH_C236 Lolium temulentum post harvest subtraction library Lolium temulentum cDNA, mRNA sequence.
oPt-17564	6e-56	Glycyl-tRNA synthetase 1, mitochondrial precursor (Glycine--tRNA ligase 1) (GlyRS 1)	3e-72	Os08g0538000 [Oryza sativa (japonica cultivar-group)] gi|38175549|dbj|BAD01242.1| putative glycyl-tRNA synthetase [Oryza sativa Japonica Group] gi|113624338|dbj|BAF24283.1| Os08g0538000 [Oryza sativa (japonica cultivar-group)]	1e-106	Oryza sativa (japonica cultivar-group) Os08g0538000 (Os08g0538000) mRNA, complete cds	1e-152	5548_E03_J06Z_023 Brachypodium distachyon root EST library Brachypodium distachyon cDNA clone 5548_E03_J06, mRNA sequence.
oPt-17584
oPt-17613
oPt-17623
oPt-17648					2e-12	Triticum aestivum mRNA for triticain alpha, complete cds	1e-19	GBN007O03u GBN Hordeum vulgare cDNA clone GBN007O03 3-PRIME, mRNA sequence.
oPt-17649	6e-17	Chloride channel protein CLC-c (AtCLC-c)	2e-19	hypothetical protein OsJ_006937 [Oryza sativa (japonica cultivar-group)]	3e-71	Zea mays chloride channel (LOC542114), mRNA gi|48374432|gb|AY236970.2| Zea mays chloride channel mRNA, complete cds	1e-116	s13dFA58C03RT018_107900 Tall fescue, Festuca arundinacea Schreb, roots Festuca arundinacea cDNA, mRNA sequence.
oPt-17659							2e-10	HVSMEn0019J16f Hordeum vulgare rachis EST library HVcDNA0015 (normal) Hordeum vulgare subsp. vulgare cDNA clone HVSMEn0019J16f, mRNA sequence.
oPt-17670	3e-10	Proteasome subunit alpha type-6 (20S proteasome alpha subunit A) (20S proteasome subunit alpha-1)	2e-09	maize 20S proteasome alpha subunit [Zea mays] gi|11967891|emb|CAC19494.1| maize 20S proteasome alpha subunit [Zea mays]	2e-46	Hordeum vulgare subsp. vulgare cDNA clone: FLbaf105e13, mRNA sequence	3e-46	RUS133G12w HZ Hordeum vulgare subsp. vulgare cDNA clone HZ40L20, mRNA sequence.
oPt-17681
oPt-17683
oPt-17694
oPt-17698
oPt-17699			7e-31	Os04g0644000 [Oryza sativa (japonica cultivar-group)] gi|38344886|emb|CAD41909.2| OSJNBa0033G05.10 [Oryza sativa (japonica cultivar-group)] gi|113565625|dbj|BAF15968.1| Os04g0644000 [Oryza sativa (japonica cultivar-group)]	9e-10	Oryza sativa genomic DNA, chromosome 4, BAC clone: H0306F03, complete sequence	2e-08	ZM_BFc0145D03.r ZM_BFc Zea mays cDNA clone ZM_BFc0145D03 5', mRNA sequence.
oPt-17714
oPt-17715					1e-06	Oryza sativa (japonica cultivar-group) genomic DNA, chromosome 4	1e-07	Ta10c_03a07_R Ta10c_AAFC_ECORC_Fusarium_graminearum_inculated_wheat_he ads Triticum aestivum cDNA clone Ta10c_03a07, mRNA
oPt-17728			3e-09	hypothetical protein OsJ_022029 [Oryza sativa (japonica cultivar-group)]
oPt-17735
oPt-17772
oPt-17788
oPt-17792	8e-06	Calnexin homolog precursor	5e-08	hypothetical protein OsJ_014096 [Oryza sativa (japonica cultivar-group)]	3e-15	Hordeum vulgare subsp. vulgare cDNA clone: FLbaf97j10, mRNA sequence	7e-41	HRO4525_D11_G21ZS5 Lib AA071E1X Avena sativa cv. Ogle-C root Avena sativa cDNA clone HRO4525_D11_G21, mRNA sequence.
oPt-17817	5e-09	Retrovirus-related Pol polyprotein LINE-1 (Long interspersed element-1) (L1) [Includes: Reverse transcriptase ; Endonuclease]	1e-39	H0215A08.3 [Oryza sativa (indica cultivar-group)]			5e-49	CRP244 Creeping bentgrass EST Agrostis stolonifera cDNA clone CRP228T_E12 3', mRNA sequence.
oPt-17821
oPt-17842
oPt-17855
oPt-17992					5e-07	Poa pratensis serk1 gene for somatic embryogenesis receptor-like kinase 1, exons 1-11, allele 1
oPt-17994
oPt-18002					6e-16	Oryza sativa Japonica Group chromosome 5 clone OJ1781_H11, complete sequence	4e-20	SCJLRT1014F01.g RT1 Saccharum officinarum cDNA clone SCJLRT1014F01 5', mRNA sequence.
oPt-18005
oPt-18007
oPt-18011
oPt-18014			4e-12	hypothetical protein OsJ_021195 [Oryza sativa (japonica cultivar-group)]			2e-10	BG01030B2G08.r1 BG01 - normalized library Leymus cinereus x Leymus triticoides cDNA clone BG01030B2G08.r1, mRNA sequence.
oPt-18039
oPt-18040			8e-22	retrotransposon protein, putative, unclassified [Oryza sativa (japonica cultivar-group)]
oPt-18046
oPt-18048			1e-26	Os11g0514000 [Oryza sativa (japonica cultivar-group)] gi|113645185|dbj|BAF28326.1| Os11g0514000 [Oryza sativa (japonica cultivar-group)]			8e-06	49362rsiceh_19685.y1 Oryza sativa cv. PA64s panicle ferile cDNA library Oryza sativa Indica Group cDNA 5', mRNA sequence.
oPt-18057
oPt-18064
oPt-18069
oPt-18082
oPt-18086
oPt-18097
oPt-18113_M
oPt-18113_T
oPt-18114	9e-16	Glucan 1,3-beta-glucosidase precursor (Exo-1,3-beta-glucanase)	9e-54	hypothetical protein OsI_028628 [Oryza sativa (indica cultivar-group)] gi|125603795|gb|EAZ43120.1| hypothetical protein OsJ_026603 [Oryza sativa (japonica	2e-54	Oryza sativa (japonica cultivar-group) genomic DNA, chromosome 8	6e-09	wmi03-1ms1-e08 Wmi03 Welwitschia mirabilis cDNA clone wmi03-1ms1-e08 5', mRNA sequence.
oPt-18117
oPt-18119
oPt-18122			7e-08	unknown [Hordeum vulgare]
oPt-1813			2e-11	Os02g0595400 [Oryza sativa (japonica cultivar-group)] gi|46805297|dbj|BAD16829.1| unknown protein [Oryza sativa Japonica Group] gi|113536844|dbj|BAF09227.1| Os02g0595400 [Oryza sativa (japonica cultivar-group)]	2e-25	Oryza sativa (indica cultivar-group) cDNA clone:OSIGCEA021L06, full insert sequence	3e-46	RUS15B02w HA Hordeum vulgare subsp. vulgare cDNA clone HA16B01, mRNA sequence.
oPt-18130
oPt-18151			7e-26	NADPH-dependent HC-toxin reductase [Hordeum vulgare]	8e-27	Hordeum vulgare NADPH-dependent HC-toxin reductase mRNA, complete cds	1e-26	HVSMEm0002P16f Hordeum vulgare green seedling EST library HVcDNA0014 (Blumeria infected) Hordeum vulgare subsp. vulgare cDNA clone HVSMEm0002P16f, mRNA sequence.
oPt-18157					6e-11	Festuca glaucescens x Lolium multiflorum microsatellite DNA, clone B3-A4	3e-10	HDP40F13T HDP Hordeum vulgare subsp. vulgare cDNA clone HDP40F13, mRNA sequence.
oPt-18166_M
oPt-18166_T
oPt-18185	4e-11	Disease resistance protein RPM1 (Resistance to Pseudomonas syringae protein 3)	6e-33	hypothetical protein OsI_029048 [Oryza sativa (indica cultivar-group)]	1e-05	Oryza sativa Japonica Group mRNA for Pib, complete cds	4e-21	CJ689357 Y.Ogihara unpublished cDNA library Wh_RDr Triticum aestivum cDNA clone whrd17j21 5', mRNA sequence.
oPt-18186			4e-12	hypothetical protein OsJ_004875 [Oryza sativa (japonica cultivar-group)]	2e-10	Zea mays clone Contig1034.F mRNA sequence	2e-45	CJ893729 Y. Ogihara unpublished cDNA library, whthls Triticum aestivum cDNA clone whthls38k21 3', mRNA sequence.
oPt-18218	2e-09	LRR receptor-like serine/threonine-protein kinase FLS2 precursor (Protein FLAGELLIN-SENSING 2) (Protein FLAGELLIN-SENSITIVE 2)	6e-18	Os01g0132100 [Oryza sativa (japonica cultivar-group)] gi|113531461|dbj|BAF03844.1| Os01g0132100 [Oryza sativa (japonica cultivar-group)] gi|125568903|gb|EAZ10418.1| hypothetical protein OsJ_000243 [Oryza sativa (japonica			2e-07	BJ276052 Y. Ogihara unpublished cDNA library, Wh_oh Triticum aestivum cDNA clone whoh23n14 3', mRNA sequence.
oPt-18223
oPt-18233_M
oPt-18251
oPt-18257
oPt-18274	2e-10	Uncharacterized membrane protein At1g06890	2e-15	hypothetical protein OsI_008005 [Oryza sativa (indica cultivar-group)] gi|125582949|gb|EAZ23880.1| hypothetical protein OsJ_007363 [Oryza sativa (japonica	2e-47	Hordeum vulgare subsp. vulgare cDNA clone: FLbaf163a23, mRNA sequence	1e-86	s13dFA21B01ST009_157936 Tall fescue, Festuca arundinacea Schreb, stems Festuca arundinacea cDNA, mRNA sequence.
oPt-18277	4e-07	Callose synthase 9 (1,3-beta-glucan synthase) (Protein GLUCAN SYNTHASE-LIKE 10)	3e-07	beta 1,3 glucan synthase [Lolium multiflorum]	6e-21	Lolium multiflorum beta 1,3 glucan synthase (GSL1) mRNA, complete cds	6e-09	CT847628 Oryza sativa (indica cultivar-group) cv. Guang Lu Ai 4 Oryza sativa Indica Group cDNA clone OSIGCPI103A24, mRNA sequence.
oPt-1828
oPt-18280
oPt-18281
oPt-18282
oPt-18310	1e-30	Minichromosome maintenance protein 5 (Cell division control protein 46)	4e-31	Os02g0797400 [Oryza sativa (japonica cultivar-group)] gi|47497039|dbj|BAD19092.1| putative minichromosome maintenance deficient protein 5 [Oryza sativa Japonica Group]	4e-36	Oryza sativa (japonica cultivar-group) genomic DNA, chromosome 2	2e-50	AL820412 N:130 Triticum aestivum cDNA clone H12_N130_plate_42, mRNA sequence.
oPt-18344
oPt-18363	7e-34	Retrotransposable element Tf2 155 kDa protein type 3	4e-81	OSJNBb0062H02.17 [Oryza sativa (japonica cultivar-group)] gi|38347666|emb|CAE05600.2| OSJNBa0054D14.1 [Oryza sativa (japonica cultivar-group)]
oPt-18373			7e-18	hypothetical protein OsI_033731 [Oryza sativa (indica cultivar-group)]	9e-18	Oryza sativa (japonica cultivar-group) Os11g0125500 (Os11g0125500) mRNA, complete cds	4e-51	CJ776496 Y. Ogihara unpublished cDNA library, whatl Triticum aestivum cDNA clone whatl1i08 5', mRNA sequence.
oPt-18390			2e-07	hypothetical protein OsI_021462 [Oryza sativa (indica cultivar-group)] gi|125596563|gb|EAZ36343.1| hypothetical protein OsJ_019826 [Oryza sativa (japonica	4e-18	Hordeum vulgare subsp. vulgare cDNA clone: FLbaf19k05, mRNA sequence	1e-117	HRO4460_F10_K20ZS5 Lib AA070E1X Avena sativa cv. Ogle-C green leaf Avena sativa cDNA clone HRO4460_F10_K20, mRNA sequence.
oPt-18396			9e-07	hypothetical protein OsJ_023380 [Oryza sativa (japonica cultivar-group)]			3e-09	WHE1755-1758_J16_J16ZS Wheat pre-anthesis spike cDNA library Triticum aestivum cDNA clone WHE1755-1758_J16_J16, mRNA sequence.
oPt-1841
oPt-18413
oPt-1866			3e-06	hypothetical protein OsI_017050 [Oryza sativa (indica cultivar-group)]	1e-11	Oryza sativa (japonica cultivar-group) Os04g0649100 (Os04g0649100) mRNA, partial cds	2e-25	BG01024B1E07.r1 BG01 - normalized library Leymus cinereus x Leymus triticoides cDNA clone BG01024B1E07.r1, mRNA sequence.
oPt-1879	3e-22	Arginase	4e-22	hypothetical protein OsI_014000 [Oryza sativa (indica cultivar-group)]	1e-35	Oryza sativa genomic DNA, chromosome 4, BAC clone: B0616E02-H0507E05, complete sequence	2e-49	s13dFA06B11FS093_519030 Tall fescue, Festuca arundinacea Schreb, Field Stress Festuca arundinacea cDNA, mRNA sequence.
oPt-1918
oPt-1980			7e-37	hypothetical protein SS1G_05484 [Sclerotinia sclerotiorum 1980] gi|154703268|gb|EDO03007.1| hypothetical protein SS1G_05484 [Sclerotinia sclerotiorum 1980]			7e-08	HO15K17w HO Hordeum vulgare cDNA clone HO15K17 3-PRIME, mRNA sequence.
oPt-2060
oPt-2064							3e-29	FGAS073466 Triticum aestivum FGAS: Library 2 Gate 3 Triticum aestivum cDNA, mRNA sequence.
oPt-2082
oPt-2091	3e-06	BRASSINOSTEROID INSENSITIVE 1-associated receptor kinase 1 precursor (BRI1-associated receptor kinase 1) (Somatic embryogenesis receptor-like kinase 3)	3e-18	hypothetical protein OsI_019980 [Oryza sativa (indica cultivar-group)]	5e-07	Oryza sativa (japonica cultivar-group) Os05g0524500 (Os05g0524500) mRNA, complete cds
oPt-2102
oPt-2107			2e-38	hypothetical protein OsJ_024705 [Oryza sativa (japonica cultivar-group)]	2e-37	Oryza sativa (japonica cultivar-group) genomic DNA, chromosome 8	9e-65	s13dFA36B09RT077_86139 Tall fescue, Festuca arundinacea Schreb, roots Festuca arundinacea cDNA, mRNA sequence.
oPt-2121
oPt-2136
oPt-2138
oPt-2148
oPt-2180			5e-06	unnamed protein product [Vitis vinifera]	5e-32	Oryza sativa Japonica Group cDNA, clone: J090072H17, full insert sequence	1e-29	EC01_d_2267 EC01 Eragrostis curvula cDNA, mRNA sequence.
oPt-2199
oPt-2208			3e-08	Os06g0231600 [Oryza sativa (japonica cultivar-group)] gi|51535177|dbj|BAD38150.1| putative NEP1-interacting protein [Oryza sativa Japonica Group] gi|113595263|dbj|BAF19137.1| Os06g0231600 [Oryza sativa (japonica cultivar-group)]			5e-77	HRO4504_G11_N22ZS5 Lib AA071E1X Avena sativa cv. Ogle-C root Avena sativa cDNA clone HRO4504_G11_N22, mRNA sequence.
oPt-2211
oPt-2218
oPt-2244							4e-09	s13dFA51A06DR049_495146 Tall fescue, Festuca arundinacea Schreb, Drought-stressed roots Festuca arundinacea cDNA, mRNA sequence.
oPt-2351
oPt-2366			4e-06	Sugar transporter family protein, expressed [Oryza sativa (japonica cultivar-group)] gi|125577837|gb|EAZ19059.1| hypothetical protein OsJ_033268 [Oryza sativa (japonica			5e-13	s13dFA39D02RT014_105752 Tall fescue, Festuca arundinacea Schreb, roots Festuca arundinacea cDNA, mRNA sequence.
oPt-2379_M					3e-40	Triticum aestivum mitochondrial DNA, complete genome
oPt-2379_T
oPt-2385					7e-07	Oryza sativa (japonica cultivar-group) genomic DNA, chromosome 12	4e-15	AV926398 K. Sato unpublished cDNA library, cv. Haruna Nijo second leaf stage seedling leaves Hordeum vulgare subsp. vulgare cDNA clone basd19d17 5', mRNA sequence.
oPt-2386			9e-11	hypothetical protein OsJ_025520 [Oryza sativa (japonica cultivar-group)]
oPt-2392
oPt-2398			5e-46	hypothetical protein OsI_026737 [Oryza sativa (indica cultivar-group)]	1e-106	Hordeum vulgare subsp. vulgare cDNA clone: FLbaf58j11, mRNA sequence	1e-108	FGAS001133 Triticum aestivum FGAS: Library 2 Gate 3 Triticum aestivum cDNA, mRNA sequence.
oPt-2412			3e-26	hypothetical protein OsJ_009533 [Oryza sativa (japonica cultivar-group)]	2e-19	Oryza glaberrima clone OG_BBa0022C04, complete sequence	7e-29	BRY_4021 wheat EST endosperm library Triticum aestivum cDNA 5', mRNA sequence.
oPt-2430
oPt-2439			4e-06	NBS-LRR disease resistance protein homologue [Hordeum vulgare]
oPt-2462
oPt-2497
oPt-2512
oPt-2590
oPt-2593			3e-50	hypothetical protein OsI_009443 [Oryza sativa (indica cultivar-group)]	1e-61	Oryza sativa (japonica cultivar-group) genomic DNA, chromosome 3	1e-126	s13dFA01H09DS079_76231 Tall fescue, Festuca arundinacea Schreb, Drought Stress Festuca arundinacea cDNA, mRNA sequence.
oPt-2599
oPt-2612
oPt-2626					1e-10	Triticum aestivum senescence-associated protein (SAP) mRNA, complete cds	1e-11	CJ956827 Y. Ogihara unpublished cDNA library, whchul Triticum aestivum cDNA clone whchul12d05 3', mRNA sequence.
oPt-2633
oPt-2638	3e-30	Probable receptor-like protein kinase At3g46290 precursor	4e-46	hypothetical protein OsJ_017280 [Oryza sativa (japonica cultivar-group)]	3e-27	Oryza sativa (japonica cultivar-group) Os05g0318600 (Os05g0318600) mRNA, complete cds	1e-101	BJ447554 K. Sato unpublished cDNA library, cv. Akashinriki vegetative stage leaves Hordeum vulgare subsp. vulgare cDNA clone baak16e10 5', mRNA sequence.
oPt-2639
oPt-2644
oPt-2653			1e-08	putative reverse transcriptase [Oryza sativa (japonica cultivar-group)]
oPt-2662	1e-10	Putative ribonuclease H protein At1g65750	8e-33	orf258 [Oryza sativa Japonica Group]
oPt-2663
oPt-2669			5e-08	hypothetical protein ZeamMp068 [Zea mays subsp. mays] gi|40795118|gb|AAR91162.1| hypothetical protein [Zea mays]	4e-59	Triticum aestivum mitochondrial DNA, complete genome	1e-56	EL01N0308G07.b Endosperm_3 Zea mays cDNA, mRNA sequence.
oPt-2701_M
oPt-2701_T			2e-08	hypothetical protein OsI_015368 [Oryza sativa (indica cultivar-group)]	4e-35	Oryza sativa genomic DNA, chromosome 4, BAC clone: OSIGBa0076I14, complete sequence	2e-28	EI108P17 A normalized whole-life-cycle cDNA library of rice Oryza sativa Indica Group cDNA clone EI108P17 5', mRNA sequence.
oPt-2718
oPt-2747					8e-22	Lolium perenne fructan beta-(2,1) fructosidase (1-FEHa) mRNA, complete cds	1e-20	s13dFA99F01DS015_474948 Tall fescue, Festuca arundinacea Schreb, Drought Stress Festuca arundinacea cDNA, mRNA sequence.
oPt-2748					6e-10	Oryza sativa (japonica cultivar-group) genomic DNA, chromosome 1	6e-23	GPN003P16u GPN Hordeum vulgare cDNA clone GPN003P16 3-PRIME, mRNA sequence.
oPt-2769_M
oPt-2769_T
oPt-2772			3e-29	Hypothetical protein with similarity to putative retroelement [Oryza sativa] gi|22711570|gb|AAN04521.1| Hypothetical protein with similarity to putative retroelements	0	Avena strigosa beta-amyrin synthase (Sad1) and cytochrome P450 CYP51H10 (Sad2) genes, complete cds	5e-24	s13dFA02A06FS049_517874 Tall fescue, Festuca arundinacea Schreb, Field Stress Festuca arundinacea cDNA, mRNA sequence.
oPt-2785
oPt-2802
oPt-2826
oPt-2835			4e-07	hypothetical protein OsJ_008669 [Oryza sativa (japonica cultivar-group)]	2e-18	Oryza sativa (japonica cultivar-group) genomic DNA, chromosome 2	5e-32	s13dFA21G10HS084_322908 Tall fescue, Festuca arundinacea Schreb, Heat-stressed shoots Festuca arundinacea cDNA, mRNA sequence.
oPt-2841			3e-33	hypothetical protein OsJ_000213 [Oryza sativa (japonica cultivar-group)]			2e-26	UCRHV18_03cd07_b1 Drought-stressed Dicktoo barley epidermis cDNA library Hordeum vulgare subsp. vulgare cDNA clone UCRHV18_03cd07, mRNA sequence.
oPt-2846
oPt-2879
oPt-2890
oPt-2902_M
oPt-2907					1e-38	Triticum aestivum clone wr1.pk0144.b10:fis, full insert mRNA sequence	1e-146	CRP7924 Creeping bentgrass EST Agrostis stolonifera cDNA clone CR-EST04T_C02___ 3', mRNA sequence.
oPt-2924			1e-17	hypothetical protein OsJ_001755 [Oryza sativa (japonica cultivar-group)]
oPt-2952
oPt-2998			3e-07	hypothetical protein OsJ_027790 [Oryza sativa (japonica cultivar-group)]			5e-08	s13dFA39D07ST060_424299 Tall fescue, Festuca arundinacea Schreb, stems Festuca arundinacea cDNA, mRNA sequence.
oPt-2999
oPt-3000_M
oPt-3000_T
oPt-3011							2e-10	G118.108I08F010607 G118 Triticum aestivum cDNA clone G118108I08, mRNA sequence.
oPt-3019
oPt-3026
oPt-3038
oPt-3063
oPt-3106
oPt-3120	6e-12	AP2-like ethylene-responsive transcription factor PLETHORA 2 (Protein AINTEGUMENTA-LIKE 4)	9e-12	unknown [Populus trichocarpa]	1e-27	Oryza sativa Japonica Group cDNA, clone: J065030K10, full insert sequence	9e-23	AZO4.104N15F010929 AZO4 Triticum aestivum cDNA clone AZO4104N15, mRNA sequence.
oPt-3144
oPt-3158
oPt-3170
oPt-3191			2e-09	H0215A08.3 [Oryza sativa (indica cultivar-group)]
oPt-3194			9e-06	hypothetical protein OsI_009335 [Oryza sativa (indica cultivar-group)]	6e-17	Oryza sativa (japonica cultivar-group) genomic DNA, chromosome 2	9e-38	WHE0654_C04_F08ZM Secale cereale root tip cDNA library Secale cereale cDNA clone WHE0654_C04_F08, mRNA sequence.
oPt-3198
oPt-3208
oPt-3216	4e-08	Heparanase-like protein 3 precursor	1e-23	Os02g0802200 [Oryza sativa (japonica cultivar-group)] gi|51090574|dbj|BAD36026.1| putative beta-glucuronidase precursor [Oryza sativa Japonica Group] gi|51090726|dbj|BAD36734.1| putative beta-glucuronidase precursor [Oryza sativa Japonica Group]	1e-13	Oryza sativa (japonica cultivar-group) Os02g0802200 (Os02g0802200) mRNA, complete cds	2e-34	s13dFA14H12ST096_112254 Tall fescue, Festuca arundinacea Schreb, stems Festuca arundinacea cDNA, mRNA sequence.
oPt-3225
oPt-3270			1e-40	hypothetical protein OsI_035735 [Oryza sativa (indica cultivar-group)]			1e-12	G118.110H07F010720 G118 Triticum aestivum cDNA clone G118110H07, mRNA sequence.
oPt-3277
oPt-3297	9e-14	Ent-kaurene synthase B, chloroplast precursor (KSB)	2e-27	ent-kaurene synthase-like protein 1 [Hordeum vulgare subsp. vulgare]	1e-13	Oryza australiensis ent-kaurene synthase 1 (KS1) gene, exons 6 through 12 and partial cds	1e-11	CI119534 Oryza sativa (japonica cultivar-group) supermix Oryza sativa Japonica Group cDNA clone 024-M025R-E07 3', mRNA sequence.
oPt-3300
oPt-3333	4e-22	RuBisCO large subunit-binding protein subunit alpha, chloroplast precursor (60 kDa chaperonin subunit alpha) (CPN-60 alpha)	4e-22	hypothetical protein OsI_013907 [Oryza sativa (indica cultivar-group)]	6e-26	Zea mays PCO140434 mRNA sequence	1e-61	s13dFA23B04LF029_130168 Tall fescue, Festuca arundinacea Schreb, leaf Festuca arundinacea cDNA, mRNA sequence.
oPt-3335_M
oPt-3335_T
oPt-3339
oPt-3348
oPt-3386			6e-25	hypothetical protein OsJ_025794 [Oryza sativa (japonica cultivar-group)]
oPt-3390							4e-49	HRO4473_G12_XXXZS5 Lib AA070E1X Avena sativa cv. Ogle-C green leaf Avena sativa cDNA clone HRO4473_G12_XXX, mRNA sequence.
oPt-3394
oPt-3395	6e-12	Multidrug resistance-associated protein 14 (Glutathione S-conjugate-transporting ATPase 14) (ATP-energized glutathione S-conjugate pump 14)	1e-19	Os06g0158900 [Oryza sativa (japonica cultivar-group)] gi|55296602|dbj|BAD69200.1| putative multidrug-resistance associated protein [Oryza sativa Japonica Group]			2e-07	MZCCL15027D12.g Maize Endosperm cDNA Library Zea mays cDNA, mRNA sequence.
oPt-3400	1e-10	Glutathione gamma-glutamylcysteinyltransferase 2 (Phytochelatin synthase 2) (AtPCS2)	3e-25	Glutathione gamma-glutamylcysteinyltransferase 1 (Phytochelatin synthase 1) (TaPCS1) (Cadmium tolerance protein) gi|5757804|gb|AAD50592.1|AF093752_1 phytochelatin synthase [Triticum aestivum]	3e-67	Triticum aestivum phytochelatin synthase (PCS1) mRNA, complete cds	8e-71	BJ464880 K. Sato unpublished cDNA library, cv. Haruna Nijo germination shoots Hordeum vulgare subsp. vulgare cDNA clone bags36g22 5', mRNA sequence.
oPt-3401
oPt-3425
oPt-3454
oPt-3484
oPt-3486	4e-06	H/ACA ribonucleoprotein complex subunit 3-like protein	2e-10	nucleolar RNA-binding Nop10p-like protein [Oryza sativa Japonica Group] gi|47847676|dbj|BAD21457.1| nucleolar RNA-binding Nop10p-like protein [Oryza sativa Japonica	4e-24	Hordeum vulgare subsp. vulgare cDNA clone: FLbaf54g14, mRNA sequence	8e-38	HRO4420_B12_D24ZS5 Lib AA069E1X Avena sativa cv. Ogle-C etiolated leaf Avena sativa cDNA clone HRO4420_B12_D24, mRNA sequence.
oPt-3488_M
oPt-3488_T
oPt-3494
oPt-3521							1e-06	s13dLT34A11FM085_489908 Darnel ryegrass, Lolium temulentum L., Floral meristem Lolium temulentum cDNA, mRNA sequence.
oPt-3538			2e-17	Os04g0534400 [Oryza sativa (japonica cultivar-group)] gi|113564987|dbj|BAF15330.1| Os04g0534400 [Oryza sativa (japonica cultivar-group)] gi|116310461|emb|CAH67465.1| OSIGBa0159I10.10 [Oryza sativa (indica cultivar-group)]
oPt-3592
oPt-3599					6e-08	Avena sativa clone OP14 receptor kinase gene cluster, complete sequence	5e-09	s13dFA28D11FM094_480182 Tall fescue, Festuca arundinacea Schreb, Floral meristem Festuca arundinacea cDNA, mRNA sequence.
oPt-3600
oPt-3604
oPt-3613							7e-13	G468.104L01F010809 G468 Triticum aestivum cDNA clone G468104L01, mRNA sequence.
oPt-3616
oPt-3626
oPt-3628
oPt-3650	4e-77	NAD(P)H-quinone oxidoreductase chain 4, chloroplast (NAD(P)H dehydrogenase, chain 4) (NADH-plastoquinone oxidoreductase chain 4)	5e-76	NADH-plastoquinone oxidoreductase subunit 4 [Hordeum vulgare subsp. vulgare] gi|2145424|emb|CAA72935.1| ndhD [Hordeum vulgare subsp. vulgare]	0	Agrostis stolonifera cultivar Penn A-4 chloroplast, complete genome	1e-176	QBM26h04.xg QBM Zea mays cDNA clone QBM26h04, mRNA sequence.
oPt-3685
oPt-3783_T
oPt-3789
oPt-3790
oPt-3802
oPt-3838
oPt-3841
oPt-3856	3e-25	60 kDa jasmonate-induced protein (rRNA N-glycosidase)	4e-24	JIP60=60 kda jasmonate-induced protein [Hordeum vulgare=barley, cv. Bonus, Peptide, 560 aa]	3e-47	Hordeum vulgare genomic DNA fragment; clone MWG2037.uni	2e-91	BG01034A1D08.r1 BG01 - normalized library Leymus cinereus x Leymus triticoides cDNA clone BG01034A1D08.r1, mRNA sequence.
oPt-3886	3e-06	Galactoside 2-alpha-L-fucosyltransferase (Xyloglucan alpha-(1,2)-fucosyltransferase) (AtFUT1)	3e-12	hypothetical protein OsJ_019727 [Oryza sativa (japonica cultivar-group)]	3e-14	Oryza sativa (japonica cultivar-group) genomic DNA, chromosome 6	3e-14	GABR1_18_A03.g1_A002 GA- or brassinolide-treated seedlings Sorghum bicolor cDNA clone GABR1_18_A03_A002 5', mRNA sequence.
oPt-3889_M
oPt-3889_T
oPt-3905
oPt-3922	1e-12	Coatomer subunit beta'-2 (Beta'-coat protein 2) (Beta'-COP 2)	2e-11	hypothetical protein OsJ_005673 [Oryza sativa (japonica cultivar-group)]
oPt-3936
oPt-3944
oPt-3954			4e-10	hypothetical protein OsJ_025648 [Oryza sativa (japonica cultivar-group)]	5e-25	Oryza sativa (japonica cultivar-group) genomic DNA, chromosome 8	2e-24	AJ435587 S00007 Hordeum vulgare cDNA clone S0000700049D08F1, mRNA sequence.
oPt-3962			4e-07	hypothetical protein OsI_023478 [Oryza sativa (indica cultivar-group)]
oPt-3991
oPt-3999
oPt-4022			5e-71	OSIGBa0147M20.2 [Oryza sativa (indica cultivar-group)]	3e-07	Oryza sativa genomic DNA, chromosome 4, BAC clone: OSIGBa0147M20, complete sequence	1e-34	s13dFA57G12RT088_107822 Tall fescue, Festuca arundinacea Schreb, roots Festuca arundinacea cDNA, mRNA sequence.
oPt-4061_M
oPt-4061_T
oPt-4077			3e-30	hypothetical protein OsJ_013383 [Oryza sativa (japonica cultivar-group)]	5e-50	Oryza sativa genomic DNA, chromosome 4, BAC clone: OSIGBa0132G14, complete sequence	1e-66	HZ58O12r HZ Hordeum vulgare subsp. vulgare cDNA clone HZ58O12 5-PRIME, mRNA sequence.
oPt-4086					3e-06	Triticum aestivum low affinity nitrate transporter NRT1.1 mRNA, complete cds	2e-10	s13dFA36D12SD102_511450 Tall fescue, Festuca arundinacea Schreb, young seedlings Festuca arundinacea cDNA, mRNA sequence.
oPt-4140
oPt-4177							7e-06	BY846960 Seminal root Hordeum vulgare subsp. vulgare cDNA clone bart37f05 5', mRNA sequence.
oPt-4185_M
oPt-4185_T
oPt-4186	2e-22	Sphingosine-1-phosphate lyase precursor (SP-lyase) (SPL) (Sphingosine-1-phosphate aldolase)	2e-21	putative sphingosine-1-phosphate lyase [Oryza sativa Japonica Group] gi|125524048|gb|EAY72162.1| hypothetical protein OsI_000009 [Oryza sativa (indica	3e-16	Oryza sativa (indica cultivar-group) cDNA clone:OSIGCSA021E03, full insert sequence	1e-46	P9_F12_T7_095 frumisis1 Triticum turgidum subsp. durum cDNA clone P9_F12_T7_095, mRNA sequence.
oPt-4187	3e-08	BRASSINOSTEROID INSENSITIVE 1-associated receptor kinase 1 precursor (BRI1-associated receptor kinase 1) (Somatic embryogenesis receptor-like kinase 3)	1e-18	Leucine Rich Repeat, putative [Oryza sativa (japonica cultivar-group)] gi|125578062|gb|EAZ19284.1| hypothetical protein OsJ_033493 [Oryza sativa (japonica	9e-08	Oryza sativa Japonica Group chromosome 11 clone OSJNBa0004O15 map near R3342S, complete sequence	1e-07	wl1n.pk0006.h11 wl1n Triticum aestivum cDNA clone wl1n.pk0006.h11 5' end, mRNA sequence.
oPt-4202_M
oPt-4202_T	3e-12	1-aminocyclopropane-1-carboxylate oxidase homolog 1	1e-18	putative 2-oxoglutarate-dependent oxygenase [Oryza sativa Japonica Group]	2e-08	Hordeum vulgare subsp. vulgare cDNA clone: FLbaf66b09, mRNA sequence	3e-17	G750.001J15F010305 G750 Triticum aestivum cDNA clone G750001J15, mRNA sequence.
oPt-4208							7e-56	col6987 Colonial bentgrass EST Agrostis capillaris cDNA clone CO-EST04T_C07___ 3', mRNA sequence.
oPt-4209	2e-09	Putative disease resistance RPP13-like protein 1	4e-54	hypothetical protein OsI_012073 [Oryza sativa (indica cultivar-group)]			3e-44	HVSMEf0019P24f Hordeum vulgare seedling root EST library HVcDNA0007 (Etiolated and unstressed) Hordeum vulgare subsp. vulgare cDNA clone HVSMEf0019P24f, mRNA sequence.
oPt-4211
oPt-4234
oPt-4301_M
oPt-4301_T
oPt-4358
oPt-4364			1e-12	hypothetical protein OsI_007053 [Oryza sativa (indica cultivar-group)]			1e-08	CJ697298 Y.Ogihara unpublished cDNA library Wh_SHC Triticum aestivum cDNA clone whsc8d02 5', mRNA sequence.
oPt-4371	3e-12	Glucose-6-phosphate isomerase, cytosolic (GPI) (Phosphoglucose isomerase) (PGI) (Phosphohexose isomerase) (PHI)	7e-12	phosphoglucose isomerase [Poa pratensis]	3e-86	Poa pratensis isolate 1-2 phosphoglucose isomerase (PgiC) gene, partial cds	2e-31	CJ901308 Y. Ogihara unpublished cDNA library, whthkles Triticum aestivum cDNA clone whthkles25c17 5', mRNA sequence.
oPt-4374_M	5e-23	Retrovirus-related Pol polyprotein from transposon 297 [Includes: Protease ; Reverse transcriptase ; Endonuclease]	2e-58	H0321H01.8 [Oryza sativa (indica cultivar-group)]
oPt-4374_T
oPt-4385
oPt-4401			2e-11	hypothetical protein OsJ_023638 [Oryza sativa (japonica cultivar-group)]	2e-22	Oryza sativa (japonica cultivar-group) genomic DNA, chromosome 7	9e-40	s13dLT36H03FM032_490392 Darnel ryegrass, Lolium temulentum L., Floral meristem Lolium temulentum cDNA, mRNA sequence.
oPt-4447							2e-16	CRP8095 Creeping bentgrass EST Agrostis stolonifera cDNA clone CR-EST07T_C01___ 3', mRNA sequence.
oPt-4453					8e-08	Avena sativa clone OP14 receptor kinase gene cluster, complete sequence	3e-11	CRP3442 Creeping bentgrass EST Agrostis stolonifera cDNA clone CRP270T_G08 3', mRNA sequence.
oPt-4481
oPt-4483
oPt-4489
oPt-4497							1e-15	AU248355 HL (Lolium multiflorum) Lolium multiflorum cDNA clone HL007E03-5, mRNA sequence.
oPt-4502					3e-06	Oryza sativa (japonica cultivar-group) genomic DNA, chromosome 8
oPt-4539	1e-52	Heat shock protein homolog SSE1	1e-97	hypothetical protein OsI_000637 [Oryza sativa (indica cultivar-group)]	0	Hordeum vulgare subsp. vulgare cDNA clone: FLbaf110g08, mRNA sequence	0	s13dFA51G11RT084_109378 Tall fescue, Festuca arundinacea Schreb, roots Festuca arundinacea cDNA, mRNA sequence.
oPt-4584
oPt-4587			5e-12	unnamed protein product [Vitis vinifera]	6e-08	Oryza sativa (japonica cultivar-group) genomic DNA, chromosome 1	2e-11	AZO3.107D23F011009 AZO3 Triticum aestivum cDNA clone AZO3107D23, mRNA sequence.
oPt-4595							2e-06	s13dFA45C03DR022_499048 Tall fescue, Festuca arundinacea Schreb, Drought-stressed roots Festuca arundinacea cDNA, mRNA sequence.
oPt-4598							4e-56	HRO4404_A11_B22ZS5 Lib AA069E1X Avena sativa cv. Ogle-C etiolated leaf Avena sativa cDNA clone HRO4404_A11_B22, mRNA sequence.
oPt-4606
oPt-4615
oPt-4693
oPt-4732	9e-32	Probable anion transporter 2, chloroplast precursor	7e-34	hypothetical protein OsI_031384 [Oryza sativa (indica cultivar-group)] gi|125606703|gb|EAZ45739.1| hypothetical protein OsJ_029222 [Oryza sativa (japonica	1e-64	Hordeum vulgare subsp. vulgare cDNA clone: FLbaf57g06, mRNA sequence	4e-80	s13dFA48H04LF044_88365 Tall fescue, Festuca arundinacea Schreb, leaf Festuca arundinacea cDNA, mRNA sequence.
oPt-4742	4e-37	Chloride channel protein CLC-f (AtCLC-f)	5e-43	hypothetical protein OsJ_026703 [Oryza sativa (japonica cultivar-group)]	1e-110	Oryza sativa (japonica cultivar-group) genomic DNA, chromosome 8	1e-107	SA1_35_F05.g1_A002 Salicylic acid-treated seedlings Sorghum bicolor cDNA clone SA1_35_F05_A002 5', mRNA sequence.
oPt-4800
oPt-4826			2e-06	hypothetical protein OsJ_009362 [Oryza sativa (japonica cultivar-group)]
oPt-4863	6e-39	Anaphase-promoting complex subunit cdc20	1e-59	hypothetical protein OsJ_007778 [Oryza sativa (japonica cultivar-group)]	1e-118	Oryza sativa (indica cultivar-group) cDNA clone:OSIGCPI219B17, full insert sequence	1e-134	CJ585773 Y.Ogihara unpublished cDNA library Wh_RDr Triticum aestivum cDNA clone rwhrd8a13 3', mRNA sequence.
oPt-4877			5e-15	hypothetical protein OsJ_012299 [Oryza sativa (japonica cultivar-group)]	6e-32	Oryza sativa (japonica cultivar-group) genomic DNA, chromosome 3	1e-30	s13dFA38E10LF083_83515 Tall fescue, Festuca arundinacea Schreb, leaf Festuca arundinacea cDNA, mRNA sequence.
oPt-4879					1e-43	Oryza sativa (japonica cultivar-group) Os02g0651500 (Os02g0651500) mRNA, complete cds	1e-49	WHE0978_A12_B24ZS Wheat pre-anthesis spike cDNA library Triticum aestivum cDNA clone WHE0978_A12_B24, mRNA sequence.
oPt-4891			3e-35	hypothetical protein OsI_005766 [Oryza sativa (indica cultivar-group)]
oPt-4953
oPt-4954					1e-06	Hordeum vulgare subsp. vulgare cDNA clone: FLbaf79i01, mRNA sequence	6e-18	BG01040B1H10.f1 BG01 - normalized library Leymus cinereus x Leymus triticoides cDNA clone BG01040B1H10.f1, mRNA sequence.
oPt-4962
oPt-4969
oPt-4982
oPt-5036
oPt-5044							7e-08	CJ622430 Y.Ogihara unpublished cDNA library Wh_VSCB Triticum aestivum cDNA clone rwhvs13h17 3', mRNA sequence.
oPt-5047
oPt-5050							2e-06	CJ540977 Y.Ogihara unpublished cDNA library Wh_EM Triticum aestivum cDNA clone rwhem16a19 3', mRNA sequence.
oPt-5059			5e-24	hypothetical protein OsJ_003500 [Oryza sativa (japonica cultivar-group)]	2e-09	Oryza sativa (japonica cultivar-group) genomic DNA, chromosome 1	1e-05	SCUTAD1034F05.g AD1 Saccharum officinarum cDNA clone SCUTAD1034F05 5', mRNA sequence.
oPt-5064
oPt-5100
oPt-5101
oPt-5113	1e-17	Probable serine/threonine-protein kinase NAK	3e-30	hypothetical protein OsJ_021760 [Oryza sativa (japonica cultivar-group)]	3e-24	Oryza sativa (japonica cultivar-group) genomic DNA, chromosome 6	3e-74	HVSMEa0007O09f Hordeum vulgare seedling shoot EST library HVcDNA0001 (Cold stress) Hordeum vulgare subsp. vulgare cDNA clone HVSMEa0007O09f, mRNA sequence.
oPt-5121_M
oPt-5121_T
oPt-5139
oPt-5144
oPt-5154
oPt-5242	4e-63	Ribulose bisphosphate carboxylase large chain precursor (RuBisCO large subunit)	5e-62	ribulose-1,5-bisphosphate carboxylase/oxygenase large subunit [Gaudinia fragilis]	0	Avena fatua chloroplast partial rbcL gene for ribulose bisphosphate carboxylase large chain	1e-175	s13dFA56B10SD089_521376 Tall fescue, Festuca arundinacea Schreb, young seedlings Festuca arundinacea cDNA, mRNA sequence.
oPt-5250_M
oPt-5250_T
oPt-5276
oPt-5298
oPt-5320
oPt-5324
oPt-5348	1e-32	NAD(P)H-quinone oxidoreductase chain 4, chloroplast (NAD(P)H dehydrogenase, chain 4) (NADH-plastoquinone oxidoreductase chain 4)	2e-31	NADH-plastoquinone oxidoreductase subunit 4 [Lolium perenne] gi|158934448|emb|CAO86026.1| NADH-plastoquinone oxidoreductase subunit 4 [Lolium perenne]	1e-84	Agrostis stolonifera cultivar Penn A-4 chloroplast, complete genome	1e-72	SFR001.A03F990616 ITEC SFR Barley Leaf Epidermis Library Hordeum vulgare subsp. vulgare cDNA clone SF, mRNA sequence.
oPt-5357
oPt-5370			2e-18	putative glycerol 3-phosphate permease [Zea mays]
oPt-5381
oPt-5386
oPt-5422
oPt-5427			3e-34	hypothetical protein OsI_030999 [Oryza sativa (indica cultivar-group)]	1e-11	Oryza sativa Japonica Group cDNA, clone: J065205L04, full insert sequence	1e-42	AJ716952 Triticum turgidum subsp. durum etiolated seedling 20 days Triticum turgidum subsp. durum cDNA clone 08461R, mRNA sequence.
oPt-5506	1e-24	Protein kinase G11A	1e-25	hypothetical protein OsJ_028605 [Oryza sativa (japonica cultivar-group)]	1e-46	Oryza sativa (japonica cultivar-group) genomic DNA, chromosome 9	2e-88	s13dFA45D11FM094_486702 Tall fescue, Festuca arundinacea Schreb, Floral meristem Festuca arundinacea cDNA, mRNA sequence.
oPt-5521
oPt-5522	1e-15	Putative 3,4-dihydroxy-2-butanone kinase	6e-24	hypothetical protein OsI_012903 [Oryza sativa (indica cultivar-group)] gi|125587727|gb|EAZ28391.1| hypothetical protein OsJ_011874 [Oryza sativa (japonica	2e-41	Oryza sativa (japonica cultivar-group) chromosome 3, BAC clone OSJNBa0031O09, complete sequence	5e-42	CRP4865 Creeping bentgrass EST Agrostis stolonifera cDNA clone CRP289T_A08 3', mRNA sequence.
oPt-5544	8e-07	Beta-glucosidase A (Gentiobiase) (Cellobiase) (Beta-D-glucoside glucohydrolase) (Amygdalase)	8e-12	unnamed protein product [Vitis vinifera]	1e-13	Oryza sativa (japonica cultivar-group) Os01g0813800 (Os01g0813800) mRNA, partial cds	2e-25	wds3f.pk003.n18 wds3f Triticum aestivum cDNA clone wds3f.pk003.n18 5' end, mRNA sequence.
oPt-5549	1e-22	Glutathione transferase omega-like 2 (Extracellular mutant protein 4)	3e-51	hypothetical protein OsJ_006274 [Oryza sativa (japonica cultivar-group)]	1e-46	Zea mays PCO081534 mRNA sequence	1e-114	HRO4428_C01_F02ZS5 Lib AA069E1X Avena sativa cv. Ogle-C etiolated leaf Avena sativa cDNA clone HRO4428_C01_F02, mRNA sequence.
oPt-5563					2e-06	Avena sativa clone OP14 receptor kinase gene cluster, complete sequence	6e-10	HRO4527_C07_F13ZS5 Lib AA071E1X Avena sativa cv. Ogle-C root Avena sativa cDNA clone HRO4527_C07_F13, mRNA sequence.
oPt-5627
oPt-5635
oPt-5638_M
oPt-5638_T
oPt-5639
oPt-5649			4e-20	hypothetical protein OsJ_026298 [Oryza sativa (japonica cultivar-group)]	8e-61	Hordeum vulgare subsp. vulgare cDNA clone: FLbaf113c04, mRNA sequence	7e-77	WHE2301-2304_C10_C10ZS Wheat pre-anthesis spike cDNA library Triticum aestivum cDNA clone WHE2301-2304_C10_C10, mRNA sequence.
oPt-5664
oPt-5671							8e-31	AU251163 ST Lolium multiflorum cDNA clone ST010A09-5, mRNA sequence.
oPt-5710
oPt-5729
oPt-5768
oPt-5808
oPt-5822
oPt-5825					9e-06	Oryza sativa (indica cultivar-group) cDNA clone:OSIGCRA128O02, full insert sequence	4e-11	EST69197 Larval Stage 1 Aedes aegypti cDNA clone AEVR-LS1-156-E07-U.AB1 5', mRNA sequence.
oPt-5834
oPt-5844
oPt-5858_M
oPt-5858_T
oPt-5861	3e-13	Villin-1	3e-40	hypothetical protein OsI_017824 [Oryza sativa (indica cultivar-group)]	2e-32	Hordeum vulgare subsp. vulgare cDNA clone: FLbaf88f19, mRNA sequence	2e-32	BJ268778 Y. Ogihara unpublished cDNA library, Wh_oh Triticum aestivum cDNA clone whoh18j20 5', mRNA sequence.
oPt-5883_M
oPt-5883_T
oPt-5887			8e-48	hypothetical protein OsI_026163 [Oryza sativa (indica cultivar-group)]	6e-38	Hordeum vulgare subsp. vulgare cDNA clone: FLbaf179b24, mRNA sequence	2e-47	BJ239083 Y. Ogihara unpublished cDNA library, Wh_e Triticum aestivum cDNA clone whe4l04 3', mRNA sequence.
oPt-5897
oPt-5968	1e-29	Cysteine-rich receptor-like protein kinase 3 precursor (Cysteine-rich RLK3)	3e-55	hypothetical protein OsI_016825 [Oryza sativa (indica cultivar-group)]	8e-47	Oryza sativa (japonica cultivar-group) genomic DNA, chromosome 4	2e-72	CJ852771 Y. Ogihara unpublished cDNA library, whsctal Triticum aestivum cDNA clone whsctal26m21 5', mRNA sequence.
oPt-5986							2e-19	HRO4474_H07_P14ZS5 Lib AA070E1X Avena sativa cv. Ogle-C green leaf Avena sativa cDNA clone HRO4474_H07_P14, mRNA sequence.
oPt-6005			1e-06	putative polyprotein [Oryza sativa (japonica cultivar-group)] gi|31433481|gb|AAP54986.1| retrotransposon protein, putative, unclassified [Oryza sativa (japonica cultivar-group)]
oPt-6023
oPt-6056			2e-24	hypothetical protein OsI_021822 [Oryza sativa (indica cultivar-group)]			3e-07	wl1n.pk0025.f3 wl1n Triticum aestivum cDNA clone wl1n.pk0025.f3 5' end, mRNA sequence.
oPt-6059							5e-27	col3331 Colonial bentgrass EST Agrostis capillaris cDNA clone COL380T_H01 3', mRNA sequence.
oPt-6104
oPt-6125							1e-104	HRO4407_G12_N23ZS5 Lib AA069E1X Avena sativa cv. Ogle-C etiolated leaf Avena sativa cDNA clone HRO4407_G12_N23, mRNA sequence.
oPt-6135			4e-08	hypothetical protein OsJ_025578 [Oryza sativa (japonica cultivar-group)]			1e-09	FGAS000428 Triticum aestivum FGAS: Library 2 Gate 3 Triticum aestivum cDNA, mRNA sequence.
oPt-6141
oPt-6196
oPt-6235			2e-42	powdery mildew resistance protein [Triticum aestivum]	2e-43	Triticum aestivum clone pu26b powdery mildew resistance protein gene, partial cds
oPt-6244			5e-18	hypothetical protein OsJ_018572 [Oryza sativa (japonica cultivar-group)]	1e-41	Oryza sativa Japonica Group chromosome 5 clone OSJNBa0052K01, complete sequence	2e-34	50027rsiceh_21020.y1 Oryza sativa cv. PA64s panicle ferile cDNA library Oryza sativa Indica Group cDNA 5', mRNA sequence.
oPt-6279
oPt-6288			8e-06	hypothetical protein OsI_000398 [Oryza sativa (indica cultivar-group)]			6e-07	HRO4513_G06_M11ZS5 Lib AA071E1X Avena sativa cv. Ogle-C root Avena sativa cDNA clone HRO4513_G06_M11, mRNA sequence.
oPt-6316
oPt-6324			3e-16	Os08g0520300 [Oryza sativa (japonica cultivar-group)] gi|42408523|dbj|BAD09702.1| putative oligouridylate binding protein [Oryza sativa Japonica Group]	3e-40	Hordeum vulgare subsp. vulgare cDNA clone: FLbaf49o09, mRNA sequence	6e-45	s13dFA49D05SD046_512002 Tall fescue, Festuca arundinacea Schreb, young seedlings Festuca arundinacea cDNA, mRNA sequence.
oPt-6330
oPt-6333
oPt-6377			3e-22	hypothetical protein OsJ_018306 [Oryza sativa (japonica cultivar-group)]
oPt-6393	5e-33	Retrotransposable element Tf2 155 kDa protein type 3	3e-86	Os04g0316700 [Oryza sativa (japonica cultivar-group)] gi|113564017|dbj|BAF14360.1| Os04g0316700 [Oryza sativa (japonica cultivar-group)]			8e-11	CJ533504 Y.Ogihara unpublished cDNA library Wh_EMC Triticum aestivum cDNA clone rwhec6j04 3', mRNA sequence.
oPt-6399_M
oPt-6399_T
oPt-6402
oPt-6421
oPt-6422					6e-09	Oryza sativa Japonica Group chromosome 5 clone OSJNBa0007A06, complete sequence	7e-15	s13dFA39B07RT057_105714 Tall fescue, Festuca arundinacea Schreb, roots Festuca arundinacea cDNA, mRNA sequence.
oPt-6428
oPt-6432
oPt-6448			2e-16	hypothetical protein OsJ_004180 [Oryza sativa (japonica cultivar-group)]	2e-16	Oryza sativa (japonica cultivar-group) genomic DNA, chromosome 1	5e-52	WHE2867_H06_O11ZS Wheat unstressed root tip cDNA library Triticum aestivum cDNA clone WHE2867_H06_O11, mRNA sequence.
oPt-6497_M					9e-09	Brachypodium sylvaticum hypothetical protein (57h21.1), methyl sulfoxide reductase (57h21.2), hypothetical protein (57h21.3), oxidoreductase (57h21.4), auxin efflux carrier (57h21.6),	1e-05	CRP2968 Creeping bentgrass EST Agrostis stolonifera cDNA clone CRP265T_C04 3', mRNA sequence.
oPt-6497_T					7e-06	Avena strigosa pAs14 repetitive DNA sequence
oPt-6501
oPt-6523
oPt-6534	1e-08	Probable methionyl-tRNA synthetase, cytoplasmic (Methionine--tRNA ligase) (MetRS)	2e-07	predicted protein [Chlamydomonas reinhardtii] gi|158281170|gb|EDP06926.1| predicted protein [Chlamydomonas reinhardtii]	9e-43	Hordeum vulgare subsp. vulgare cDNA clone: FLbaf39i15, mRNA sequence	5e-60	s13dFA35F04LF031_130754 Tall fescue, Festuca arundinacea Schreb, leaf Festuca arundinacea cDNA, mRNA sequence.
oPt-6541
oPt-6572
oPt-6613
oPt-6621
oPt-6632
oPt-6642	1e-20	Threonyl-tRNA synthetase, mitochondrial precursor (Threonine--tRNA ligase) (ThrRS)	2e-24	hypothetical protein OsJ_025712 [Oryza sativa (japonica cultivar-group)]	6e-63	Triticum aestivum clone wlm96.pk060.l13:fis, full insert mRNA sequence	2e-84	CRP6679 Creeping bentgrass EST Agrostis stolonifera cDNA clone CRP315T_D07 3', mRNA sequence.
oPt-6662
oPt-6668
oPt-6685
oPt-6705
oPt-6715
oPt-6749
oPt-6798
oPt-6808_M
oPt-6808_T
oPt-6874					2e-35	Avena sativa fruitful-like MADS-box transcription factor (FUL1b) mRNA, partial cds	4e-21	s13dFA26H03FM032_476878 Tall fescue, Festuca arundinacea Schreb, Floral meristem Festuca arundinacea cDNA, mRNA sequence.
oPt-6919
oPt-6926_M
oPt-6926_T			2e-07	retrotransposon protein, putative, unclassified [Oryza sativa (japonica cultivar-group)]
oPt-6933
oPt-6935			9e-76	Os06g0493000 [Oryza sativa (japonica cultivar-group)] gi|113595720|dbj|BAF19594.1| Os06g0493000 [Oryza sativa (japonica cultivar-group)]
oPt-6943			9e-30	hypothetical protein OsJ_005152 [Oryza sativa (japonica cultivar-group)]	3e-41	Oryza sativa Japonica Group cDNA, clone: J090030N09, full insert sequence	9e-45	ZM_BFb0107P20.f ZM_BFb Zea mays cDNA 3', mRNA sequence.
oPt-6949			3e-40	hypothetical protein OsJ_015462 [Oryza sativa (japonica cultivar-group)]	6e-61	Hordeum vulgare subsp. vulgare cDNA clone: FLbaf51g04, mRNA sequence	7e-61	HF13I01r HF Hordeum vulgare subsp. vulgare cDNA clone HF13I01 5-PRIME, mRNA sequence.
oPt-6964			4e-13	hypothetical protein OsI_014292 [Oryza sativa (indica cultivar-group)]	2e-15	Triticum aestivum mitochondrial DNA, complete genome	5e-07	EC02_d_2811 EC02 Eragrostis curvula cDNA, mRNA sequence.
oPt-6974
oPt-6986
oPt-6991
oPt-7070							2e-23	HRO4526_F04_K08ZS5 Lib AA071E1X Avena sativa cv. Ogle-C root Avena sativa cDNA clone HRO4526_F04_K08, mRNA sequence.
oPt-7088
oPt-7110
oPt-7123
oPt-7124
oPt-7139	2e-42	Ribulose bisphosphate carboxylase large chain precursor (RuBisCO large subunit) gi|75291223|sp|Q6L391|RBL_SACHY Ribulose bisphosphate carboxylase large chain precursor (RuBisCO	3e-41	ribulose-1,5-bisphosphate carboxylase/oxygenase large subunit [Gaudinia fragilis]	1e-129	Psilurus incurvus voucher Chase19530 K ribulose-1,5-bisphosphate carboxylase/oxygenase large subunit (rbcL) gene, partial cds; chloroplast	1e-124	s13dFA56B10SD089_521376 Tall fescue, Festuca arundinacea Schreb, young seedlings Festuca arundinacea cDNA, mRNA sequence.
oPt-7145
oPt-7194
oPt-7232
oPt-7238
oPt-7243	7e-13	E3 ubiquitin-protein ligase RNF14 (RING finger protein 14) (Androgen receptor-associated protein 54) (Protein Triad2)	3e-50	hypothetical protein OsI_016613 [Oryza sativa (indica cultivar-group)]	2e-47	Oryza sativa genomic DNA, chromosome 4, BAC clone: OSIGBa0142I02-OSIGBa0101B20, complete sequence
oPt-7251
oPt-7252							5e-08	FGAS056938 Triticum aestivum FGAS: Library 2 Gate 3 Triticum aestivum cDNA, mRNA sequence.
oPt-7254
oPt-7260
oPt-7282
oPt-7290_M			1e-19	hypothetical protein OsJ_033435 [Oryza sativa (japonica cultivar-group)]			8e-09	HDP26H16w HDP Hordeum vulgare subsp. vulgare cDNA clone HDP26H16, mRNA sequence.
oPt-7290_T
oPt-7304
oPt-7342
oPt-7387
oPt-7415
oPt-7424							6e-11	CJ926055 Y. Ogihara unpublished cDNA library, whchan Triticum aestivum cDNA clone whchan29m21 5', mRNA sequence.
oPt-7437							7e-06	WHE0970_D06_H12ZS Wheat pre-anthesis spike cDNA library Triticum aestivum cDNA clone WHE0970_D06_H12, mRNA sequence.
oPt-7464
oPt-7477	5e-33	Serine/threonine-protein kinase PBS1 (AvrPphB susceptible protein 1)	4e-57	hypothetical protein OsJ_000711 [Oryza sativa (japonica cultivar-group)]	4e-73	Oryza sativa (japonica cultivar-group) genomic DNA, chromosome 1	1e-108	s13dFA42D01DS010_131028 Tall fescue, Festuca arundinacea Schreb, Drought Stress Festuca arundinacea cDNA, mRNA sequence.
oPt-7483			5e-33	Os05g0370600 [Oryza sativa (japonica cultivar-group)] gi|54287488|gb|AAV31232.1| putative anthranilate phosphoribosyltransferase [Oryza sativa (japonica cultivar-group)]	4e-95	Hordeum vulgare subsp. vulgare cDNA clone: FLbaf4p02, mRNA sequence	1e-107	CJ536056 Y.Ogihara unpublished cDNA library Wh_EMI Triticum aestivum cDNA clone rwhei16p02 3', mRNA sequence.
oPt-7486
oPt-7531			1e-06	hypothetical protein OsJ_015290 [Oryza sativa (japonica cultivar-group)]
oPt-7556			1e-12	Os02g0152600 [Oryza sativa (japonica cultivar-group)] gi|51535339|dbj|BAD38598.1| unknown protein [Oryza sativa Japonica Group] gi|74272490|gb|ABA01092.1| unknown [Oryza rufipogon]	2e-13	Oryza sativa (japonica cultivar-group) Os02g0152600 (Os02g0152600) mRNA, complete cds	2e-07	wle1n.pk0086.e5 wle1n Triticum aestivum cDNA clone wle1n.pk0086.e5 5' end, mRNA sequence.
oPt-7558_T
oPt-7564			8e-21	putative receptor serine/threonine kinase PR5K [Oryza sativa Japonica Group] gi|125568940|gb|EAZ10455.1| hypothetical protein OsJ_000280 [Oryza sativa (japonica	5e-17	Oryza sativa (japonica cultivar-group) genomic DNA, chromosome 1	2e-10	cdb183_344C SI ryegrass library Lolium perenne cDNA similar to putative receptor serine/threonine kinase PR5K, mRNA sequence.
oPt-7570
oPt-7599					7e-25	Populus trichocarpa clone POP030-L10, complete sequence	1e-23	CAOY722.rev CAOY Selaginella moellendorffii mixed tissues; whole juvenile plants with roots and reproductive stems with developing strobili Selaginella moellendorffii cDNA
oPt-7622
oPt-7677
oPt-7687			8e-10	hypothetical protein OsJ_029219 [Oryza sativa (japonica cultivar-group)]	5e-15	Oryza sativa (japonica cultivar-group) genomic DNA, chromosome 9	2e-14	CI651305 Oryza sativa (japonica cultivar-group) leaf of seedling 10mM H2O2 (10min), 24hr after treatment Oryza sativa Japonica Group cDNA clone J06B5111C03T3 5', mRNA
oPt-7690	7e-39	UTP--glucose-1-phosphate uridylyltransferase (UDP-glucose pyrophosphorylase) (UDPGP) (UGPase)	2e-37	UTP--glucose-1-phosphate uridylyltransferase (UDP-glucose pyrophosphorylase) (UDPGP) (UGPase) gi|1212996|emb|CAA62689.1| UDP-glucose pyrophosphorylase [Hordeum vulgare subsp. vulgare]	3e-28	Hordeum vulgare subsp. vulgare cDNA clone: FLbaf139i18, mRNA sequence	3e-47	HRO4405_D08_G15ZS5 Lib AA069E1X Avena sativa cv. Ogle-C etiolated leaf Avena sativa cDNA clone HRO4405_D08_G15, mRNA sequence.
oPt-7697
oPt-7711			7e-08	hypothetical protein OsJ_028198 [Oryza sativa (japonica cultivar-group)]	5e-33	Hordeum vulgare subsp. vulgare cDNA clone: FLbaf99i17, mRNA sequence	3e-35	HO19N06S HO Hordeum vulgare cDNA clone HO19N06 5-PRIME, mRNA sequence.
oPt-7714			4e-14	hypothetical protein LOC_Os11g45580 [Oryza sativa (japonica cultivar-group)] gi|125578038|gb|EAZ19260.1| hypothetical protein OsJ_033469 [Oryza sativa (japonica	9e-06	Oryza sativa (japonica cultivar-group) genomic DNA, chromosome 6
oPt-7733
oPt-7753	6e-09	Acyl-CoA dehydrogenase family member 10 (ACAD-10)	7e-18	hypothetical protein OsJ_024552 [Oryza sativa (japonica cultivar-group)]	5e-50	Oryza sativa (japonica cultivar-group) genomic DNA, chromosome 7	1e-75	KUCD01_07_B10_T3 WSWR cDNA library Triticum aestivum cDNA, mRNA sequence.
oPt-7789
oPt-7841
oPt-7854_T
oPt-7857
oPt-7880
oPt-7887_M					4e-07	Zea mays cultivar B73 locus 9002, complete sequence
oPt-7887_T
oPt-7947
oPt-7958			1e-07	Os06g0669700 [Oryza sativa (japonica cultivar-group)] gi|113596364|dbj|BAF20238.1| Os06g0669700 [Oryza sativa (japonica cultivar-group)]	2e-29	Oryza sativa (japonica cultivar-group) Os06g0669700 (Os06g0669700) mRNA, partial cds	6e-48	s13dFA64G01FM008_504972 Tall fescue, Festuca arundinacea Schreb, Floral meristem Festuca arundinacea cDNA, mRNA sequence.
oPt-7959
oPt-7966
oPt-8015			4e-29	hypothetical protein OsJ_033903 [Oryza sativa (japonica cultivar-group)]	2e-25	Oryza sativa (japonica cultivar-group) genomic DNA, chromosome 12	1e-23	NEW_RNG141-F05-M13F Rice mixture of leaf, root, panicle Oryza sativa Japonica Group cDNA, mRNA sequence.
oPt-8045
oPt-8056
oPt-8062	3e-27	Probable protein arginine N-methyltransferase 1.1 (Arginine methyltransferase pam1)	1e-26	unnamed protein product [Vitis vinifera]	5e-09	Oryza sativa (japonica cultivar-group) Os09g0359800 (Os09g0359800) mRNA, complete cds	1e-124	HRO4517_B06_C11ZS5 Lib AA071E1X Avena sativa cv. Ogle-C root Avena sativa cDNA clone HRO4517_B06_C11, mRNA sequence.
oPt-8074_M
oPt-8074_T
oPt-8108
oPt-8109			1e-07	hypothetical protein OsJ_008508 [Oryza sativa (japonica cultivar-group)]	3e-29	Hordeum vulgare subsp. vulgare cDNA clone: FLbaf140i16, mRNA sequence	4e-50	s13dFA07F02SD027_503552 Tall fescue, Festuca arundinacea Schreb, young seedlings Festuca arundinacea cDNA, mRNA sequence.
oPt-8113							3e-09	PSL-22 Excised/illuminated big bluegrass leaves Poa secunda cDNA clone JWPa84-1, mRNA sequence.
oPt-8123	2e-20	Sugar transporter ERD6-like 5	3e-25	unnamed protein product [Vitis vinifera]			2e-50	col1968 Colonial bentgrass EST Agrostis capillaris cDNA clone COL362T_B07 3', mRNA sequence.
oPt-8157
oPt-8170							3e-25	col1767 Colonial bentgrass EST Agrostis capillaris cDNA clone COL358T_H10 3', mRNA sequence.
oPt-8179_M
oPt-8189
oPt-8196
oPt-8197	1e-07	Sucrose synthase 3 (Sucrose-UDP glucosyltransferase 3)	1e-06	hypothetical protein OsI_025945 [Oryza sativa (indica cultivar-group)]	6e-29	Hordeum vulgare Ss2 gene	1e-27	G468.109B23F010817 G468 Triticum aestivum cDNA clone G468109B23, mRNA sequence.
oPt-8210
oPt-8227					1e-08	Oryza sativa chromosome 3 BAC OSJNBa0095N06 genomic sequence, complete sequence	3e-06	CI117583 Oryza sativa (japonica cultivar-group) supermix Oryza sativa Japonica Group cDNA clone 023-M070R-C04 3', mRNA sequence.
oPt-8239
oPt-8249
oPt-8250			8e-16	Os03g0107900 [Oryza sativa (japonica cultivar-group)] gi|108705764|gb|ABF93559.1| exostosin family protein, putative, expressed [Oryza sativa (japonica cultivar-group)]	1e-23	Oryza minuta clone OM__Ba0137J04, complete sequence	4e-55	BG01022B1A03.r1 BG01 - normalized library Leymus cinereus x Leymus triticoides cDNA clone BG01022B1A03.r1, mRNA sequence.
oPt-8261
oPt-8263
oPt-8293
oPt-8442_M
oPt-8442_T
oPt-8446_M
oPt-8446_T
oPt-8482	2e-47	NAD(P)H-quinone oxidoreductase chain 5, chloroplast (NAD(P)H dehydrogenase, chain 5) (NADH-plastoquinone oxidoreductase chain 5)	1e-52	NADH dehydrogenase F [Avena sativa]	1e-163	Avena sativa NADH dehydrogenase subunit F (ndhF) gene, partial cds; chloroplast	1e-109	AZO3.101I02R011123 AZO3 Triticum aestivum cDNA clone AZO3101I02, mRNA sequence.
oPt-8501
oPt-8536
oPt-8567
oPt-8591
oPt-8604			1e-27	hypothetical protein OsJ_000525 [Oryza sativa (japonica cultivar-group)]			5e-20	CBYY2375.b1 CBYY Panicum virgatum Kanlow crown Panicum virgatum cDNA clone CBYY2375 5', mRNA sequence.
oPt-8627
oPt-8654			1e-19	Os06g0730900 [Oryza sativa (japonica cultivar-group)] gi|54291362|dbj|BAD62128.1| putative growth-on protein GRO10 [Oryza sativa Japonica Group] gi|54291563|dbj|BAD62487.1| putative growth-on protein GRO10 [Oryza sativa Japonica Group]	6e-19	Oryza sativa (japonica cultivar-group) genomic DNA, chromosome 6	1e-29	EST61391 Larval Stage 1 Aedes aegypti cDNA clone AEGR-LS1-187-D05-U.AB1 5', mRNA sequence.
oPt-8662
oPt-8693			3e-06	hypothetical protein OsI_012303 [Oryza sativa (indica cultivar-group)]			3e-13	HP07H18T HP Hordeum vulgare subsp. vulgare cDNA clone HP07H18 5-PRIME, mRNA sequence.
oPt-8694
oPt-8751					3e-22	Hordeum vulgare subsp. vulgare cDNA clone: FLbaf14g17, mRNA sequence	3e-41	SCQSAD1056B01.g AD1 Saccharum officinarum cDNA clone SCQSAD1056B01 5', mRNA sequence.
oPt-8774
oPt-8775			7e-11	unknown [Oryza sativa (indica cultivar-group)]	3e-07	Oryza sativa (japonica cultivar-group) genomic DNA, chromosome 6	4e-25	FGAS060950 Triticum aestivum FGAS: Library 2 Gate 3 Triticum aestivum cDNA, mRNA sequence.
oPt-8809			1e-12	hypothetical protein OsJ_028553 [Oryza sativa (japonica cultivar-group)]	2e-10	Hordeum vulgare subsp. vulgare cDNA clone: FLbaf150p22, mRNA sequence	4e-40	EST79813 Larval Stage 1 Aedes aegypti cDNA clone AEMR-LS1-141-H11-U.AB1 5', mRNA sequence.
oPt-8810					1e-07	Hordeum vulgare subsp. vulgare cDNA clone: FLbaf35d21, mRNA sequence	1e-07	RUS111B01w HZ Hordeum vulgare subsp. vulgare cDNA clone HZ65O08, mRNA sequence.
oPt-8856					5e-14	Avena strigosa beta-amyrin synthase (Sad1) and cytochrome P450 CYP51H10 (Sad2) genes, complete cds	2e-23	HRO4458_E12_J24ZS5 Lib AA070E1X Avena sativa cv. Ogle-C green leaf Avena sativa cDNA clone HRO4458_E12_J24, mRNA sequence.
oPt-8866			4e-17	integrase core domain containing protein [Oryza sativa (japonica cultivar-group)] gi|108710062|gb|ABF97857.1| retrotransposon protein, putative, Ty1-copia subclass, expressed
oPt-8877	2e-08	Phytepsin precursor (Aspartic proteinase) [Contains: Phytepsin 32 kDa subunit; Phytepsin 29 kDa subunit; Phytepsin 16 kDa subunit; Phytepsin 11 kDa subunit]	1e-07	senescence-associated protein 4 [Hemerocallis hybrid cultivar]	3e-08	Triticum aestivum WAP1 mRNA for aspartic proteinase, complete cds	2e-18	s13dFA96E10DS083_481620 Tall fescue, Festuca arundinacea Schreb, Drought Stress Festuca arundinacea cDNA, mRNA sequence.
oPt-8883	4e-11	Pleiotropic drug resistance protein TUR2 (Protein Turion 2)	3e-10	putative PDR6 ABC transporter [Oryza sativa Japonica Group]	1e-33	Oryza sativa (japonica cultivar-group) genomic DNA, chromosome 8	5e-24	CJ685614 Y.Ogihara unpublished cDNA library Wh_PCDAM Triticum aestivum cDNA clone whpc20o20 5', mRNA sequence.
oPt-8892
oPt-8924
oPt-8925					6e-18	Avena sativa clone OP9 receptor kinase gene cluster, complete sequence	5e-68	HRO4526_H11_O22ZS5 Lib AA071E1X Avena sativa cv. Ogle-C root Avena sativa cDNA clone HRO4526_H11_O22, mRNA sequence.
oPt-8930_M			9e-10	hypothetical protein OsJ_015200 [Oryza sativa (japonica cultivar-group)]	4e-29	Oryza sativa genomic DNA, chromosome 4, BAC clone: H0404F02, complete sequence	2e-31	WHE4048_B12_D24ZT Wheat meiotic anther cDNA library Triticum aestivum cDNA clone WHE4048_B12_D24, mRNA sequence.
oPt-8930_T	1e-11	Receptor-like protein kinase precursor	4e-33	hypothetical protein OsJ_015200 [Oryza sativa (japonica cultivar-group)]	4e-47	Oryza sativa genomic DNA, chromosome 4, BAC clone: H0404F02, complete sequence	3e-63	WHE4048_B12_D24ZT Wheat meiotic anther cDNA library Triticum aestivum cDNA clone WHE4048_B12_D24, mRNA sequence.
oPt-8936
oPt-8965					1e-18	Oryza sativa (japonica cultivar-group) genomic DNA, chromosome 1	1e-15	Os5MPREST2029 Rice young panicles Oryza sativa Japonica Group cDNA clone 5MPR-H1E06S, mRNA sequence.
oPt-9004			3e-22	hypothetical protein OsJ_015905 [Oryza sativa (japonica cultivar-group)]	7e-42	Oryza sativa genomic DNA, chromosome 4, BAC clone: H0402C08, complete sequence	1e-52	HVSMEg0010E20f Hordeum vulgare pre-anthesis spike EST library HVcDNA0008 (white to yellow anther) Hordeum vulgare subsp. vulgare cDNA clone HVSMEg0010E20f, mRNA sequence.
oPt-9089_M
oPt-9089_T
oPt-9094							6e-07	s13dFA12C04SD034_502184 Tall fescue, Festuca arundinacea Schreb, young seedlings Festuca arundinacea cDNA, mRNA sequence.
oPt-9119
oPt-9120					7e-08	Oryza sativa (japonica cultivar-group) genomic DNA, chromosome 3	5e-06	ZM_BFc0096L07.f ZM_BFc Zea mays cDNA clone ZM_BFc0096L07 3', mRNA sequence.
oPt-9132
oPt-9146
oPt-9180	7e-48	NAD(P)H-quinone oxidoreductase chain 5, chloroplast (NAD(P)H dehydrogenase, chain 5) (NADH-plastoquinone oxidoreductase chain 5)	7e-53	NADH dehydrogenase F [Avena sativa]	1e-136	Avena sativa NADH dehydrogenase subunit F (ndhF) gene, partial cds; chloroplast	2e-86	AZO3.101I02R011123 AZO3 Triticum aestivum cDNA clone AZO3101I02, mRNA sequence.
oPt-9184	8e-30	Tubby-like F-box protein 1 (AtTLP1)	4e-49	Os08g0103300 [Oryza sativa (japonica cultivar-group)] gi|50725706|dbj|BAD33172.1| putative chain A, C-terminal domain of mouse brain tubby protein [Oryza sativa Japonica Group]	8e-98	Hordeum vulgare subsp. vulgare cDNA clone: FLbaf138p02, mRNA sequence	1e-152	s13dFA56C10SD082_521400 Tall fescue, Festuca arundinacea Schreb, young seedlings Festuca arundinacea cDNA, mRNA sequence.
oPt-9200
oPt-9216
oPt-9233
oPt-9263							3e-09	s13dFA27A10ST069_145138 Tall fescue, Festuca arundinacea Schreb, stems Festuca arundinacea cDNA, mRNA sequence.
oPt-9270
oPt-9289					1e-153	Avena strigosa pAs14 repetitive DNA sequence	1e-49	HRO4528_E10_J20ZS5 Lib AA071E1X Avena sativa cv. Ogle-C root Avena sativa cDNA clone HRO4528_E10_J20, mRNA sequence.
oPt-9293	2e-63	NAD(P)H-quinone oxidoreductase chain 5, chloroplast (NAD(P)H dehydrogenase, chain 5) (NADH-plastoquinone oxidoreductase chain 5)	3e-73	NADH dehydrogenase F [Avena sativa]	0	Avena sativa NADH dehydrogenase subunit F (ndhF) gene, partial cds; chloroplast	1e-163	AZO3.101I02R011123 AZO3 Triticum aestivum cDNA clone AZO3101I02, mRNA sequence.
oPt-9313					2e-12	Oryza sativa (japonica cultivar-group) Os04g0662100 (Os04g0662100) mRNA, partial cds	2e-12	ZM_BFb0075P19.f ZM_BFb Zea mays cDNA 3', mRNA sequence.
oPt-9326	2e-38	DEAD-box ATP-dependent RNA helicase 7	3e-37	hypothetical protein OsJ_028881 [Oryza sativa (japonica cultivar-group)]	5e-41	Oryza sativa (japonica cultivar-group) Os09g0520700 (Os09g0520700) mRNA, complete cds	4e-70	CJ642432 Y.Ogihara unpublished cDNA library Wh_EMC Triticum aestivum cDNA clone whec9c04 5', mRNA sequence.
oPt-9329
oPt-9348
oPt-9363			2e-15	hypothetical protein [Sorghum bicolor]			2e-09	FGAS082310 Triticum aestivum FGAS: Library 5 GATE 7 Triticum aestivum cDNA, mRNA sequence.
oPt-9422
oPt-9424
oPt-9437			9e-22	hypothetical protein OsJ_005196 [Oryza sativa (japonica cultivar-group)]	5e-17	Oryza sativa (japonica cultivar-group) Os02g0143200 (Os02g0143200) mRNA, complete cds	2e-19	5375_G01_M01Z_003 Brachypodium distachyon leaf EST library Brachypodium distachyon cDNA clone 5375_G01_M01, mRNA sequence.
oPt-9450					2e-22	Oryza sativa (japonica cultivar-group) Os04g0613900 (Os04g0613900) mRNA, complete cds	5e-11	WHE0073_D04_H07ZS Wheat endosperm cDNA library Triticum aestivum cDNA clone WHE0073_D04_H07, mRNA sequence.
oPt-9482							8e-06	FGAS053900 Triticum aestivum FGAS: Library 2 Gate 3 Triticum aestivum cDNA, mRNA sequence.
oPt-9487
oPt-9495			2e-12	hypothetical protein [Oryza sativa (japonica cultivar-group)] gi|108708874|gb|ABF96669.1| retrotransposon protein, putative, unclassified [Oryza sativa (japonica cultivar-group)]
oPt-9499
oPt-9519
oPt-9523
oPt-9553
oPt-9567
oPt-9573_M					3e-32	Brachypodium sylvaticum hypothetical protein (57h21.1), methyl sulfoxide reductase (57h21.2), hypothetical protein (57h21.3), oxidoreductase (57h21.4), auxin efflux carrier (57h21.6),	5e-07	5384_B12_C24Z_094 Brachypodium distachyon leaf EST library Brachypodium distachyon cDNA clone 5384_B12_C24, mRNA sequence.
oPt-9573_T
oPt-9585
oPt-9628					3e-12	Triticum turgidum subsp. durum Pm3 locus, genomic sequence	3e-16	FGAS082249 Triticum aestivum FGAS: Library 5 GATE 7 Triticum aestivum cDNA, mRNA sequence.
oPt-9635	2e-24	EIN3-binding F-box protein 1 (F-box/LRR-repeat protein 6)	3e-43	hypothetical protein OsI_006138 [Oryza sativa (indica cultivar-group)]	2e-49	Oryza sativa (indica cultivar-group) cDNA clone:OSIGCRA204C02, full insert sequence	1e-102	CJ554642 Y.Ogihara unpublished cDNA library Wh_KMP Triticum aestivum cDNA clone rwhkp11l09 3', mRNA sequence.
oPt-9657			2e-26	hypothetical protein OsJ_010322 [Oryza sativa (japonica cultivar-group)]	1e-47	Oryza sativa Japonica Group chromosome 3 clone OSJNBb0098H14, complete sequence	7e-93	HRO4466_B12_D24ZS5 Lib AA070E1X Avena sativa cv. Ogle-C green leaf Avena sativa cDNA clone HRO4466_B12_D24, mRNA sequence.
oPt-9701
oPt-9737
oPt-9755
oPt-9756			1e-07	uroporphyrinogen III synthase [Triticum aestivum]	2e-24	Hordeum vulgare uroporphyrinogen III synthase (urosIII) gene, complete cds	7e-25	WHE1793_B07_D13ZS Wheat pre-anthesis spike cDNA library Triticum aestivum cDNA clone WHE1793_B07_D13, mRNA sequence.
oPt-9820	1e-34	Probable L-ascorbate peroxidase 8, chloroplast precursor (OsAPx08)	4e-34	hypothetical protein OsI_007492 [Oryza sativa (indica cultivar-group)]	2e-47	Triticum aestivum cultivar C 306 thylakoid ascorbate peroxidase (APX) gene, complete cds	6e-45	CJ936072 Y. Ogihara unpublished cDNA library, whchan Triticum aestivum cDNA clone whchan22c16 3', mRNA sequence.
oPt-9839			2e-58	Os12g0539700 [Oryza sativa (japonica cultivar-group)] gi|113649453|dbj|BAF29965.1| Os12g0539700 [Oryza sativa (japonica cultivar-group)]
oPt-9873
oPt-9895_T
oPt-9928
oPt-9942	1e-29	Disease resistance protein RGA2 (RGA2-blb) (Blight resistance protein RPI)	3e-83	Pc protein A [Sorghum bicolor]
oPt-9949	3e-18	Dual specificity phosphatase Cdc25 (Arath;CDC25)	1e-24	rhodanese-like protein [Holcus lanatus]	5e-59	Holcus lanatus rhodanese-like protein (Rho) mRNA, complete cds	1e-57	s13dFA39E11HS087_437644 Tall fescue, Festuca arundinacea Schreb, Heat-stressed shoots Festuca arundinacea cDNA, mRNA sequence.
oPt-9957	1e-06	Ent-kaurene synthase A, chloroplast precursor (Ent-copalyl diphosphate synthase) (KSA)	3e-07	copalyl diphosphate synthase-like protein [Hordeum vulgare subsp. vulgare]	8e-08	Hordeum vulgare subsp. vulgare copalyl diphosphate synthase-like protein (CPSL1) mRNA, complete cds	1e-07	HVSMEi0015E11f Hordeum vulgare 20 DAP spike EST library HVcDNA0010 (20 DAP) Hordeum vulgare subsp. vulgare cDNA clone HVSMEi0015E11f, mRNA sequence.
oPt-9969
oPt-9975
oPt-9976
oPt-9979					7e-15	Oryza sativa (japonica cultivar-group) genomic DNA, chromosome 1
