# Supplementary material for: New DArT markers for oat provide enhanced map coverage and global germplasm characterization
Source: BMC Genomics. 2009 Jan 21;10:39. doi: 10.1186/1471-2164-10-39 (PMC2661094; doi:10.1186/1471-2164-10-39)
Supplement: Additional File 5 — Marker mapping data. Molecular marker data set (in Mapmaker [35] format) including all DArT scores as well as framework marker scores (from [9]) for a set of 80 RIL progenies from the 'Kanota' × 'Ogle' mapping population. [file 1471-2164-10-39-S5.txt]

Additional File  (Tinker et al, BMC Genomics, 2009): 

Molecular marker data set including all DArT scores as well as framework marker scores 
from Wight et al (2003) for a set of 80 RI progeny from the Kanota x Ogle mapping population.  
Data is formatted for the software Mapmaker, compatible with Joinmap, M5, and MQTL. 


------------ cut here for use in Mapmaker software --- can also be imported to JoinMap -------

# KO Dart scores merged with KO framework (omitting lines not in DArT work)
# 2008-May-17 - Nick Tinker (tinkerna@agr.gc.ca) 
data type f2
# Data type f2 intercross is not correct but is required for file compatability.
# you must convert this project manually to RI6 after import into Joinmap
# In Mapmaker, map as F2 but adjust map function
80 1297 0 symbols  0=-  1=A  2=H  3=B  4=C  5=D 
#Lines are in this order: 
# KO_1 KO_2 KO_3 KO_4 KO_5 KO_7 KO_9 KO_10 KO_11 KO_12 KO_14 KO_15 KO_16 KO_17 KO_20 KO_21 KO_22 
# KO_23 KO_24 KO_26 KO_27 KO_28 KO_30 KO_31 KO_32 KO_33 KO_35 KO_36 KO_37 KO_38 KO_40 KO_42 KO_43 
# KO_44 KO_45 KO_46 KO_47 KO_48 KO_49 KO_50 KO_51 KO_52 KO_53 KO_56 KO_58 KO_59 KO_60 KO_61 KO_62 
# KO_63 KO_65 KO_66 KO_67 KO_69 KO_70 KO_72 KO_74 KO_75 KO_77 KO_78 KO_81 KO_84 KO_85 KO_87 KO_88 
# KO_89 KO_92 KO_94 KO_95 KO_96 KO_97 KO_98 KO_99 KO_100 KO_101 KO_102 KO_103 KO_104 KO_105 KO_106
# Marker		Scores
*oPt-0003	44444411414111441144414111444441110414114411140444104111411111114114444441404114
*oPt-0011	44411444114414441111144144441111141411141441144444114414104111411111404440141114
*oPt-0026	35555553355355553305555555535355535335555555353533553533053503553555555000555555
*oPt-0028	53553353035335555353330535333353355353533555553353333533553353333555533553355535
*oPt-0031	04111411414441444111144110444441144404414411144144414414141441440444411444414441
*oPt-0075	33355333533555333533533355533353535533555535355533335555333335535333355353330533
*oPt-0096	41141114414144440444144411144444440144044444111444444141440444444404444414101444
*oPt-0112	53355553353535550535035533355535335355535333535535553333553533550033335305550030
*oPt-0114	35335353333335333335335533333335535553353335553355533353553535353333335530333353
*oPt-0120	55333353333530335305555055555533555555353353555333555555553555555555553355555555
*oPt-0136	35335333333535353335335355335535535333553333553355505353553555553335555533333353
*oPt-0138	44111414441444444111441141441144411441144111441144144114011110410441111141444441
*oPt-0148	55505355353335333535555335355555533553353333555355555533353533555335555553333353
*oPt-0157	35533553333333333333053335355355333553333533533555535553355553355535533030533353
*oPt-0220	44444411414111441144414111444441110414114411144444104111411111114114404440404114
*oPt-0232	30333355533555333553553353555003555555555055555533055350533553555355535553300355
*oPt-0233	35353553335055535333533353333055555333353553355555355333533555530355553353333335
*oPt-0338	44441411444444441111411411111414111444414414441444101414414411411111114414114411
*oPt-0344	41441414444441444441441144444441141114414441114411141414114141404444441144444414
*oPt-0350	44111141111414101114414441444411441444111141144111144414441444440111401144404444
*oPt-0373	41114411111111111441014111114441144444441044144444144444011111111114441114414441
*oPt-0427	41441414444441444441441444444141141114414441114411141414114111114444441144444414
*oPt-0473	05535553353533333333533355533033335533533333555333333535535333333353333550505330
*oPt-0499	44111411414441444111144411441441144114444411144144414414141441441441114444410441
*oPt-0500	04441111444444441111411410111414111444414414441444111414014411411111411144400411
*oPt-0521	14444114114401144144414444410111110441114111144411141141444444100111114414401114
*oPt-0526	53533333533555533333355533355355533353553533333535533355535555353355535530353533
*oPt-0542	33333535555533555335553335355535353355555355353355335553353355535503555533355555
*oPt-0638	55555353333355503553335553555355535533335533535353553335535533553355353535503333
*oPt-0679	53555333335555553353053353533333553355355553533333333533555553333353533535533355
*oPt-0713	35335353333335333335335533300335535553353335553355535350553535053333335500030350
*oPt-0732	05330505555555505553553550555555535333503533355503355555533353505555053055553055
*oPt-0760	01111144411444114141111411444141414414414411414111441141414441101144141040441144
*oPt-0795	55335533355535305335355350005553333353550335553555335533303355305535555350055550
*oPt-0829	03335355333333335505355355555050555333053353005333555353553355355555055530055055
*oPt-0859	44444411414111441144414111444441110404114411440444144111411111114114444440404114
*oPt-0865	55550353033355353553335553555050555505333533535550553305535530553355353333533333
*oPt-0898	11441441141414441441144444414414141444444441444411144411441111114110411411411444
*oPt-0913	01141411414111141111111410110111114111414111411441144114414144140141404414444414
*oPt-0918	41114441441141114111144141414144441414144144141411144414144411411444444141111111
*oPt-0943	44441144014411044411111411111414411111411114444144441144444414111014441144141111
*oPt-0975	35335353333335333335335533333335535553353335553355535353553535353033335533333353
*oPt-0988	41114114441411144444144414444141111444414114411111411444041111441411404414444441
*oPt-10002	41441444444041444444444144444441141444444444444414444414444444444414440444444414
*oPt-10013	05533333553555503333355533335355533353553533333535533055535555353355035553353535
*oPt-10033	33335335533355553505335533533353335353353335333055553355355553553555553335553550
*oPt-10092	04444444444011444444140144411411144144404144444441144441144111044414041441414144
*oPt-10101	44444444144401441404144444411414144144144141141144141141444114441414141404414144
*oPt-10115	44411114414141114141441144411141441411141444141141114444414444114444441441114444
*oPt-10116	44144444144444444441114441411111414411414114144141144441111411414044441441444441
*oPt-10148	44411444114411414441411141411041114110444114141111444141414444444441441011114114
*oPt-10150	41110411111111111401114111114141104444041144144444144444111111101114441114404441
*oPt-10153	04111441141444141141414141444144414141144111114411144111441111144444441144444144
*oPt-10163	44401411414104414414144414144444141144141444111444444411411411144114441111144144
*oPt-10190	01114441441141114111144141414144441414144144141411144414144411411444444041111111
*oPt-10202	04111141111414111114414441444410441440111141144111144414441444441111411144414444
*oPt-10221	41444101414444411141110140414111441444144441411111111414444414111041400410441144
*oPt-10224	41441141111141141414114114111441141444104144411144401111144414141414414411114411
*oPt-10253	44441144444111444111441444141411114441444114144144144144141444444441411144144444
*oPt-10258	44441111111441444404411411144411411141441114141444444141114144114044404444140144
*oPt-10269	35335535555535505550553553555335535333533533335533355555533353535355353355553355
*oPt-10273	44441411444444441111411411111414111444414414441444101414014411411111114414114411
*oPt-10313	44111411414441444111144011444441144414414411144144414414441441444444411444404441
*oPt-1032	35335353353553353333533353533333335533533333555333333335335353033353333553553333
*oPt-10325	11110441441141114111144141414144441414144144141411144414144411411444044141111111
*oPt-10359	44441111111401444444410411144411411141441114141444444141014144114144404044140144
*oPt-10382	35335535555555555553553553555335535333503533355533355555533353535355053355553355
*oPt-10396	44401441414411444144114411444414140144411141111144441111444141141444411414444144
*oPt-10409	35535355355355553335535553333333333533333535335355555533533333535555533355553333
*oPt-10413	04411444114411414441411141411041114111444114141111444141414444444441441011114114
*oPt-10481	53555535555353555553353335333355335333555535533555533353335333335555355533353333
*oPt-10485	11114444111104411414444441444414411414444111114144144044144114444114444144441411
*oPt-10488	53353535353035355355335335333555050355335535533333355333533335355335555305355035
*oPt-10543	53335335533355353555335533533053335353353035335355553355555553550555553335553553
*oPt-10571	41014411141411441444111444441101114411114411444111441414441114441114141444404411
*oPt-10596	41441401110411414401441144404014404141141140144114111441441114041410110014141114
*oPt-10632	44444444144401441414144444411414144144144141141144141141444114441414141444404144
*oPt-10660	03355335553553555553330030555533555553333333535355335355535355555333533555553333
*oPt-10664	04010041144041111114114404141044441141444441040111144410444411111140044440101144
*oPt-10683	35335505555535505353553553555335535333503533355533355555533353535350353355553355
*oPt-10721	41441414444441444441441144444441141114414441114411141414014141414444441144444414
*oPt-10750	04111111144414044114441111114441111141401114144144114411111144114411414041044441
*oPt-10822	53555353535353553553335555553335535533335533533533553335555533553355303535503335
*oPt-10823	53555505353053353533555355533355055535335553535333333535553533553533033033530055
*oPt-10825	33350355553555055533350535533535555555553353335333553555555555553350533505550555
*oPt-10878	55333555553555533053533550533333553333335553535333553353530555550353335553553555
*oPt-10879	41444141414444411141111141414111441444140441411111111414444414111141101411441144
*oPt-10908	33530553333333353333553335355355333553333530533555535553505550355505533333533353
*oPt-10910	35333505353333355535555535353555335333535335355555555353533353555005555555305535
*oPt-10919	33555353355355553053555333535353535335333333333533533333553553553535533355555355
*oPt-1097	35353553335355505333533353330555555333353553355555355333533555033355553353333335
*oPt-10973	44441111111411444444411411144411411141441114141444444141014144114144444444144144
*oPt-10977	53305333553355333335355535355535353555033553535555305555053353333335005555553553
*oPt-10980	03335335533355353555355533533353335353553335335355553355055553553555553335555553
*oPt-11001	33533553355355553553550533535353535335333333333555533333353553553533533353535355
*oPt-11018	33333535555533555335553335355535353355555355353355335553353355535533555533355555
*oPt-11020	44444414444444441414411411111444111444414414141444141444414111411111414414111411
*oPt-11056	14111411414441444111144111444441144414414411144144414414441441444444411444404441
*oPt-11063	05535553353555333555535355535355555533533503555533533535535333333350355553555335
*oPt-11072	35335553553555355335055500335555555055553555335555553055333035505555503330355555
*oPt-11075	33555355535333335555335535335533353335535555335533553553055355555335555535353535
*oPt-11076	05333555353333355535555535353555335333535335355555555353033353555555555555335535
*oPt-11096	44444411144411444114114414111444111111110411111144411414444414114411411414441411
*oPt-11115	04441111444444441111411411101414111444414414441444111414014411411111401144410411
*oPt-11135	14100444144444444441114441411101414411414114144140144440111411414044441441444441
*oPt-1116	04111111414414414444111411144011441144444144141444440141144144114144414040141141
*oPt-11175	04404411141141441441111441444111444414414444441111414144444111441140444444414414
*oPt-11190	44411414441444441111444141444144414141144114441144144111011114411441444114444144
*oPt-11219	44444411144411444114114414111444111111110411111144411414444414114411401414441411
*oPt-11249	41441141111141141114114114111441141444144144411144411111144414141404414414104411
*oPt-11263	04441411444444441111411411111414111444414414441444101414014411411411401144411411
*oPt-11276	53555555353353353333555355533355335533333533535333333535533533553533553033530535
*oPt-11294	41414114141041141444144414444111111440404114411114441444141111044411014440444441
*oPt-11295	44444411414011011144414111444441114444114411140444144111411111114104044441414114
*oPt-11327	53555350535333555553533533335535335303533535553555553353335333335355055533353355
*oPt-11352	44441144111441144444144114141441141444404144444444441414044414141414444414444411
*oPt-11426	55353335335553533333555533333555535553333533333533535535055555555535353335353335
*oPt-11446	04111141111414111114414441444411441444111141144111144414441444441111401144444444
*oPt-11468	41441141111141141114114114111441141444144144411144411111044414141414414414104411
*oPt-11469	11001141111141140104114114111441141444144444411144400111144414141404414414114411
*oPt-11481	55353353533533533333533555535533553333335553553333353355535555553333355055503553
*oPt-11524	55335533355355333555555333535353353333333553333533503535535533333355553533355335
*oPt-11536	14141114410411144411111141111414414111411414441144441114411441114414441014440411
*oPt-11549	55333505353333355535555535353535355335550355355555555555333353055505355555335533
*oPt-11552	41441141111441141114114114111441141444144444411114401111044414141414414414104411
*oPt-11559	53553555335355505353353535553355335533333335533353335355533335355355005535555555
*oPt-11575	30553355555555505553553555555535533333335533535333533353555355555553535553553335
*oPt-11595	41444101414444411141111141414111441444144441411111111414444414111041411411441144
*oPt-11606	01441014444441444441441144444441141114414441114411141414014141404444141144444414
*oPt-11625	55353335335553533333555533333555535553333533333533535535055555555535353335353335
*oPt-11634	01141114414444444444144411144444441144144444111444444141041444044414144414100444
*oPt-11697	10111141111414111114414141444411441444111141144111144414441444441111011144444444
*oPt-11700	41111111144414414441111144441111411411144411441111144444444141441141444441411411
*oPt-11705	41441141111141141114114114111441141444144144411144411111044414141414414414104411
*oPt-11714	33505353355355553053555333535353535335333333333533533333353553503535533355535355
*oPt-1172	53535553555355553333535553535335555535355553533333555353505553555055535353305355
*oPt-11724	41441041114411414411444104414114404141141141144114140441441114141414114114111114
*oPt-1176	44444414444444441414411411111444111444414414141444101444014111411111414414110411
*oPt-11779	44444411144411444114114414111444111111110411111144411414444414114411411414441411
*oPt-11790	35335535555555535553553553555335535333503533335533355555533353535350053355553355
*oPt-11795	41404441141141114144144141414144444411144144141411144414144411411444444041111111
*oPt-11819	41441441144441141101144114441444444444114144111441104441441411411440001441104414
*oPt-11824	35505353355355053535535353333333333533333535335355555533033333033553550355553353
*oPt-11841	53533333533333333335553335355555353355353553533535533355555555353503505535333335
*oPt-1185	41404414444144144444114114140114414441411111114444441411144141441444111411144144
*oPt-11850	35333555303333305535555535353555335333535335355055555353333353555550355355305535
*oPt-11923	53333353333033335353355355555333555333353353535333555333553555355555353355555355
*oPt-11926	55535355353335335555555330555555353553333333555355535533553533555335555553303353
*oPt-11959	44441441444011444144014400444414441444414441441444444401444144140444400444444144
*oPt-12024	35335535555505505553550553555335535333503533355533355555533353535055353350550355
*oPt-1205	44444411414111441104414111444441110404114411140444144111411111114114444440404114
*oPt-12088	44441440144441444441444144441444014401444114141141444444444444444441141440144414
*oPt-12091	04111411144414144114441111114441111141441114144104114411111144114411404041144441
*oPt-12104	44104411114414114114110141144441111111111414441444144111111114114414144141144111
*oPt-12121	11444104414444414141111141410440441441114411411011111111444444111111111404441044
*oPt-12166	44444411144411444114114414111444111111110411111144411414444414114411411414440411
*oPt-12177	44441111111401444444411411144411411141441114141444444141014144114144404444144144
*oPt-12195	14111444111411111114414141444404441444111141144111144414441414041111411144404444
*oPt-12196	04441411444444441111411411111414111444414414441444111414014411411011401144410411
*oPt-12215	55333353333535335355055055555533555555303353555333555555553555555555553355555555
*oPt-1225	41441444444441444444444144444441141444444444414444441414444444444444444444444414
*oPt-12259	55535355353535333535353330555535553555553353553355535353355333555550555555303353
*oPt-12269	53305333553355333335355535355535053555033553535555335555053353333305505555553553
*oPt-12290	11144441041441411414410011110411104144044411141444144441114411114104414414110411
*oPt-12302	44111411141414441111441141414144444444141144444144114144411411111414444044444144
*oPt-1232	33355550053505553535335500355535305355535333535505553333550033553353335533553333
*oPt-12320	55353553535553533333555533333353533353333533333533533555355555355055355535353535
*oPt-12331	04111441141444141141414141444044414140144111144411144111041111141444440144444144
*oPt-12339	55353535335553533333555533333355535553333533333533535535055555555535353335353335
*oPt-12342	53503335533333333335553335355555353355353553533535533355555055353503535035333335
*oPt-12360	41444141414444411141110141414111441444144441411111101414444414111141411411441144
*oPt-12382	41404114141441141444144414444111111444404114411114441444141111144411114440444441
*oPt-12472	14111411104414144114401111114441111141441014144144114411111144104411414041104441
*oPt-12485	41141114414104404444144411144444441044144444111444444141141414444404444014104444
*oPt-12553	55333555553555533353533550533333553333335553535333553353535555553353335553553555
*oPt-12658	55535555555355555055305533555505355355553355535355553355555553553555533535555055
*oPt-12680	41441414414114414444144414144444141144144444111444444411411414444414141111144144
*oPt-12686	53355335553553555553533333555333555553333333535355535355035355555333033555553335
*oPt-12698	53333303303333335353355355505333555330353053305333555330553055355553053353555355
*oPt-12704	44444444144111444444441144411411144414414144444441144411141111444414041141444144
*oPt-12717	41111114144414404441101044441411411411144411441111144444444141441141444441414411
*oPt-12727	44111411414441444111144411441441144114444411144144414414041441441441114444411441
*oPt-12729	14414441144041111114114444141441441141414441141111144441444411111144444441101144
*oPt-12734	53333035555333533353353053335555535333555335553555553353335333355550055533353335
*oPt-12736	33353355553555353533353555533535555555553353355333553555055555553355333535553555
*oPt-12746	04444414444044441414411411111414111444414414441444111414414411411011404414111411
*oPt-12813	00441111111111440444411114144441111141411111441444444411444141144411444014441444
*oPt-12825	55555555353555355355533355533555555555535535555333355555535355355355555555553335
*oPt-1284	53503333533333333335553335355555353355353553533535533355555055353533535035330035
*oPt-12862	41444141414444411141110141414111441444144441411111111414444414111141411410441144
*oPt-12866	35335535555505505553553553555335535333553533335533355555533353535350353355553355
*oPt-12915	04111414110444041114414141441041441444114141114111114414041444411110411144404411
*oPt-12921	04144444144111144444411144411411144414114144444141144411041111414411141144444144
*oPt-12925	41404414444144144444114114141114414441411111114444441411144141441444101411144144
*oPt-12932	35335535555505505553553553555035535333503533355533355555533353535355353350553355
*oPt-12952	03005335333355355533350555533555535303553335335333553555355555553555530335555553
*oPt-12959	35535353333335333335333533333335535553353335533355533353503535353303535533333353
*oPt-12985	44011141111414111114414441444411441444411141144111144414441444401110401144404444
*oPt-12991	44444444144401441414144444411414144144144140141144141141444114441414141444404144
*oPt-13021	44444414444444441414411411111414111444414414441444110414414411411411404414111411
*oPt-13043	53535553533333305355553335355053353353353553533535530353533355335533503353333353
*oPt-13087	04444011414111411144414111444041114410114411140444114111411111114114444441414114
*oPt-13092	01444111114111144414144114144444114444441114141444114414141111114014441114104111
*oPt-13105	10114111011411141114114141111410440444444441144441440011144411011411100141141141
*oPt-1312	35335333333335353335335355335535535333553333553355535353553555553035555533030350
*oPt-13130	14111444111411111114114141444414441444111440144111144414441414411111411144400444
*oPt-13141	33503553355355553553553533535053535335333333333555533333053553553533533353535355
*oPt-13153	41441414414104404444144414144444141144144444111444444411411414044404041111114144
*oPt-13157	41441414444441444441441144444441141114414441114411141414014141414444441144444414
*oPt-13158	30353330355555553533335553533033535535535305355353355535555030533350335555555535
*oPt-13168	01141114414444444444144411144444441144144444111444444141041444444414144414111444
*oPt-13178	04111114114444141114414141441111441444114141114111114414041444411111411144444441
*oPt-13202	53333533555335533533353553335555555335555355533355503335333333555555555555350535
*oPt-13205	35535555353535033505553335555555553555553503553555535550355553555535555555535053
*oPt-13230	04444444144111444444441144411411144414414144444441144411141111444414041141444144
*oPt-13235	01001414444441444441044044444441141114414441014411144414114041404444441444444410
*oPt-13249	35553355555555535553553555555535533330335533530333533053555355555555035553553335
*oPt-13250	33555355535333335555335535335533353335535555335533500553555355555335555535353535
*oPt-13262	04141114414411144411111141111414414111411414441144441114011441114414441114440411
*oPt-13271	41441404444441444440441144444441140414414441114411140414114141414444441144444404
*oPt-13288	35335535555505535553553553555035535333533533335533355555533353535355353355053355
*oPt-13290	53503305533333333335553335355555353355353550533535533355533055353533535533333335
*oPt-13299	04114411144414114114114141144441111141141114441444144111111114114414144441114141
*oPt-13336	33333353333333335353355305055303505333353353035333505353053555055555553300555355
*oPt-13366	40111414411411114414111444141414141441444444444144114441414114114141404411111411
*oPt-13367	35335535505535535553553553555335535333503533355533355555533353535055053353553355
*oPt-13393	14111111404414414444111411144011441144444144141444444141044144114144014044141141
*oPt-13397	44441444144401404441444144441444414441444114141141444444444444444444141440104414
*oPt-13431	14144444144111144444411144411411144414114144444141144411141111414411141144444144
*oPt-13454	40444444144411441414141444411414144144144141141144140140444114441414441404414144
*oPt-13460	35555335355055355353533535355353355355333553553553535533553553333555333533335555
*oPt-13480	41404414444144144444114114141114414441411111114444441411144141441444401411144144
*oPt-13497	41441414414104404444144414144444141144144444111444444411411414444414441111104144
*oPt-13517	44444414444444441414411411111444111444414414141444141444014111411111444414111411
*oPt-13547	41404414444144144444114114141114414441411111114444441411144141441444001411144144
*oPt-13556	33335335533355353555355533533053335353553335330355550355055553553555553335553553
*oPt-13557	01444104414404404141111141414441411441114411414111110111444444111101111444441144
*oPt-13565	05353335353533335335355535355333533553333533553355355335355353335555553553353335
*oPt-1357	33333355353555305533353555333335553303553355035333503555355555553553333335303553
*oPt-1362	35335333333335353335335335330535535303553335555355535353503555553335055533333353
*oPt-13620	41441414414104404444144414144444141144144444111444444411411414444414441111104144
*oPt-13630	41111111144414414441111144441111411411144411441111144444444141441141444441414011
*oPt-13638	33535305555555533535555553555335533333353535555533355553353333355505305553553303
*oPt-1373	04144444144111144444411144411411144414114144444141144411141111414411141144444144
*oPt-13747	35555335355555355353533535355353355355333555553553535533553553333555333533335555
*oPt-13760	33333333553355353335355535355035555055333053535555333530553333330035305555553553
*oPt-13764	14114411144414144114144141114441111141441114441444114411111144114414444141144441
*oPt-13765	04114111401411141114114141114410441444444440140441444011144411011411101141101141
*oPt-13793	41441141111441141114114114111441141044144444411114401111044414141404414414104411
*oPt-13800	33535335555555533535555553555035533333353535555533355550353333355505355553553333
*oPt-13816	04441411444444441111411411111414111444414414441444111414114411411111411144410411
*oPt-1385	33353555355355553553353555355355353335553555333533333335035553535553505055305333
*oPt-13852	11444114141441104411444114414441114111141111111444144141414141411141411411104414
*oPt-13864	04111141111414111114414441444411441444111141144111144414441444441111411144444444
*oPt-13870	35335535555535535353553553555335535333503533355533355555533353535350353355553355
*oPt-13894	41441401104411414411404144414114444141141141144114111041441114141001114114141114
*oPt-13895	33535503330333353335553335355555333553333533533555535553305550355535533333533353
*oPt-13924	04111411144414144114441111114441111141441114144104114411111144114411004041144441
*oPt-13939	35335333333335353335335355335535535333553333553355535353553555553335055533333353
*oPt-13953	33555355335333335555335535335533333333535535335533553533355355555335553533353533
*oPt-13965	53550503333553300335335305033053353355355555533335033533353535353500555535005550
*oPt-13969	03353335533535555553553333535335335535353335535555533335533355555533033335555533
*oPt-13970	41111111144414414441111144441011411411144414441111144444444141441141444441411411
*oPt-13973	53553353535355555353333535333353355353533555553353333533553353333555533553355535
*oPt-13983	04441411444444441111411411111414111444414414441444111414014411411111401144410411
*oPt-14050	33335355505333335355353535333533353535533553533533033555535553555335333533350533
*oPt-14091	10111140111414111114414441444411441444111140144111144414441444441111410144404404
*oPt-14108	41404441441114144444111141444111141114444141441444441141404111111141014440444441
*oPt-14144	53533333533555333333355533355355533353553533333535530355535555353353035533353533
*oPt-14149	33355355553555355533353535533535555555553353335333553555055555553350033535550555
*oPt-14157	41441441144141141111144114441444414441111114111141104444441441444444111441104414
*oPt-14172	14114414141414111414444141444414411414144111114414444144144414444111144014401141
*oPt-14185	11144444441441411414411111111411414144114411141444144444014411114114414414101411
*oPt-14187	33533355335055355353335335533355530553533333535303330355533505553553503535555555
*oPt-1424	41441141011141141114114114111441141444004144441144401111144414041401414411114411
*oPt-14251	44111414141414144114441111114441141144441144144144114441111144114011404441144441
*oPt-14264	53355335533035555553553333535333555535353335535555533355333355555503333335553333
*oPt-1427	33533553355355553553553533535353535335333333333555503333353553553535533353535355
*oPt-14277	41401444441444144444411411441144141444114444144411111414104111144441044441444414
*oPt-14292	03353335533535555553553333535333335005033335535555333353333355555533033333555533
*oPt-14299	01141114414144444444144411144444441144144444111444444141141444444414444014141444
*oPt-14301	05355553555553500535535355335533535355555533553555555553555555535035555535333553
*oPt-14316	55353553535553533333555533333353533353333033333533533555055555355055355530353535
*oPt-14317	14444444144111444414141144411411144144414144444441144411141111044404441441414144
*oPt-14319	03333535555333533353353553335555535333555305553555503353335333355555055535353335
*oPt-14336	33535553535333335555555333355053353333553550553533535333305355335330533353553353
*oPt-14345	35335535555555505553553553555335535333503533355533355555533353535355353350553355
*oPt-14369	35335535550035535553553553555335535333503533335533355555533350535350353355553355
*oPt-14381	04111444111411101114414141444414441444111141144111144414441414441111011144404444
*oPt-14383	35033335535333335353553353333353503333333350333353330353533333335050553333335335
*oPt-14395	33353335335555353555333533353533335353553533355553303333553355553353333533555555
*oPt-14420	41441441144141141111144114441444414441111114111141014444441411444444111441144414
*oPt-1446	41141114414144444444144411144444441144144444111444444141041444444404444414141444
*oPt-14468	44114114144401101144441141414044111141114411114111141441114144114441114411411411
*oPt-14477	04111114114444141114414141441111441444114141114111114414441444411111411144444441
*oPt-14501	41441414444441444441441444444141141114414441114411141414014111114444441144444414
*oPt-14507	33533553355355553553553033535353535335333333333555503333353553553533533353535355
*oPt-14513	33555355535333335555335535335533355335535555335533533553055355555335555535333535
*oPt-14516	44111414411411114414111444141414141441444444444144144441414114114141444411111411
*oPt-14530	44111411414441444111144411444441144414414411144144414414441441444444111444404441
*oPt-14552	14414100141441441441101441444411044414414444441101414114444111441444441444411414
*oPt-14571	01141111441414144111111441411411111114114414441144141411444441411111411144441141
*oPt-14589	41441141111141141114114114111441141444144144411144401111044414141404414414114411
*oPt-1459	53503333533333333335553335355555353355353553533535533355555555353533555535303335
*oPt-14599	04414044411411114114414144444414441444414444444411144444414044441444444411141441
*oPt-1463	35335335553355353355333533353553333535535535533553555335335553535355553550555553
*oPt-14642	35335353333305330335335533333335535553353335553355533353553535003335335533333353
*oPt-14653	41441441144141141111144114441444414441111114111141114444441411444444111441140414
*oPt-14665	04111141111414111114414441444411441444111141144111144414441444441111411144444444
*oPt-14675	41404414444144144444114114141114414441411111114444441411144141441444141411144144
*oPt-14678	44441444144441004441444144441444414401444114141141444444444404444441101440144014
*oPt-14690	04444444144411441414141444411414044044144141041144140141444114441414141440404440
*oPt-1474	53555535555353555553353330333355335333555535533555533353335333335555355533333333
*oPt-14755	53553535353355335355330555353535353355355535535333355333533335355535355035353335
*oPt-14768	53555555555353555553353535335555335303555535553555553353335333335555355533353355
*oPt-14769	33335335533355353555355533533353335353553335333355553355055553553555553335553553
*oPt-14781	55333055553035533353530555533333503333335553535333553303535555553053335553550555
*oPt-14832	41114441441141114111144141414144441414144144141411144414144411411444444041111111
*oPt-14840	33335355535330335355353535333533353535533553533533033555535553555335033533353533
*oPt-14868	44111444141444141141414141444444414141144111144411144111141101101444441140404144
*oPt-14889	53355550353555553535335533355535335355535333535535553333553333553333335535553333
*oPt-14893	44111411414441444111144411441441144114444411144144414414141441441441114440411441
*oPt-14899	35335535555505505553553553555335535333553533355533355555533353535355053350553355
*oPt-14917	41441441144141141101144114441444414441111114111141114444441411444444001441114414
*oPt-14922	14101141111010111114400440444411440404111141144111140414441404441111411144404444
*oPt-14924	35335335533355350355330533353055333535535505333553555335035550535355553553535553
*oPt-14960	33503553355355553553553533535353535335333333333555535333353553550533533353535355
*oPt-14984	53553353035305555353333535333353355353533555553353333533553353333555533550355535
*oPt-14995	53553353535305555353333535333353355353533555553353333533553353333555533553355535
*oPt-15006	35335350333335333335330533333035535553303335553355535353503535353330035533333353
*oPt-15025	33555553535303335555505333355353353333553553553533535353305353535333033353553353
*oPt-15048	01144444114111144444411144441411144414114144444141144011041111414411041144410141
*oPt-15072	44444441444411401144414114144111141414114444441444114111411111114114144441114114
*oPt-15097	35335535550035535553553553555335535333003533335533355555533353535355353355550355
*oPt-15113	41441401014441410411411141414140414141444114144111411441441014411111014114001414
*oPt-15119	35553305555555535553553555555535533333335533535333533353555355555553335553553335
*oPt-1512	55333555353333355535555535353535335333555335355555555555003353555555555055335533
*oPt-15145	41441414444441444441441144444441141114414441114411144414014141414444441144444414
*oPt-1518	44404441114441111414444444440401441144141441441111444414401101111144444444401144
*oPt-15182	35353355503553335555335535555033305353533333355355355553505353333053035053355335
*oPt-15198	35335535555505555553553550555305535330553533355533355555530353535055053355553355
*oPt-15208	04111141111414111114414441444411441444111141144111144414441444441111401144404444
*oPt-15222	33353335335555353555333533353333335353553533355553333333553355553353333533555555
*oPt-15247	55555555355555535533553355355555555535355555555533335555533535535333355550305535
*oPt-15257	11114444111114411414444441444414411414444111114144144144144114444014444044441411
*oPt-15287	35335355533305303355333533353553335503530535533053535335035553335355553533500553
*oPt-1530	35305353333335333305335533333335535553353335553355535353553535353333335533333353
*oPt-15309	04111141111444141114414141444411441444111141104111104414441444441111011144444444
*oPt-15329	44144444444441411414411411111414114114444414144444144444014111114014114414141411
*oPt-15338	30335353333335333335330533333335035553353335553355535353553535353333335533333353
*oPt-15341	04401444114414441111144144441111141411141441144444114414114111411111414444141114
*oPt-15363	14414441144041111114114044141041040141014441041111140411444411111144144441101044
*oPt-15376	03330335333355355533353553533555535353553335335333550555055555553555533335553553
*oPt-15377	41414441141141114144144141414144440411144144141411144414144411411444044141111111
*oPt-15382	14111141111414111114414441444411441444111141144111144414441444441111411144404444
*oPt-15383	44404411114111441144414111444141111011114411441444114111411111114114044441104111
*oPt-15391	35035535555555505553553555555555505330553533355533355555033353535555053350553050
*oPt-15397	44444444144411441414144444411414144144144141141144141141444114441414141444404144
*oPt-15408	44441441044411444140410440444414441444414441441444404411401114140444104444444144
*oPt-15417	41441141101141141114114114111441141444144144441144411111144414141414114411114411
*oPt-15436	41114410111111141414141111111041144444441144141444144414111411111410441114114441
*oPt-15437	14111111414414414444111411144411441144444144141444440141444144114144404444144141
*oPt-15453	01414141441114144444111144444411140144444144444144141111411111111141414441444441
*oPt-15462	55353335353533335335355535355333533553333533553355355335355353335555553553353335
*oPt-15496	55333555353333355535555535353535335333555335355555555555033353555505555555335533
*oPt-1551	35335333335333505303335055335533535333553333533355535053553555533005555535333353
*oPt-15537	01101114414114444444144411144444441144144444111444444141041414444414444410104444
*oPt-15557	44111404441444441111444141141144414141144114441144144111111114411441411141444144
*oPt-15558	44141114111411114444141114140441111141411114144444101414441114111411041414440411
*oPt-1558	41444141414444411141111141414011441444140441411111111414444414111141411411441140
*oPt-15592	44011414441444441111444141141144414141144114441144144111111114411441401141444144
*oPt-15597	14111141111414111114414441444411441444111141144111144414441444441111401144414444
*oPt-15647	53553353035305555353333535333353355353533555553353333533553353333555533553355535
*oPt-15666	41441444444441444444444144444441140444444444414444441414444444444444444444444414
*oPt-15673	33335335533350353555355533533353335353553335335355553355355553553555553335553553
*oPt-1568	41441414414114444444144414144444141144144444111444444411411414444444441111144144
*oPt-15681	53355335553553555553333333555533555553333333535355335355035355555333533555553333
*oPt-15695	30335335503535535355533553335333353335555553555535553333335035333033055335553353
*oPt-15709	53333350033003005353055355555330055303353353335333555333553355355053353053555355
*oPt-15736	44111141111414111114414441444411441444111141144111144414441444440111401144444444
*oPt-15746	33535553533333335355553335355353353353353553533535533353533355335533303353353353
*oPt-15755	44444414444444441414411411111444111444414414141444101444414111411111414414111411
*oPt-15764	44114114144411411044441111414144141111144411144111141441104144110441111111411414
*oPt-15784	41141114414144444444144411144444441144144444111444444141041444444410144414111444
*oPt-15814	44411441444111444144114411444414141144411141411144441141444141141444411414444144
*oPt-1583	55333553353555353353535353555555535353055333035533355303553330355555553355555555
*oPt-1586	41441141111141141414114114111441141444144144411144411111144414141414414411104411
*oPt-15874	33355333533555333533533355533353535530555535355533335555333335535333355353333533
*oPt-15886	11141410414441444141114441111441110114114414111411140444411444101140401014444404
*oPt-15904	11114444111104401414444441444414401414444111114144144104144114444114444144444411
*oPt-15938	44111441141444141141414141444144414041144111144411144111041101141444441144444144
*oPt-15990	53333333533555333333335533355055533353553533333335533355535555533353505535353533
*oPt-15993	14414141414441411411444441444111414411441141144444414444144444441441411441414444
*oPt-15994	33335533333355333555335333535355553335333553533533533533535333333335055533553335
*oPt-16012	41441414444441444441441144444441141114414441114411144414014141414444441144444414
*oPt-16018	41411110144114411441411144441114111411144114441111140441444441141141044444411111
*oPt-1602	14141114410411144411111140010404414111411414441144441114011441114414441114440411
*oPt-16029	35335535555555355353553553553035535333533533355533355355533353535355353055555355
*oPt-16084	01414414144144144444144114141144114444441114114444444411141111114444441411144114
*oPt-16107	53553353535355555353333535333353355353533555553353333533553353333555533553355535
*oPt-1611	53355503353555553535335530055505335355555333535535553333553333553500335335555030
*oPt-16112	33353555355355553553353555355355353335553555333533333335035553535553505055355333
*oPt-16117	35335535555505535553553553555335535333503533335533355555533353535355353355553355
*oPt-16128	44141114141444441111011444411414414444414114114144141414441404141444044414104414
*oPt-16130	41404414144144144444144114141144114444441114114444414411141111114444441411144114
*oPt-16131	53333555553555533353533005533333553333335553035333553353535555553353335500550555
*oPt-16165	44444444144411441414144444411414144144144141141144141141444114441414041444404144
*oPt-16182	01114414111114111414444141444414401414144111114414444144144414444011444014401141
*oPt-16191	33353355353555355533353555333535555355553355535333553555555555553550333335353553
*oPt-16202	53353335533035555553553333535035535535353335035555530355003355555533303335553333
*oPt-16230	04111141111414111114414441444411441444111141144111144414441444440111411144404444
*oPt-16233	35555355335355535553550330555003555555555355055533355353533350555355550533333350
*oPt-16251	41441141011141141114114114111441141444144144441144401111144414141414114411114411
*oPt-16298	53355335553553555553333333555533555553333330535355335355005355555333533555553333
*oPt-16366	41444141414444441141111141414111441444140441411111111414444414111141111414441144
*oPt-16384	35335535555335505553553553555335535333503533335533355555533353535355353355503355
*oPt-16403	03333353333333335353355355555333555303353353335333555330553355355555053353555355
*oPt-16408	53553353535305555353333535333353355353533555553353333533553353333555533553355535
*oPt-1641	03330333533555333333335533355055533353553533303335533355535555503353505535050530
*oPt-16431	44444444144401441414144444411414144144144141141144141141444114441414141444404144
*oPt-16436	53033333533055533333355533355355533353503533333535533355535550353355535533353533
*oPt-1644	53355335553555555553533333555353555553533530535555535055005555005353530555553035
*oPt-16444	44111441141414144141414441444044114141444411144411141111041111144444441144444141
*oPt-16457	04141114410411144411111141111414414111411414441144441114411441114414441114440411
*oPt-16462	41401414444441444441441144444441140104414441114411140414014040414444441144444414
*oPt-16471	35505353355355553335530353333333333533333535335355555533033333533555553355553353
*oPt-16530	53333553533335533533353333355555555335553555533355535535333333555555553355355555
*oPt-16552	14111141111414101114414441444411441444111141144111144414441444441111411144404444
*oPt-16558	04111444111011111114414141444404441444111141144111144414441414441111011144400444
*oPt-16578	01441441141414441411144444414414141444444441444411144411441111111111411411414444
*oPt-16584	53503333533333333335553335355555353355353553533535533355555555353503505535333335
*oPt-16596	35335353333335333335335533330335535553353335553355535353553535353033335533333353
*oPt-1660	44444411414111441144414111444441110414114411044444104111411111114104444440404114
*oPt-1661	41114441441141414111444141414144441414114144441411144414014411111444444044111111
*oPt-16610	53353335533035555553553333535335535535353335535555533355333355555533333335553333
*oPt-16618	33333333533355335353535333355353533533533535535533535555333553335353535053353533
*oPt-16660	53553353535305555353333535333353355353533555553353333533553353333555533553355535
*oPt-16678	04444444144111444414141144411411144144414144444441144411141111444414041440404144
*oPt-16702	30335555355505055553305553503500535533535335355353355550333533535055553053555503
*oPt-16706	53333303533555033353535533355555533533355533533535530335533555033350535333353533
*oPt-16709	11041440101114441411144444404414141444444441444411140411441111110110411011410444
*oPt-1672	04411444114411414441411141411141404110444114141111441111414414444441141111114114
*oPt-16725	41441414444441444441441144444441141114414441114411144414014141414440441144444414
*oPt-16737	03333553553335533533053333355555555335553555533355535535333333555055553355355555
*oPt-16745	33355335333555303533553355333353535533355535355533335555333535535333055053333533
*oPt-16786	44140144411411114114110144140414101441444444444111144044414114114141440411141401
*oPt-16798	44114114144411101144441111414044111111144411114111140441114144114441001111410411
*oPt-16821	35335535555500505553553553555335535333503533355533355555533353535350353353553355
*oPt-16836	35335505555555555353553553555335535333503533355533355555533353535355353355553355
*oPt-16849	33533553355355553553553533535353535335333333333555503333353553553533533353535355
*oPt-16874	35335335553355353355333533353553333535535535533553555335335553535355553553555553
*oPt-16883	05353305355530030335055535355333533553333533553355355335055353355555553553353035
*oPt-16885	04444444144111444414141144411411144144414144444441144411141111444414141441404144
*oPt-16914	35335305333335353335335355335535535333553333553355505353553555553335555533333353
*oPt-16916	53335505555355333333355555533335355535335555535330333355533535503335553533500533
*oPt-16923	44101114141444441111111444411014414444114114114144140414441411441444144414104014
*oPt-16924	01044114414000414141111144414441401441114411411111111111444404111141111444441141
*oPt-16939	53555355350335333555533555353335533353355355535533353553535335330333355333353335
*oPt-16967	53555353535353503553335555553335535533335533533533553335555530553355053535553335
*oPt-16979	01144444114011144444411144441411144414114144444141144011141111414411441144414141
*oPt-17014	53333353333033335353355355555333555333353353535333555353553555555555553355555355
*oPt-17022	41114411111111141414141111114141144444441144141444104414011401111414441114114441
*oPt-17023	44414411114111414144414411144141111111114414411444114111411111114414444141104111
*oPt-17024	01141400414441444141114441111441104111114414111411040444411044111040411414044414
*oPt-17026	55555555353555355355533355533555555555535535555333355555535355355355555555553330
*oPt-17040	35335333335333500333335355335533535333553333533355535353553555533335555535333353
*oPt-17050	04111141111410141114414041444410441444111141144111144414441444441111411144444440
*oPt-17083	40111141111410111114404441444411441444111140144111144414441444441111401144404444
*oPt-17084	55533335335335355353355555555055553553533355535333533335553355553555353353550355
*oPt-17088	14414441144141111114114444141441444141414441441111144441444411111144444441111144
*oPt-17109	33555355335333335555335535335533353335535555335533553553555355555335553535300535
*oPt-17121	53353505353305355355333335333555353355335535533333355333533335355335555035350335
*oPt-17123	10111111414414410440111011144411441144444144141444444141144144114144404044144141
*oPt-17126	33333355333335533035553053555533033533550333335355355355335335555335503355553333
*oPt-17139	53033533533003535553555355335335355555535555533355553333053350355553353555355355
*oPt-17150	44411444114411414441411141411141414111444114141111441111414444444441141111114114
*oPt-17158	53335535555355333333355555533335355535335555535333333355553535533335053533533533
*oPt-17171	44444414444440444441441144444441040114404441144411140414414141414444041144444404
*oPt-17178	00335055555555505553555553555335555505555553355533355555533550535555555553555353
*oPt-17188	41441441114401414401444144404114444141141441144114111441441114141411114114141114
*oPt-17202	44004444144111444044401144411411144414414140444441144411141011444414141141410144
*oPt-17213	04111411144414104114441141114441111141441114141144114411111144114411444041144441
*oPt-17220	44111411414441444111144441441441144114444411144144414414044441141441414444411441
*oPt-17223	04144444144111144444411144411411144414114144444141144411441111414411041144444144
*oPt-1724	53553350333053353535335305333550353555355355533355553333355535053535505500005530
*oPt-17240	04111414114444141114414141441141441444114141114111114414041444411111411144414411
*oPt-17248	04111411414441444111144441441441144114444411144144414414044441141041414444411441
*oPt-17262	35335533555355533555335033350555533533335333535555355033553353353353033355553333
*oPt-17272	35555335355555355353533535355353355355333555553553535533553553333555333533335555
*oPt-17274	11414414444144144444114114141114414441411111114444441411144141041441011411144144
*oPt-17280	53333553533335503533353333355555555335553555533355535535333333555555553355355555
*oPt-1729	41441141111141141114114114111441141444144144411144401111444414141414414414114411
*oPt-17294	44441440104401404441444144441444414441444114141141444044444444444441141441114414
*oPt-17296	35335505555555355353553550553335535033503533055533355555530353535355353055550355
*oPt-17300	01101114414444444444140411144444441144144444111444440141141444444414444411110444
*oPt-17314	41441441114441441111411141414141414141444114144111401441441114411141104014141114
*oPt-17318	03555553335333355535555335355555335555553535553555535555055553355535053335535333
*oPt-17321	05353335353533335335355535355333533553333533553355355335355353335555553553353335
*oPt-17335	14111141111444101114410141441011441444111141114111114414441444411110411144444441
*oPt-17375	30555553305355553355555555535355535335555555353533553533553553553555555350355555
*oPt-17378	35335333333335353335335355335535535333553333553355505353553555553335055533333353
*oPt-17385	03333533555335503533353353355055555335555355533355553335333333555555555555353535
*oPt-17391	44111414441444444111440141441144411441144111441144144114011111411441111141444041
*oPt-17397	35335333333335353335335355335535535333553333553355535353553555553335555533333353
*oPt-17430	41114441441141404111444141414144441414114144441411144414414411111444444044111111
*oPt-1747	53555353535553553553335555553335535533335533533533553335555533553355353535503335
*oPt-17493	03333333533555333333335503355355533053553533333335533355535555533350555535353533
*oPt-17501	44441441044411444144410440444414441444414441441444444401444114144440044444444144
*oPt-17524	44411411414114414414144414144444141144141444111444444411411411144014441111140144
*oPt-17535	41440140110141141014114114111441141444144144441144411111144414141014414411104411
*oPt-1755	33535553530333335555055333355353353333503503553533535303335353335333533353503353
*oPt-17564	41444414444144144444114114141114414441411111114444441411144101441444141411144144
*oPt-17610	33335335533355353555355533533353335353553335333355553355355553553555553335553553
*oPt-17611	04111141111414101114414441444411441444111141144111144414441444441111411144404444
*oPt-17644	41444111114444441141111141414111400444144440411101111414444411111101011414411140
*oPt-17658	01144444114111144444411144441411144414114144444141144011041111414411441144444141
*oPt-17671	35355333335333505333355355335533535333553333533355555353555555533035553035333353
*oPt-17672	35355333335333505333355355335533535333553333533355555353555555533035553335333353
*oPt-1769	35335535555505505553553553555335535033553533355533355555533353535355353350553355
*oPt-17699	11044414141444014411444114414011114111141111111411444141414441411101411414144414
*oPt-17714	44111441141444141141414141444144414141144111114411144111041111141444041144444144
*oPt-17717	35033335535333335303553353033353553333333350333353333353533333335333353533305335
*oPt-17731	53553555335355535353353535553355335533333335533353335355533335355355535535550555
*oPt-17735	53533333533333333335553335355555353355353553533535533355533555353533035533333335
*oPt-17746	44111441141444141141414141444044414141144110114411144111041111141444441144444144
*oPt-17754	33555355335333335555335535335533333333535535335533553533055355555335553533353533
*oPt-17786	33530355333355333553553333555033555555555355555533355353533353555355033533333353
*oPt-17821	04111441411404141114114144444141441404111444114111114414111414411114441441441414
*oPt-17840	44411444114411414441411141411141414111444114141111441111414414444441141111114114
*oPt-17860	41401114144104411441411144441114111411144114441111144111444441141414444444411411
*oPt-17862	35335335553355353355333533353555333535535535333553555335335553535355553553555553
*oPt-17866	44114414141404111414444141444414401414144111114414444144144414444111144014401141
*oPt-17867	41441444444441444444444144444441141444444444414444441414444444444444444444444414
*oPt-17877	53555355350335333555533555303335533353055355535533353053535305335333055333353335
*oPt-1789	44111441141444141141414141444040414141144111104411144111441111141441441144444144
*oPt-17901	04114411144404144114144144014041101141440114441444114401111144004411404141144441
*oPt-17903	01444111114111144414144114144444104444441114141444114414041111014414441114104111
*oPt-17917	53333353333533335353355355555333555333353353535333555353553555555555553355555355
*oPt-17948	55353553535555505503503353305555555333553553355555355333533555033555353353333535
*oPt-17966	41404414144144144444144114141144114444441114114444414411141111114444441411144114
*oPt-17970	04411444114411414441411141411041114111444114141111444141414444444441441011114114
*oPt-17989	53330335333355355533353553533555535353553335335333553555555555553555533335553553
*oPt-18005	55555055350355533555533335355553530555335355533535353353533335535355353333355355
*oPt-18007	33350355353555355533353555333535555355553355535333553555055555553555503335553553
*oPt-18011	03333533555305553533353353355355555335555355533355533335303333555555555555353535
*oPt-18018	35335335533505535555533553335333353335555553555535553333335035333033555335553353
*oPt-1803	04111141111414111114414441444411441444111141144111144414441444441111411144404444
*oPt-18055	44110111411411141114114141110010441440444441144441040011144401011410041141141101
*oPt-18057	04111111414414414444111411144411441144444144141444444141144144114144414044144141
*oPt-18063	44411401114111441144414111444041101111114411441444014111411111114114144441410111
*oPt-18069	33333300533555333353535533355355503503355530533535530335533555533350535333353533
*oPt-18117	44441441144411414111411144144414441414114441441411114411411114114111114444104114
*oPt-18119	41141411411411114441141114444444444044444141441411110144404444141114444411144444
*oPt-1813	41404114111441441444144414444114114444411111411414441444141111444414144444441440
*oPt-18140	44411444114411414441411141411041114111444114141111444141414444444441441011114114
*oPt-18157	03003555535335335330550335333555333353353333335555353553333555335333335033353353
*oPt-1817	03555535555353555553353335333350335333555535533555533353335333335555305533303333
*oPt-18186	01141114414144444444144411144444441144144444111444444141041444444414444414101444
*oPt-18190	04444444144111444414141144411411144144414144444441144411141111444414141441414144
*oPt-18225	44101104141444441111111444401114410444114114114144040414441411441404444414114414
*oPt-18233	04111444111411111114414141444414441444111141144111144414441414440111401144444444
*oPt-18251	33555335535333505535353535333533353535533555553355533555535555533333035533350533
*oPt-18277	04044444144111444414141144411011144144414144444441144411141111044414141441414144
*oPt-18281	44444444144401441414144444411414144144144141141144141141444114441414141444404144
*oPt-18282	55333555553555533353533550533333553333335553535333553353535555553353335550550553
*oPt-18327	53503333533333333335553335355555353355353553533535533355555555353503505535333335
*oPt-18371	55333055553555503353533055555333553333335550535333053353535555553353035553550535
*oPt-18396	41441144411111444411111444141414414441444114444144144141041144444401414144410441
*oPt-1841	44444411414111001144414111444441110444114411040444144111411111114114444440414114
*oPt-1843	35355555355033555505353355533500355355533355353353355553055330055535050555505055
*oPt-1847	53535553533333335355553335355353353353353553533535533353533355035533533353030053
*oPt-1881	04111141111414111114414441444411441444111141144111144414441444441111401144444444
*oPt-1935	44444411414111441144414111444441110414114411144444144111411111114114404440404114
*oPt-1971	44411444114411414441411141411141414111444114141111441111414414444441141111114114
*oPt-2019	03553353535055555353333535333353355353533555553353333533553353333555503553305535
*oPt-2056	04414144414440411400444441444111444411441141144444414444044444400441414441414444
*oPt-2065	44111414114444141114414141441141441444114141114111114414041444411110401144404411
*oPt-2102	40014411140411444444014044444441114411144414444401444414441114444414440441414411
*oPt-2121	33533553355355553553553533535053535335333333333555503333053553553535503355505355
*oPt-2130	03335335333355355533353553533555535353553335335333553555055555553555533335550553
*oPt-2148	41141414411411114141041414444444444144444141441411011144444444144114414411104414
*oPt-2151	41444111114444441141111141414010441144144441411111111414444411011141411414410044
*oPt-2168	14111141111414111114414441444411441444011141144111144414441444041111411144444444
*oPt-2211	40444444444444411414401411011404114414444414144440144444110011110014114414111411
*oPt-2231	44111411414441444110144441441440144114444411144144414414044440040441414444410441
*oPt-2274	35335533555355533555335533350555530533335333535555355533553353353353353355553333
*oPt-2325	55505355355055553335535553333033333503333535335355555533033333535555533355553333
*oPt-2398	53555353535353553553335555553335535533335533533533553335555530553355053535503335
*oPt-2401	44441044114411044401111411110414401111411114444044441144404414101004441144141111
*oPt-2420	05333355533353335553333335555535555353553555355353355553053353333553305350035005
*oPt-2428	41441141111141141114114114011441141444144144441144441111104414141414014411104411
*oPt-2430	55335535533553335535333555353505353553535553555353333553535335055353535535000550
*oPt-2434	44444411414111441144414111444441110414114411140444104111411111114114444440404114
*oPt-2439	44441411141444441411414141444144414141144114144144144111041114111444444044444144
*oPt-2477	33555355335333335555335535335533333333535535335533503533355355555335553533353533
*oPt-2494	44444414444444441414411411111444111444414414141444141444414111411111414414111411
*oPt-2523	33555355335333335555335535335533333333535535335533503533355355555335553533353533
*oPt-2561	53355335553553555553333333555533555553333333535355335355035355555333533555500333
*oPt-2612	53535553533333335355553335355355353353353553533535533353533555355533533333333353
*oPt-2626	35335353333335033335035533333335535553353335553355535353550535353033335533333353
*oPt-2635	41444111114111144414144110144444114444441114141444114414141111114414441114104111
*oPt-2638	55333555353333355535555535353535355335555355355555555555333353555555355555335533
*oPt-2644	53333353333533335353355355555353555333353353335333555353553055055555553550555055
*oPt-2647	44141114411411114411411140141411111111411114144144441114411144111404441114444411
*oPt-2648	53555335355353505555553533333533335353055333553555553553555353355555353335355353
*oPt-2654	05535555353535033535553335555555553555553553553555535553355553555535555055500353
*oPt-2670	44444411414111441144414111444441110404114411040444104111411111114114444440404114
*oPt-2707	04111411414441444111144441441441144114444411144144414414044441141441414444411441
*oPt-2746	41441441114441441111411140414141414141444114144111411441441114411141104014141114
*oPt-2747	44441441144411414111411144144414441414114441441411114441401114114111014441104114
*oPt-2748	33555335535033535535353535333533353535533555533355533555335555535335335533303533
*oPt-2754	11144444114111144444410144441411144414114144444141144411141111414401441144404141
*oPt-2760	41144444441441411414411111111411414144114411141444144444414411114114414414100411
*oPt-2767	53333353333333335353355055555353555333353353335333555353553355355555553553555355
*oPt-2772	55555555350355533555533335355553533550335355533533353353533335505355353333355355
*oPt-2785	05335535353535335535555353555555533555355333335535555355055535555553535300030055
*oPt-2798	55353353533533533333533550535533553333335553503333353355535555553333335355533553
*oPt-2826	04414411141141441401111441444011444414414444441111404144444111441144444444411414
*oPt-2841	53333353333033335353055355555033555303353353535333555333553055355555053350505355
*oPt-2890	55353355553555555553553035555535555535353555555555555555535355555550533505555533
*oPt-2898	53333353333033335353305355555333555333353353535333555333553555355555353353055355
*oPt-2931	14114111411011144104114141111411440144044441144441444411144411410401440141111141
*oPt-2953	44141114111411144444141114141441111141411114144444111414441114111411441414441411
*oPt-2978	53553353535305555353330535333353355353533555553353333533553353333555533553355535
*oPt-2998	41441414414114414444144414144444441144144444101444444441441414444414444114104444
*oPt-3000	53555335355353505555553533333533335353055333553555553553555353355555353335355353
*oPt-3015	33533553355355553553553533535353535335333333333555533333353553553533533353505355
*oPt-3019	41441141111441101114114114111441141044104444411114411111044414141411410414104411
*oPt-3026	41101414444111144114444111114444141144441144144144114441110144414401414441144444
*oPt-3029	53555335355353505555053533333333335303505333353555053553555353355555353335353353
*oPt-3030	44444444144411441414144444411014144144144141141144141141444114441414141444004144
*oPt-3049	03353335533535555553553333535335335535353335535555533335333355555533033335555533
*oPt-3061	33350355353555355503353555333535555355553355535003553555055555553553503335350553
*oPt-3109	53555535555353555553353335333355335333555535533555533353335333335555355533303333
*oPt-3160	41411014144114411441411144440104111411144114441001144441444441141044444444411411
*oPt-3184	35335535555505505553553553555035535333553533355533305555533353535350353350553355
*oPt-3198	53300335553333555505553533335555505355535335535333553353350555035555353533535503
*oPt-3221	33555353335333333555335535335503355335533555335533533553055555355335555535303535
*oPt-3225	35335353333335333335335533333335535553353335553355533353553535353033335533333353
*oPt-3258	33035553555355333303305553555335555535055553535533555050533553535355505353335355
*oPt-3270	33350355553555355533353535533535555555553353335333553555055555553355533535550555
*oPt-3292	03335355333033335555355355555053555333353353335333555353553055055555553550555055
*oPt-3300	44111014110444101114410141441141441404114141114111114414041444411110411144414411
*oPt-3314	41441141111141141114114114111441141444144144411144441111044414141414414414104411
*oPt-3325	04111141111414011114414441444411441444111041144111144414441444441111411144404444
*oPt-3333	35355553530553355305355533335553555555533553335555553535303335035555333033355555
*oPt-3337	41404441141141114144144141414144441411144144141411144414144411411444444041111111
*oPt-3339	05533333330335355303355555555355353533553355535333533333053355553553353353505355
*oPt-3343	44444411414111441144414111444441110414114411140444104111411111114114444441404114
*oPt-3345	35553355555055505553053555550035533333335530535333533353555355555550535550553335
*oPt-3348	01404114141114144444111144444414144414144144444144144141410111411111411141440141
*oPt-3400	41401114144144411441410144441114111411144114441111144111444441141014444444411011
*oPt-3413	41404414444144144444114114141114414441411111114444441411144141441444101411144144
*oPt-3486	44441440414414114444144444140444140444444444444444144444444414114444444410144441
*oPt-3494	35335535555555305353553553553330535333533533355533355555533353535055303355553355
*oPt-3531	44441144114411144411111411111414411111411114440144441144044414111114441144141111
*oPt-3538	53333355553555335303353533355355350535533355533333553335535035355335503353553335
*oPt-3550	01141114414044444444144411140444441144144444111044444141141414404410444114111444
*oPt-3558	44444411414111441144414111444441110414114411144444104111411111114114444440404114
*oPt-3592	55535335335335555353355555555555555533553355535355555355553555553555553355555355
*oPt-3600	04114414141414114414444141444444411414144111114414444144144414444111414110011044
*oPt-3613	55535555355503555335355055500500355355355353050335353353555305553535553555555055
*oPt-3648	53503333533333333335553335355555353355353553533535533355555055353533535335333035
*oPt-3655	44111141441441411411144141411404111411444114144114141441414114444411441141444110
*oPt-3694	33353555355355553553353555355055350335553555333533333335335553535553505055335333
*oPt-3722	03555535555353505553353335333355335333555535533555533353335333335555355533303333
*oPt-3731	44444411414111441144414111444441110414114411140444104111411111114114444440404114
*oPt-3747	44444411414111441144414111444441110414114411144444104111411111114114404440404114
*oPt-3771	04111111414414444444110411144411440144444144141444444041044144114144444144144141
*oPt-3782	33533553355355553553553533535353535335333333333555533333353553553533533353535355
*oPt-3795	04111411414441444111144441441441144114444411144144414414044441041441414444411440
*oPt-3797	35335535555555535553553553555335505333553533335533355555533353535055353355553355
*oPt-3804	41414414444144144444114114141114414441411111114444441411144141441444401411144144
*oPt-3909	41441414444441444441441144444441141114414441114411141414114141414444441144444414
*oPt-3930	44111411414441444111144411441441144114444411144144414414041441441441114444410441
*oPt-3936	53555353535353553553335555553335535533335533533533553355555533553355553535503335
*oPt-3944	14111111414414414444111411144411441144444144141444444141444144114144414044144141
*oPt-3986	44114114144401101144441141414144111141114411114111141441114144114411114011410411
*oPt-3999	53553353535355553353333535333333355353533555553353333533553353333555353555555533
*oPt-4003	55333555353333355535555535353535335333555335355555555555333353555535555055305533
*oPt-4041	00305055555535035353550550555355505333353533335033353555533303535053353335553355
*oPt-4047	35355333335333555333355355335533535333553333533355555353555555533535553535333353
*oPt-4061	33555353335333333555335535335533355335533555335533503553055555355335555535333535
*oPt-4063	04401441114114111114144444111444110114444444141411141411441411111444144011104441
*oPt-4069	41441414414114444444144414144444040144144444111444444411410414444404441111144144
*oPt-4076	41444111114444441141141141411000441144144441401111111411444441011101401414410044
*oPt-4084	53553353535055555353333535333353355353533555553353333533553353333555003553305535
*oPt-4086	53305333553355355335355530355535550555333553535555335555053333333335355555553555
*oPt-4119	35353553335355505333533353335555555333353550355555355330533555033055553353333335
*oPt-4120	55535555555355553353055553505335555535555553505533555055533553535055505353055355
*oPt-4140	04411444114411414441411140411041414111444114141111441111414414444441141111104114
*oPt-4159	33555535555355555553353335333355035333555535533555503353335333335555555530300333
*oPt-4166	04414411141141441441111441444111444414414444441111414144444111441144444444414414
*oPt-4175	55555553055333503505553055500535353353355355353555335555353305505533555505335533
*oPt-4177	01141411414041444141404440110141114111114414114400141444411444001140411411444404
*oPt-4191	55555353333355553553335553555355535533330533535353553335535533553355353535500330
*oPt-4192	41441414444441444441440144444441144114414441114411141414014141414444441144444414
*oPt-4209	53335555333335533535555553555535553535055303335350355355055035555035555555550530
*oPt-4211	53555355353305333555533555333335530353335355535533353353535335035333055333353335
*oPt-4219	44111111414404414444111411144411441144444144141444444141444144114144444444144141
*oPt-4234	55553533353555553533535353555555535353355335055355355333353335353550555355555055
*oPt-4235	53555555555353555553353535335005335333555535553555553353335333335555355533353355
*oPt-4292	44441441444411444144414444444414441444414441441444444401444144144444444444444144
*oPt-4308	53555353553333555555533533335055535303533535553555553353353333335555355533503353
*oPt-4341	53353355553555553533353335535335555555053353335055553555555555553350533535553555
*oPt-4349	41111111144414414441111144441111410411144411441111144444444141441141444441411411
*oPt-4358	41441141111141141114114114111441141444144144411144401111044414141414414414104411
*oPt-4384	44441411444004441111411411111414111444410414401444101414114411011111114114110411
*oPt-4385	05333555553555533353533553533333553333335553535333553353535555553353335553553555
*oPt-4430	44444414444444441414411411111414111444414414441444111414014411411111104414111411
*oPt-4439	53355333553355333335055535355535353555333553535555305555053353333035555555550553
*oPt-4457	41114411111111111441014111114441144444441044144444144444411111110114441114414441
*oPt-4470	44444411414111441144414111444441110414114411140444104111411111114114444440404114
*oPt-4481	35335333333335353335335355335535535333553333553355535353553555553335055500030050
*oPt-4483	11440414141444104401444104414011114111140101111411444141414441410101401414144414
*oPt-4497	44414111141441441441111441444111444414414444441111414114444111441444441444400414
*oPt-4498	35335333333335353335335355305535535333553333553355535353553555553335005533333353
*oPt-4523	04444444144401441414144444411414144144144141141144141141444114441414141444404144
*oPt-4542	35335353333335333335335533333335535553353335553355535353553535353333335533333353
*oPt-4545	35335335533555535505533503335333353335505553555535533333335335333333555335553303
*oPt-4587	44111441441414144141414441444144114141444411144411141111141111144414141144444141
*oPt-4593	44444411414111441144414111444441110414114411140444144111411111114114444441404114
*oPt-4598	35335535555535505553553553555335535333553533355533355555533353535055353353553355
*oPt-4623	03555535555353555553353335333355335333055535533555533353335333335555355533303333
*oPt-4643	05353353533533533333533553535533553333335553553333353355535555553333335355533553
*oPt-4671	11444110114111144414144010144444114444441114141444114414041111110414441114100111
*oPt-4728	05333355335505553305333503353533553555535555555055333530053335555355535053333303
*oPt-4800	44441441144411414111411144144414441414114441441411114401401114114111114440104114
*oPt-4815	44111441141444141141414141444144414141144111144411144111141111141040401144404144
*oPt-4826	14111141111414111114114401444401441444111141144111144414441444441111411144400444
*oPt-4849	30555355330355533550553330555353555555555355555533355353533353555355053533303353
*oPt-4850	33555353335333333555335535005533355335533555335533503553555555055335555505033535
*oPt-4877	04144444144111144444411144414411144414114044444141144011141111414411141144444144
*oPt-4883	44114114144441101144441141414144111141114411114111141441114144114401114411411411
*oPt-4891	55355533335553533353335355535555335353553333353533505353555355533555553335553335
*oPt-4898	55333555353333355535555535353535335333555335355555555555333353555555555055335533
*oPt-4915	33505553535333335555555333355353353333553553553533535353305353535333533353553353
*oPt-4939	01414441441114144444111144444111141114444141444444141141411111111141414441444441
*oPt-4951	53553535353335335355333555353535353350355535535333355333533335355535355305350035
*oPt-4966	03555335355353535555553533333033335353505333053550553553555353355555353335353353
*oPt-4995	41114114441411144444144414440141111444414114411111411444041111441411404414444441
*oPt-5020	55333555353333355535555535353535335333555335355555555555033353555555555555335533
*oPt-5036	41444141414444441141111141414111441444144441411111111414444414111141411411441144
*oPt-5044	14444114114411114144414414400411111441111111144411141141444444110111114414411114
*oPt-5045	44411114414141114141441044411140441411141444141144114444414444114444441441114444
*oPt-5064	41414441441414144444011144444101141114444141444444141140411110001141414440444441
*oPt-5065	44444411414111441144414111444441110410114411144444104111411111114114444440404114
*oPt-5100	14441411444444441111411411111414111444414414441444111414114411011111114114110411
*oPt-5113	35335353333335333335335503333335535553353335553355535353553535353033335533333353
*oPt-5121	33555553335333355535555335355555335555553535553555535505055553355535553335505333
*oPt-5128	53533333533333333335553335355555353355353553533535533355555555353533505335333335
*oPt-5185	55555555353555355355533355533555555555535535555333355555535355355355555555553335
*oPt-5188	04111141111414101114414441444411441444111141144111144414441444441111401144444444
*oPt-5213	33555353335333333555335535305533355330535550335533533553055555355335555505035535
*oPt-5217	53553353035335555353330535333353355353533555553353333533553353333555503550355535
*oPt-5230	05355555355555555550535553530333535503535335355353355533335533535355053555555553
*oPt-5239	55535355353535333535353330555535553555553353553355535353355333555530555055303353
*oPt-5250	44441444144411404444441144144444441444414444444444114444441114114411444444444414
*oPt-5271	53553353535355553353333535333033355350533555553353333533550053033555053555355535
*oPt-5272	55353535335553533333555533333355535553333533333533535535355555555535353335353335
*oPt-5330	03335035555055333333355555533055355535335553535333333555553533553535353533530530
*oPt-5343	53555535555353555553353335330355335303555535533555533353535333335555355533303333
*oPt-5351	33555353335333333555335535305533355335533555335533503553055555355335555535030535
*oPt-5357	41044111014444411141111141414111441444140441411111101414444414111141411411441144
*oPt-5402	44444411414111441144414111444441110414114411140444104111411111114114444440404114
*oPt-5411	53335350333533335555355355555353555330353353335333555350553355355555553553555355
*oPt-5421	55555355353335333535555335355555533553353333555355555533353533555335555553333353
*oPt-5423	44404411144411444444414444444441114411144414444441444414441114444414144441404411
*oPt-5427	55333555553555533353533550533333553333335553535333553353535555550353335550550555
*oPt-5469	04111411144414144114441111114441111141441114144104114411111144114411404441144441
*oPt-5497	53550505035305555555533555053555055055535555555353355535503355505555555505555535
*oPt-5506	41444111114444441141111141404010441144144441411111111414444410111141001414411140
*oPt-5563	03535553555355553333535553535335555535355553530333555353535553555355535353305355
*oPt-5635	11141411414141444141414441111141104111114414114411141414410444011144111411444414
*oPt-5642	55503333553555533333355533335355533353553533333535533055535555353355335533353535
*oPt-5662	53355333553355333335355535355535353555333553535555335555053353333335505555553553
*oPt-5664	53533333533055333333355533355055533353553533333535500355535555353353535533350553
*oPt-5671	44144114144441141144414441414111110141114111144411141141444441104411114014401111
*oPt-5694	44444411414111441144414111444441110414114411144444104111411111114114404440404114
*oPt-5695	41441414444441444441441144444441141114414441114411141414014141414444441144444414
*oPt-5713	40444414444441044441441444444441040114414441104411140414414141014444441144444400
*oPt-5725	11141411414441441111111440111101404114444444111411141144414144101440111414444414
*oPt-5729	55333555553555533353533555533333553333335553535333553353535555553353335553553555
*oPt-5738	41404414444144144444114114141114414441411111114444441411144141441444101411144144
*oPt-5740	35555535355535355355533535355053555355333553553553535335553553333355335535330555
*oPt-5768	53555555353353353333555055533055335533333533535333333535033533553553053533530535
*oPt-5816	44444411414111441144414111444441110404114411040444104111411111114104444440404114
*oPt-5825	41441141111141140114114114111441141444144144411144411111044414141414404414104410
*oPt-5834	41404441414144441441441111411444114114144144114411411411411414441111114114404441
*oPt-5841	44444411414111441144414111444441110414114411144444104111411111114114444440404114
*oPt-5847	01114411141411441444411444441010114401144411444111441414441114441014441444414410
*oPt-5851	33353355553555335533353555333035555550553355335333553555055555553550503335350555
*oPt-5861	04111111414411404444411411144411411141441114141444444141014144114044444444144144
*oPt-5868	44441144114411144411111411101414411111411114441144441144044414011114441144141111
*oPt-5874	44141114414411144411111141111414414111411414441144441114411441114414441114441411
*oPt-5883	35335353333335333335335533333335535553303335553355535353553535353333330533333353
*oPt-5897	03553353535055555353333535333353355353533555553353333533553353333555533553305535
*oPt-5924	04441110111401444444411401144411400141441114141444444141004044104044404444144144
*oPt-5986	41111414444411444114441114114414141144444144141144114441141144114411414441144444
*oPt-5998	14111411414441444111144111444441144414414411144144414414041441444444411444404441
*oPt-6005	04411444114411414441411141411141414111444114141111441111414444444441141111104114
*oPt-6016	53503333533333333335553335355555353355053553533535533355555555353533505535333335
*oPt-6056	53335355333333335555355355555353555333353353335333555353553355355555055533355355
*oPt-6090	55353353533533533333533550535533553333335553553333350355535555553333355355553553
*oPt-6092	44444411414111441144414111444441110414114411044444104111411111114114404440404114
*oPt-6125	33333353553305353355355535535335555355535555535555335555353333330355355055553553
*oPt-6137	01114444111114411414444441444414401414444111114140144140104114444014444144441411
*oPt-6175	41441141111141141114114114111441141444144144411144401111444414141414414414104411
*oPt-6235	44141114141444441111111444401414414444114114114144141414441414441444144404004414
*oPt-6258	55555555353555355355500355533055555555035535555333355555535335355355555555553305
*oPt-6278	41441141111141141414114114111441141444144144411144411111144414141414414411104411
*oPt-6279	33555353335333333555335535335533355335533555335533500553055555355335550535333535
*oPt-6316	35335535555555555553553553555035535333503533355533355555533353535050353350550355
*oPt-6324	44414441441111404111444144414144441414114144441414444444014411114414444044111111
*oPt-6327	35335535555555505553553553555335535333503533355533355555533353535355353350553355
*oPt-6334	44111111414404444444111411144411441144444144141444444141044144114044444444144141
*oPt-6367	55353335353533335335355535355333533553333533553355355335355353335555553550050335
*oPt-6385	53550350333353353005335335030553353555555555553555553333355535350505535530005530
*oPt-6402	53535553355355553333555533535335555535355553530333535553555553555353335053335355
*oPt-6421	53553353333553350335335335300550353555355355553355553333055535053535535500035533
*oPt-6427	55335355353535305555555355553050533535333353355335533503533533535533353353353333
*oPt-6432	44141441111111144141111114111441144444414441111144401114444444411141411044044044
*oPt-6437	44444411414111441144414111444441110414114411044444104111411111114104404440404114
*oPt-6446	35535333355355553335535353333333333533333535335355555533033333533555553355553353
*oPt-6451	01141411414111141111111414110101114111404411141441144114414144111441114414404414
*oPt-6501	53355335553553555553533333555333555553333333535355535355005355555333033555553335
*oPt-6514	05555553353533333003533350533333335533533333555333333535535333333353333353555333
*oPt-6549	41111111144414414441111044441111411411144414441111144444444141441141444441411411
*oPt-6632	03555535555353555553353335333355335333555535533555533353335333335555355533353333
*oPt-6636	33355335333555333533553355333353535533355535355533335555333535535333355353330533
*oPt-6644	33033553333333333333553335355355333553333533533055535533355553355505333333530333
*oPt-6646	53533330533555333333355533355355533353553503333505530355535555353353535533353533
*oPt-6657	44441111111411444444411411144411411141441114141444444141114144114144414144144144
*oPt-6668	55555535555555555553553555555055505335535503355533355555535353535555053355555555
*oPt-6715	41411441441114140444111141444111441111444141411444441111414111111141414440444441
*oPt-6749	53555535555353555553353335333355335333555535533555533353335333335555555533303333
*oPt-6750	11114041441141114101144141414144441414144144140411144414144410011444044141111111
*oPt-6787	44414114411411114114414144444414441444414444444410144444414044441444444410104440
*oPt-6798	44141014141444441111111444411414414444114114114144141414441414441444144414114414
*oPt-6825	53355553353535553535335533055535335355535333535535553330553333553033335305555030
*oPt-6852	41441141111141141114114114111441141444104144441144411011144414141414114400004410
*oPt-6863	44111411414441444111144441441441144114444411144144414414044441041441414444411441
*oPt-6877	41441414414114414444144414144444141144144444111444444411411414444414441111104144
*oPt-6926	33035355535333335355353535333533350535533553533533533555535553055335033533350533
*oPt-6935	55355333555355533353033535305333353353533553553355305333535355333355553535555553
*oPt-6943	53555535555353555553353335333355335333555535533555533353335333335555355533333333
*oPt-6949	33355335333555333533553355333553535533355535355533335555333535535333355053333533
*oPt-6961	53553353035305555353330535333353355353533555553353333533553353333555503553355535
*oPt-6964	41444141414444411141111141414111441444144441411111111414444414111041111411441144
*oPt-6974	55505535555003555553553555555050005335535553355533355535033353535555553355555535
*oPt-6975	44111441141404144141414440444044114141444411144411141111441111144444441144444141
*oPt-6986	14441114111411144444441114141441111141411114441444444411444144141411044114441414
*oPt-6993	55333353553553533533355353533535333533555335355335353553535335555530553353555333
*oPt-7031	33555353335333333555335535005503355335533555335533503553355555055335555505033535
*oPt-7041	05533553355553333335305555053555333353535553553333355533555530003055555550055555
*oPt-7051	03505355330055333553553333555333555555555355555533355353033053555355333033333353
*oPt-7088	11141411414440441101111440111011404114444444111411140144014144111440111414444414
*oPt-7105	35335353333335333335335533330005535553353335553355533353553535353333305533333050
*oPt-7113	44441111111401444444411411144411411141441114141444444141114144114144404444144144
*oPt-7123	35535355355355553335535553333333333533333535335355555533033333535555533355553333
*oPt-7136	55555555353555355355533355533555555555535535555333355555505355355355555555553335
*oPt-7143	44444411414111441144414111444441110414114411040444104111411111114114444441404114
*oPt-7194	04111111414414414444111411144411440144444144141444444141444144114144414444144141
*oPt-7195	53555555353353353333555355533055335533333533535333533535533533553553503533530535
*oPt-7231	50550353535355553350533535333333355353533555553350353503553353333555303555355535
*oPt-7232	35335535555505535553553553555035535333533533335533355555533353535355353355550355
*oPt-7238	04144444144111144444411144411411144414114144444141144411041111404411041144444144
*oPt-7254	53355553353555553535335533355535335355535333535535553333553333553333335535555333
*oPt-7259	41444141414444411141111141414111441444044441411111101414444414111141101411441144
*oPt-7304	55353335333533355335335355055533555553533533553355305355335053005505553550050035
*oPt-7308	44404411144411444444414444444441114411144414444441444414441114444414044441404411
*oPt-7342	05003355555555555005553555553535530333035533533353533333555505555550330553303335
*oPt-7371	35335535555035535553553553555335535333533533335533305555533353535353553355503355
*oPt-7387	44144414411411114114114044141414141441444444444111144444414114114141144404141401
*oPt-7417	44444444144401441414144444411414144144144141141144141141444114441414141444414044
*oPt-7424	55353553535553533333555533333053533353533533333533533505055555355555355535353535
*oPt-7483	35335535555535505553553553555035535333553533355533355555533353535355353350553355
*oPt-7489	33535355353335553335535555533355553535553555555555305355335333533353553535550553
*oPt-7512	35335535555505505553553550555035535333503533355533355555533353535355053350550055
*oPt-7545	55555555353555355355533355533555555555535535555333355555535355355355555555553335
*oPt-7570	41441141111141141114114114111441141444144144411144401111044414141414414414104411
*oPt-7581	44410411414111411144414111444141111411114411141444114111411111114114044441104114
*oPt-7599	55555355535053353353555533305535353355533355333555335353335550033535533305055055
*oPt-7639	55353335353533335335305535355333533553333533553355355335355353335555553553353335
*oPt-7651	35333555553333335535055535303050335533533335355555555303333355005535055303350030
*oPt-7664	14111411414440444111144011444441144414414411144044414414441441444444411444404441
*oPt-7687	05535553353533333333533355533033335533533333555333333535535033333353333553555333
*oPt-7690	41414414144144144444144114141144114444441114114444404411141111114444441411144114
*oPt-7693	44444411414111441144414111444441110444114411140444104111411111114104444400404114
*oPt-7698	53555535555353555553353335333355305333555535530555553353335333035555355533353333
*oPt-7716	11414441141141114144144141414144441411144144141411144414144411411444444141111111
*oPt-7724	35335535555535535553553553555035535333553533355533355555533353535355353353503355
*oPt-7774	11144444114111144444411144440440144414104144044141144000041110404401441144404041
*oPt-7795	35535303355355553335535353303003033530333535335355555533033333533555553355553353
*oPt-7822	44111414141414144114441111114441141144441144144144114441111144114411444141144441
*oPt-7854	05535553353503333333533355533333335533533333555333333535535333333353333553555333
*oPt-7857	44414441144441111114114444141441144141414441441111144411444411111144444441100444
*oPt-7966	44144414411411114114114144141404141441444444444111144444414114114141144414140400
*oPt-7997	33353505355355553553353555355355353335553555333533333335335553535553505055305333
*oPt-8015	44401414144414144114441111114444141144441144144144114441111144104411414041144441
*oPt-8018	44111411144414144114441141114441111141441114141144114411111144114411444041144441
*oPt-8113	55353330555055553533533535355303333353533533555355533033533353335333353535505553
*oPt-8116	41441444444441444441441411441141141414114441110411141414014111114441441144444414
*oPt-8163	44111111414414444444111411144411441144444144141444044140444144004044444144144141
*oPt-8170	55503335335035355353355555555355553533533355535333503335553355553555353353555355
*oPt-8186	35555535355035355355533535355353555355333553553553535335553553333355335535333555
*oPt-8196	33333333533355335353535333355353533533553535535533535535333555535353535053353533
*oPt-8210	55535533535333533355535330555553333533335533353555335333533333335335555550505335
*oPt-8212	53503333530333333335553335355555350555553553533505533355505555553000035333333335
*oPt-8219	35335535555535005553553553555335535330503533355533355555533353535355353353553355
*oPt-8239	44111441141444140141414141444044414141044111114411144111441111141444441144444044
*oPt-8249	53553355553353553553553535533035555555555353335333533555555555553350533535553555
*oPt-8250	44111114114444141114414141041141441444114141110111114414041440411110411144404411
*oPt-8259	55535355353335335555555335555555353553333333555355505533553533555335555350033353
*oPt-8263	44401444114414441111144144441111141411141441144444114414114111411111404440141114
*oPt-8319	33555535555353555553353335333350335333555535533555533353335333330055305533303333
*oPt-8324	04441411444444441111411411111414111444414414441444111414114411011111114114110411
*oPt-8349	35333355533353335553033335555505555353533555355353355553053350333553535053035335
*oPt-8354	55555535555555555505553535333555335555505535053555003505335333530505355535303533
*oPt-8378	44444411414111441144414111444441110014114411144444114111411111114114404400404114
*oPt-8386	44441441444411441144414014144111141414114444441444114111411111114114144441104114
*oPt-8434	44441440444411411144414114144111141414114440441444114111411111114114144441104114
*oPt-8478	44111414141414144114441111114441141144441144144144114441111144114401414441144441
*oPt-8483	44444444044444441414444444411444144444444444141444141444444114441414144444404444
*oPt-8495	41141114414144444444144411144444440144144444111444444141041444444414444014141444
*oPt-8509	44414441114441111414444444441411441144141441441111444414411111111144444444401144
*oPt-8515	53535553533333335355553335355353353353353553533535533353533355005533553353333353
*oPt-8555	04111411414441444111144411441441144114444411144144414414141441441441114444410441
*oPt-8576	41441444444441444404444144444441141444444444414444441414444444444444444444044414
*oPt-8654	35335533335355333555535333535553553335333553333533533535035333333335355533555335
*oPt-8677	04444414444444440414411411111444111444414414141444111414114111111101114414111411
*oPt-8678	44111441141444141141414141444044414141144111144411144111041111141441441144404144
*oPt-8693	01404141441114144444111144444411141114444144444144141111411111111141414440444441
*oPt-8723	44141114411411114411411144141411111111411114144144441114411144111414441114441411
*oPt-8744	55553335335535553555533535353533335353533533535355533353533355355333533535555555
*oPt-8760	04111141111414111114414441444411441444111141144111144414441444441111401144444444
*oPt-8771	44444444144111444414141144411411144144414144444441144411141111444414141441404144
*oPt-8774	44414441144441111114114444141441444141414441441111144441444411111144444441101144
*oPt-8794	04111141111414111114414441444411441444111141144111144414441444441111411144404444
*oPt-8809	55333555553555533353533553533333553333335553535333553353535555553353335550550555
*oPt-8810	53555535555353555553353335333355335333555535533555503353305333335555355533353333
*oPt-8819	33355333533555333533533355533353535533555535355533335555333335535333355353330533
*oPt-8827	33555353335333333555335535335533355335533555335533503553055555355335555535333535
*oPt-8840	55555555535353353355555555535055305533033553555550535555553533555550353335505555
*oPt-8866	33335353335333335555333535333533350535533553333533533555555553355335533553333533
*oPt-8886	41114441441141414111444141414144441414114144441411144414114411111444444444111111
*oPt-8892	44111141111414111114414441444411441444111141144111144414441444441111411144404444
*oPt-8899	55555353333355533553335553555355535533330533535303553335535533553355353535503333
*oPt-8901	55555555353555355355533355533555555555535535555333355555535355355355555555553335
*oPt-8924	53555535555353555553353335333355335333555535533555533353335333335555355533333333
*oPt-8925	33555355535333335555335535335533355335535555335533533553355355555335555535303535
*oPt-8928	01110144401444114041141411444141114414011114414111441111014111101144440140441114
*oPt-8960	35335353333335333335335533333335535553353335553355533353553535353333335533333353
*oPt-8976	44111414441444444111441141441144411441144111441144144114011111411441111141444141
*oPt-8984	55333505353333355535555535353535335333550335355555555555033353555505555555305533
*oPt-8987	33533553355355553553553533535353535335333333333555503333353553553533533350505355
*oPt-9004	41441144441111444111141444141114114441444114444144144141141144444441411144111441
*oPt-9019	44441441444011444144014444444414441444414441441444444441444144044444444444444144
*oPt-9025	55333555353333355535555535353535335333555335355555555555333353555555555055305533
*oPt-9086	44411441414411444144114411444414141144411141111144441111444141141444401414444144
*oPt-9106	44441444144441404441444144441444414441444114141141444444444444444440141440144414
*oPt-9107	41414414444144144444114114111114414401411110114444441411144141441440111411140144
*oPt-9132	53333333533555333333335533355355533353353533333335533355535555533353555535055530
*oPt-9137	01444111114444441141011141414111441144144441411111111414444411111141411414411141
*oPt-9160	55353553535553533333555533333353533353333533333533533555055555355555355535353535
*oPt-9184	33555355333355333553550333555333555555335355555503355353533353555355330533333353
*oPt-9213	53555353553333555555533533335355535303533535553555553353353333335555355533503353
*oPt-9221	14111111414404414144111411144411441144444144141444444141044144114044014044144101
*oPt-9233	44444411414111441144414111444441110414114411044444104111411111114104444440404114
*oPt-9234	04111141111414111114414441444411441444111141144111144414441444441111411144404444
*oPt-9239	41441141111141141114014114111441141444144144441144401111144414141414114410104411
*oPt-9270	53553353535350553353333535333330355353533555553353303533553353333555553555555533
*oPt-9307	04111411044414144114441111114441111141441114144104114411111144114411404041144441
*oPt-9329	55333555553555533353533555533333553333335553535333553353535555553353335553550555
*oPt-9348	35355553533553355335355530335553555355533553335555533535333335535555333333355555
*oPt-9361	03505553533333335305553335355353353055053553533535533353530355335003333353303353
*oPt-9363	33553553533335505533335555355533555555533355553555535335553533503335555555355355
*oPt-9407	33555355535333335555335530335533353335535555335533503553355355555305555530303530
*oPt-9440	33355333533555333533533355533050535533555535355533335555333335535333355353333533
*oPt-9445	35335353333335333335335533333335535553353335553355535353553535353333335533333353
*oPt-9450	35335353333335333335335533333335535503353335553355535353053530303333335533333353
*oPt-9466	44444411414111441144414111444441110414114411144444104111411111114114444441404114
*oPt-9486	41441441144141141111144114441444414441111114111141114440401441044444111441144414
*oPt-9487	33555355335333335555335535335533333333535535335533553533355355555335553533353533
*oPt-9495	41441441144141141111144014441444414441111114111041114444441411444444111441144414
*oPt-9496	55333555553555533303533550533333553333335553535333553353535555553353335053553055
*oPt-9519	33353355553555355533353555333535555555553355335333553555355555553355533335555555
*oPt-9567	44414411114111411144414111144440111111114414441444114111411111114414044441104111
*oPt-9573	05533555330533335503033353533353535333550335333333553353533530055553533333335335
*oPt-9593	14141014410411144411111141111414414111411414441044441114411441114414441114440411
*oPt-9634	04111411414441444111144411441441144114440411144144414414141441441441114444410441
*oPt-9645	30533553335305053335555550330355030335505555353533553533553533553555355333335555
*oPt-9657	44444411414111441144414111444441110410114411140444114111411111114114444441414114
*oPt-9667	41441414444441444441441144444441141114414441114411141414114141414444141144444414
*oPt-9668	41441441114411414411044104414114444141101141144110101441441114141410114014141114
*oPt-9688	44444411414111441144414111444441110414114411144444104111411111114114444440404114
*oPt-9724	44044444144111041414141444411414144144144141141144141141444114441414141414414144
*oPt-9794	55333353333535335355555555555533555555303353555333555555553555555555553355555555
*oPt-9850	53355335533535555553553333535333555535053335535555533355033355555533303335553333
*oPt-9873	33533553355355553553553533535353535335333333333555533333353553553535533353535055
*oPt-9892	53333353333533335353355355555353555330353353335333555353553355055555553053555355
*oPt-9916	41441441444041141111144014441444404440011014114440104444440410444444101441144414
*oPt-9929	41414441441114144444111144444111141114444141444444141141411111111141414441444441
*oPt-9941	53503330533333033335553335355555353355353553533535533355555555353533505535333335
*oPt-9949	53555555353035335355333555050505350355355035535533355353505335355535055035050035
*oPt-9956	41114441441141404111444141414144441414114044441411144414414411111444444044111111
*oPt-9958	55550355555535033505553535035555533503535355355533353353535035555035555333555335
*oPt-9975	44444414114441414411411041141441111411141111141111441111414444444441441411114114
*oPt-9983	33533355335355353353335335533355535553530333535333330355533535553553533335555555
*oPt-9990	44141114414411144411111141111414414111411414441144441114401441114414441114440411
*aa03.875	11114441441141114111444044141444414141441444414111004414114400000000000000000000
*aa12.1075	35335535533535535553533553355333353335533553555535055355335533500000000000000000
*aa12.380	53553353333355535553333330305335535333533533355533055555535300000000000000000000
*ab09.510	33535335353535335333555355533355353335553555555555355353535300000000000000000000
*ac06.600	14111141111411441411411411111444111444414414411444144141441400000000000000000000
*ac06.625	44111141111411441411411414111444114444444414411444441441411400000000000000000000
*aco124	13111312112333131113313131331131331333114131113101113111431313313100000000000000
*aco127ri	13111311313321333111133331331330133143331311133133313313530311100000000000000000
*aco138ri	11011111133313313331111130331111111311133311331111133333330131300000000000000000
*aco139rv	13011313133313133113331130125331111131231113133133113301111113100000000000000000
*aco142b	55055535035553533353335350535555335353353333355533555353555355500000000000000000
*aco168a	11013313131013133033111130333311133313153133333151133121111111311100000000000000
*aco181	33013331331011313011233130313133331313113133311312333333113331312300000000000000
*aco190rv	33033311133311330111113310111113311111311311111333311353133313133301411423345311
*aco193brv	11114444111114411414444441444414411411444111114144144114144144444104044044441111
*aco193crv	13331011333313030111111311111311111133113413331333111311553311311101311143315311
*aco221b	13011131511315511013313330333311335333551531133111103313331313335101311133353333
*aco226b	13011314132333131313133130331131131333132131123011113313213313301503411143133311
*aco227	41041414411411114441141410444441440144444141441011111044444414144100000000000000
*acor209a	11441411141444414411414110414111414411144111141411444141114411400000000000000000
*acor254a	41441441414440400401444140414111444144144141144114441411444444100000000000000000
*am1	11111311331031133113331111311113313131333133301331131111331331111333113313000000
*am18	13211311110100111213131133101032110211113112110101313110013330111022011131000000
*avna	33033113131333331121111333133313331123113113113133131303221133300000000000000000
*bcd1102	53311113313121113131333533211231331311131333131131003003313013100000000000000000
*bcd1117	55553335353533335335355555355553533553333533553555355335555353300000000000000000
*bcd1127a	33111313331333333111331131331133312331131111331133103513511132311331111301333133
*bcd1150	13531031111303101113313213335401131333111331123111123313433313313113110133013332
*bcd1184	11333153313333313131111531313331311331143311311111111111333313111111110000031133
*bcd1212	31311113133113311331311133331113111311133113331111133141331331100000000000000000
*bcd1230b	13111311313331333111133331331332123153333311132133313133133311100000000000000000
*bcd1235	11311333011112333203330130311333333003033133110331133333133310300000000000000000
*bcd1250	33131311333311333113113333151303111111114311111133311323133313100000000000000000
*bcd1265	31411311313121311332313121111131133110331133133333331031311113100000000000000000
*bcd1280a	31231313333331333331330133333331131113313031133311133013533111300000000000000000
*bcd1280c	31333333332332153311131313331131331313131331331312331003133313100000000000000000
*bcd1338a	31313331331111313211233131313133331313213133331312133333113331400000000000000000
*bcd1405	13110311311313131113113033333100331323111333113101113103111330311113111333110031
*bcd1443b	11131311213111131111111311111111113111313321131331133113113113300000000000000000
*bcd1482b	33335553530333335555555333305003353333553553553533535033355333331333033313113313
*bcd1532a	53355030553353505555533533335555531025131130003535053533003505300000000000141313
*bcd1632a	33313331330111333311333133313103331113113133311111333033113131200000000000000000
*bcd1643b	55553355535355333333555533333055553355533355333555335353335553333350035335053355
*bcd1660	13111310113333131113313131031105331333155531113111113313131313311313111111331113
*bcd1695	35313311111111111331113141113131133333331133133333543333111111100000000000000000
*bcd1716a	31313313131331131333133313333111111333313111311114331333131131100000000000000000
*bcd1729	11333123313333113145555555444445311331323311313111311145414404531010110333331133
*bcd180	33331333133311331313131333011311133133133133131103131131333131100000000000000000
*bcd1823b	34111431341414143131312331333143113241333311114411101114131111100000000000000000
*bcd1829a	13333333333333311313311311111313113323333313133333133333113111113112313312111311
*bcd1829b	44141144411111444411141444141111114441444114444444144141141114400000000000000000
*bcd1851c	53333350333533335353355355555303555333353353335333555353553355300000000000000000
*bcd1856	53311132331133123311331311131103333313111333311133131313111311100000000000000000
*bcd1867	13131113312311133311111131111313313111311313331133331103111311100000000000000000
*bcd1872b	13331111111111333333311113133331111131311111331333333311133111103130000013131333
*bcd1876	11131351313331333111111335311131113111113013011311111333353500100000000000000000
*bcd1882a	11313331114341111333331434441300341103130431444111443441110111100000000000311131
*bcd1950b	13211133113123113131333133331133333352211333131141133331313113100000000000123333
*bcd1968a	14111311130313333313111133331401513311133311333111331303331133300000000000414410
*bcd1968b	33313311110111313103313111133101111111113313311333113100311131100000000000154111
*bcd269	53535053355355553553553533335353005335333333333555500035550553500000000000000000
*bcd327	11111311331111133333211131333113333111333131311311131111313311100000000000000000
*bcd372a	23123231321312131132121133311313323221223313113322113133232111100000000000000000
*bcd372b	55535353533533553553533555533535535335335555555533555355353355300000000000000000
*bcd421b	33133513311331113113313133133313331331313333333111533334312123500000000000000000
*bcd454	13111311311323131113113133331131331303115333513111333313212333300000000000000000
*bcd709	31313311111111131333113131111131133330331103133333133013112111100000000000000000
*bcd808b	14414411114111114044414441041441111011114404441441114101111141114404044441444111
*bcd907	13311531115353221111153133331112531311131331113533113013313121300000000000000000
*bcd961	55555553333355533553335553555355535533535333535353553335535533500000000000000000
*bcd978	11030313131333013310333113353111113111131111111311303011313315300000000000153313
*bglucanase	33330331333311313131313113133331131313113333331333113012311111100000000000000000
*cdo1090c	53355335533535555553553333535333555535353355535555535355335335505050333335053333
*cdo1090e	31333111113333331131111131313111031133133331311111111010333311011101011313311135
*cdo1158	14444414444444441414411411111404111444414414141444111444114111100000000000000000
*cdo1165a	11331331033331331111311131311133313131333113133111341311333112300000000000123113
*cdo1168b	21111111133313313331111133331101511311133313331111143333335131300000000000000000
*cdo1173a	13133333133333333331113331311110313311313113131130133311133151313133031333333331
*cdo1173b	13311333113311313331311131311131313111333113131111331101313310335331041111123113
*cdo1196	11511331331113133333111131333111131111333131311333331121313111100000000000000000
*cdo1246a	13111311313331333111133311343441143113333311133133313133133331300000000000000000
*cdo1312a	13111311313331333111133011333331133313311311133133313313531331334303411333323331
*cdo1313	13441131111311333333311115134301311131331113131333333111113112100000000000000000
*cdo1319a	14111112111444141114414141441111441444115141114111104144141414414100411144444441
*cdo1321a	31313433331311131333133313332111111333313113311111331333131131200000000000000000
*cdo1338	13013113131031331033111330333111313310313333301101313103333030000300000000000000
*cdo1340	31331131111131131113113113111331131113113133331133311111133333131011313311123311
*cdo1342	13333333333331311313311311111313113123333313133333133333113111113111013313110311
*cdo1360	31413311111111111331113141113131133333331133133333133313112111111113330113313331
*cdo1367	11431311131331213311333113310111113211133111111311033131313311100000000000000000
*cdo1380	31313113111331331333133313333103113333311111311313341333131131132011133030330330
*cdo1385a	33111313331333333111331131331133351331533511331133133113411132300000000000333131
*cdo1388	11311133331113133313331311131111332313113333313133131313111311133111113431153331
*cdo1396	31331331313331331311311131313131313131333113133111311331331113300000000000000000
*cdo1402b	11323214333133133333113113131113313333311111113333331011144141300000000000000000
*cdo1414b	41441144441111444101141444140114114441444014444144144141041414444401411144114441
*cdo1423a	44141114144444441141111444411414414444414114144144144144441441400000000000000000
*cdo1433	33133313113331333341311121135311111111311111111111331111313313100000000000000000
*cdo1436a	13313131313331331311333211313131323311311231132333311333133331300000000000323332
*cdo1436b	13311113313121113111331133213201331111131333131131113333313313300000000000123333
*cdo1436c	31431313313113313333133313133333131133133333111333333131311333300000000000124133
*cdo1449	14111141111114441111114444114444414411111414114144101041111444400104114441411114
*cdo1461	31311333331333133333311311131131141333313331141251111413111111533401003100333333
*cdo1464	33221311313113313343133313133303131103131333111333333311311331100000000000000000
*cdo1466	14441411444444441111111411111401111444414414441444101404144411400000000000000000
*cdo1469bdi	33033350533355333553553350555333355555555355555533355353533353500000000000000000
*cdo1471	11131333113111133333111133331301133313113133333131133301131111300000000000000000
*cdo1502brv	11011133311333113131111310333131313313312311313111331131313311100000000000000000
*cdo1508a	13113313131115111313333131333303021312133151113333111103113313303103440100011131
*cdo1509a	11113133311333113131111111033131311331303001313111311111313313100001111333000003
*cdo1516di	33012513131111133111113110331333131311333131121111333111111333133300000000333313
*cdo1527a	50555355535333535553533533335535335303530535553555553533035353300000000000000000
*cdo187	33333513133333323223111331311331333333133133133111313003111113331105333333333313
*cdo189rv	00000000001010004000000000011040040400000001141144400110040040411104111444144144
*cdo304	31331333333331313331331311335131131314113331113311131313113111100000000000000000
*cdo346b	44144114144411101144444441414041111141110411104411141141444414114101114014411111
*cdo353a	14111410144414114114441111141400111141141114144104114441101114400000000000000000
*cdo358ari	13113313031313113313333131333333331313133001113303333133133313344101414001011044
*cdo358bri	11333110013111133013143114134333113333331113131333113313131111114404441004004111
*cdo373	55555353333555533553333555550333535533535533535553553335555553353305353335533333
*cdo393b	11451333313311333331311131311131313131333113133315331111313311331101121113124113
*cdo393c	03114013133301101133331111312033111111133311100111131331113113113301111111312311
*cdo395a	33353355333555333355333333353535035555553533355555333335555555000555355533555555
*cdo395b	10115131111320121153313031330011331333112131133511103303335353301111211133353330
*cdo400	11444141414444411141111141414141411441144411411111111111444414111114110444141144
*cdo412a	55355333555555533353333535355303333353533533555335533333553355313113111111113313
*cdo419	13332333133111333313131133311311133133313133333331133311131131132303131331354133
*cdo419a	55555355330505533553535555353553553500000000000000000000000000000000000000000000
*cdo420b	41111141411441411011104141411414111411444114114104141444114144400000000000444111
*cdo456	11431311131331313311313111313111313311132111131311333311113311311112211223223313
*cdo460a	11131311313111331111111330111111333113313333111333031113014134110333131313333313
*cdo460b	33055355535333505335353535353533353535533555535333533555535555535335335533330533
*cdo482a	11331331131310331331133303313313131333300031330311103311331011111102511311311333
*cdo482b	33311331333111330133113311333313131133311131311133331111333141131303311313333133
*cdo484a	13333333133111333313131133311311133133313133133331103231133131200000000000000000
*cdo517	11113335231141113311533131313103331213133133131311143313133331300000000000000000
*cdo53	31331131111131131113113113111300131333133133331133311111133333131133310311113331
*cdo534di	31013213331311131333133310331111111333313113311111311333133131300000000000000000
*cdo539a	11033331331031311313311111111301113123133010131333133300113011100000000000000000
*cdo54	33555353335333335555335535335533355335535555335533533553555335355335353535333535
*cdo541	14444411144411444114441414111111444144441444141444141414144414144401414440144411
*cdo549a	13311531110313141111133133331111131321131131133031113313313131331110013030101313
*cdo549b	11131311313331333111111331111111313113333333111311131133113133111301010313333313
*cdo580	13131333133333333330113331311113313211313113133132003131133504300000000000000000
*cdo585b	11131311313331333121313331111131113111113313113311111333311323100000000000000000
*cdo586	33313113131111133111113111341333131313333131101110333111111333133301511143333313
*cdo58a	13513111113111331333133313012101333313113133311115233133131313313311310231211113
*cdo590a	44414411144414114114114141144441111141141114441444144411111114114404144141104441
*cdo590b	14141141111414111114414414440411141444111441144111144404444414414101411143303332
*cdo608drv	11510013131113133333111133333310033313133133333133133111311111300000000000000000
*cdo638	11131311313331333521111330311111133113313333111311101353313133111331111113333313
*cdo64	11333113313333313131111131313331311331123311313111111311333313111112110333331133
*cdo669a	31313013131331131333133313333114111033300010301111133131113113100001003331333331
*cdo673a	41441444444441414441441444441141141114414441111411141414114111100000000000000000
*cdo677	53353555535335330335555335333555333353353333335555353553333535335505335503053353
*cdo708b	11132333113111133333311133331311133313113133333131103121131111300000000000000000
*cdo718b	14141114144444441401114441411414414414414114144144144144144041400000000000000000
*cdo770b	53333333533355333353535553355355533533355533535535533335533535500000000000000000
*cdo772	13313312310311113113313133333303331333313333343411133433313133231233133321121331
*cdo780	13311113313121113111335533313131331311131333131131113033310311103333001001103033
*cdo795a	13113311133313113113113131144331111131331113331333113311111113113303333531133331
*cdo795b	11114441441114144444111144444111141114114144444144141111411111101101414441404441
*cdo82	13111111313311333333311311133211311131331113131333333001113133113312310133133133
*cdo836arv	44011441411114411414444440111444111144444444141444444411411441100000000000000000
*cdo962b	31331313333331333331331133331331131113313331113311131313113111300000000000000000
*coleo	33333513313113333331133311131133111113133333311331113131311111100000000000000000
*csu154a	11110001110333331133110111101313313311110110111011333010131311100000000000000000
*csu25	11101110330101133033111131331113333111333131311011313113130313000000000000000000
*csu36b	31131111103131131111130311100331131131111110111033013030131033300000000000000000
*csu43b	31333131313333331131110131303111331333133330311111111010333313100000000000000000
*e1m3_10x	41444111114444441141411141414111444444144441411011141414410444400000000000000000
*e1m3_8x	44111411444411444114114444111444111111444411144044411444110144400000000000000000
*e2m2_1f	01411114144114411441411144441114111411144114441444444444444444400000000000000000
*e2m3_5	11444141144414444414144114144444414444441414141444114414141111100000000000000000
*e2m5_2	04110104441144440111441141441144411440144111441144440114411001400000000000000000
*e3m7_19x	04414401114441111414444440441411441144141441441111444414401111100000000000000000
*e3m7_1d	01041101414041444040414440101041140144140414114411441414411414100000000000000000
*e4m2_11x	44144001441444041111441141441144411441141111441144440114411441000000000000000000
*e4m6_13x	44111411441444441101441141441144444444111141441114144141411441100000000000000000
*e4m6_17x	41441441144141141104144114441144414441111114111141441444441414400000000000000000
*e8m3_13x	04111414411411014414111444141414141401444444444144014441014414100000000000000000
*estd	44440441144414014141410144140414441414114440141400114411011114100000000000000000
*hkt1c	21131113311311113331131313333333303133333131331311111033333313100000000000000000
*isu1146a	13135113111311113333331113131331111131311113131333511003133113100000000000000000
*isu1254a	31111131311431311211133131311013111311033113113123131333113133300000000000000000
*isu1254b	00311331111030131133112111112311331333313231311133313113313133300000000000000000
*isu1372a	53555555353353353333555355553355355335335533535333353535533000000000000000000000
*isu1372b	55335335535555335355533333355553535303003335335355535355335000500000000000000000
*isu1450	55355535335553533303335355535555335353355535355555555353555355500000000000000000
*isu1507	44444444114411441414141444411411144144110141141144141111444044400000000000000000
*isu1543a	53353335503535555553553333535505355533353335535555535355335330500000000000000000
*isu1651	55555353333355533533355553555555535553555533535353553535553530500000000000000000
*isu1736	33335335555535535533555555555305305333353535355533353553333530300000000000000000
*isu1755a	14141114411414114411111144141441111141411114144444141114444110400000000000000000
*isu1874a	41441441144411414114411144144414411414114444444411114411411110100000000000000000
*isu1900a	55555335555535505503555355055355335333353535355533553553355533300000000000000000
*isu1961	11114311133313313311111134331231513311133311331111331313332133333101133331311311
*isu1961crv	13034333133111133333311130311311133313113133333131133311131111314301131133324133
*isu2064b	11141411414111141401111404111111114111414141410404040114114110100000000000000000
*isu2287bdi	31011133331333213131131310133133133313111113311311331113313133100000000000000000
*isu582a	14114414141114111414444101444444401414144111114444444144114414000000000000000000
*isu582b	55353553333533533333555553535553353335355555553333335355533553000000000000000000
*isu707crv	41041041111131141114114110111431131344144143311133301111134433131305313353123311
*lox11	10000010110133300033011033001311133310113130333031313300000033100000000000000000
*og19	13301031112113111313133333111333112113333323131311131311331331100000000000000000
*og43	14141441111114441111114444414144414411111414114111111441411441400000000000000000
*pabg20	41441410441111441111441141444411401441141414444111114144111410100000000000000000
*pgd	13130131111311033333310111130311311131331110131300333111013333100000000000000000
*pgi	13111111313313303003111311133311331133333133131333033131133133100000000000000000
*pgm	11113311131311331333110333331111113311133311333111331313031133300000000000000000
*phytoa	55550355535535335333555533333555553355533355533555500353335553000000000000000000
*pta71a	44444114444444444444114441411441444144444144044111441144411114414144144444440444
*re1m6_22x	53355330335505553355035335533553333353555333355505330303505333500000000000000000
*re2m2_12x	03555353535353533553335555555335535533335533533533553555555505500000000000000000
*re4m2_7x	53533003533333033335553335355553353355353553533533530535335333000000000000000000
*re4m6_2x	55353335333535335335335555355533553553533553553355335355335350300000000000000000
*re6m4_21x	53353335533555555553553533535335355505355535555555533355355335500000000000000000
*re6m5_3a	55353553335355535333533353335055555333353553355555550030033535000000000000000000
*re6m6_2cx	33353355333550353555333333353535335555553333355555330335355553500000000000000000
*re8m8_3	55555503355335053535555355335035353303355355353555035535053505500000000000000000
*sad1	11310331131131013133130131310133331111133130131300133313033331300000000000000000
*umc44	14111144411141114441111114000000044141411444144141144441111111100000000000000000
*umn107a	13301000003013331111111333333113131311131331113233111313313131300000000000000000
*umn107b	11101011313331333111111331311111133113313333111311131133313133100000000000000000
*umn110	33233311133113133111133113332331131332331133111311213331131231300000000000000000
*umn13	55305005353535355335355555355533533553335533533355305335555553535555053553333335
*umn133a	53355535533503555555553335335553335355335335553033555353353535335505553333555553
*umn136	14041144441411114411141144141441411141411114144144141114111114100000000000000000
*umn202	53353550355355553353350533330353335333353333335555533335353533535535333355330335
*umn220	44414411114111411144414411144141111111114414441444114114411441100000000000000000
*umn28brv	33033313113331313331311130131331111311131111131111331111313313300000000000000000
*umn339a	11333131313333311131111131313111331333133331311111111311333313100000000000000000
*umn360brv	23011123311111331333133110313331133303111133301221133121111113300000000000000000
*umn407	31331331133131131111133213331333313331111113111131113321331333133331211331310313
*umn433	23101011311113131111113233333133331313111333113111113313111233300000000000000000
*umn441b	33111311333311333113113333111333111111154311011133311323133313111313123133300311
*umn5004	33335333533355335353533353355353533533553535535533535535333533335535330353353533
*umn5047	35335035553355353355333533353555333535535535533553555355335533500000000000000000
*umn5078	11110141414141141114114014111441111144144144411144401111144444000000000000000000
*umn509a	00010333331333133333311311331133131333113333133311111313113011100000000000000000
*umn5112_2	35505053353553353333533355533333335533533333555333333535535333300000000000000000
*umn5214_3	33310313331333331111333031333133313131133000331133103111111213000000000000000000
*umn5245_3	35330355535535353555355533533353335353553333335355500355355553000000000000000000
*umn5254_2a	35530353333553333333533053533333335533533333355333303335335333000000000000000000
*umn5254_2c	13310131313331311311333031333111113311331331133333301233133331000000000000000000
*umn5271_2b	41440444441444144444441411441144141444114140144411101444114111000000000000000000
*umn5301_3a	53550550305355353333555555555555355555333553000050005555555353500000000000000000
*umn5301_3c	33130333131333333331113331311112313211313113000030003111133113100000000000000000
*umn5353a	01110133311333113131111011333131313313313010313111301331313311100000000000000000
*umn5425_1a	31331333313000330033333213131311311131031330303101303333013133100000000000000000
*umn5425_1b	13133333133000130033131113131311311133011310101101101133033313100000000000000000
*umn5485	11414441441100144444111140444111141114414141444444441111411111100000000000000000
*umn5560a	32312311331331323112135355331212333131113353113111113313131213300000000000000000
*umn5596_1	11301335535553335335553350353353535333353535335555533355305555500000000000000000
*umn5655	11444104101101144414144114141414114444441114114444414414400111100000000000000000
*umn5697	41040441044041041001144114440444414441411114111141104444441011400000000000000000
*umn5846	11133331331301311313311101111310113113113330131333133332113311100000000000000000
*umn589b	11211113131113133333111133332313133313313133333133133121311111300000000000000000
*umn5904b	13031303113351313331311131355331151511333113535555333531313350445405321451154113
*umn5924	31133313313101331113313133111111313111331133311311331313311133300000000000000000
*umn5960	14011401101114141114144144141444111111414444141111141411441141100000000000000000
*umn624	13313311113111113113313031130331111111113313331303133111111033100000000000000000
*umn815b	13131121111311313330311111130011311131331113131333333131113123100000000000000000
*umn856a	11011301331111133333211131333113013111333111311311131131313211111133113332310331
*umn856b	03011103001111331333130013310001033313111133311111133121111113313131111031330113
*umn857	00301113331113133333111233333312131133313133333133133131311111355505313331354131
*umn97b	31301031003311312311033133313111333131131131333113121331331113131131314113131113
*waaccac169	53355553353505553535333533355535335355535333535535553333553055000000000000000000
*waaccac246	53353353333305503553333555353353353335533305333533333335335535000000000000000000
*waaccac273	55355333555500533533333535335333333553533533555335533333353533000000000000000000
*waaccac422	53333355533305333553535353555555333533335333335033535353333355000000000000000000
*waagcac146	55535355330505533055553355555555553555355055335335533553553553000000000000000000
*wacacaa378	55555353035503333553335555553333535533335533553553550535555553000000000000000000
*wacccac263	53555555353305335355333555350535353355555005535530355353535335000000000000000000
*wacccac433	44411114414400104141441144441141441411441444144141414444414414000000000000000000
*wacgcac123	14444114114401114144414444411111111441111111144411141141444410000000000000000000
*wacgcac416	11414441444104441441441111441444114114144144114411411411411410000000000000000000
*wacgcac790	14114414141404111414414141444414411414114111114414444144144410000000000000000000
*wactcac1258	33355355355500035353535533550350553355530550033555303305035305000000000000000000
*wactcac220	44111111411400011114141144114410414441441410011444101101014414000000000000000000
*wactcac221	35555555355300055553535553555350353535330350055003505505053355000000000000000000
*wactcac338	44144444141100044441411441444110411144144440044111401404014411000000000000000000
*wactcac354	53555335333300033353353555033530355335330350053333303505053533000000000000000000
*wg282	33333333114411313331311131311335111311333113131111333111313313300000000000000000
*wg605	31331331213311310311333133311103331131121121133111111331341113100000000000000000
*wg719b	13111311311313131113113133333131331334111443153111133313111333313113331331311313
