# Supplementary material for: New DArT markers for oat provide enhanced map coverage and global germplasm characterization
Source: BMC Genomics. 2009 Jan 21;10:39. doi: 10.1186/1471-2164-10-39 (PMC2661094; doi:10.1186/1471-2164-10-39)
Supplement: Additional File 9 — Marker diversity data. Non-redundant DArT marker data set for the germplasm diversity study, containing a full set of data from 1295 non-redundant markers and 182 oat varieties, and a nearly orthogonal set with 1295 markers and 134 varieties. [file 1471-2164-10-39-S9.xls]

## Sheet: index
Additional File (Tinker et al, BMC Genomics, 2009) :
2008 June 16
Non- redundent diversity data set from oat DArT consortium (Nick Tinker)
Identical markers (based on sequence assembly) have been merged into consensus scores (names appended with "_c")
Marker redundancy has been removed at 99% level (markers in bins)
Two data sets are included:
Orthogonal: contains all lines with mostly-complete data from all three arrays
All: contains all lines regardless of data completeness across the three discovery arrays
		See additional worksheets (two additional tabs at the bottom of your screen)

## Sheet: orthog
134 oat varieties (columns) x 1295 non-redundant oat DArT markers (rows)
	2006BT14/1R	2006BT14/1S	2006BT47/3R	2006BT47/3S	2006BT70/4R	2006BT70/4S	9741A41-4-6-86	AC_Marie	Ajay	AC_Assiniboia/S42	Eurabbie	Fulghum	Kangaroo	MN841801-1	Mortlock	Noble-2	Norline	Potoroo	SunII-1	Wintok	Aveny	Belinda	Bia	Blaze	Brochan	Bullion	Bulwark	CDC_Boyer	CDC_Weaver	CI_1712	CI_4706	CI_9416-1	Cascade	Cilla	Coker227	Coker833	D921-643	Dal	Domingo	Dominik	Drummond	Exeter	Expression	Finnish	Florida501	Freja	Furlong	Fyris	GS7
oPt-0075_c	0	0	0	0	0	0	0	1	1	1	1	1	0	0	1	0	1	1	1	0	1	0	0	0	1	1	0	1	?	0	1	0	0	1	0	0	0	0	0	1	1	0	1	1	0	0	1	0	0
oPt-0096	1	1	1	?	1	1	1	1	0	1	1	0	1	1	0	1	0	0	1	0	1	1	1	?	0	1	0	1	1	1	0	0	1	1	?	0	0	1	1	1	1	1	0	1	0	1	1	1	0
oPt-0101_c	0	0	0	0	0	0	0	1	1	?	1	0	0	0	0	0	0	1	0	0	0	0	0	0	1	0	1	1	1	0	0	0	1	0	0	0	0	0	0	0	1	0	1	0	0	0	1	0	0
oPt-0114	0	0	1	0	0	0	0	1	0	0	0	1	1	0	1	0	0	1	1	0	1	1	?	0	1	0	0	0	1	0	1	0	0	1	1	0	0	0	0	1	1	0	1	0	0	0	1	0	0
oPt-0121_c	1	1	1	1	1	1	1	1	1	1	1	0	1	1	1	1	0	1	1	0	1	1	1	1	0	0	1	1	1	1	0	0	1	1	?	?	1	1	1	1	1	1	0	1	?	1	1	1	1
oPt-0136_c	0	0	0	0	0	0	1	1	1	1	1	1	1	1	1	1	1	1	1	1	1	1	1	1	1	0	1	0	1	1	1	0	0	0	0	0	1	0	1	1	1	0	1	1	0	1	1	1	0
oPt-0173_c	1	1	1	1	1	1	1	1	0	1	1	1	1	0	1	0	1	1	1	1	1	1	1	1	1	1	1	1	1	1	0	1	1	1	1	1	1	1	1	1	1	1	1	1	0	1	1	1	1
oPt-0177	1	1	1	1	1	1	0	1	0	1	1	?	1	1	0	1	1	1	0	1	0	1	0	?	1	1	1	0	1	1	1	1	0	0	1	1	0	1	1	?	1	1	1	1	0	1	1	1	0
oPt-0233	0	0	0	0	0	0	1	1	1	1	1	1	1	1	1	0	1	1	1	1	1	1	1	1	1	1	1	1	1	1	1	1	1	1	0	1	0	1	1	1	1	1	1	1	1	1	1	1	0
oPt-0322	1	?	1	?	?	1	1	0	0	0	?	?	1	1	0	1	1	?	1	1	1	1	1	1	?	1	1	?	?	1	1	1	1	1	1	?	1	1	1	?	1	1	?	1	1	1	0	1	1
oPt-0334	1	1	1	1	1	1	0	0	1	0	0	1	1	0	0	0	0	1	0	1	0	0	0	0	0	1	1	0	0	0	0	1	0	0	0	1	0	1	1	0	0	0	1	0	1	0	0	1	1
oPt-0344	1	1	1	1	1	1	1	0	1	1	1	0	?	?	?	1	1	1	1	1	1	1	1	1	0	1	1	1	0	1	0	1	1	1	1	1	1	1	1	1	0	1	0	1	1	1	0	1	1
oPt-0350	1	1	1	1	1	1	1	1	1	1	1	0	1	1	0	1	1	1	1	1	1	1	1	1	1	1	1	1	1	1	0	0	1	1	0	0	1	1	1	1	1	1	1	1	0	1	1	1	0
oPt-0419	0	0	0	0	0	0	0	1	?	?	0	?	0	0	?	0	1	0	0	1	?	0	?	1	0	0	1	1	?	0	0	0	1	1	0	0	?	0	?	0	0	?	0	0	0	?	1	?	1
oPt-0427_c	1	1	1	1	1	1	1	0	1	1	1	0	0	0	0	1	1	1	1	1	1	1	1	1	0	1	1	1	0	1	0	1	1	1	?	1	1	1	?	0	0	1	0	1	1	1	0	1	1
oPt-0453	1	1	1	1	1	1	1	1	1	0	0	0	0	0	0	1	1	0	1	1	1	1	1	1	1	1	1	1	1	1	1	1	1	1	1	1	1	1	1	0	0	1	1	1	1	1	0	0	1
oPt-0461_c	0	0	0	0	0	0	0	1	?	0	0	0	0	0	0	0	?	0	1	0	1	1	0	0	1	1	0	0	?	1	0	0	1	0	0	0	0	0	0	0	0	1	1	1	0	?	0	0	1
oPt-0463	0	0	0	0	1	1	?	0	1	1	0	0	?	0	1	0	1	1	0	1	0	0	0	?	1	0	1	?	0	0	0	?	1	0	1	1	1	0	0	0	0	0	1	0	1	0	0	0	1
oPt-0467	0	0	0	0	1	1	1	0	1	1	?	1	0	1	?	1	0	0	1	?	1	1	?	1	0	1	0	1	1	1	1	0	1	1	1	1	1	1	1	1	1	1	0	1	1	1	1	1	0
oPt-0473	0	0	0	0	0	0	0	0	0	0	1	1	0	0	1	0	0	1	0	0	0	0	0	?	0	0	0	0	0	0	1	1	0	0	0	0	0	0	0	0	0	0	0	0	0	0	0	0	0
oPt-0480_c	0	0	0	0	0	0	0	1	0	1	1	0	0	1	0	0	0	1	0	0	0	0	1	0	0	0	0	1	1	0	0	0	0	0	0	0	0	0	0	1	1	?	0	0	0	0	1	0	0
oPt-0500	1	1	1	1	1	1	1	1	1	1	1	1	1	1	1	1	1	1	1	1	1	1	1	1	0	1	1	1	1	1	1	1	1	1	1	1	1	1	1	1	1	1	1	1	1	1	0	1	1
oPt-0504	1	1	1	1	1	1	1	1	?	1	1	1	1	1	1	0	1	1	1	0	1	1	?	?	0	1	1	1	1	1	1	1	1	1	0	0	0	0	1	1	1	1	1	1	0	1	1	1	0
oPt-0504_c	1	1	1	1	1	1	1	1	0	1	1	1	1	1	1	0	1	1	1	0	1	1	1	0	0	1	1	1	1	1	1	1	1	1	1	1	0	0	1	1	1	1	1	1	1	1	1	1	0
oPt-0521	1	1	1	?	1	1	0	0	0	1	?	?	1	0	0	0	0	?	0	0	0	0	0	0	1	0	1	1	?	0	1	0	0	0	0	0	0	0	0	0	0	0	0	0	0	0	?	0	0
oPt-0526	1	1	1	1	0	0	0	1	0	0	0	0	0	0	0	0	1	0	0	1	0	0	?	0	1	0	1	0	0	0	0	0	0	0	0	0	0	0	0	0	0	0	1	0	0	0	0	0	?
oPt-0529	0	0	0	0	0	0	0	0	1	0	0	1	?	0	1	0	0	1	0	0	0	0	0	0	0	0	?	0	0	0	0	1	0	0	1	1	0	1	0	0	0	0	0	0	1	0	1	0	0
oPt-0542_c	1	1	?	1	1	?	1	1	1	?	0	0	1	1	0	1	1	0	1	0	1	1	1	?	1	1	1	1	1	1	0	0	1	0	1	1	0	0	1	1	0	1	1	1	1	1	0	0	0
oPt-0557	1	1	1	1	1	1	1	1	1	1	1	1	?	1	1	1	0	1	1	0	1	1	?	1	0	1	0	1	1	0	1	1	0	1	1	0	1	1	1	0	1	1	0	?	1	1	0	0	1
oPt-0580	0	0	0	0	0	0	0	1	0	0	1	0	0	0	0	0	0	1	0	1	0	0	0	0	0	0	0	0	1	0	0	1	0	0	1	1	0	0	1	0	1	0	0	0	1	0	1	0	0
oPt-0620	0	0	0	0	0	0	0	0	0	0	0	0	0	0	0	0	1	0	0	0	0	0	0	0	1	0	1	0	0	0	0	0	0	0	0	0	0	0	0	0	0	0	1	0	0	0	0	0	0
oPt-0638	0	0	0	0	0	0	0	0	?	1	1	1	0	0	0	0	?	0	0	0	0	0	0	0	0	0	0	0	0	0	1	0	0	1	0	0	0	0	0	0	0	0	0	0	0	0	1	1	0
oPt-0657	1	1	1	1	1	1	0	1	1	1	1	1	1	0	1	0	1	1	0	1	0	0	0	1	0	0	0	1	1	0	1	1	1	0	1	0	1	0	0	0	1	?	0	0	0	0	?	0	0
oPt-0660	1	1	1	1	1	?	1	1	1	1	1	1	1	?	0	1	1	1	1	1	1	1	1	1	1	1	1	1	1	1	1	1	1	1	0	1	1	1	1	1	1	1	1	0	1	1	?	1	1
oPt-0681	1	1	1	?	1	1	1	0	1	0	1	1	1	1	1	1	0	1	?	0	0	0	?	1	0	1	1	1	0	1	1	1	0	?	1	1	1	1	?	1	1	1	1	1	1	0	1	1	1
oPt-0695	1	1	1	1	1	1	1	1	1	1	1	1	1	0	1	1	0	1	1	0	0	1	0	1	1	0	1	1	1	1	1	1	1	0	1	1	1	1	0	1	1	1	1	1	1	0	1	0	1
oPt-0717	0	0	0	0	0	0	1	1	1	0	0	0	0	1	0	0	?	?	0	?	0	0	1	?	0	0	0	0	1	0	0	0	0	1	0	1	0	0	?	0	1	0	1	0	0	0	1	0	0
oPt-0719	0	0	0	0	0	0	1	1	1	1	1	0	0	1	1	1	1	0	1	1	1	1	1	1	1	0	1	1	1	1	0	0	1	1	1	0	1	1	1	0	1	1	0	1	1	1	1	1	0
oPt-0732	0	0	0	1	?	0	1	1	1	1	?	1	1	?	1	1	1	1	1	1	1	1	1	?	1	?	1	1	1	1	0	1	1	1	0	0	1	0	1	1	?	1	?	1	0	1	1	1	1
oPt-0754	1	1	1	1	1	1	0	0	1	1	0	1	?	0	1	0	1	0	0	1	1	1	1	0	1	1	1	?	0	0	0	0	?	?	1	0	1	0	0	1	1	0	1	1	0	1	1	0	1
oPt-0760	1	1	0	0	1	0	0	0	1	1	1	0	1	1	0	1	0	0	1	0	1	1	1	?	0	0	0	1	0	1	0	1	1	1	1	1	0	1	1	1	1	1	0	1	0	1	0	1	1
oPt-0802_c	0	0	0	0	?	?	0	0	?	0	0	0	0	1	0	0	1	0	1	1	1	1	1	0	1	1	1	1	0	?	1	1	1	1	0	0	?	1	1	1	0	1	?	1	0	1	0	1	0
oPt-0831	0	0	0	0	0	0	0	1	0	1	1	?	0	0	?	0	0	1	?	1	0	0	?	0	1	1	1	1	1	0	0	0	1	?	?	0	0	?	0	0	1	1	1	0	0	0	1	?	1
oPt-0894	1	1	1	1	1	?	1	0	1	0	?	1	0	1	1	0	1	1	0	1	0	0	0	1	1	0	1	0	0	1	1	1	0	0	1	1	0	1	0	0	?	0	1	1	1	0	0	?	1
oPt-0898	1	1	1	1	1	1	1	1	0	1	1	?	0	1	1	1	1	0	1	1	1	1	1	1	1	0	0	1	1	1	0	0	1	1	1	0	1	1	1	0	?	1	0	1	0	1	1	1	1
oPt-0913	1	1	1	1	1	1	0	1	0	1	0	0	?	0	1	0	0	1	1	0	1	1	1	1	1	1	1	0	1	1	1	1	1	0	1	1	1	1	1	1	?	1	1	1	0	1	1	1	1
oPt-0970	0	0	0	0	0	0	0	1	0	1	0	0	0	0	0	0	0	0	1	0	1	1	0	1	0	0	0	1	?	0	0	0	0	0	0	0	0	0	1	0	1	0	0	1	0	1	1	0	0
oPt-0975	0	0	1	0	?	0	0	1	0	0	0	1	1	0	1	0	?	0	0	?	0	0	1	0	1	0	1	0	1	0	1	0	0	0	0	0	0	0	0	1	1	0	1	1	0	0	1	0	0
oPt-0988_c	1	1	1	1	1	1	0	1	1	0	1	0	1	1	?	1	1	0	1	1	1	1	1	1	1	1	1	1	1	1	1	1	1	1	1	1	1	1	1	1	0	1	1	1	1	1	0	0	1
oPt-0991	0	0	0	0	0	0	0	0	0	0	0	0	0	0	0	0	0	0	0	0	0	1	?	0	0	0	0	0	0	0	0	0	1	0	0	0	0	0	1	0	0	0	0	0	0	1	0	0	0
oPt-0994	1	1	1	1	1	1	1	0	?	1	1	1	1	1	1	0	?	1	1	1	1	0	1	1	0	1	1	1	?	1	0	1	1	1	1	0	1	?	1	1	?	?	1	1	1	0	?	0	1
oPt-10000	0	0	0	0	1	1	1	0	0	0	0	?	0	0	0	0	1	0	0	1	1	0	1	0	1	0	1	1	0	0	0	0	1	1	0	0	0	0	0	0	0	1	1	0	0	0	0	0	0
oPt-10002	1	1	1	1	1	1	1	1	1	0	0	0	0	1	1	1	1	1	0	1	0	0	?	1	0	0	0	0	?	?	0	1	0	?	1	1	1	1	0	?	1	0	1	0	1	0	0	1	1
oPt-10033	0	0	0	?	0	0	?	1	1	0	1	?	0	1	1	0	1	1	1	0	1	1	?	0	0	0	0	1	1	1	1	1	0	0	1	1	0	1	1	1	1	1	1	1	?	1	0	1	1
oPt-10034	1	1	1	?	1	1	1	0	?	1	1	?	1	1	0	?	1	1	1	1	1	1	1	1	0	1	?	?	1	1	?	0	0	1	0	0	1	1	1	1	0	1	0	1	0	1	1	1	?
oPt-10101	1	1	1	1	1	1	1	0	1	1	?	0	0	?	1	1	1	0	1	1	1	1	0	?	1	1	1	0	0	1	0	1	0	0	1	1	1	1	1	1	?	1	1	1	1	1	?	1	1
oPt-10116	1	1	1	1	1	1	1	1	1	1	0	1	1	1	0	1	1	0	1	1	1	1	1	1	0	1	1	1	1	1	1	?	1	1	1	1	1	1	1	1	1	1	1	1	1	1	1	1	1
oPt-10150	1	1	1	1	1	1	1	0	1	0	0	0	0	1	0	0	1	0	0	1	0	0	0	?	1	?	1	0	1	0	1	1	0	0	1	1	1	1	0	?	1	0	1	1	1	0	0	0	0
oPt-10153	0	1	1	?	1	0	1	0	0	?	1	0	0	0	0	1	0	0	1	0	1	1	1	?	0	1	0	1	1	1	1	1	1	1	0	1	1	1	1	1	0	1	1	1	0	1	0	0	1
oPt-10163_c	1	1	1	1	1	1	1	0	0	1	0	0	0	0	0	1	0	0	1	0	1	1	1	1	1	1	0	0	1	1	0	0	0	1	0	0	0	0	1	1	1	1	1	1	0	1	0	0	0
oPt-10173	0	0	?	0	0	1	1	0	1	1	1	1	1	0	1	1	0	1	1	1	1	1	1	?	0	1	1	1	1	1	1	0	1	1	0	0	0	1	1	1	1	1	1	1	1	1	?	0	0
oPt-10190_c	1	1	1	1	1	1	1	1	1	1	1	0	1	1	1	1	1	0	1	1	1	1	1	1	0	1	1	1	1	1	0	1	1	1	1	1	0	1	1	1	1	1	0	1	1	1	1	1	1
oPt-10193	1	1	1	1	1	1	0	1	?	0	1	0	1	0	1	0	0	1	?	1	1	1	1	1	1	1	1	?	1	1	1	1	1	1	?	?	1	0	1	1	1	1	1	0	1	1	1	1	1
oPt-10253	1	1	1	1	0	0	0	1	1	1	1	?	0	0	0	1	0	1	0	0	0	1	0	1	0	1	0	1	?	0	0	0	0	0	0	0	1	1	1	1	1	0	0	0	0	1	1	1	0
oPt-10256	1	1	1	1	1	1	1	1	1	0	0	1	1	1	1	1	1	0	0	1	0	0	0	1	1	1	1	0	0	0	1	1	0	0	1	1	1	1	0	?	0	0	1	0	1	0	1	0	?
oPt-10257_c	0	0	0	0	0	0	0	0	0	0	0	1	0	0	1	0	0	0	0	1	0	0	0	0	1	0	1	0	?	1	1	1	0	0	1	0	0	0	0	0	0	0	1	1	0	0	1	?	0
oPt-10258	?	1	?	1	1	1	0	0	1	0	?	1	0	?	1	0	0	0	1	1	1	1	1	?	1	1	1	1	1	0	0	?	1	1	1	1	0	?	1	1	0	1	1	1	0	1	0	1	?
oPt-10269_c	0	0	0	0	0	0	1	1	1	1	?	1	1	1	0	0	1	0	1	1	1	1	?	1	1	?	1	1	1	1	1	0	1	1	0	0	0	0	1	?	1	1	1	1	0	1	1	1	1
oPt-10273	1	1	1	1	1	1	0	0	0	1	?	1	1	0	?	0	0	0	1	0	1	1	1	1	0	1	0	0	0	1	1	0	1	1	0	0	1	0	0	1	0	1	0	0	0	1	1	0	1
oPt-10299	0	0	0	1	0	0	0	0	0	0	0	0	0	0	0	0	0	0	0	0	0	0	1	0	0	0	0	0	1	1	0	0	0	?	0	0	0	0	1	0	0	0	0	0	0	0	1	0	0
oPt-10313_c	1	1	1	1	1	1	1	0	1	1	1	0	0	0	0	1	0	0	1	0	1	1	1	0	1	1	1	1	0	1	0	1	1	1	1	0	1	1	1	1	1	1	0	1	0	1	1	1	0
oPt-1032	0	0	0	0	0	0	0	0	0	0	0	1	1	0	1	0	0	1	0	0	0	0	0	0	0	0	0	0	?	0	1	0	0	0	0	0	0	0	0	0	0	0	1	0	0	0	0	0	0
oPt-10339_c	1	1	1	1	1	1	1	1	0	1	0	0	1	0	1	1	1	1	1	0	1	1	1	1	0	1	0	1	1	1	0	0	0	1	0	0	1	0	1	1	1	1	1	1	0	1	1	1	1
oPt-10359_c	1	1	1	1	1	1	0	0	1	0	1	1	0	1	1	0	0	0	1	?	1	1	1	0	1	1	1	1	?	1	0	1	1	1	1	1	0	1	1	1	0	1	1	1	0	1	0	1	1
oPt-1037	1	1	1	1	1	1	1	1	1	1	1	1	1	1	1	0	1	1	1	1	1	1	0	1	0	1	1	0	?	0	0	1	0	0	1	1	0	1	0	1	1	?	1	1	1	1	1	1	1
oPt-10382_c	0	0	0	0	0	0	1	1	0	1	0	1	1	0	0	0	0	0	1	0	1	1	1	1	1	1	1	1	1	1	0	0	1	1	0	0	0	0	1	1	1	1	1	1	0	1	?	1	0
oPt-10400	1	1	1	1	1	1	1	1	1	1	1	?	1	1	1	1	1	1	1	1	1	1	1	1	1	1	1	1	1	1	0	1	1	1	1	1	1	1	1	1	1	1	1	1	1	1	?	1	1
oPt-10409	0	0	0	0	0	0	0	0	0	0	0	1	1	0	0	0	0	0	0	0	0	0	0	0	1	0	1	0	0	1	0	0	0	0	0	0	0	0	0	0	0	0	0	0	0	0	0	0	0
oPt-10414	1	1	1	1	1	1	1	1	1	1	1	1	1	0	1	1	1	1	1	1	1	1	?	1	1	1	1	1	1	1	1	1	1	1	1	1	1	1	0	1	1	1	1	1	1	1	1	0	1
oPt-10428	0	1	?	0	1	1	1	1	0	1	1	1	?	0	0	1	1	?	1	1	1	1	1	1	0	1	1	1	?	1	0	0	1	1	1	1	?	1	1	1	1	1	1	1	1	1	1	1	1
oPt-1043	1	1	1	1	1	1	0	1	1	1	1	1	1	1	1	1	0	1	0	0	1	1	1	1	?	1	1	0	1	1	1	1	1	1	?	?	1	1	0	1	1	1	1	1	0	1	1	1	1
oPt-10435	0	0	0	0	0	0	0	0	0	0	?	1	1	0	1	0	0	0	0	0	0	0	0	?	0	0	0	0	0	0	1	1	0	?	1	1	0	0	0	0	0	0	0	0	1	0	0	?	1
oPt-10449	0	0	0	0	0	0	0	0	0	0	0	?	0	0	0	0	0	0	0	0	0	0	0	0	0	0	0	0	0	0	0	0	0	0	0	0	0	1	0	0	0	0	0	0	0	0	0	0	0
oPt-10471	1	1	1	1	1	1	1	0	1	0	0	0	0	0	?	0	1	0	0	1	1	1	0	?	1	1	1	0	0	0	?	?	0	1	1	1	1	1	0	0	?	0	1	0	1	1	0	1	0
oPt-10481	0	0	0	0	?	1	0	0	0	0	0	1	1	1	1	0	0	1	1	1	1	1	?	0	0	0	0	0	1	?	0	1	1	1	1	1	0	0	1	1	0	0	0	1	1	1	0	0	0
oPt-10491	1	1	1	1	1	1	?	1	1	1	1	?	1	1	1	0	1	1	0	1	1	1	1	0	1	1	1	1	1	0	1	1	1	?	1	1	0	0	1	1	1	?	0	1	1	1	1	?	1
oPt-10543	0	0	0	0	0	?	?	1	1	0	1	1	0	1	1	0	1	1	1	0	1	1	1	?	0	0	0	1	1	?	1	1	0	0	1	1	0	1	1	1	?	1	1	1	1	1	1	1	?
oPt-10545	1	1	1	1	1	1	1	1	0	?	1	1	1	0	1	1	0	1	1	0	1	1	1	1	0	1	0	1	1	1	1	?	1	1	0	0	1	0	1	1	0	1	0	1	?	1	1	1	1
oPt-10562_c	1	1	1	1	1	1	0	1	0	1	1	1	1	0	1	1	1	1	1	1	1	0	1	1	0	1	0	1	1	0	0	1	0	1	0	0	1	1	1	0	1	1	0	1	0	1	1	1	0
oPt-10592	1	?	?	?	1	1	0	1	?	0	0	1	1	1	1	1	0	0	0	?	0	0	0	?	1	0	1	0	1	0	0	1	0	?	1	1	1	1	0	0	1	0	1	0	1	0	?	0	0
oPt-10599	1	1	1	1	1	1	1	1	0	0	1	1	1	0	0	0	?	?	?	?	1	1	0	1	?	?	1	1	1	1	1	1	0	1	?	0	0	1	1	?	1	1	1	1	?	1	0	0	1
oPt-10604	0	0	0	0	0	0	1	0	0	1	0	0	0	0	?	1	1	0	0	0	0	0	0	?	0	0	1	1	0	0	0	0	0	0	0	0	1	1	0	?	?	0	1	1	0	0	1	1	0
oPt-10611_c	0	0	0	0	?	0	1	1	1	1	0	1	1	1	1	0	1	0	1	1	1	1	1	1	1	1	1	1	1	1	0	1	1	1	1	1	1	0	1	1	1	1	1	1	1	1	1	1	1
oPt-10632	1	1	1	1	1	?	1	1	?	1	1	0	1	1	1	1	0	1	1	0	0	0	1	1	0	1	0	1	1	1	0	1	1	1	1	1	1	1	0	1	1	1	0	1	1	0	0	0	1
oPt-10641	1	1	1	1	1	1	1	0	1	0	?	1	0	1	0	?	1	1	1	?	1	1	0	1	1	1	1	0	1	?	1	1	1	1	1	1	1	1	?	1	0	0	1	1	1	1	0	1	1
oPt-10644	1	1	1	1	1	1	1	0	1	0	1	1	0	0	0	1	1	1	1	0	1	1	1	0	1	1	1	0	1	1	0	0	1	1	0	0	1	1	?	1	0	1	1	1	0	1	0	1	1
oPt-10651_c	1	1	1	1	1	1	0	1	0	1	1	1	1	0	1	0	1	1	0	1	0	0	0	1	0	1	1	0	0	0	0	1	0	0	1	1	0	1	0	0	0	0	1	0	1	0	1	1	1
oPt-10652	1	1	1	1	1	1	0	?	?	0	0	?	1	1	0	0	0	0	0	0	0	0	0	1	0	?	0	0	0	0	1	0	0	0	0	0	0	0	0	0	0	0	?	0	0	0	0	0	1
oPt-1066_c	1	1	1	1	1	1	1	1	1	1	0	0	0	0	1	1	1	1	1	?	1	0	1	1	1	1	1	1	1	1	0	0	1	1	1	1	1	1	1	1	0	1	1	1	1	1	1	1	1
oPt-10660_c	0	0	0	0	0	1	1	1	0	1	1	1	1	1	1	1	1	1	1	1	1	1	1	1	1	1	1	1	1	1	1	1	1	1	1	1	1	1	1	1	1	1	1	1	1	1	1	1	1
oPt-10669	0	0	0	0	0	0	1	1	1	1	1	1	0	1	1	0	1	1	0	1	0	0	0	0	0	0	0	0	1	0	1	1	1	0	1	1	0	1	0	0	1	0	1	0	0	0	1	1	0
oPt-10683_c	0	0	0	0	0	0	1	1	0	1	0	1	1	1	0	0	0	0	0	0	0	0	?	1	0	0	0	1	1	1	0	0	1	0	0	0	0	0	0	0	1	1	1	1	0	0	1	?	1
oPt-10692	0	0	0	0	0	0	0	0	0	0	0	1	0	0	1	0	0	0	0	0	0	0	0	0	1	0	1	0	0	0	1	1	0	0	0	1	0	0	0	0	0	0	1	0	1	0	0	0	0
oPt-10708_c	0	0	0	0	0	0	1	0	0	1	0	0	1	1	0	1	1	0	1	1	1	1	1	1	0	1	0	1	0	1	0	0	1	1	0	0	0	1	1	1	1	1	0	1	0	1	1	1	0
oPt-10719	1	1	1	?	1	1	0	0	0	0	?	1	1	0	1	1	1	0	0	1	0	0	0	?	0	0	0	0	0	0	0	1	0	0	1	1	1	1	0	0	0	0	0	0	1	0	0	1	1
oPt-10727	1	1	1	1	1	1	1	1	1	0	1	0	1	0	1	1	1	1	1	1	1	1	1	1	0	0	0	1	1	1	0	0	0	0	1	1	1	0	1	1	1	?	0	1	1	1	0	1	0
oPt-1075	1	0	1	0	1	1	0	1	?	1	0	0	?	1	1	0	1	1	1	?	1	1	0	0	1	1	1	1	1	0	1	1	1	1	1	1	1	1	?	1	1	1	1	1	1	1	1	1	1
oPt-10778	1	1	1	1	1	?	1	0	1	1	0	1	1	1	0	1	1	0	1	1	1	1	1	1	1	1	1	0	0	1	0	0	1	0	0	0	1	0	1	1	0	0	1	1	1	1	1	1	0
oPt-10809_c	1	1	1	1	1	1	1	1	1	1	0	1	1	0	1	1	1	1	1	1	1	1	0	1	1	1	1	1	1	1	0	1	1	1	1	1	?	1	1	1	1	1	1	1	1	1	0	1	1
oPt-10810	0	0	0	0	0	0	0	0	0	0	0	?	0	0	?	0	0	0	0	0	0	0	0	0	1	0	1	0	0	0	1	0	0	?	?	0	0	1	0	0	0	0	1	0	0	0	0	0	0
oPt-10822	0	0	0	0	0	0	0	0	0	1	0	1	1	0	1	0	0	0	0	0	0	0	0	0	0	0	?	0	0	0	1	1	0	0	1	1	0	0	0	0	0	0	0	0	1	0	1	0	0
oPt-10824	0	0	0	0	0	0	0	1	0	0	0	?	0	1	0	0	0	0	1	0	1	1	1	0	1	1	1	0	0	1	0	0	0	1	0	0	0	1	1	1	0	1	1	1	0	1	0	0	1
oPt-10834	0	0	1	1	1	1	0	0	0	1	?	0	1	1	?	0	0	1	0	?	0	0	?	0	1	0	?	0	0	1	1	0	1	0	0	?	0	0	0	0	1	0	?	0	0	0	0	1	0
oPt-10841	0	?	0	0	0	0	1	1	1	1	1	1	1	1	1	?	1	0	1	1	1	1	1	0	1	1	1	1	1	1	1	0	1	1	0	0	0	0	1	1	1	1	1	1	0	1	?	1	1
oPt-10878_c	0	0	0	0	0	0	1	1	1	0	0	1	0	1	0	1	1	0	0	1	0	0	0	1	1	0	0	0	1	0	0	?	0	0	1	1	1	?	0	0	0	0	1	0	1	0	0	?	0
oPt-10879_c	1	1	1	1	1	1	1	1	0	0	1	0	1	1	0	1	0	1	1	0	1	1	1	1	0	0	0	1	1	1	0	1	1	1	1	1	1	1	1	1	0	1	0	0	1	1	0	1	1
oPt-10891	0	?	0	0	0	0	1	1	1	1	1	?	0	1	?	1	1	1	1	0	1	1	1	?	1	1	1	0	1	1	0	0	1	1	1	1	1	1	1	1	?	1	?	1	1	1	1	1	0
oPt-10903	0	0	0	0	0	0	0	0	0	0	0	0	0	0	?	0	0	0	0	0	0	0	0	0	0	0	1	0	0	0	0	0	0	1	0	0	0	0	0	0	0	0	0	0	0	0	0	0	0
oPt-10910_c	0	0	0	0	0	0	1	1	0	1	1	0	1	1	1	1	0	1	1	0	0	0	0	1	0	0	0	1	1	1	1	1	1	1	1	1	0	1	1	0	1	1	0	0	1	0	1	1	0
oPt-10935	?	1	1	?	1	1	1	1	1	1	1	?	1	1	1	1	1	1	1	1	1	1	1	1	1	1	1	1	1	1	1	1	1	1	1	1	?	0	1	1	0	1	1	1	1	1	?	1	1
oPt-10949	0	0	0	0	0	0	0	0	0	0	0	0	0	0	0	0	0	0	1	0	1	1	1	0	0	1	0	1	1	0	1	0	1	1	0	0	0	1	0	1	0	0	0	1	1	1	0	1	0
oPt-10953	1	1	1	?	1	1	0	1	1	1	1	1	1	1	1	0	1	1	1	1	1	1	1	0	1	1	1	1	1	?	0	0	1	1	0	1	0	1	1	1	1	1	1	1	1	1	?	1	1
oPt-11001	0	0	0	0	?	1	0	1	0	1	1	1	1	1	1	0	1	1	1	?	1	1	1	0	1	0	1	1	1	0	0	1	1	1	1	1	0	0	1	1	1	1	1	1	1	?	0	1	0
oPt-11001_c	0	0	0	0	0	1	0	1	0	1	1	1	1	1	1	0	1	1	1	1	1	1	1	0	1	0	1	1	1	1	0	1	1	1	1	1	0	0	1	1	1	1	1	1	1	1	0	1	0
oPt-11025	1	1	1	1	1	1	1	1	0	1	0	1	0	0	0	0	1	0	0	1	0	0	0	1	1	0	1	1	1	0	0	0	1	0	0	1	0	0	0	0	1	0	0	0	0	0	1	0	1
oPt-11030	1	1	1	1	1	?	1	0	1	0	?	1	?	1	1	1	1	1	1	0	1	1	1	1	?	1	1	0	1	1	1	?	1	1	1	1	1	1	1	1	0	1	1	1	1	1	?	1	1
oPt-11030_c	1	1	1	1	1	1	1	0	1	0	1	1	1	1	1	1	1	1	?	1	1	1	1	1	1	1	1	0	1	1	1	1	1	1	1	1	?	1	1	1	0	1	1	1	1	1	0	1	1
oPt-11042_c	1	1	1	1	1	1	1	0	1	1	0	0	0	1	0	1	1	0	1	0	1	1	1	1	0	1	0	1	0	1	0	0	1	1	1	1	1	1	1	1	1	1	1	1	1	1	1	1	1
oPt-11055_c	0	0	0	0	0	0	0	1	1	0	0	0	0	0	0	0	?	0	0	1	0	0	0	0	1	0	0	0	1	0	0	0	1	0	0	0	0	1	0	0	0	0	0	0	0	0	1	0	0
oPt-11061	1	1	1	1	1	1	0	1	0	?	1	1	?	0	1	0	1	1	1	0	1	1	1	?	?	1	1	1	1	0	0	1	1	1	1	1	0	0	1	1	?	0	1	1	1	?	1	1	0
oPt-11072	0	0	0	0	0	0	1	1	1	1	1	1	0	1	1	1	1	1	1	1	1	0	1	?	1	1	1	1	1	1	1	1	1	1	?	1	0	0	1	1	1	0	1	0	1	0	1	0	0
oPt-11075_c	0	0	0	0	0	0	1	0	1	1	0	1	0	1	1	0	1	0	0	1	0	0	0	0	0	0	0	0	0	0	0	1	0	0	1	0	0	1	0	0	0	0	1	0	1	0	1	0	0
oPt-11096	1	1	1	1	1	1	1	1	1	1	0	0	1	1	0	1	0	1	1	1	1	1	1	1	0	1	0	1	1	1	1	0	1	1	0	0	1	1	1	1	1	1	1	1	0	1	1	1	1
oPt-11190	1	1	1	1	1	1	1	1	1	1	0	0	1	0	1	1	1	0	1	1	1	1	0	1	0	1	1	1	1	1	0	0	1	0	0	0	1	1	1	0	1	1	1	1	0	1	1	1	1
oPt-11217_c	1	1	1	0	1	1	0	0	1	0	1	1	0	0	1	0	1	1	0	1	0	0	0	0	0	1	0	0	1	0	0	0	0	0	1	1	1	0	0	1	1	0	0	0	1	0	1	1	1
oPt-11227	0	0	0	0	0	?	?	1	?	0	0	0	0	0	0	0	0	0	0	0	1	0	1	1	1	0	1	0	0	0	0	0	?	1	0	?	0	?	1	1	0	1	0	0	0	1	0	0	0
oPt-11231	0	0	0	0	0	0	0	0	?	1	0	1	?	0	?	?	0	0	1	?	1	1	1	0	?	0	1	0	?	0	0	0	0	1	?	0	1	0	?	?	1	1	1	1	0	1	1	0	0
oPt-11249_c	1	1	1	1	1	1	0	0	0	0	1	0	0	0	1	1	0	1	1	0	1	1	1	1	1	1	1	0	0	0	1	1	0	1	1	1	1	1	1	1	0	0	0	0	1	1	0	0	0
oPt-11259_c	0	0	0	0	0	0	0	1	0	0	1	1	0	0	0	1	0	0	0	0	1	1	0	1	0	?	0	0	1	1	1	0	1	0	0	0	0	0	0	1	1	1	0	0	0	0	1	1	0
oPt-11263	?	1	1	1	?	1	1	0	0	1	0	1	1	0	1	0	0	0	1	?	1	1	?	0	1	1	1	1	1	?	1	1	0	1	0	0	0	0	1	1	1	1	1	1	0	1	0	0	1
oPt-11276	0	0	0	0	0	0	0	0	0	1	0	?	0	0	1	1	1	0	0	0	0	0	0	0	0	0	0	0	0	0	1	0	0	0	0	0	1	0	0	0	0	0	0	0	0	0	1	0	0
oPt-11295	1	1	1	1	1	1	1	0	1	1	0	0	1	1	1	1	1	0	1	1	1	1	1	1	1	1	?	0	0	1	0	0	1	?	0	0	1	1	1	1	0	0	1	1	0	1	1	1	1
oPt-11296	0	0	0	0	0	0	0	0	1	0	?	0	0	0	0	0	1	1	0	0	0	0	0	0	1	0	1	0	0	0	1	1	0	?	1	1	?	0	0	0	0	0	1	0	0	0	0	0	0
oPt-11308	0	0	1	1	0	0	0	0	0	0	0	0	0	0	0	0	1	0	0	1	?	0	0	0	0	0	0	0	0	0	0	0	0	0	0	0	0	0	0	0	0	0	0	0	0	0	0	0	0
oPt-11327	?	0	?	0	?	0	1	1	1	?	1	1	1	?	1	1	1	1	?	1	0	0	0	?	?	0	?	0	?	1	0	1	0	0	?	1	0	0	0	0	?	1	?	0	0	0	?	0	1
oPt-11352	1	1	1	1	1	1	1	0	0	0	?	0	0	1	1	?	1	1	1	1	1	0	1	1	1	1	1	0	0	?	1	1	1	0	1	1	1	1	1	1	1	1	1	1	1	1	0	1	0
oPt-11359	1	1	1	1	1	1	0	0	0	0	?	1	0	0	1	1	1	1	1	1	1	1	0	1	1	0	1	1	0	0	0	?	1	1	0	0	1	1	1	1	0	0	1	1	0	1	?	0	1
oPt-11373	1	1	1	1	1	1	0	0	1	1	0	0	0	1	?	0	1	0	0	1	1	1	0	?	1	1	1	1	0	0	0	?	1	0	1	?	1	1	0	0	0	1	1	0	?	1	0	1	0
oPt-11380	1	1	1	1	1	1	0	1	1	1	?	1	?	1	1	0	1	1	0	1	1	0	0	1	1	1	1	0	1	?	1	1	0	0	1	1	0	1	?	0	1	0	1	1	?	?	1	1	0
oPt-11402	0	0	0	?	0	0	0	1	0	?	1	?	1	1	0	0	1	1	1	0	0	1	1	0	1	1	1	1	1	0	0	0	1	1	0	0	0	0	1	0	0	0	1	0	1	1	1	?	0
oPt-11406	1	1	1	1	1	1	1	1	1	0	?	0	1	1	1	1	1	1	1	1	1	1	1	1	1	1	1	1	1	1	0	1	1	1	1	1	1	1	1	1	0	1	1	1	1	1	0	1	1
oPt-11415	1	1	1	?	1	1	1	1	1	1	1	?	1	1	1	1	1	1	1	0	1	1	1	1	1	1	1	1	1	1	1	0	1	1	0	0	1	1	1	1	0	1	0	1	1	1	1	1	1
oPt-11433_c	0	0	0	0	0	0	0	1	1	1	1	1	1	1	1	0	1	1	1	1	1	1	1	1	1	1	0	0	1	0	0	1	0	1	1	1	0	1	1	1	1	1	1	1	1	1	1	1	1
oPt-11442	1	1	1	?	1	1	1	0	0	1	1	1	1	1	0	1	1	1	1	1	?	1	1	1	1	1	1	0	0	1	1	1	1	1	1	1	1	0	1	1	0	0	1	1	0	1	1	1	1
oPt-11446	1	1	1	1	1	1	1	0	1	0	1	0	1	1	1	1	1	1	1	1	1	1	1	1	1	0	1	0	1	?	0	1	1	1	1	1	1	1	1	1	0	1	1	1	1	1	0	1	1
oPt-11481	0	0	0	0	0	0	0	0	0	0	0	1	0	1	1	0	0	0	0	0	0	0	0	0	0	0	0	0	0	1	0	1	0	0	1	1	0	1	0	0	0	0	0	0	1	0	0	0	0
oPt-11519	0	0	0	0	0	0	1	0	1	0	?	0	?	0	0	0	0	1	?	0	0	0	0	1	0	0	?	0	0	0	0	0	0	?	0	0	0	0	1	0	0	0	0	0	1	0	0	?	1
oPt-11529	0	0	0	0	0	0	0	0	0	0	1	1	1	0	1	0	1	1	0	1	0	0	0	0	1	0	1	0	0	0	1	1	0	0	1	1	0	0	0	0	0	0	1	0	1	0	0	0	1
oPt-11532_c	0	0	0	0	0	0	0	1	0	1	1	1	1	1	1	0	1	1	1	0	1	1	0	?	1	1	1	?	1	1	1	1	1	1	?	0	0	0	1	1	1	1	1	1	0	1	1	1	0
oPt-11536_c	1	1	1	1	1	1	1	1	1	1	1	1	1	1	1	1	1	1	1	1	1	1	1	?	1	1	1	1	1	1	1	1	1	1	1	1	0	1	1	1	1	1	1	1	1	1	1	1	1
oPt-11549	0	0	0	0	0	0	1	1	0	1	1	?	1	1	1	1	0	1	1	0	0	0	0	1	0	0	0	1	1	1	1	1	1	1	1	1	0	1	1	0	?	1	0	0	1	0	1	1	0
oPt-11552	1	1	1	1	1	1	0	0	0	0	1	0	0	0	0	1	1	0	0	1	0	0	0	1	0	0	0	0	0	0	1	0	0	0	0	0	1	1	0	0	0	0	0	0	0	0	0	0	0
oPt-11565	1	1	1	1	1	1	1	1	0	0	1	1	1	1	1	?	1	1	0	?	0	0	?	?	1	?	1	0	?	0	1	1	0	?	?	1	?	0	0	0	0	0	1	?	1	0	0	0	1
oPt-11566	1	1	1	1	1	1	1	1	0	0	1	?	1	1	1	1	1	1	0	1	?	0	?	1	1	0	1	1	1	0	1	1	0	1	1	1	?	0	1	1	0	0	1	0	?	0	1	0	0
oPt-11595_c	1	1	1	1	1	1	1	1	1	0	1	1	1	1	0	1	1	1	1	1	1	1	1	1	1	1	1	1	1	1	0	1	1	1	1	1	1	1	1	1	0	1	1	1	1	1	0	1	1
oPt-11606	1	?	?	?	1	?	1	0	1	0	?	?	0	1	0	0	0	?	0	?	1	1	0	?	?	1	0	0	?	1	0	1	0	1	1	1	0	0	1	0	?	0	0	1	1	1	0	1	0
oPt-11625_c	0	0	0	0	0	0	0	1	0	1	1	0	1	1	1	0	1	1	1	1	1	1	0	?	1	1	1	1	1	1	1	1	1	1	1	1	0	1	1	1	1	1	1	1	1	1	0	1	0
oPt-11634_c	1	1	1	1	1	1	1	1	1	1	1	1	1	1	0	1	1	1	1	1	1	1	1	1	1	1	1	1	1	1	0	0	1	1	0	0	1	1	1	1	1	1	1	1	0	1	1	1	0
oPt-11674	1	1	1	1	1	1	1	0	1	0	1	1	0	1	0	1	1	1	0	?	0	0	?	1	1	?	?	0	0	1	1	1	1	0	1	1	1	0	?	1	0	1	?	0	1	0	0	0	1
oPt-11685	0	0	0	0	0	0	0	0	0	0	0	?	0	0	0	0	0	1	0	0	0	0	0	0	0	0	0	0	0	0	0	0	0	1	0	0	0	0	0	0	0	0	0	0	0	0	0	0	0
oPt-11699	?	1	1	1	1	1	1	1	0	1	1	1	1	1	1	1	1	1	1	1	1	1	1	1	1	1	1	1	1	1	1	0	1	1	0	0	1	1	1	1	1	1	1	1	1	1	?	1	1
oPt-11700	1	1	1	1	1	1	1	1	1	1	?	1	1	1	0	1	1	1	1	1	1	1	1	1	1	1	1	1	1	1	0	1	1	1	1	1	1	0	1	1	1	1	1	1	1	1	?	1	1
oPt-11711	1	1	1	?	1	1	0	0	0	0	?	1	1	0	1	?	1	0	0	0	0	0	0	1	1	0	1	0	1	?	0	1	1	0	1	?	?	0	0	0	0	0	0	0	1	0	0	?	0
oPt-11713	1	1	1	?	1	1	1	?	1	1	1	?	1	1	1	1	1	1	1	1	1	1	1	1	1	1	1	?	0	1	0	1	1	1	1	1	1	1	?	1	1	1	1	1	1	1	0	1	1
oPt-11714	?	?	0	?	1	1	0	1	1	?	1	?	1	1	0	?	1	1	0	1	?	0	?	0	1	1	1	0	?	?	0	1	0	0	1	1	?	1	0	0	1	1	1	0	1	?	1	1	0
oPt-11716	0	0	0	0	0	0	1	0	1	1	0	0	1	1	1	1	0	1	1	0	1	1	1	0	0	0	0	0	0	0	0	0	0	1	1	0	1	0	1	1	1	1	0	1	1	1	1	1	0
oPt-11754_c	1	1	1	1	1	1	1	1	0	1	?	1	1	1	1	1	1	1	1	1	1	1	0	0	1	1	1	1	0	1	0	1	1	1	1	1	1	0	1	1	1	1	1	1	1	1	1	1	1
oPt-1176_c	1	1	1	1	1	1	1	1	1	1	1	1	1	1	1	1	1	1	1	1	?	1	1	1	0	?	0	1	1	1	1	1	1	1	1	1	1	1	0	1	1	1	0	0	1	1	1	0	1
oPt-11790	?	0	0	0	0	0	1	1	0	1	0	1	1	1	0	0	1	0	0	1	0	0	0	1	0	0	0	1	1	1	0	0	1	0	0	0	0	0	0	0	1	1	0	1	0	0	1	1	1
oPt-11795	1	1	1	1	1	1	1	1	1	1	0	1	1	1	1	1	1	1	1	1	1	1	1	?	0	1	1	1	1	1	0	1	1	1	1	1	0	1	1	1	1	1	0	1	1	1	1	1	1
oPt-1180	0	0	0	0	0	0	0	0	0	1	0	0	0	0	?	0	?	0	0	0	0	0	0	?	1	1	1	0	0	0	0	0	1	0	?	0	0	0	0	0	0	0	1	0	0	0	1	0	0
oPt-11819	1	1	1	1	1	1	1	1	0	1	1	0	1	?	0	1	1	1	1	1	1	1	1	1	1	1	1	1	1	1	0	0	1	1	0	0	?	1	1	1	1	1	0	1	0	1	1	1	0
oPt-11824	0	0	?	1	0	0	0	1	0	1	1	0	0	1	1	0	1	1	0	1	1	1	?	0	0	1	0	1	0	?	0	1	0	0	0	1	0	1	1	1	0	?	1	1	1	?	0	1	1
oPt-11828	1	1	?	1	1	1	0	1	1	?	1	0	?	1	1	1	1	1	1	1	?	1	1	0	1	1	1	1	1	1	0	1	1	1	1	1	1	1	1	1	1	1	1	1	1	1	1	1	1
oPt-11849_c	1	1	1	1	1	1	1	1	1	1	0	?	1	1	1	1	0	0	1	1	1	1	1	0	1	1	0	1	1	1	1	1	1	1	1	1	1	1	1	1	0	1	0	1	1	1	1	1	0
oPt-11850	0	0	0	0	0	0	1	1	1	?	1	1	1	1	1	1	0	1	1	0	1	0	?	1	0	0	0	1	1	?	1	1	1	1	1	1	1	1	1	1	?	1	0	1	1	?	1	1	1
oPt-11869	0	0	0	0	0	0	0	1	0	?	0	?	1	0	1	0	?	1	0	?	0	0	?	0	?	1	1	1	?	?	1	1	1	?	1	1	1	0	0	0	1	0	1	1	1	0	0	1	0
oPt-11886_c	0	0	0	1	0	0	0	1	0	1	1	0	0	0	1	0	0	1	1	0	1	1	1	0	1	1	1	1	1	?	0	1	1	0	0	1	0	0	1	1	0	1	0	1	1	1	1	0	1
oPt-11923	0	0	0	0	0	0	0	1	0	1	0	0	1	0	0	0	0	0	1	0	1	1	0	0	0	1	1	1	?	0	0	0	1	1	0	?	0	1	0	0	0	0	1	0	0	1	1	1	0
oPt-11926	0	0	0	0	0	0	1	1	0	1	0	1	1	1	1	1	1	1	1	1	1	1	1	?	1	1	1	1	1	1	1	1	1	1	1	1	0	1	1	1	1	1	1	1	1	1	?	1	1
oPt-11937	0	0	?	0	?	0	0	0	0	1	0	0	0	0	1	?	0	1	1	0	0	0	0	0	0	0	0	0	0	0	0	1	1	0	1	1	1	0	0	1	0	?	0	0	1	0	0	0	1
oPt-11944	1	1	1	?	?	1	1	1	1	0	0	0	0	1	0	1	0	0	1	0	1	1	1	1	1	1	1	1	1	1	0	1	1	1	1	1	1	1	1	1	0	1	0	1	1	1	0	0	1
oPt-11959	?	1	?	1	1	1	1	1	?	1	1	0	1	0	?	1	1	1	1	1	1	1	1	1	1	1	?	1	1	1	0	0	1	1	0	0	1	1	1	1	1	1	?	1	0	1	1	0	0
oPt-11973	0	0	0	0	1	0	1	0	1	1	0	1	0	1	1	1	1	1	1	?	1	1	1	1	1	1	1	1	1	1	0	0	1	1	0	0	1	1	1	1	1	1	1	1	0	1	1	1	0
oPt-12000	1	1	1	1	?	1	1	1	1	1	1	1	1	1	1	0	1	1	1	1	1	1	0	1	0	1	1	?	?	0	0	1	0	0	1	1	0	1	0	1	1	0	1	1	?	1	1	1	1
oPt-12021	?	0	0	?	1	1	1	0	0	0	0	0	1	1	?	0	0	0	0	0	1	1	0	?	0	0	0	0	0	1	0	0	0	?	0	1	0	1	0	1	0	1	0	0	1	0	0	0	1
oPt-12027_c	1	1	1	1	1	1	0	1	1	1	?	1	1	0	1	0	1	1	0	1	0	0	0	0	1	1	1	0	?	0	0	1	0	1	1	1	0	1	0	0	1	0	1	0	1	0	1	1	1
oPt-12072_c	0	0	0	0	0	0	1	0	0	0	0	0	0	0	0	0	0	0	0	0	1	1	1	0	1	?	0	0	0	0	0	0	0	1	0	0	?	0	1	1	0	0	0	1	0	1	0	1	0
oPt-1208	?	0	0	0	0	0	?	1	?	0	0	0	0	0	0	1	0	?	1	0	1	1	0	1	1	1	0	0	0	1	0	1	1	0	0	0	1	0	0	0	1	1	1	1	0	0	0	0	1
oPt-12083_c	0	1	1	1	1	1	0	1	0	1	0	1	1	?	1	1	0	1	1	1	1	1	1	?	1	1	1	1	1	?	0	1	1	1	1	1	1	0	?	1	0	1	1	1	1	1	1	1	1
oPt-12104	1	1	1	1	1	1	1	1	1	1	0	0	0	1	0	1	0	1	0	0	1	1	1	1	0	1	?	1	1	1	0	?	1	1	?	0	1	1	1	1	1	1	0	1	0	1	1	1	1
oPt-12171	1	1	0	0	1	1	1	0	0	0	0	0	0	1	0	0	0	0	1	0	1	1	1	1	1	1	1	0	0	1	0	1	0	1	0	1	0	1	1	1	0	1	1	1	1	1	0	1	0
oPt-12195	1	1	1	1	1	1	1	0	1	1	1	0	1	1	1	1	1	1	1	0	1	1	1	1	1	1	1	1	1	1	1	1	1	1	1	0	1	1	1	1	0	1	1	1	?	1	1	1	1
oPt-12196	1	1	1	1	1	1	1	0	0	1	0	1	1	0	?	0	0	0	1	?	1	1	1	1	0	1	0	1	?	1	0	1	0	1	0	0	0	0	0	1	0	1	0	1	0	1	0	0	1
oPt-12215	1	1	1	1	?	1	0	1	1	1	1	0	1	1	1	1	1	1	1	1	0	1	1	1	1	1	1	1	1	1	0	1	1	1	1	1	1	1	1	1	1	1	1	1	1	1	1	1	1
oPt-12249	0	0	0	0	0	0	0	0	0	0	0	0	0	0	?	0	0	0	0	0	0	0	0	0	1	0	?	0	0	0	1	0	0	0	0	0	0	0	0	0	0	0	0	0	0	0	0	0	0
oPt-12251	0	0	0	0	0	0	0	1	1	1	0	0	0	1	0	1	0	1	1	1	0	0	1	0	0	?	0	1	1	1	0	0	0	?	0	0	0	?	1	1	1	0	1	1	0	0	1	1	0
oPt-12268	0	0	0	0	0	0	0	0	1	1	0	1	1	0	?	0	0	0	1	0	1	1	1	0	0	0	0	1	1	1	1	1	1	1	0	1	0	0	1	1	0	1	1	1	0	1	1	0	0
oPt-12269_c	0	0	0	0	0	1	1	1	1	1	1	1	?	?	1	1	0	1	1	0	1	1	1	0	1	1	1	1	1	1	1	0	1	0	0	?	1	1	1	1	1	1	1	1	?	0	1	0	1
oPt-12279	0	0	0	?	0	0	0	0	0	0	1	?	0	0	0	1	0	0	0	0	1	0	1	?	0	0	0	1	0	0	0	0	0	1	0	0	0	0	0	0	0	?	0	0	0	0	0	0	0
oPt-12280	0	0	0	0	0	0	0	0	0	0	0	0	1	0	0	1	0	1	0	0	0	0	1	0	0	0	0	0	0	0	1	0	0	0	0	0	0	0	0	0	0	0	0	0	0	0	0	0	0
oPt-12284	0	0	0	0	1	1	0	?	?	1	1	1	0	1	1	1	0	1	1	0	1	1	1	1	1	0	0	1	1	0	?	1	1	1	1	1	1	1	1	1	1	1	0	1	0	1	1	?	1
oPt-12290	1	1	1	1	1	1	1	1	1	1	1	1	1	1	1	1	1	1	?	?	1	1	1	1	0	1	0	1	1	1	1	1	1	0	1	1	1	1	0	0	1	1	1	0	1	1	0	0	1
oPt-12302	1	1	1	1	1	1	0	0	1	0	0	0	0	0	0	1	0	0	0	0	0	0	1	1	1	0	1	1	0	1	1	1	1	0	1	1	1	0	0	0	0	?	0	0	0	0	1	0	0
oPt-12320_c	0	0	1	1	0	0	1	1	0	1	1	1	1	1	1	1	1	1	1	1	1	1	0	1	1	0	1	1	1	1	1	1	1	1	1	1	1	0	1	?	1	1	1	1	1	1	?	1	0
oPt-12321	1	1	1	1	1	1	1	1	?	1	1	1	1	1	1	1	1	1	1	1	1	?	1	1	0	0	?	1	1	1	1	1	0	?	1	1	1	1	1	1	1	1	1	1	1	1	?	1	1
oPt-12339	0	0	0	0	0	0	0	1	0	1	0	0	0	1	1	1	1	0	1	1	1	1	0	1	1	1	1	1	1	1	1	1	1	1	1	1	0	1	1	1	?	1	1	1	1	1	0	1	0
oPt-12343	1	1	1	1	1	1	1	0	1	0	0	1	0	1	1	1	1	0	1	1	1	1	1	1	1	1	1	1	0	1	1	1	1	1	1	1	1	0	1	1	0	1	1	1	1	1	0	1	1
oPt-12366_c	1	1	1	1	1	1	0	1	0	1	?	1	0	1	1	1	0	1	1	1	1	1	1	1	1	0	1	1	1	1	0	0	1	1	0	0	1	1	1	1	?	1	1	1	1	1	1	1	0
oPt-12382_c	1	1	1	1	1	1	0	0	1	0	?	0	1	0	0	0	0	0	1	0	1	1	1	?	1	1	0	1	0	1	0	0	0	1	0	0	0	1	1	0	?	1	0	1	1	1	0	0	1
oPt-12432	?	0	?	0	0	0	1	0	1	1	1	?	1	1	1	1	1	0	1	1	1	1	1	?	1	1	1	1	0	1	1	1	1	1	1	1	1	1	1	1	0	1	1	1	1	1	0	1	0
oPt-1244	0	0	0	0	0	?	0	1	?	0	1	0	0	0	0	0	0	1	0	0	0	0	0	0	0	?	0	1	1	0	0	1	0	1	0	1	0	0	0	0	?	0	0	0	0	0	?	0	0
oPt-12453_c	1	1	1	1	1	1	1	1	0	1	1	1	1	1	1	0	1	1	1	1	0	1	0	1	1	1	1	1	1	1	1	1	1	1	1	1	0	1	1	1	1	1	1	1	1	1	1	1	1
oPt-12482_c	1	1	1	1	1	1	0	0	0	0	1	1	1	0	1	0	1	0	?	0	0	0	0	1	?	0	1	0	1	0	0	1	1	0	1	1	0	0	0	0	?	0	0	0	1	0	0	0	0
oPt-12485	1	1	1	1	1	1	1	1	0	1	0	0	1	0	1	1	0	1	1	0	1	1	1	1	0	?	0	1	1	1	0	0	1	1	0	0	0	1	?	1	1	1	0	1	0	1	1	0	1
oPt-12553	0	0	0	0	0	0	1	1	1	0	1	1	1	1	1	1	0	1	0	0	0	0	1	1	1	0	0	0	1	0	?	1	0	0	1	1	1	0	0	0	?	0	1	0	1	0	1	0	0
oPt-12554	1	1	1	1	1	1	0	0	1	1	1	?	0	1	1	1	?	1	1	1	?	?	0	?	?	1	1	1	1	1	1	1	1	?	1	1	1	1	?	0	1	1	1	1	1	1	1	1	1
oPt-12570	1	1	1	1	1	1	1	1	1	1	0	1	1	1	1	1	1	1	1	1	1	1	1	1	1	1	1	1	1	1	1	1	1	1	0	0	1	1	1	1	1	1	0	1	1	1	1	1	1
oPt-12608	1	1	1	1	0	1	1	0	1	1	1	1	?	0	1	1	1	1	0	1	1	0	1	1	0	0	0	1	0	0	1	1	1	1	1	1	1	0	1	0	1	0	0	?	1	0	1	1	1
oPt-12623	0	0	0	0	0	0	?	0	0	1	0	1	1	1	0	0	?	0	1	?	?	?	?	1	1	?	1	1	1	1	0	0	1	1	0	?	0	0	1	1	?	1	1	1	?	1	1	1	1
oPt-12658	1	1	1	1	1	1	0	0	0	0	0	1	0	1	1	0	0	0	0	0	1	0	1	1	0	1	0	0	0	1	0	1	0	1	1	1	0	1	1	0	0	1	1	0	1	0	0	1	1
oPt-12660	1	1	1	1	1	1	1	1	1	1	1	1	1	1	1	1	1	1	1	1	1	1	1	1	1	1	1	1	1	1	1	1	1	1	1	1	1	1	1	1	1	1	1	1	1	1	1	1	1
oPt-12674	1	1	1	1	1	1	1	0	1	1	?	0	1	?	1	1	1	0	1	0	1	1	?	1	1	1	1	0	0	?	?	1	0	1	0	1	1	0	1	1	0	0	?	?	1	0	0	1	1
oPt-12686	0	0	0	0	0	0	0	0	0	0	0	1	1	1	1	0	0	1	0	1	0	0	1	0	0	0	0	0	0	0	1	0	0	0	0	0	0	0	0	0	0	0	0	0	0	0	0	0	0
oPt-12698	0	0	0	?	0	?	0	1	1	0	1	0	0	1	0	0	1	1	0	1	0	0	0	?	1	0	?	1	1	0	0	1	1	0	1	1	0	1	1	0	?	0	?	1	1	0	0	1	0
oPt-12704_c	1	1	1	1	1	1	1	1	1	1	1	1	0	1	0	1	0	0	1	0	1	1	1	1	0	1	0	1	1	1	1	0	1	1	0	0	1	1	1	1	1	1	0	1	0	1	1	1	0
oPt-12706	1	1	1	1	1	1	1	1	1	1	1	1	1	1	1	1	1	1	1	1	1	1	1	1	1	1	1	1	1	1	0	1	1	1	1	1	1	1	1	1	1	1	1	1	1	1	1	1	1
oPt-12706_c	1	1	1	1	1	1	1	1	1	1	1	1	1	1	1	1	1	1	1	1	1	1	1	1	1	1	1	1	1	1	0	1	1	1	1	1	1	1	1	1	1	1	1	1	1	1	1	1	1
oPt-12715	?	0	1	?	?	?	0	0	1	1	1	0	0	1	0	1	0	0	1	0	1	1	1	?	0	?	1	0	0	1	0	0	1	0	0	0	?	0	?	0	0	1	1	1	0	1	0	0	?
oPt-12727_c	1	1	1	1	1	1	1	1	1	1	1	0	0	0	0	1	0	0	1	0	1	1	1	1	1	1	0	1	1	1	0	1	1	1	1	0	1	1	1	1	1	1	0	1	0	1	1	1	1
oPt-12729	1	1	1	1	1	1	1	1	1	0	?	0	1	1	1	1	0	0	0	?	1	1	?	1	?	1	?	0	1	0	1	0	1	1	0	1	1	1	0	1	1	1	1	0	0	?	1	1	1
oPt-12731	1	1	1	1	1	1	0	1	1	1	1	?	1	?	1	0	1	1	1	1	1	1	1	1	1	1	1	1	1	1	1	1	1	1	1	1	1	1	1	1	1	1	1	1	1	1	1	1	1
oPt-12732	1	1	1	1	1	1	1	?	1	1	0	?	1	1	1	1	1	?	1	1	0	?	?	1	1	0	0	?	?	1	1	1	1	?	1	1	1	1	1	0	1	?	1	1	1	0	1	1	1
oPt-12736	0	0	0	0	0	0	0	0	0	0	1	0	0	0	0	0	1	1	0	1	0	0	?	0	1	0	1	0	0	0	0	0	0	0	0	0	0	0	0	0	0	0	1	0	0	0	0	0	0
oPt-12737	1	1	1	1	1	1	1	1	1	1	0	1	1	1	1	1	1	1	1	0	1	1	1	1	1	1	1	1	1	1	1	1	1	1	1	1	1	1	1	1	?	1	1	1	1	1	1	1	1
oPt-12744_c	1	1	1	1	1	1	1	1	1	1	1	1	1	1	0	1	1	1	1	1	1	1	1	1	1	0	1	1	1	1	1	0	1	1	0	0	1	0	1	1	1	1	1	1	0	1	1	0	1
oPt-12746	1	1	1	1	1	1	1	1	1	1	1	0	1	?	1	1	0	1	?	0	1	1	1	1	1	1	1	1	1	1	0	1	0	1	1	1	1	1	1	0	1	?	1	1	?	1	0	0	1
oPt-12769	1	1	1	?	1	1	?	1	0	0	1	?	1	?	1	0	?	1	0	?	0	0	0	0	0	0	?	0	0	0	1	1	1	0	1	1	0	1	0	1	0	0	?	0	0	0	1	0	1
oPt-12813	1	1	1	1	1	1	1	1	1	1	?	0	0	?	0	1	?	0	?	?	1	1	1	1	1	1	1	1	1	?	0	0	1	1	0	0	1	1	1	1	?	1	1	1	0	1	?	1	?
oPt-12816	1	1	1	1	1	1	1	1	1	1	1	1	1	1	1	1	1	1	1	1	1	1	1	1	1	1	1	1	1	1	1	1	1	1	1	1	1	1	1	1	1	1	1	1	1	1	1	1	1
oPt-1284_c	0	0	0	0	0	0	1	0	1	1	1	1	1	1	0	1	0	0	1	1	1	1	1	1	1	1	1	1	0	1	1	1	1	1	1	1	1	1	1	1	0	1	1	1	1	1	0	1	0
oPt-12842	1	1	1	1	1	1	1	0	1	1	1	1	1	1	1	1	0	1	1	1	1	1	1	1	0	?	0	1	1	1	1	1	1	1	1	1	1	1	1	1	1	1	0	1	1	1	1	1	1
oPt-12866	0	0	0	0	0	0	1	1	0	1	0	1	1	1	0	0	1	0	0	1	0	0	?	1	0	0	0	1	1	1	0	0	1	0	0	0	0	0	0	0	?	1	?	1	0	0	1	1	1
oPt-12915_c	1	1	1	1	1	1	1	1	1	0	0	0	0	0	0	1	1	0	1	1	1	1	1	1	1	1	0	1	1	1	1	1	1	1	1	1	1	1	1	1	?	1	0	1	1	1	0	0	1
oPt-12921	0	0	0	0	1	1	1	0	1	1	1	1	1	1	1	?	0	1	1	0	1	1	1	1	0	?	0	1	1	1	1	1	1	1	1	1	1	1	1	1	1	1	0	1	1	1	1	1	0
oPt-12924	1	1	1	1	1	1	1	0	?	0	1	1	1	?	0	0	1	0	1	1	1	1	1	1	1	1	1	1	?	1	1	1	1	1	?	1	1	1	0	1	1	1	1	1	?	1	0	1	1
oPt-12925	1	1	1	1	1	1	0	1	0	1	0	0	0	0	0	0	0	0	1	0	1	1	1	?	0	1	1	1	1	1	0	0	1	1	0	0	0	0	1	1	?	1	1	1	0	1	1	1	0
oPt-12952	?	0	?	0	0	?	0	0	0	1	0	1	?	1	0	0	0	0	0	1	0	0	?	1	1	1	1	0	0	0	1	1	1	1	1	1	?	1	0	?	?	1	1	0	1	0	1	0	1
oPt-12956	1	1	1	1	1	1	1	1	0	1	1	1	1	1	1	1	1	1	1	1	1	1	1	1	?	1	0	1	1	1	1	1	1	0	1	1	1	1	1	1	1	1	?	1	0	1	1	?	1
oPt-12959	0	0	0	0	0	0	0	1	0	0	?	1	1	0	1	0	1	1	1	1	1	1	0	0	1	?	?	1	1	?	1	1	1	1	1	1	0	0	1	0	1	1	1	1	1	1	1	1	0
oPt-12964	1	1	1	1	1	1	1	0	1	0	0	1	0	1	0	0	1	0	0	1	0	?	?	1	1	1	1	0	?	0	1	1	0	0	1	1	1	1	0	?	1	0	1	0	1	?	?	0	1
oPt-13010	0	0	0	0	0	0	1	?	0	0	0	0	1	0	0	0	0	0	0	0	0	0	1	0	0	0	0	0	0	0	0	1	0	0	1	1	0	1	0	?	0	0	0	0	0	?	0	0	0
oPt-13021_c	?	1	1	1	1	1	1	1	1	1	1	0	1	1	1	1	0	1	1	0	1	1	1	0	1	1	1	1	1	1	0	1	0	1	1	1	1	1	1	0	?	1	1	1	1	1	0	0	1
oPt-1303_c	1	1	1	1	1	1	1	1	1	1	1	1	1	0	1	1	1	1	1	1	1	1	1	1	0	1	0	1	1	1	1	1	1	1	1	1	1	0	1	1	1	1	1	1	1	1	1	1	1
oPt-13039	0	0	0	0	0	0	?	1	1	1	0	0	?	0	1	1	1	1	1	1	1	1	1	0	1	1	?	1	1	?	1	?	0	1	1	?	1	1	1	1	1	1	0	1	0	1	1	1	0
oPt-13052	0	0	0	0	0	0	0	0	0	0	0	0	0	0	0	0	0	0	0	0	0	0	0	0	0	0	0	0	0	0	0	0	0	0	0	0	0	0	0	0	0	0	0	0	0	0	0	0	0
oPt-13060	0	0	0	0	0	0	0	0	0	0	0	0	0	0	0	1	1	0	0	0	0	0	0	0	0	0	0	0	0	0	0	0	0	0	0	0	1	0	0	0	0	0	0	0	0	0	0	0	0
oPt-13070	0	0	0	0	0	0	1	0	1	0	0	0	0	1	0	1	0	0	1	0	1	1	1	1	1	?	0	1	1	1	1	0	1	1	0	0	1	0	1	1	0	0	0	1	0	1	0	1	0
oPt-13087	1	1	1	1	1	1	1	?	1	1	0	0	1	0	?	1	1	0	?	1	1	1	?	1	1	1	?	0	0	1	0	0	1	1	0	0	1	1	1	1	0	1	1	1	0	1	1	1	1
oPt-13088	1	1	1	1	1	1	0	1	1	1	?	1	1	1	1	1	0	1	1	1	1	1	1	0	1	1	1	1	1	1	1	1	1	1	1	1	1	0	1	1	1	1	1	1	1	1	1	1	1
oPt-13101	1	1	1	1	1	1	1	1	1	1	1	1	1	0	1	1	0	1	1	1	1	1	1	1	1	1	1	1	1	1	1	0	1	1	0	0	1	1	1	1	1	1	1	1	0	1	1	1	1
oPt-13105_c	1	1	1	1	1	1	1	0	0	1	1	0	0	1	0	0	0	1	1	1	1	0	1	?	1	1	0	0	1	1	0	0	1	1	0	0	?	1	0	0	0	0	1	0	0	0	0	1	0
oPt-13106	1	1	?	?	1	1	1	1	1	1	1	1	1	1	1	1	1	1	1	1	1	?	1	1	0	1	1	1	1	1	1	1	1	?	?	1	1	1	1	0	1	1	0	1	0	?	1	1	1
oPt-13130	1	1	1	1	1	?	1	0	1	1	1	0	1	1	0	1	1	1	1	1	1	1	1	1	1	1	1	1	1	1	?	0	1	1	0	?	1	1	1	1	?	1	1	1	0	1	1	1	1
oPt-13151	1	?	1	?	1	1	1	?	1	1	1	1	1	1	1	1	1	1	1	1	?	0	1	1	1	0	0	1	1	1	1	1	1	0	1	1	1	1	1	0	?	1	1	1	1	?	?	1	?
oPt-13162	0	0	1	1	0	0	0	0	0	0	?	0	1	0	1	0	0	0	0	1	0	0	1	0	1	1	1	0	0	0	0	1	0	0	1	1	?	0	0	?	0	0	1	0	1	0	0	0	0
oPt-13178	1	1	1	1	1	1	1	1	1	1	?	0	0	0	0	1	1	0	1	1	1	1	1	1	0	0	0	1	1	1	0	0	1	0	1	1	1	1	1	0	0	1	0	1	1	1	1	0	1
oPt-13183_c	1	1	1	1	1	1	1	0	1	0	1	1	0	0	0	1	0	1	1	0	1	1	1	1	1	1	1	0	1	1	1	0	1	1	0	0	1	1	1	1	0	1	1	1	0	1	0	1	1
oPt-13194	1	1	1	1	1	1	0	1	1	0	1	1	1	1	1	0	1	1	1	1	1	1	1	1	1	1	1	1	1	1	1	1	1	1	1	1	0	0	1	1	0	1	1	1	1	1	0	1	1
oPt-13208	1	1	1	1	1	1	1	1	0	1	1	1	0	1	1	1	0	1	1	1	1	1	?	1	1	1	1	1	1	0	1	0	1	1	0	0	1	1	1	1	1	0	1	1	?	1	1	1	0
oPt-13229	1	1	1	1	1	1	1	0	0	?	1	1	0	1	0	1	0	1	1	0	1	1	1	1	1	1	0	1	1	1	1	0	0	1	0	0	1	1	1	1	1	1	1	1	0	1	0	1	1
oPt-13254	0	0	1	?	0	0	?	?	1	1	?	1	1	1	1	0	1	1	0	1	?	0	0	?	0	1	1	?	1	1	1	1	0	?	1	1	?	0	0	0	1	0	1	0	0	?	1	1	0
oPt-13288	0	0	0	0	0	0	1	1	0	1	0	1	1	1	0	0	0	0	1	0	1	1	1	?	1	?	1	1	1	0	0	0	1	1	0	0	?	0	1	1	1	1	1	1	0	1	1	0	1
oPt-13290	0	0	0	0	0	0	0	1	0	0	1	1	0	0	0	0	?	0	0	0	?	1	1	0	1	1	1	0	1	0	1	1	0	0	?	1	0	0	0	?	?	0	1	0	0	?	?	0	?
oPt-13293	1	1	1	1	1	1	1	1	1	1	1	1	?	0	1	1	1	1	1	1	1	1	1	1	1	1	1	1	1	1	1	1	1	1	1	1	1	1	1	1	1	1	0	1	1	1	1	1	1
oPt-13295	0	0	0	0	0	0	1	0	1	0	0	0	0	1	0	1	?	0	1	0	1	?	1	1	?	?	0	1	1	1	1	0	1	?	0	0	1	0	1	?	1	1	0	1	0	1	0	0	0
oPt-13299	1	1	1	1	1	1	1	1	1	1	1	0	1	1	1	1	1	0	1	1	1	1	1	1	1	1	1	1	1	1	0	0	1	1	0	0	1	1	1	1	1	1	1	1	0	1	1	1	1
oPt-13306	1	1	1	1	1	1	1	0	0	0	0	0	1	1	1	1	0	0	1	1	?	?	?	1	0	0	0	0	1	1	1	1	0	1	1	1	?	0	1	0	?	1	?	1	1	1	0	0	1
oPt-13316	0	?	0	0	0	0	0	0	?	?	0	0	0	0	0	0	0	0	0	0	0	0	?	?	0	0	0	0	0	0	1	0	0	0	0	0	0	0	1	0	0	0	0	0	0	0	0	0	0
oPt-13320	1	1	1	1	1	1	1	1	0	1	1	1	1	1	1	1	1	1	1	1	1	1	1	1	1	1	1	1	1	1	1	1	1	1	1	1	1	1	1	1	1	1	1	1	1	1	1	1	1
oPt-13342_c	1	1	1	1	1	1	1	1	1	1	0	0	0	0	1	1	1	1	1	?	1	0	1	1	1	1	1	1	1	1	0	0	1	1	0	0	1	1	1	1	0	1	1	1	0	1	1	1	1
oPt-1336	0	0	0	0	0	0	1	1	0	1	1	1	1	1	1	0	1	1	1	1	1	1	1	0	1	1	1	0	?	0	0	1	0	1	0	0	0	0	0	?	1	0	1	0	0	1	?	?	0
oPt-13365	0	0	0	0	0	0	1	0	0	1	1	0	1	0	1	1	0	1	1	0	1	1	1	0	0	1	0	1	?	1	0	0	1	1	0	0	0	?	1	1	1	1	0	1	0	1	1	1	1
oPt-13366	1	1	1	1	1	1	0	0	0	1	0	0	0	0	0	0	0	0	1	0	1	1	1	?	0	1	0	1	?	1	0	0	1	1	?	0	?	1	1	1	?	1	0	1	0	1	0	1	1
oPt-13374_c	1	1	1	1	1	1	0	0	1	0	1	1	1	1	0	0	1	0	1	1	1	1	1	1	1	1	1	0	?	1	0	1	1	1	1	1	0	1	1	1	0	1	1	1	1	1	0	1	1
oPt-13382	0	0	0	0	0	0	0	1	1	1	1	1	1	1	1	?	1	1	1	1	?	0	0	0	1	0	1	1	?	?	1	1	1	1	1	1	0	1	0	0	0	0	?	0	1	1	?	1	0
oPt-13393	1	1	1	1	1	1	0	1	0	0	1	1	1	0	0	?	0	0	0	0	0	0	0	?	0	?	1	1	?	?	0	0	1	0	0	1	?	1	0	0	1	1	0	1	?	0	0	1	0
oPt-13397_c	1	1	1	1	1	1	1	1	1	1	1	0	?	?	0	1	?	1	1	1	1	1	1	1	1	1	?	1	1	1	0	0	1	1	?	0	1	1	1	1	1	1	1	1	0	1	1	1	?
oPt-1340	1	1	1	1	1	1	0	0	0	0	0	1	1	0	1	0	0	0	0	1	0	0	0	0	0	0	0	0	?	0	1	1	0	0	0	?	0	0	0	0	0	0	0	0	0	0	0	0	1
oPt-1343	0	0	0	0	0	0	1	1	?	1	0	0	1	0	0	0	0	0	1	0	1	1	1	?	1	1	1	1	1	1	0	0	1	1	0	1	?	0	1	1	1	1	1	1	0	1	?	0	0
oPt-13447_c	0	0	0	0	0	0	1	1	0	1	1	1	1	1	1	0	1	1	1	1	1	1	1	?	1	1	1	1	1	1	1	1	1	1	1	?	0	0	1	1	1	1	1	1	1	1	1	1	1
oPt-13459	1	1	1	1	0	?	0	0	0	1	0	1	0	1	1	0	?	0	1	0	?	1	1	1	?	1	0	0	?	1	1	1	0	?	1	?	?	0	1	?	1	1	1	1	1	?	1	1	0
oPt-13460	0	0	1	1	0	0	1	0	0	0	1	?	0	0	0	0	0	1	0	0	0	0	?	0	0	0	0	0	0	0	0	0	0	0	0	0	?	0	0	0	0	0	?	0	0	0	0	0	0
oPt-13461_c	1	1	1	1	1	1	1	0	1	0	0	1	1	1	0	0	0	0	0	0	0	0	0	1	0	0	0	0	0	0	1	1	0	0	1	1	0	1	0	0	0	0	0	0	1	0	0	0	1
oPt-13498	0	0	0	0	0	0	0	1	0	1	0	1	1	1	1	0	1	?	1	1	1	?	?	0	1	0	1	0	?	1	?	1	1	1	1	1	0	0	1	0	1	0	1	0	1	1	1	1	0
oPt-13513	1	1	0	0	0	0	1	1	0	1	0	0	1	1	0	0	0	0	1	0	1	1	1	0	1	1	1	1	1	1	1	0	1	1	0	0	0	1	0	1	0	1	1	1	0	1	1	1	1
oPt-13521_c	1	1	1	1	1	1	1	1	1	1	1	1	1	1	1	1	1	1	1	1	1	1	1	1	1	?	1	1	1	1	0	1	0	1	1	1	1	0	1	1	1	1	1	1	1	1	1	1	1
oPt-13525	0	0	0	0	0	0	0	0	0	0	0	0	0	0	0	0	0	0	0	0	0	0	0	0	0	0	0	0	0	0	0	0	0	0	0	0	0	0	0	0	0	0	0	1	0	0	0	0	0
oPt-13535_c	1	1	1	1	1	1	1	1	1	1	1	1	1	1	1	1	1	1	1	1	1	1	1	1	1	1	1	1	1	1	1	1	1	1	1	1	1	1	1	1	1	1	1	1	1	1	1	1	1
oPt-1355	0	0	0	0	0	0	1	0	0	?	1	0	1	0	1	1	0	1	?	0	?	1	?	0	0	1	0	1	0	1	0	0	0	1	0	0	0	0	1	0	1	1	0	1	0	1	1	1	1
oPt-13554	1	1	1	1	1	1	0	?	1	0	1	1	1	?	1	1	?	1	?	0	0	0	0	1	0	0	0	0	?	0	1	1	0	?	?	?	1	0	0	0	1	1	0	?	1	0	0	0	0
oPt-13557	1	1	1	1	?	1	?	?	?	?	0	?	0	?	1	0	1	?	0	0	1	0	1	1	?	1	1	0	1	1	1	1	0	1	1	?	1	0	0	1	0	?	1	0	?	1	0	1	1
oPt-13558	1	1	1	1	1	1	1	1	0	0	1	?	1	0	0	1	0	1	0	?	0	0	1	1	1	0	0	1	?	0	1	1	0	0	1	1	1	?	1	0	1	?	0	1	1	0	1	0	1
oPt-13574	0	0	0	0	0	?	0	0	0	0	0	1	0	0	0	?	0	0	0	0	?	?	0	0	0	0	0	0	0	0	1	0	1	0	0	0	0	1	?	0	0	0	0	?	0	0	1	0	0
oPt-13579	0	0	0	0	0	0	1	1	0	1	0	1	1	1	0	0	1	0	0	1	0	0	1	?	0	?	0	0	1	?	0	0	1	0	0	0	0	0	0	0	1	1	0	1	0	0	1	1	?
oPt-13590	1	1	1	1	1	1	1	1	1	1	1	1	1	?	1	1	1	1	0	1	0	?	?	1	1	?	1	0	1	1	1	1	0	0	1	1	1	0	1	?	1	0	1	0	0	?	1	0	1
oPt-13591	0	0	0	0	0	0	1	0	0	0	0	1	?	0	1	0	1	1	0	1	0	0	?	0	0	0	0	0	0	0	0	1	0	0	1	0	0	1	0	0	0	0	0	0	1	0	0	0	0
oPt-13608	0	0	?	1	?	0	1	1	1	1	1	1	?	1	1	1	1	1	1	1	1	1	1	1	0	1	0	1	1	1	0	1	1	1	1	1	1	1	1	1	1	1	1	1	1	1	1	1	1
oPt-13611	0	?	?	0	?	1	1	?	1	1	0	0	0	1	0	1	0	0	1	0	1	?	1	1	0	?	0	1	?	1	0	0	1	0	0	1	?	0	1	1	1	1	0	1	1	1	0	1	?
oPt-13621_c	1	1	0	0	1	1	1	1	1	1	1	1	1	1	1	1	1	1	1	0	1	1	1	1	1	1	1	1	1	1	1	1	1	1	1	1	1	1	1	1	1	1	1	1	1	1	1	1	0
oPt-13659	0	0	0	0	0	0	0	1	0	1	0	1	0	1	0	0	1	1	0	1	0	0	1	1	1	?	1	0	1	0	0	1	0	0	1	1	0	1	0	1	0	0	1	0	1	0	1	0	0
oPt-13661	1	1	1	1	1	1	1	?	0	1	1	1	1	1	1	1	1	1	1	1	1	?	?	1	1	1	1	1	?	1	1	1	1	1	1	1	1	1	1	0	1	1	1	1	1	1	0	?	?
oPt-13681	?	?	?	1	0	1	1	?	0	0	?	1	1	0	1	1	0	0	0	?	1	?	1	?	0	?	1	0	0	0	0	1	0	1	0	0	1	1	0	?	0	1	0	0	0	0	1	0	?
oPt-13690	0	0	0	0	0	0	0	0	0	0	0	0	0	0	0	0	1	0	1	1	0	0	1	?	1	1	1	0	0	?	0	0	0	0	0	0	0	1	0	0	?	0	1	1	0	0	0	0	0
oPt-13724	1	1	1	1	1	1	1	1	1	1	1	1	1	1	1	1	1	1	1	1	1	1	1	1	1	1	1	1	1	1	1	1	1	1	1	1	1	1	1	1	1	1	?	1	1	1	1	1	1
oPt-1373_c	0	0	0	0	1	1	1	0	1	1	1	1	0	1	0	1	0	0	1	0	1	1	1	1	0	1	0	1	1	1	1	0	1	1	0	0	1	1	1	1	1	1	0	1	0	1	1	1	0
oPt-13746_c	1	1	1	1	1	1	1	1	0	1	1	1	1	1	1	1	1	1	1	1	1	1	1	1	1	1	1	1	1	1	1	0	1	1	0	0	1	1	1	1	1	1	1	1	1	1	1	1	1
oPt-13747_c	0	0	1	1	0	0	1	0	1	0	1	1	1	1	1	1	0	1	0	0	0	0	1	?	0	1	0	0	0	0	1	1	1	1	1	1	0	1	0	0	0	0	0	0	1	0	0	0	1
oPt-13750	0	0	0	0	?	?	1	?	0	1	0	?	1	0	0	?	1	0	1	1	?	1	1	0	?	?	1	0	?	0	0	0	1	1	0	0	?	0	0	0	1	0	0	1	?	0	1	1	0
oPt-13754	0	0	0	0	0	0	0	0	1	0	0	0	0	0	0	0	0	0	1	0	1	1	1	0	0	?	0	1	1	1	0	1	1	1	0	1	0	0	1	1	0	1	1	0	0	1	0	0	0
oPt-13764	1	1	1	1	1	1	?	1	1	1	1	0	0	1	0	1	1	0	1	1	1	1	1	1	1	?	1	1	1	1	1	0	1	1	?	0	1	1	1	1	1	1	1	1	0	1	0	1	1
oPt-13782_c	1	1	1	1	1	1	0	1	0	1	1	1	1	0	1	1	1	0	1	1	1	0	1	1	1	1	1	1	1	1	1	1	1	1	1	1	1	1	1	0	1	1	1	1	0	1	1	1	1
oPt-13786	?	1	1	1	1	1	0	1	1	1	1	1	0	0	0	0	1	0	1	1	0	0	?	0	1	1	1	1	1	0	0	0	0	0	0	0	0	1	0	0	1	1	1	0	0	0	1	0	0
oPt-13790	0	0	0	0	0	0	0	1	0	0	0	1	1	1	1	0	1	0	0	1	0	0	?	0	0	1	0	1	1	?	1	1	0	0	1	1	?	0	0	0	1	0	0	0	1	0	0	0	0
oPt-13793	1	1	1	1	1	1	0	0	0	0	0	0	0	0	0	1	0	0	0	0	0	0	0	1	0	0	0	0	0	0	0	0	0	0	0	0	?	1	0	0	0	0	0	0	0	0	0	0	0
oPt-13794	0	0	0	0	0	0	0	1	1	1	?	0	0	0	0	0	0	1	1	0	1	1	1	0	1	1	1	1	1	?	0	1	1	1	1	1	0	1	1	1	1	0	?	0	1	1	0	1	0
oPt-13800_c	0	0	0	0	0	0	0	0	0	0	0	1	1	1	0	0	1	0	0	1	0	0	0	1	0	?	0	0	0	0	1	1	0	0	1	1	0	1	0	0	0	0	0	0	1	0	0	0	0
oPt-13808_c	0	0	0	0	0	?	0	1	1	1	0	0	0	1	0	0	1	0	1	0	1	1	1	0	0	?	0	1	1	1	0	0	1	1	0	0	0	0	0	?	1	1	0	1	0	1	1	1	1
oPt-13811	0	0	0	0	?	0	1	0	1	1	1	0	1	0	1	0	0	0	1	0	1	1	1	0	0	1	0	1	0	1	0	0	0	1	0	1	1	1	1	1	0	1	1	1	1	1	0	0	1
oPt-13813	1	1	1	1	1	1	?	1	1	1	1	1	1	?	1	1	?	1	?	0	1	1	?	1	1	0	1	1	?	1	1	0	1	1	0	0	1	1	1	1	?	1	?	1	1	1	1	1	1
oPt-13814	0	0	0	0	0	0	0	1	1	1	1	0	?	?	0	1	0	0	1	0	1	?	0	?	0	1	1	1	1	?	0	0	1	1	1	0	1	1	1	?	1	1	0	1	1	1	1	1	0
oPt-13816_c	1	1	1	1	1	1	1	0	0	1	0	0	1	0	0	0	0	0	1	0	1	1	1	?	0	1	0	1	?	1	0	1	0	1	0	0	0	0	0	1	1	1	0	1	0	1	0	0	1
oPt-13852	1	1	1	1	1	1	0	1	1	0	1	1	0	1	1	0	1	1	1	1	1	1	1	0	1	1	1	1	1	0	1	1	1	1	0	0	1	1	1	1	?	0	1	?	0	1	0	1	1
oPt-13859	0	0	0	0	0	0	1	0	1	0	1	1	1	0	1	1	1	1	0	1	0	0	?	1	1	1	1	1	0	1	0	0	1	0	0	0	0	1	1	0	1	0	1	0	0	0	0	?	0
oPt-13860	1	1	1	1	1	1	0	1	0	?	1	1	1	?	1	0	1	?	1	0	?	1	1	1	1	1	1	0	1	0	0	1	1	?	1	1	0	?	1	1	1	1	1	1	1	1	1	1	?
oPt-13862	0	0	0	0	0	0	1	1	1	0	0	0	0	1	0	?	1	0	0	1	0	0	0	0	1	1	0	0	?	0	0	0	1	?	1	0	0	0	0	?	?	0	1	0	0	0	0	1	0
oPt-13868	1	1	1	1	0	0	1	1	1	1	1	1	1	0	1	1	1	1	1	0	1	1	1	1	1	1	1	1	1	?	?	1	1	1	1	1	1	1	1	1	1	1	1	1	1	1	1	1	1
oPt-13894	1	1	1	1	1	1	0	0	1	0	1	0	0	1	0	1	1	1	1	?	1	1	?	1	1	1	0	1	1	1	0	0	1	0	?	?	?	1	1	1	1	1	1	1	1	1	0	1	0
oPt-13897_c	1	1	1	1	1	1	1	0	1	0	1	1	1	1	1	1	1	1	1	1	1	1	1	1	1	1	1	0	1	1	1	1	1	1	1	1	1	1	1	1	0	1	1	1	1	1	0	1	1
oPt-13898	1	1	1	1	1	1	0	1	1	1	1	1	1	1	1	0	1	1	1	1	1	1	1	1	1	1	1	1	1	1	?	1	1	1	1	1	0	1	1	1	1	1	1	1	1	1	1	1	1
oPt-13901_c	1	1	1	1	1	1	1	1	1	1	?	1	1	1	0	1	1	1	1	1	1	1	1	0	1	1	1	1	1	1	0	1	1	1	1	1	1	1	1	0	1	1	1	1	1	1	1	1	1
oPt-13916	0	0	0	0	0	0	1	1	1	0	1	0	1	1	1	1	1	0	1	1	1	1	1	1	0	1	1	1	1	1	1	1	1	0	0	1	1	0	1	1	0	1	1	1	1	1	1	0	0
oPt-13924_c	1	1	1	1	1	1	1	1	1	1	1	0	0	1	0	1	1	1	1	1	1	1	1	1	1	1	1	1	1	1	0	0	1	1	0	0	1	1	1	1	1	1	1	1	0	1	0	1	1
oPt-13944_c	1	1	1	1	1	1	1	1	1	1	1	1	1	1	1	1	1	1	1	1	1	1	1	1	1	1	1	1	1	1	1	1	1	1	1	1	1	1	1	1	1	1	1	1	1	1	1	1	1
oPt-13948_c	1	1	1	1	1	1	1	1	1	1	1	1	1	0	1	1	1	1	1	1	1	1	0	1	1	1	1	1	1	1	0	1	1	1	1	1	1	1	1	1	1	1	1	1	1	1	1	1	1
oPt-13952	1	1	1	1	0	1	1	1	1	1	1	1	1	0	?	1	0	1	1	?	1	1	?	1	1	1	1	1	1	?	1	1	1	1	1	1	1	1	1	?	1	1	1	1	1	0	1	1	1
oPt-13953_c	0	0	0	0	0	0	1	1	1	0	1	1	1	1	1	0	1	1	1	1	1	1	1	1	1	1	1	1	1	1	0	1	1	1	0	0	0	1	1	0	1	1	0	1	1	1	0	1	0
oPt-13970_c	1	1	1	1	1	1	1	1	1	1	0	1	1	1	1	1	1	1	1	1	1	1	1	1	1	1	1	1	1	1	0	1	1	1	1	1	1	1	1	1	1	1	1	1	1	1	1	1	1
oPt-13982	1	1	1	1	1	1	1	0	1	1	1	1	1	1	1	1	1	1	1	1	1	0	?	1	1	0	1	1	?	1	1	1	1	1	?	1	1	1	1	1	?	1	1	1	1	0	1	0	1
oPt-13991	1	1	1	1	1	1	1	1	1	1	1	1	1	1	1	1	1	1	1	1	1	1	1	1	1	1	1	1	1	0	1	1	1	1	1	1	1	1	1	0	1	1	1	1	1	1	1	1	1
oPt-13999_c	0	0	0	0	0	0	0	1	0	1	1	1	0	1	0	1	0	1	1	0	1	1	1	1	0	1	0	1	1	1	1	0	1	1	0	0	0	1	1	1	1	1	0	1	0	1	1	1	0
oPt-14018	0	0	0	0	0	0	1	0	0	?	1	0	1	0	1	1	0	1	?	0	0	?	?	0	0	1	0	1	0	1	0	0	?	1	0	0	0	0	?	?	1	1	0	1	0	1	1	1	1
oPt-14032_c	1	1	1	1	1	1	1	1	1	1	1	1	1	1	1	1	1	1	1	1	1	1	1	1	1	1	1	0	1	0	1	1	0	1	1	1	1	1	1	1	1	1	1	1	1	1	1	1	1
oPt-14033	1	1	1	1	1	1	1	0	0	0	0	1	1	0	1	1	0	0	1	0	1	1	1	1	0	0	0	0	0	1	1	0	0	1	0	0	1	1	1	1	0	1	0	1	0	1	0	1	1
oPt-14059_c	0	0	0	0	0	0	0	1	0	0	0	0	0	0	0	0	0	?	1	0	?	0	1	?	0	0	0	1	1	0	?	0	1	1	0	0	0	0	1	0	1	0	1	0	0	0	?	0	0
oPt-14073_c	?	1	1	1	1	1	1	1	1	1	0	1	0	1	1	1	0	0	1	0	1	1	1	1	1	1	1	1	1	0	0	1	1	1	1	1	1	1	1	1	1	1	1	0	1	1	1	1	1
oPt-14083	?	0	0	1	1	1	1	1	0	0	1	1	1	0	1	0	?	?	0	?	0	0	0	0	?	1	?	0	0	1	?	0	0	0	0	0	?	1	1	0	0	1	0	0	0	0	1	0	1
oPt-14108	1	1	1	1	1	1	1	0	1	1	?	1	0	0	0	0	0	0	1	0	1	1	?	1	1	?	1	0	0	?	0	0	0	1	0	0	1	0	1	1	1	0	1	1	0	1	1	1	1
oPt-14113_c	1	1	1	1	1	1	0	1	1	0	0	1	0	1	0	0	1	0	0	1	0	0	0	1	1	0	1	0	1	0	1	1	0	0	1	0	1	1	0	0	0	0	1	0	1	0	0	0	0
oPt-14124	1	1	1	1	1	1	1	0	0	0	0	0	1	0	1	0	?	0	0	1	0	0	1	1	1	0	1	1	?	1	0	1	1	0	?	0	1	0	1	1	?	0	1	1	0	0	1	1	1
oPt-14127	0	0	0	0	0	0	0	0	0	0	0	0	0	0	0	0	0	0	0	0	1	1	1	0	0	0	?	0	0	0	0	0	0	1	0	0	0	0	1	0	0	0	0	0	0	1	0	0	0
oPt-14149	0	0	0	0	0	0	0	1	1	1	1	?	0	0	0	0	1	1	0	1	0	0	?	0	1	1	1	1	1	0	0	0	1	0	0	0	0	0	0	0	?	?	1	0	0	0	1	0	0
oPt-14182	0	0	0	0	0	0	0	0	0	0	0	1	0	0	0	0	0	0	0	0	0	0	?	0	1	?	1	0	0	0	0	0	0	0	0	0	0	0	0	0	0	0	0	0	0	0	0	0	0
oPt-14187	0	0	0	0	0	0	0	0	0	1	1	1	0	0	?	0	1	1	1	?	1	1	0	?	1	?	1	0	0	0	1	0	0	1	0	1	0	0	1	1	?	1	1	1	0	1	0	0	0
oPt-14205	1	1	1	1	1	1	1	0	1	0	?	0	1	0	1	0	1	0	0	1	0	0	?	?	1	?	1	0	0	0	0	1	0	0	1	1	1	?	0	0	0	0	1	0	1	0	0	0	1
oPt-14208_c	1	1	1	1	1	1	1	1	1	1	1	1	1	1	1	1	1	1	1	1	1	1	1	1	1	1	1	1	1	1	1	1	1	1	1	1	1	1	1	1	1	1	1	1	1	1	1	1	1
oPt-14228	0	0	0	0	0	?	0	1	1	0	0	0	0	?	?	0	1	0	0	0	0	0	1	0	0	1	0	1	1	1	1	0	1	1	0	0	?	1	1	1	?	1	0	0	0	0	0	1	?
oPt-14234	0	0	0	0	0	0	0	1	0	0	0	0	?	1	?	1	0	0	0	0	0	0	0	1	0	0	0	0	0	1	0	?	0	0	0	0	0	0	0	0	0	?	0	0	0	0	0	1	?
oPt-14256	1	1	1	1	1	1	1	0	1	1	?	1	?	1	1	1	0	0	1	0	1	1	1	1	1	1	0	1	0	1	1	?	1	1	?	0	1	1	1	1	0	1	1	?	0	1	0	1	1
oPt-14264	0	0	0	0	0	0	1	0	1	1	1	1	1	0	1	1	0	1	1	1	1	1	1	1	0	1	1	1	?	1	1	0	1	1	0	0	0	1	1	1	1	1	1	1	1	1	0	0	0
oPt-1427	0	0	0	0	0	0	0	0	0	1	1	1	1	1	1	0	0	1	1	1	1	1	1	0	0	0	0	1	?	1	0	1	1	1	1	1	0	0	1	1	1	1	0	1	1	1	0	1	0
oPt-14277	1	1	1	1	1	1	1	1	1	1	?	1	1	0	1	1	0	1	1	0	1	1	1	1	1	0	1	1	1	1	0	1	1	1	1	1	?	0	1	?	1	1	1	1	1	1	1	1	1
oPt-14279_c	0	0	0	0	0	0	0	0	0	1	0	0	0	0	0	0	0	0	0	1	0	0	?	1	1	1	1	0	0	0	0	0	1	0	0	0	0	0	0	0	0	0	1	0	0	0	1	0	0
oPt-14299	1	1	1	1	1	1	1	1	1	1	1	1	1	1	0	1	1	1	1	1	1	1	1	1	1	0	1	1	1	?	0	1	1	1	1	1	1	1	1	1	1	1	1	1	0	1	1	1	1
oPt-14301_c	1	1	1	1	1	1	1	1	1	1	1	1	1	1	1	1	1	1	0	1	1	1	1	1	0	0	0	1	1	1	1	1	1	0	1	1	1	1	1	0	1	1	1	1	1	1	0	1	1
oPt-14310_c	1	1	1	1	1	1	1	1	0	1	1	1	1	1	1	1	1	1	0	1	0	0	1	1	1	1	1	0	?	?	1	0	0	0	1	0	1	1	0	0	1	0	0	1	1	0	1	1	1
oPt-14312	1	1	1	1	?	1	0	1	?	1	1	1	1	0	?	?	1	1	1	1	1	1	1	1	1	1	0	1	1	1	1	?	1	1	0	0	1	1	1	1	1	1	?	1	1	1	1	0	?
oPt-14314_c	1	1	1	1	1	1	0	0	0	?	1	0	0	0	1	1	0	1	0	0	0	0	0	1	0	0	0	0	0	?	0	1	0	0	?	1	1	1	0	0	0	0	0	0	1	0	0	0	0
oPt-14324	1	?	1	1	1	1	1	0	0	1	?	0	0	0	0	1	?	1	1	1	1	1	?	1	1	0	1	1	0	0	0	0	1	1	0	0	1	1	0	1	?	?	1	1	0	1	0	0	1
oPt-14342	1	1	1	1	1	1	1	1	0	1	?	1	1	0	1	1	1	0	1	0	1	1	0	1	1	1	0	1	1	1	1	0	0	1	0	0	1	1	1	1	1	1	0	1	0	1	1	0	1
oPt-14345_c	0	0	0	0	0	0	1	1	0	1	0	1	1	?	1	0	0	1	1	0	1	1	1	1	1	1	1	1	1	1	0	1	1	1	1	1	0	0	1	1	1	1	1	1	1	1	1	1	1
oPt-14361	0	0	0	0	0	0	1	?	?	0	0	?	?	1	0	1	0	?	0	?	1	1	1	1	1	0	1	1	1	1	1	0	1	?	0	?	1	0	1	0	?	1	1	1	0	?	?	0	0
oPt-14383_c	0	0	0	0	0	0	0	1	1	0	0	0	0	0	0	0	0	?	0	0	?	1	?	1	1	0	0	0	1	1	0	0	0	0	0	0	1	1	1	?	0	1	1	?	0	1	0	0	0
oPt-14389	0	0	0	0	0	0	0	0	0	1	0	0	0	0	1	0	0	0	0	1	0	0	0	?	1	1	1	0	0	0	0	1	1	0	1	1	0	1	0	0	0	0	1	0	0	0	1	0	1
oPt-14405	1	1	1	1	1	1	1	1	0	1	1	0	1	1	0	1	1	1	1	1	1	1	1	1	1	1	1	1	1	1	0	1	1	1	1	1	0	1	1	1	1	1	1	1	1	1	1	1	1
oPt-14428	1	1	1	1	1	1	1	?	1	1	1	1	1	1	1	1	0	1	1	1	1	1	?	1	0	1	0	1	1	1	0	1	1	1	0	1	1	1	1	1	1	1	1	1	1	1	1	1	0
oPt-14429	1	1	1	1	1	1	1	1	1	1	1	1	1	1	1	1	1	1	1	1	1	1	1	1	1	1	1	1	1	1	1	1	1	1	1	1	1	1	1	1	1	1	1	1	1	1	1	1	1
oPt-14436	?	1	1	1	1	1	?	1	?	1	1	1	0	?	0	1	?	1	0	1	1	1	1	1	1	1	?	1	1	0	1	0	1	1	?	0	?	1	1	1	?	1	?	1	0	1	1	1	0
oPt-14441	0	0	0	0	?	?	1	1	0	1	1	0	0	0	1	1	0	1	1	0	1	1	1	0	1	?	0	1	1	1	1	1	1	0	?	1	1	1	0	0	0	1	1	1	0	0	1	0	?
oPt-14444_c	1	1	1	1	1	1	1	1	1	1	1	1	1	1	1	1	1	1	1	1	1	1	1	1	1	1	1	1	1	1	1	1	1	1	1	1	1	1	1	1	1	1	1	1	1	1	1	1	1
oPt-14456_c	?	1	1	1	1	1	?	1	1	1	1	1	1	0	1	1	?	1	0	1	1	1	1	1	0	1	0	1	?	1	1	1	0	0	1	1	1	1	1	1	1	1	1	1	1	1	1	1	1
oPt-14469	1	1	1	1	1	1	1	0	1	0	0	1	1	1	1	1	1	0	1	1	1	1	1	1	1	1	1	1	1	1	1	1	1	1	1	1	1	1	1	1	1	1	1	1	1	1	0	?	1
oPt-14472_c	0	0	0	0	0	0	1	0	1	0	1	0	1	0	0	0	0	1	0	0	0	0	?	0	0	0	0	0	0	0	1	1	1	0	0	0	0	1	1	0	0	0	1	0	0	0	0	1	0
oPt-14513	0	0	0	0	0	0	1	1	1	1	1	1	1	1	1	0	1	1	1	1	1	1	1	1	1	1	1	1	1	1	?	1	1	1	1	1	1	1	1	1	1	1	1	1	1	1	1	1	?
oPt-14530	1	1	1	1	?	1	1	0	1	1	1	0	0	0	0	1	0	0	1	0	1	1	1	?	1	1	1	1	?	1	0	1	1	1	1	0	1	1	1	1	1	1	0	1	0	1	1	?	0
oPt-14536_c	0	0	0	0	0	0	0	1	0	1	1	0	1	0	0	0	0	0	1	0	1	1	1	0	0	1	0	1	1	1	0	0	1	1	0	0	0	1	1	1	1	1	0	1	0	1	1	0	0
oPt-14545_c	1	1	1	1	1	1	1	1	1	0	1	1	1	1	1	1	1	1	1	1	1	1	1	1	1	0	1	0	1	1	1	1	0	1	1	1	1	1	1	1	1	1	1	1	1	1	1	1	1
oPt-14552	?	1	?	1	1	1	1	0	?	0	0	0	1	1	0	0	1	1	0	0	0	?	1	1	1	1	1	0	0	0	0	0	0	0	1	0	?	0	0	?	0	0	1	0	0	0	0	?	?
oPt-14558	1	1	1	1	1	1	1	0	1	0	?	1	?	?	1	0	?	1	1	1	1	0	1	?	1	1	1	0	0	1	1	1	0	1	?	?	?	0	1	?	?	1	1	1	1	1	0	0	1
oPt-14561_c	1	1	1	1	1	1	1	1	1	1	1	1	1	1	1	1	1	1	0	1	1	1	1	1	1	0	1	1	1	1	0	1	1	0	1	1	1	0	1	1	1	1	1	0	1	1	1	1	1
oPt-14571	1	1	1	1	1	1	1	1	1	1	1	1	0	1	1	1	1	1	1	1	1	1	1	1	0	?	0	1	1	1	1	0	1	1	1	1	1	1	1	1	1	1	0	1	1	1	1	1	1
oPt-14599_c	1	1	1	1	1	1	1	0	0	1	0	0	0	0	0	1	0	0	1	0	1	1	1	1	?	1	1	1	0	1	1	0	0	1	0	0	1	?	1	1	?	1	?	?	0	1	0	0	1
oPt-14600	1	?	1	1	1	1	1	1	1	1	1	1	1	1	1	1	1	1	1	1	1	?	?	1	1	0	?	1	1	0	1	1	1	1	1	1	1	1	1	?	1	1	1	1	1	1	1	1	?
oPt-14609	1	1	1	1	1	1	0	1	?	1	?	0	1	0	?	0	0	0	1	0	1	1	1	?	?	1	0	1	1	0	1	?	1	1	0	?	1	1	1	1	1	1	?	1	?	1	1	?	0
oPt-14611	1	1	1	1	1	1	1	1	0	1	1	1	1	1	1	1	1	1	1	1	1	1	1	1	1	1	1	1	?	1	1	1	1	1	1	1	1	?	1	1	1	1	1	1	1	1	0	1	1
oPt-14613	0	0	0	0	1	1	1	0	0	0	0	?	1	0	?	0	1	0	0	1	1	0	1	0	1	1	1	0	0	0	0	1	1	1	1	1	?	0	0	0	0	0	1	0	0	0	0	0	1
oPt-1463	0	0	0	0	1	?	1	0	1	1	1	1	1	0	1	0	1	0	0	1	1	0	1	0	1	0	1	0	1	0	1	1	1	1	1	1	0	1	0	0	0	0	0	0	1	0	?	0	1
oPt-14641	1	1	1	1	1	?	1	0	1	1	1	1	1	1	1	1	0	1	1	0	1	1	1	1	0	1	0	1	?	1	1	1	1	0	1	1	1	1	1	0	?	1	0	1	1	1	1	0	1
oPt-14653	1	1	1	1	1	1	1	1	0	1	1	1	1	1	0	1	1	1	1	0	1	1	1	1	0	1	0	1	?	1	0	0	1	1	0	0	1	1	1	0	1	1	0	1	0	1	1	1	1
oPt-1466	1	1	1	1	1	1	0	1	1	0	0	1	0	1	0	0	1	0	1	1	0	0	0	1	1	1	1	1	1	1	0	1	1	?	0	1	0	0	1	0	1	1	1	0	0	?	0	0	1
oPt-14677	1	1	1	1	1	1	0	1	1	1	0	1	1	1	0	1	0	0	1	0	1	1	?	1	?	0	1	1	?	1	0	1	1	?	1	1	1	1	0	0	1	1	0	1	1	1	1	0	1
oPt-14690	?	1	?	1	1	1	1	1	1	?	0	0	1	1	1	1	1	1	1	1	1	1	?	1	1	1	1	1	?	?	0	1	1	1	1	1	1	1	1	1	1	1	1	1	1	1	0	1	1
oPt-1472	1	1	1	1	?	1	1	1	1	1	1	?	?	1	?	1	1	1	?	1	1	1	1	1	?	?	1	?	1	1	0	0	1	1	0	0	1	1	1	1	1	1	?	1	0	1	1	1	1
oPt-14739	1	1	1	1	1	1	1	1	1	1	1	1	1	1	1	1	1	1	1	1	1	1	1	1	1	1	1	1	1	1	1	1	1	0	1	1	1	1	1	1	1	1	1	1	1	1	1	1	1
oPt-1474	0	0	0	0	1	?	0	0	0	0	0	1	0	0	1	0	0	0	0	0	0	0	0	0	0	0	0	0	0	0	1	0	0	0	0	0	0	1	0	0	1	0	0	0	0	0	0	0	0
oPt-14740_c	1	1	?	1	1	1	1	1	0	1	1	1	1	1	1	1	1	1	1	1	1	?	1	1	1	1	1	1	1	1	1	?	1	1	1	0	1	1	1	0	1	1	1	1	1	1	1	1	1
oPt-14750	?	?	?	1	1	1	0	1	1	1	1	1	1	0	1	0	0	?	?	1	1	1	1	1	1	1	1	0	1	0	?	0	0	1	1	1	1	1	1	1	1	0	1	1	?	1	1	0	1
oPt-14755	0	0	0	0	1	1	0	1	1	1	1	1	1	1	1	1	1	1	1	1	1	1	1	1	1	1	1	1	1	0	1	1	1	1	1	1	1	1	1	1	1	1	1	1	1	1	1	1	1
oPt-14760	0	0	0	0	0	0	1	1	?	0	0	1	?	0	0	0	0	0	0	0	0	0	1	0	0	?	0	0	0	0	0	0	0	0	1	0	0	0	?	0	0	0	0	0	0	0	0	0	0
oPt-14777	1	1	1	1	1	1	1	1	1	0	1	0	?	?	0	?	?	?	1	0	1	1	1	1	0	0	0	1	1	1	0	?	1	1	1	1	1	1	1	1	0	1	0	?	1	1	0	1	1
oPt-14778	1	1	1	1	1	1	1	1	0	1	1	1	1	1	1	0	1	1	1	1	1	1	1	1	1	1	1	1	1	1	?	1	1	1	1	1	1	1	1	1	1	1	1	?	1	1	1	1	1
oPt-14781	0	0	0	0	0	0	1	1	1	0	1	1	1	1	1	1	1	1	0	1	0	0	0	1	0	0	0	0	1	0	0	1	0	0	1	1	1	0	0	0	0	0	1	0	1	0	1	0	0
oPt-14797	0	1	?	0	0	1	0	1	?	1	1	1	1	1	1	0	1	0	1	1	1	?	1	?	1	0	1	0	0	1	?	1	1	1	1	1	1	0	1	?	1	0	1	0	1	1	1	1	0
oPt-14816	1	1	1	1	1	1	1	1	1	1	1	1	1	1	1	1	1	1	1	1	1	1	1	1	1	1	1	1	1	1	1	1	1	1	1	1	1	1	1	1	1	1	1	1	1	1	1	1	1
oPt-14830	1	1	1	1	1	1	0	1	1	1	1	1	1	1	1	1	1	1	1	1	1	1	1	1	1	1	1	?	1	1	0	1	1	1	1	1	1	1	1	1	1	1	1	1	1	1	?	1	1
oPt-14838	0	0	0	0	0	0	0	1	0	1	1	0	1	0	1	0	0	1	1	0	0	0	?	0	0	1	0	0	0	0	1	0	0	0	?	0	0	0	0	?	?	0	0	1	0	0	1	0	0
oPt-14840	1	1	1	1	1	1	0	1	1	1	1	1	1	1	1	0	0	1	0	1	0	0	?	1	1	?	0	1	1	0	1	1	0	0	1	1	1	0	0	1	1	0	0	0	1	0	1	1	1
oPt-14843_c	1	1	1	1	1	1	?	1	1	0	1	1	1	1	1	1	1	1	0	1	0	0	0	1	0	0	0	1	1	1	1	1	1	0	1	1	1	1	1	0	?	1	0	1	1	0	1	1	1
oPt-14857	0	0	0	0	0	0	1	1	0	0	0	0	1	1	1	1	0	0	0	0	0	0	?	1	0	0	0	1	?	0	1	0	0	0	1	1	0	0	0	0	0	?	0	0	1	0	0	0	1
oPt-14864	1	1	1	1	1	?	1	1	1	1	1	1	1	0	1	1	1	1	1	0	1	1	1	1	1	1	1	1	1	1	1	0	1	0	1	0	1	1	1	1	1	1	1	1	0	0	1	0	1
oPt-14867_c	1	1	0	0	0	0	0	1	0	1	1	1	1	1	1	0	1	1	0	0	?	1	1	0	0	1	0	1	1	0	0	1	?	1	1	1	0	1	1	0	1	1	0	1	0	1	1	1	?
oPt-14889	0	0	?	?	0	0	0	?	0	1	1	1	1	0	1	0	1	1	0	1	0	0	0	0	0	0	0	0	0	0	1	0	0	0	0	0	0	0	?	0	?	0	0	0	0	0	1	1	0
oPt-14897_c	1	1	1	1	1	1	1	1	1	1	1	?	1	1	1	1	1	1	1	1	1	1	1	1	0	1	1	1	1	1	1	1	1	1	1	1	1	1	1	1	1	1	0	1	1	1	1	1	1
oPt-14898	1	1	?	0	?	1	1	1	1	1	1	1	1	1	1	1	1	1	1	1	1	1	1	1	0	1	?	1	?	?	1	1	0	1	1	1	1	1	1	1	1	1	1	1	1	1	1	1	1
oPt-14907	1	1	1	1	1	1	1	1	1	1	1	0	1	1	1	1	1	1	1	1	1	1	1	1	1	1	1	1	1	1	0	1	1	1	1	1	1	1	1	1	1	1	1	1	1	1	1	1	1
oPt-14919	0	0	0	0	0	0	0	0	?	0	0	0	0	0	0	?	0	1	0	0	0	0	1	0	?	?	0	1	0	0	0	0	?	0	0	0	?	1	1	0	0	?	1	1	0	0	0	0	0
oPt-14937	0	0	0	0	0	0	1	0	0	0	?	0	0	0	1	0	1	0	0	0	0	0	0	0	?	?	0	?	0	0	0	0	0	0	0	1	0	0	0	?	?	0	0	0	1	0	0	0	0
oPt-14940	?	1	1	1	1	1	1	1	0	1	1	1	1	1	1	1	1	1	1	1	?	0	1	1	1	?	1	0	1	1	1	1	1	1	1	1	?	1	1	1	1	1	1	1	1	1	1	1	1
oPt-14948	1	1	1	1	1	1	1	1	1	?	1	1	1	1	1	0	1	1	1	1	1	1	1	?	1	1	1	?	1	0	1	1	1	1	1	1	0	1	1	1	1	1	1	1	1	1	1	0	0
oPt-14957	1	1	1	1	?	1	1	0	1	1	1	1	1	1	1	1	1	1	1	1	?	1	1	1	1	1	1	1	0	1	1	1	1	1	1	1	1	1	1	1	1	1	1	1	1	1	0	0	1
oPt-14958	0	0	0	0	0	0	0	0	0	0	0	0	0	0	0	0	1	0	0	1	0	0	0	1	1	0	1	0	0	0	0	0	0	0	0	0	0	0	0	0	0	0	1	0	0	0	0	0	0
oPt-14966	0	0	0	0	0	0	1	0	1	0	?	1	1	1	1	1	0	1	0	1	0	0	0	1	0	0	0	0	0	0	1	1	0	0	1	1	1	0	0	0	0	0	0	0	1	0	0	0	0
oPt-14969	1	1	1	1	1	1	1	1	0	1	1	1	1	1	1	1	0	1	1	1	1	1	1	1	1	1	1	1	1	1	1	1	1	1	1	1	1	1	1	1	?	1	1	1	1	1	1	1	0
oPt-14990	0	0	0	0	0	0	0	0	0	0	1	0	0	0	0	0	1	1	0	0	0	0	1	0	0	?	?	0	0	0	0	0	0	0	0	0	0	0	0	0	0	?	0	0	0	0	?	0	0
oPt-15003	0	0	0	0	0	0	0	1	0	0	0	1	0	1	1	0	1	0	0	0	0	?	1	1	0	1	0	1	1	0	1	1	1	?	1	1	0	0	?	0	1	0	1	0	1	0	1	1	?
oPt-15010	0	0	1	0	?	0	0	1	0	0	?	1	1	?	1	0	0	?	0	0	0	0	1	0	1	1	1	0	1	0	0	?	0	0	?	?	0	0	0	1	1	0	1	0	?	0	?	0	0
oPt-15011	1	1	1	1	1	?	0	1	1	?	1	1	0	0	1	1	1	1	0	1	0	0	0	1	0	0	0	1	1	0	1	0	0	1	1	0	1	0	0	0	1	?	0	0	0	0	1	1	0
oPt-15028	1	1	1	1	1	1	1	1	1	1	1	1	1	1	0	1	1	1	1	1	1	1	1	1	1	1	1	1	1	1	1	0	1	1	0	0	1	1	1	1	?	1	1	1	0	1	1	1	1
oPt-1504	0	0	?	0	1	1	0	1	?	1	?	0	0	0	0	0	1	0	0	1	0	0	1	?	1	1	1	1	1	0	1	0	0	0	0	1	0	0	0	0	1	?	?	0	0	?	1	0	?
oPt-15048_c	0	0	0	0	1	1	1	0	1	1	1	1	1	1	1	1	0	1	1	0	1	1	1	1	1	1	0	1	1	1	1	1	1	1	1	1	1	1	1	1	1	1	1	1	1	1	1	1	1
oPt-15057_c	1	1	1	1	1	1	1	1	1	1	1	1	1	1	1	1	1	1	1	1	1	1	1	1	1	1	1	1	1	1	0	1	1	1	1	1	1	1	1	1	1	1	1	1	1	1	1	1	1
oPt-15066	0	0	0	0	0	0	0	1	0	1	0	?	0	0	0	0	0	1	0	0	0	0	0	0	0	0	0	0	1	0	0	0	0	0	0	0	0	0	0	0	1	1	0	0	0	0	1	0	0
oPt-15072_c	1	1	1	1	1	1	1	1	1	0	1	0	1	0	1	1	1	1	1	0	1	1	1	1	0	0	0	1	1	1	?	0	0	0	0	0	1	0	1	1	1	0	0	1	0	1	0	1	0
oPt-15077_c	0	0	0	0	0	0	1	0	1	1	1	1	0	?	0	1	1	1	1	1	1	1	?	1	0	1	1	1	1	1	1	0	1	1	0	0	1	0	1	0	1	1	1	1	1	1	?	1	0
oPt-15092	0	0	0	0	0	0	0	1	1	1	1	1	1	1	1	1	1	1	1	1	1	1	1	1	1	1	1	1	1	1	?	1	1	1	1	1	0	1	1	1	1	1	1	1	0	1	1	0	1
oPt-15112	1	1	1	1	1	1	0	1	0	1	1	1	1	0	1	0	0	0	0	1	0	0	0	?	1	1	1	1	1	1	1	1	1	0	1	1	0	1	0	0	1	1	1	1	0	0	1	1	0
oPt-15116	0	0	0	0	0	0	0	0	1	0	0	0	1	0	1	0	0	1	0	0	0	0	?	0	0	0	0	0	0	0	0	0	0	0	0	0	1	0	0	0	0	0	0	0	0	0	0	0	0
oPt-15141	1	1	1	1	1	1	1	1	0	1	1	1	1	1	1	1	0	1	1	1	1	1	1	1	0	1	1	1	1	?	1	1	1	1	0	1	1	1	0	1	1	1	0	0	1	1	1	1	0
oPt-15143	1	1	1	1	1	1	0	1	1	1	1	0	1	1	1	1	1	1	1	1	1	0	1	1	1	?	1	1	1	1	0	1	1	1	1	1	1	1	1	1	1	1	1	1	1	0	1	1	0
oPt-15174	1	1	1	1	1	1	1	1	1	1	1	1	1	1	1	1	0	1	1	1	1	1	1	1	0	1	1	1	1	1	1	1	1	1	1	1	1	1	1	1	1	1	1	1	1	1	1	1	1
oPt-15182	1	1	1	1	1	1	1	0	0	?	1	0	1	?	1	0	0	1	?	?	0	0	?	1	0	?	0	0	1	1	0	?	1	1	0	0	1	1	0	0	1	0	0	0	?	1	?	1	1
oPt-15193	1	1	1	1	1	1	1	1	1	1	1	1	1	1	1	1	0	1	1	1	1	1	0	1	1	1	1	1	1	1	1	1	1	1	1	1	1	1	1	?	1	1	1	1	1	1	1	1	1
oPt-15198	?	?	0	?	?	?	1	1	?	1	0	1	1	1	1	?	1	1	1	1	1	1	1	1	1	1	1	1	1	1	0	1	1	1	1	1	1	?	1	1	1	1	1	1	1	1	1	1	1
oPt-15208	1	1	1	1	1	1	1	1	1	1	1	0	1	1	1	1	1	1	1	1	1	1	1	1	1	1	1	1	1	1	?	1	1	1	1	1	1	1	1	1	1	1	1	1	1	1	1	1	1
oPt-15215_c	1	1	1	1	1	1	1	0	1	1	0	1	0	0	0	1	1	1	1	1	1	1	0	1	0	0	1	1	0	1	0	1	0	1	1	1	0	1	1	1	0	1	0	1	1	1	?	1	1
oPt-15242	1	1	1	1	1	1	1	0	1	1	?	1	?	1	1	1	0	1	1	1	1	1	1	1	0	1	1	1	1	1	1	1	1	1	1	1	1	1	1	1	0	1	1	1	1	1	1	1	1
oPt-15243	0	0	0	0	0	0	1	1	0	1	0	?	1	0	0	0	1	0	1	1	1	1	1	?	1	1	1	1	1	1	0	0	1	1	?	0	?	0	1	1	1	1	1	1	?	1	1	1	?
oPt-15246	0	0	0	0	0	0	0	?	0	0	0	0	1	0	1	0	0	1	0	0	0	0	1	0	0	1	0	0	0	0	0	0	0	0	?	0	?	0	0	0	?	0	?	0	?	0	?	0	?
oPt-15247	1	1	1	1	1	1	1	1	1	0	1	1	1	1	1	1	1	1	1	0	1	1	1	1	0	0	1	1	?	1	1	1	0	0	1	1	1	0	0	1	?	0	0	1	1	1	1	1	1
oPt-15250	1	1	1	1	1	1	1	0	1	0	1	1	1	1	1	1	0	0	1	1	1	1	1	1	0	0	0	1	0	1	1	1	1	1	1	1	1	1	1	1	0	1	0	1	1	1	0	1	1
oPt-15254	?	1	1	1	1	1	1	0	1	1	1	1	1	1	1	1	1	1	?	1	1	1	1	1	0	0	1	1	0	1	1	?	1	1	1	1	1	1	1	1	1	1	0	1	1	1	1	1	1
oPt-15257	1	1	1	1	1	1	1	1	1	1	1	0	1	1	1	1	0	1	1	0	1	1	1	1	0	?	0	1	1	1	1	1	1	1	?	1	1	1	1	1	1	1	1	1	1	1	1	1	1
oPt-15259	1	1	1	1	1	1	1	0	1	1	1	1	1	0	0	1	1	1	1	0	1	1	1	1	0	0	0	1	1	1	0	0	1	1	0	0	1	1	1	1	0	1	0	1	0	1	1	1	1
oPt-15267	1	1	1	1	1	1	1	1	1	1	1	1	1	1	1	1	1	1	1	0	?	1	1	1	1	1	1	1	1	1	1	1	1	1	1	1	1	1	1	1	1	1	1	1	1	1	1	0	1
oPt-15271	1	1	1	1	0	0	0	1	1	1	?	0	0	0	0	0	1	1	0	1	0	0	?	0	1	0	1	1	?	0	0	0	1	0	0	0	0	0	0	0	0	0	1	0	0	0	?	0	1
oPt-15282	1	1	1	1	1	1	1	1	1	1	1	1	1	1	1	1	1	1	1	1	1	1	1	1	1	1	1	1	1	1	1	1	1	0	1	1	1	1	1	?	1	1	1	1	1	1	1	1	1
oPt-15285	0	0	0	0	0	0	1	1	1	?	1	0	0	1	1	1	1	1	1	0	1	1	1	?	1	?	1	1	1	1	1	1	1	1	1	1	1	1	1	1	1	1	1	?	1	1	1	0	1
oPt-15301	1	1	1	1	1	1	0	1	1	?	1	0	1	1	1	1	1	1	1	1	1	1	1	1	1	1	1	1	?	1	0	1	1	1	1	1	1	1	1	1	1	1	1	1	1	1	1	1	?
oPt-15302	0	0	0	0	0	0	0	0	0	0	0	0	0	0	0	0	0	0	0	0	0	0	?	0	1	?	0	0	0	0	0	0	0	0	0	0	0	0	0	0	?	0	?	0	0	0	0	0	0
oPt-15309	1	1	1	1	1	1	1	1	1	1	1	0	?	1	0	1	1	1	1	1	1	1	1	1	?	1	1	1	1	1	0	1	1	1	1	1	1	1	1	1	1	1	1	1	1	1	1	1	1
oPt-15310_c	1	1	1	1	1	1	1	1	1	1	1	1	1	1	1	1	1	1	1	1	1	1	1	1	1	1	1	1	1	1	1	1	1	1	1	1	1	1	1	1	1	1	1	1	1	1	1	1	1
oPt-15329	1	1	1	1	1	1	0	1	1	0	1	1	1	1	1	0	1	0	0	1	0	0	0	1	0	0	0	0	1	0	1	1	0	0	1	1	0	0	0	0	0	0	0	0	1	0	1	0	1
oPt-15331	1	1	1	1	1	1	0	0	1	0	?	1	1	1	0	0	1	0	0	1	0	0	1	1	1	1	1	0	1	0	0	1	0	1	1	1	?	1	0	?	?	0	1	0	1	1	?	1	1
oPt-15332	0	0	0	0	0	0	1	?	1	0	1	0	0	1	1	1	0	0	1	?	1	1	1	0	0	1	0	0	1	1	1	1	1	1	1	1	1	0	1	1	0	0	0	1	1	1	1	1	1
oPt-15341	1	1	1	1	1	1	0	?	0	0	0	?	0	0	0	0	0	0	1	0	1	1	1	1	1	1	0	0	0	0	1	0	0	1	0	0	1	0	1	1	0	1	1	0	0	1	0	1	1
oPt-15371	0	0	0	0	0	0	0	1	1	1	?	0	0	1	0	1	0	1	1	1	1	1	1	0	0	1	1	1	1	1	0	1	1	1	1	1	0	1	1	1	1	?	0	1	0	1	1	1	1
oPt-15377	1	1	1	1	1	1	1	1	1	1	1	?	0	1	0	1	0	0	1	1	1	1	1	1	0	1	1	1	1	1	0	0	1	1	1	1	0	1	1	?	1	1	0	1	0	1	1	1	1
oPt-15382_c	1	1	1	1	1	1	1	1	1	0	1	0	1	1	0	1	?	1	1	1	1	1	1	1	1	1	1	1	1	1	?	0	1	1	0	0	1	1	1	1	1	1	1	1	0	1	1	0	?
oPt-15391	0	0	0	0	0	0	1	1	0	1	0	1	?	1	0	0	?	?	1	?	0	1	1	0	1	1	1	1	?	1	0	1	1	1	1	?	?	0	1	?	?	1	?	1	?	?	0	1	1
oPt-15394	1	1	1	1	1	1	1	1	0	0	1	1	1	1	0	1	1	0	0	0	1	1	1	1	0	1	0	1	1	1	1	?	0	?	?	?	0	1	0	0	1	0	0	1	?	1	1	0	0
oPt-15395	0	0	0	0	0	0	0	1	0	0	0	0	0	1	0	0	0	0	1	0	1	1	1	0	1	?	1	0	1	1	0	0	1	1	0	0	0	0	1	0	0	1	1	1	1	1	0	1	1
oPt-15408_c	1	1	1	1	1	1	1	1	1	1	1	0	1	0	1	1	1	1	1	1	1	1	1	1	1	1	1	1	1	1	0	0	1	1	0	0	1	1	1	1	1	1	1	1	0	1	1	0	0
oPt-15422	0	0	0	0	0	0	0	1	0	1	?	0	1	0	0	1	0	1	1	0	1	1	1	0	0	0	0	1	1	1	0	0	1	1	0	0	0	1	1	1	1	1	0	1	0	1	0	0	1
oPt-15422_c	0	0	?	0	0	0	?	1	1	1	1	0	1	0	0	1	?	1	1	0	1	1	1	0	?	?	?	1	1	1	?	1	1	1	0	0	0	1	1	1	1	1	1	1	?	1	0	1	1
oPt-15437	1	1	1	1	1	1	0	1	0	0	1	?	1	0	0	0	0	0	1	1	1	1	1	?	1	1	1	1	1	1	0	1	1	1	1	1	0	1	0	1	1	1	1	1	?	1	0	1	0
oPt-15453	1	1	1	1	1	1	0	0	1	0	?	0	0	0	0	1	0	0	0	0	0	0	1	?	0	?	0	0	0	0	0	0	0	0	0	0	1	0	0	?	?	0	0	0	0	0	0	0	?
oPt-15456	?	1	1	1	1	1	?	?	1	0	?	1	0	1	?	1	1	1	1	1	0	0	0	1	?	0	1	0	?	1	0	1	1	0	0	1	1	1	1	0	0	1	1	1	1	1	0	1	1
oPt-15480_c	1	1	1	1	1	1	1	1	1	1	1	1	1	1	1	1	1	1	1	0	1	1	1	1	1	1	1	1	1	1	1	1	1	1	1	1	1	1	1	1	1	1	1	1	1	1	1	0	1
oPt-15496	0	0	0	0	0	0	0	0	0	1	0	1	?	0	1	0	0	0	0	0	1	0	1	0	0	?	0	0	0	0	0	0	0	0	0	0	0	0	0	1	1	0	0	0	0	1	1	0	0
oPt-15501	1	1	1	1	0	0	0	0	0	0	0	?	0	1	1	0	0	0	1	0	0	0	?	1	0	?	0	0	?	1	1	0	0	0	0	0	0	0	1	0	0	1	0	1	1	0	0	1	0
oPt-15508	1	1	1	1	1	1	1	1	1	1	?	1	1	0	1	?	1	1	0	1	1	?	1	1	1	0	1	1	1	1	1	1	1	0	1	1	1	1	1	?	1	1	1	1	?	1	1	1	?
oPt-15509	?	?	0	0	?	?	1	?	1	1	1	1	1	1	1	1	0	1	1	0	1	1	0	?	1	1	1	0	0	0	1	0	0	1	0	?	?	1	0	1	0	0	1	1	1	1	0	0	1
oPt-15514	1	1	1	1	1	?	1	0	0	0	0	?	1	?	?	1	?	?	0	0	0	0	1	1	1	?	0	0	0	1	1	0	0	0	0	0	1	0	1	0	?	1	0	1	0	0	0	0	1
oPt-15517	1	1	1	1	1	1	1	1	1	1	1	1	1	1	1	1	1	1	1	1	1	1	1	1	1	1	1	1	1	1	0	1	1	1	1	1	1	1	1	1	1	1	1	1	1	1	1	1	1
oPt-15532	0	0	0	0	0	0	0	1	0	0	1	1	1	1	1	0	1	1	0	0	0	0	0	0	1	?	1	0	0	0	1	1	0	1	1	1	0	0	0	0	1	0	1	?	0	0	0	0	0
oPt-15537	1	1	1	1	1	1	1	1	0	1	0	0	1	0	1	1	1	1	1	1	1	1	1	1	1	1	1	1	?	1	0	1	1	1	1	1	0	1	1	1	1	1	1	1	0	1	1	0	1
oPt-15543	1	1	1	1	1	1	1	1	1	1	1	1	1	1	1	1	?	1	1	1	1	1	1	1	1	1	1	1	1	1	1	1	1	1	1	1	1	1	1	1	1	1	1	1	1	1	1	0	1
oPt-15553	1	1	?	?	1	1	1	1	0	1	1	1	1	1	1	1	1	1	1	1	1	1	1	?	1	1	1	1	1	1	1	1	1	1	1	1	0	1	1	1	1	1	1	1	1	1	1	1	0
oPt-15558	1	1	1	1	1	1	1	?	1	1	1	0	0	1	0	1	1	0	1	1	1	1	1	1	1	?	1	1	1	1	0	0	1	1	0	1	1	1	1	1	1	1	1	1	0	1	1	1	0
oPt-15561	1	1	1	1	1	1	1	1	1	1	1	1	1	1	1	1	0	1	1	1	1	1	1	1	0	1	0	1	1	1	0	0	1	1	0	0	1	1	1	1	1	1	0	1	1	1	1	1	1
oPt-15571	0	0	0	0	0	0	1	1	1	1	0	0	0	1	0	1	0	1	1	1	1	1	1	?	0	1	0	1	?	1	1	0	0	1	0	0	1	1	1	1	1	1	1	1	0	1	1	1	1
oPt-1558_c	1	1	1	1	1	1	1	1	0	0	1	1	1	1	0	1	1	1	1	1	1	1	1	1	1	1	1	1	1	1	0	1	1	1	1	1	1	1	1	1	0	1	1	1	1	1	0	1	1
oPt-15581	1	?	1	1	1	1	1	1	1	1	1	1	1	1	1	1	?	1	1	1	?	0	1	1	1	0	?	0	1	0	1	1	0	1	1	1	1	1	1	1	1	1	1	1	1	?	1	1	1
oPt-15582	1	1	1	1	1	1	1	1	0	1	?	?	1	1	1	1	1	1	1	1	?	?	1	1	1	1	1	1	1	1	1	1	1	1	1	1	1	?	1	0	1	1	?	1	1	?	0	1	1
oPt-15592_c	1	1	1	1	1	1	1	?	1	?	1	0	1	0	1	1	1	0	1	1	0	0	?	1	0	1	1	1	1	1	0	0	1	0	0	0	1	1	1	1	1	1	1	1	0	0	1	1	1
oPt-15595	1	1	1	1	1	1	1	0	1	0	?	0	0	0	0	0	1	0	0	1	0	0	?	1	1	?	1	0	0	0	0	0	0	0	0	0	1	0	0	0	0	0	1	0	0	0	0	1	0
oPt-15615	0	0	?	0	0	0	1	0	1	0	1	0	?	0	0	0	?	1	0	0	0	0	0	0	1	?	1	0	?	0	?	1	1	1	0	0	0	1	1	?	0	0	1	0	?	0	0	1	0
oPt-15622	1	1	1	1	1	1	1	1	1	0	1	1	1	1	1	1	1	1	1	1	1	1	1	1	0	0	0	1	1	1	1	1	0	0	1	1	1	1	1	1	1	1	1	1	1	1	1	1	1
oPt-1565	0	0	0	0	1	?	1	0	1	0	1	0	0	0	0	0	0	0	0	0	0	0	0	?	0	0	0	0	0	0	1	1	1	0	?	1	0	1	1	0	0	0	1	0	1	0	0	1	0
oPt-15664	1	1	1	1	?	?	?	0	1	0	0	0	?	0	1	0	1	0	0	?	0	0	0	1	0	?	0	0	0	0	0	1	0	0	1	1	1	1	0	0	0	0	0	0	1	0	0	1	0
oPt-15673_c	0	0	0	0	0	0	0	1	0	1	1	1	1	1	0	0	0	1	0	1	0	0	0	?	1	1	1	1	1	0	1	1	1	1	1	1	0	0	1	0	1	1	1	0	1	?	1	1	1
oPt-15681	0	0	0	0	0	0	0	1	0	0	1	1	1	1	1	0	1	1	0	1	0	0	1	0	0	0	0	0	1	0	1	1	0	0	1	1	1	1	0	0	0	?	0	0	1	0	1	1	0
oPt-15683	?	?	1	1	0	?	0	?	1	1	1	0	1	1	1	1	1	1	1	1	0	1	1	1	1	1	1	1	1	1	0	1	1	1	1	1	1	1	?	1	1	1	1	1	1	1	1	1	1
oPt-15702_c	1	1	1	1	1	1	1	1	1	1	1	1	1	1	0	1	1	1	1	1	1	1	1	1	1	1	1	1	1	1	1	1	1	1	1	1	1	1	1	1	1	1	1	1	1	1	1	1	1
oPt-15709	0	0	0	0	0	0	0	0	0	1	0	1	1	0	1	0	1	0	1	1	1	1	?	0	?	1	1	0	0	1	?	0	1	1	0	0	?	0	0	1	0	1	?	0	0	1	0	1	0
oPt-15725_c	1	1	1	1	1	1	1	1	1	1	1	1	1	1	1	1	1	1	1	1	1	1	1	1	1	1	1	1	1	1	1	1	1	1	1	1	0	1	1	1	1	1	1	1	1	1	1	1	0
oPt-15730	1	1	1	1	1	1	1	0	0	0	0	1	0	1	1	1	1	0	0	1	0	0	?	1	1	0	0	0	0	0	1	1	0	0	1	1	1	1	0	0	0	0	0	0	1	0	0	0	1
oPt-15734_c	1	1	1	1	1	1	0	0	0	0	1	1	1	0	1	0	1	0	0	0	0	0	1	1	1	0	1	0	1	0	0	1	1	0	1	1	0	0	?	0	0	?	0	0	1	0	0	0	0
oPt-15736	1	1	1	1	1	1	1	1	1	1	1	0	1	1	1	1	1	1	1	1	1	1	1	1	1	1	1	1	1	1	0	1	1	1	1	1	1	1	1	1	1	1	?	1	1	1	1	1	1
oPt-15746_c	0	0	0	0	0	0	1	1	1	?	1	?	1	1	0	1	0	1	1	1	1	0	1	0	0	?	0	0	1	1	1	1	0	1	1	1	1	0	?	0	1	1	1	1	1	1	1	1	0
oPt-15761	0	0	0	0	0	0	0	0	0	0	0	1	0	1	1	0	0	0	0	0	0	0	1	0	0	0	0	0	0	0	0	1	0	0	1	1	0	0	1	0	0	0	0	0	1	0	0	0	0
oPt-15763_c	1	1	1	1	1	1	0	1	1	1	1	1	0	1	1	1	1	1	1	1	1	1	1	1	1	1	1	1	1	1	?	0	1	1	0	0	1	1	1	1	1	1	1	1	1	1	1	1	0
oPt-15784	1	?	1	1	1	1	1	0	1	0	0	?	0	0	0	0	1	0	0	1	1	0	1	0	1	?	1	0	?	0	0	0	1	1	?	0	1	0	0	0	0	0	1	0	0	0	0	0	1
oPt-15787_c	0	0	0	0	0	0	0	0	0	1	1	0	0	0	0	1	0	1	1	0	0	0	1	0	0	1	1	0	0	0	0	0	0	1	0	0	0	0	0	1	0	1	0	1	0	0	0	0	1
oPt-15814	1	1	1	1	1	1	0	0	1	0	0	0	0	0	1	0	1	0	0	0	1	0	1	1	0	1	0	0	0	1	0	0	0	1	0	0	0	0	0	0	0	1	1	0	0	0	0	0	0
oPt-1583	1	1	1	1	?	1	1	0	1	1	1	0	0	0	0	1	?	0	1	0	1	1	1	1	0	1	0	1	1	1	1	1	1	1	1	1	1	1	1	1	0	1	1	1	1	1	0	?	1
oPt-15834	0	0	0	0	0	0	0	1	?	0	1	0	0	1	0	1	0	1	0	0	0	?	1	0	0	1	1	0	?	0	?	0	0	0	1	1	1	1	?	0	1	0	1	0	1	0	?	0	?
oPt-15843_c	1	1	1	1	1	1	1	1	1	1	1	1	1	1	1	1	1	1	1	1	1	1	1	1	1	1	1	1	1	1	1	1	1	1	1	1	1	1	1	1	1	1	1	1	1	1	1	1	1
oPt-15858	1	1	1	1	1	1	1	1	0	1	1	1	1	1	1	1	1	1	1	1	1	1	1	1	1	1	1	1	1	1	1	1	1	1	1	1	1	1	1	1	1	1	1	1	1	1	1	1	1
oPt-15870_c	0	0	0	0	0	0	0	1	0	1	1	0	0	0	0	0	0	1	0	1	0	0	1	0	1	1	1	1	1	0	0	0	1	0	0	0	0	0	0	0	1	1	1	0	0	0	1	0	1
oPt-15871_c	?	1	1	1	1	1	1	1	1	1	1	1	1	1	1	1	1	1	1	1	1	0	1	1	1	0	1	0	1	0	1	1	0	1	1	1	1	1	1	1	1	1	1	1	1	?	1	1	1
oPt-15874	0	0	0	0	0	0	0	1	1	1	1	1	1	1	1	0	1	1	1	1	1	1	1	?	1	1	1	1	0	0	1	1	1	1	1	1	0	0	1	1	1	?	1	1	1	1	1	1	1
oPt-15877	1	1	1	1	1	1	1	1	1	1	1	1	1	1	1	1	1	1	1	1	1	1	1	1	1	?	1	1	1	1	1	1	1	1	1	1	1	1	1	1	1	1	1	1	1	1	1	1	1
oPt-15881	0	0	0	0	0	0	1	0	1	0	0	0	0	1	0	1	0	?	1	0	1	1	1	?	0	1	0	1	0	0	0	0	0	1	0	0	1	1	1	1	0	1	1	1	0	1	0	1	1
oPt-15882	0	0	0	0	0	0	1	1	1	1	0	0	0	?	0	1	0	1	1	0	1	1	1	?	0	1	?	1	?	1	1	0	0	1	0	0	1	1	?	1	1	1	1	1	?	1	1	1	1
oPt-15884	1	1	1	1	1	1	0	?	0	0	1	1	0	0	0	0	?	1	1	1	0	?	0	1	0	0	1	1	0	1	1	?	1	1	0	0	0	1	?	0	0	1	1	1	0	1	0	1	0
oPt-15885	1	1	1	1	1	1	0	1	0	1	1	1	1	1	1	1	1	1	1	1	1	1	1	1	1	1	1	0	1	0	1	1	1	1	1	1	1	1	1	1	0	0	1	0	1	1	1	0	1
oPt-15886	1	1	1	1	1	1	1	1	0	1	?	0	0	1	0	1	1	0	1	1	1	1	1	1	1	1	1	1	1	1	0	0	1	1	?	0	1	0	1	1	1	1	1	1	0	1	0	1	1
oPt-15903	0	0	0	0	0	0	1	1	0	1	0	1	1	1	0	?	1	?	0	1	0	0	?	?	1	0	?	1	?	1	?	0	1	1	0	0	0	0	0	0	?	1	0	1	0	0	1	1	1
oPt-15904	1	1	1	1	0	1	?	1	1	1	0	0	0	0	0	1	0	0	?	0	1	1	1	1	0	1	0	1	1	1	0	1	1	1	0	1	1	0	0	1	?	1	1	?	1	1	1	1	1
oPt-15905	0	0	0	0	1	1	?	?	1	0	0	?	1	0	0	0	1	0	0	1	1	0	1	?	1	0	1	0	?	0	0	1	1	1	1	1	1	0	?	?	0	0	1	0	0	0	?	0	1
oPt-15924	1	1	1	1	1	1	1	0	1	1	1	1	1	1	1	1	1	1	1	1	0	1	1	1	1	?	1	1	0	0	?	1	1	1	1	1	1	1	1	0	1	1	1	0	1	1	1	0	1
oPt-15932	1	1	1	1	1	1	1	1	1	1	1	1	1	1	1	1	1	1	1	1	0	?	?	1	1	?	1	1	1	1	1	1	1	1	1	1	1	1	1	1	1	1	1	1	1	1	1	1	1
oPt-15938_c	1	1	1	1	1	1	1	0	0	1	1	0	?	0	0	1	1	0	1	0	1	1	1	1	0	0	0	1	?	1	1	1	1	1	0	1	1	1	1	1	0	1	0	1	0	1	1	0	1
oPt-15942_c	0	0	0	0	0	0	1	0	0	1	0	1	0	0	0	1	0	0	0	0	0	0	0	0	0	0	0	0	0	?	0	0	0	0	0	0	1	1	0	0	1	0	0	0	0	0	1	0	0
oPt-15954_c	1	1	?	?	1	?	0	1	?	1	1	1	1	1	1	1	0	1	0	1	1	1	1	0	1	1	1	1	1	1	1	1	0	1	1	1	1	1	1	1	1	1	1	1	1	1	1	?	?
oPt-15971	1	1	1	1	1	1	1	0	1	0	?	0	1	0	1	0	1	1	0	1	0	0	0	1	1	0	1	0	0	0	0	1	0	0	1	1	1	0	0	0	0	0	1	0	1	0	0	0	0
oPt-15980_c	0	0	0	0	0	0	0	1	1	0	1	1	0	1	0	1	0	1	0	0	0	0	0	?	1	?	0	0	1	0	?	0	0	0	1	1	1	1	?	0	0	0	?	0	1	0	0	0	0
oPt-15991	0	0	0	0	0	0	0	?	1	1	1	1	0	?	0	0	1	1	1	1	?	1	0	?	1	0	1	1	1	0	?	1	1	?	1	1	0	0	0	0	1	1	1	1	?	?	1	1	0
oPt-15993	1	1	1	1	1	1	1	?	1	1	1	1	0	1	1	1	1	1	1	1	1	0	1	1	1	0	1	1	1	1	1	1	1	?	1	1	1	1	1	?	1	1	1	1	?	?	1	1	1
oPt-15994	0	0	0	0	0	0	0	0	0	0	0	?	0	1	1	0	0	0	0	0	0	0	?	0	0	?	0	0	0	0	1	0	0	0	0	0	0	0	0	0	0	0	0	0	1	0	0	0	0
oPt-16012_c	1	1	1	1	1	1	1	0	1	1	1	0	0	1	0	1	1	1	1	1	1	1	1	1	1	1	1	1	0	1	0	1	1	1	1	1	1	1	1	0	0	1	1	1	1	1	0	1	1
oPt-16013	0	0	0	0	0	0	0	0	0	0	0	1	0	0	1	?	0	0	0	1	0	0	0	0	?	?	?	0	0	0	0	0	1	0	0	0	0	1	0	0	0	0	?	0	?	0	1	0	0
oPt-16024_c	1	1	1	1	1	1	1	0	1	1	0	1	1	1	1	1	1	0	1	1	1	1	0	1	1	?	1	0	0	1	1	1	1	1	1	1	1	1	1	1	0	1	1	1	1	1	1	1	1
oPt-16041	1	1	1	1	1	1	1	1	1	0	1	1	?	0	0	1	1	0	1	1	1	1	1	1	1	1	1	0	1	1	0	1	1	1	1	1	1	1	1	1	0	1	1	1	1	1	0	1	?
oPt-16049	1	1	1	1	1	1	1	1	1	1	1	1	0	1	1	1	1	0	1	1	1	1	1	1	1	1	1	1	1	1	1	1	1	1	1	1	1	1	1	1	1	1	1	1	1	1	1	1	1
oPt-16077	1	1	1	1	1	1	1	1	1	1	?	1	1	1	1	1	1	1	1	1	0	0	1	1	1	0	1	1	1	1	0	1	1	1	1	1	1	1	1	1	?	1	1	1	1	1	1	1	1
oPt-16079	1	1	1	1	1	1	1	1	1	1	0	0	0	1	0	1	?	1	1	1	1	1	?	1	1	?	1	1	1	1	0	0	1	1	0	0	1	1	1	1	?	1	1	1	0	1	1	1	0
oPt-16110_c	0	0	0	0	0	0	0	1	0	0	0	0	0	0	0	0	0	0	1	0	1	1	0	0	1	1	1	0	1	1	0	0	1	0	0	0	0	0	0	0	0	1	1	1	0	0	0	0	1
oPt-16112_c	1	1	0	0	1	1	0	1	1	1	1	0	1	0	0	1	1	1	1	1	1	0	1	0	1	1	1	1	0	1	1	0	1	1	0	0	1	1	1	1	1	1	1	1	0	0	1	1	0
oPt-16117	0	0	0	0	0	0	1	1	0	1	0	1	1	?	0	0	?	0	0	1	0	0	0	?	0	0	0	1	1	1	0	0	1	0	0	0	0	0	0	0	?	1	?	1	0	0	1	1	1
oPt-16128_c	1	1	1	1	1	1	1	1	1	0	1	?	0	1	1	1	1	1	1	1	0	0	?	1	0	1	1	1	0	0	1	1	1	1	1	1	1	1	1	0	1	1	0	1	1	1	0	1	1
oPt-16130_c	1	1	1	1	1	1	1	1	1	0	1	0	1	0	0	0	1	1	1	1	1	1	1	?	1	1	1	1	1	1	1	0	1	1	0	0	0	0	1	1	1	1	1	1	0	1	1	1	0
oPt-16150_c	1	1	1	1	1	1	1	1	1	1	1	1	1	1	0	1	1	0	1	1	1	1	1	1	1	?	1	1	1	1	0	0	1	1	1	0	1	1	1	1	1	0	1	1	1	1	1	1	1
oPt-16174	1	1	1	1	1	?	?	1	0	1	1	?	1	1	1	1	0	1	1	0	1	1	0	?	?	?	1	1	1	1	0	0	1	1	0	0	0	1	1	?	1	1	?	1	0	1	1	1	?
oPt-16182	1	1	1	1	1	1	1	1	1	1	1	0	0	1	1	1	1	0	1	1	1	1	1	1	0	1	0	1	1	1	1	1	1	1	0	1	1	1	1	1	1	1	1	1	1	1	1	1	1
oPt-16187	1	1	1	1	1	1	1	1	0	1	1	1	?	0	0	0	0	1	1	0	1	1	1	0	0	?	0	1	?	1	0	0	0	1	0	0	1	1	1	1	1	1	0	1	0	1	1	0	0
oPt-16191_c	0	0	0	?	0	0	0	1	0	0	1	0	0	0	0	0	0	1	0	0	0	0	0	0	0	0	0	1	1	0	0	1	0	0	1	1	0	0	0	0	1	?	0	0	1	0	0	0	0
oPt-16199_c	0	0	0	0	0	0	0	?	0	0	0	0	1	1	0	0	0	0	0	0	0	0	1	0	0	0	0	0	0	0	1	0	0	0	0	0	0	0	1	0	1	0	0	0	0	1	0	0	0
oPt-16202	0	0	?	0	?	0	1	0	1	1	1	1	0	0	0	0	?	1	0	1	0	1	1	1	0	1	1	1	1	?	1	0	1	?	0	0	1	?	0	1	1	1	1	1	?	0	1	0	?
oPt-16204	1	1	1	1	?	?	1	1	1	1	1	1	1	0	1	1	1	1	0	0	1	0	1	1	?	?	0	0	1	0	?	0	0	0	1	1	1	0	0	0	1	0	1	0	1	0	1	0	1
oPt-16220	1	1	1	1	1	1	1	1	1	1	1	1	?	1	1	?	?	1	1	0	0	0	1	1	1	?	1	0	1	0	1	1	1	?	1	?	?	1	0	0	1	1	1	1	1	?	?	0	?
oPt-16243	0	0	0	0	0	0	0	0	0	0	0	0	0	0	0	0	1	0	1	1	1	1	1	0	0	?	1	0	0	1	1	0	1	1	0	0	0	0	1	1	0	1	?	1	0	1	?	1	0
oPt-16248	0	0	0	0	0	0	0	0	0	0	0	0	0	0	0	0	0	0	0	1	0	0	?	0	0	0	0	0	0	0	0	0	0	0	0	0	0	0	0	0	0	0	1	0	0	0	0	0	0
oPt-16252	0	0	0	0	0	0	1	?	1	1	1	1	?	1	?	1	1	1	?	1	0	0	?	?	1	1	1	0	1	0	1	1	0	0	1	?	1	0	?	0	1	0	1	0	1	0	?	0	0
oPt-16255	1	1	1	1	1	1	0	1	0	1	1	1	1	1	1	0	0	?	1	0	1	?	1	1	0	?	0	1	1	0	0	0	1	?	0	0	?	1	1	1	1	0	0	1	1	?	1	?	0
oPt-16275_c	1	1	1	1	1	1	1	0	1	1	0	0	1	1	1	1	1	1	1	?	?	0	0	1	1	0	?	1	?	1	1	1	1	?	1	1	1	1	1	0	1	1	?	1	1	0	1	0	1
oPt-16280	0	0	0	0	0	0	0	0	0	0	0	0	0	0	0	0	0	0	0	0	0	1	1	0	1	?	0	0	0	0	1	0	0	0	0	0	0	0	0	0	0	0	0	0	0	1	0	0	1
oPt-16304	0	0	0	0	0	0	1	0	0	1	0	0	0	1	1	0	1	0	1	0	1	1	?	1	1	0	1	0	0	1	0	1	0	0	1	1	0	0	0	1	0	1	1	1	0	1	0	1	1
oPt-16320	1	1	1	1	1	1	0	0	1	0	0	1	0	1	0	0	1	0	1	1	1	1	1	1	0	1	0	0	1	1	0	0	1	1	0	0	1	1	1	1	0	1	1	1	1	1	0	1	0
oPt-16322	0	0	0	0	0	0	1	1	0	1	0	1	1	0	0	0	1	0	0	1	0	0	1	1	1	1	1	0	?	?	0	1	0	0	1	1	0	0	1	0	1	0	1	0	0	1	1	0	?
oPt-16340	0	0	0	0	0	0	1	0	0	0	0	0	0	0	0	1	0	0	0	0	1	1	1	0	0	?	?	0	0	0	0	0	0	1	0	0	0	0	1	1	0	1	0	0	0	1	0	1	0
oPt-16342	1	1	1	1	1	1	1	0	1	0	?	0	0	0	0	0	1	0	0	1	1	1	?	1	1	1	1	0	0	0	1	1	0	0	1	1	1	1	0	0	1	0	1	0	1	1	0	1	0
oPt-16349_c	0	0	0	0	0	0	0	0	0	0	0	0	0	0	1	1	1	0	1	1	1	1	1	?	1	?	1	1	?	1	0	0	1	1	1	0	1	1	1	1	0	1	1	1	0	1	0	1	0
oPt-16361	1	1	1	1	1	1	?	1	1	1	1	1	1	1	1	1	1	1	1	1	1	1	1	1	1	1	1	1	1	1	0	1	1	1	1	1	1	1	1	1	1	1	1	1	1	1	1	1	?
oPt-16366	1	1	1	1	1	1	0	0	0	0	0	1	0	0	0	0	1	0	0	?	0	0	0	0	1	0	1	0	0	0	0	0	0	0	0	0	0	0	0	0	?	0	1	0	0	0	0	0	0
oPt-1638	0	1	1	?	1	1	1	1	1	1	?	1	1	1	1	1	1	1	1	1	1	1	1	1	?	1	1	1	1	?	0	1	1	0	?	1	1	?	?	0	1	1	0	1	1	1	?	0	?
oPt-16403	0	0	0	0	0	0	0	0	0	0	0	0	0	0	?	0	1	0	?	1	0	?	0	?	1	0	1	1	0	0	0	0	1	0	0	0	0	0	1	0	1	0	1	?	0	0	0	?	?
oPt-1641	1	?	?	?	0	0	0	1	?	1	1	1	?	1	?	1	?	1	1	0	1	1	1	1	1	1	1	1	1	1	1	0	1	1	?	1	0	1	1	1	1	1	1	1	1	1	1	1	0
oPt-1641_c	1	?	1	1	0	0	0	1	?	1	1	1	?	1	0	1	0	1	1	0	1	1	1	1	1	1	1	1	1	1	1	0	1	1	0	0	0	1	1	1	1	1	1	1	0	1	1	1	0
oPt-16414_c	1	1	1	1	1	1	0	?	1	1	1	1	1	1	1	0	1	1	1	1	1	1	0	1	1	1	1	1	1	1	1	1	1	1	1	1	1	1	1	1	1	1	1	1	1	1	1	1	1
oPt-16436	1	1	1	1	0	0	0	1	0	0	?	0	1	0	1	0	1	0	0	1	0	0	0	0	1	0	1	0	0	0	0	1	0	0	1	1	0	0	0	0	0	0	1	0	1	0	?	0	1
oPt-16437_c	1	1	1	1	1	1	1	1	0	1	1	1	1	1	1	1	1	1	1	1	1	1	1	1	1	1	1	1	1	1	1	1	1	1	1	1	1	1	1	1	1	1	1	1	1	1	1	1	1
oPt-1644	0	0	0	0	0	0	0	0	0	0	0	1	1	0	1	0	?	1	0	1	0	0	1	0	1	0	?	0	0	0	1	0	0	0	0	0	0	1	0	0	0	0	0	0	0	0	1	1	0
oPt-16443	?	1	1	1	?	1	1	1	1	1	1	1	1	1	1	0	1	1	1	1	1	1	1	?	1	1	1	0	0	0	0	?	1	1	1	1	?	1	1	1	?	1	1	1	1	1	1	1	1
oPt-16462	1	1	?	1	1	1	?	0	1	0	1	0	0	1	0	1	1	1	0	1	1	1	1	1	0	1	1	1	0	1	0	1	0	1	1	1	?	1	1	0	0	1	0	1	1	1	0	1	1
oPt-16471	0	0	0	0	0	0	0	0	1	1	0	1	1	0	0	0	0	0	?	1	1	1	1	0	0	?	?	1	?	1	1	1	1	1	0	1	?	0	?	1	0	1	1	1	0	1	1	0	0
oPt-16480	1	1	1	1	1	1	1	1	1	1	1	1	1	1	1	1	1	1	1	1	1	1	1	1	1	1	1	0	1	1	1	1	0	1	1	1	1	1	0	1	1	1	1	1	1	1	1	1	1
oPt-16487_c	1	1	1	1	1	1	1	1	1	1	1	0	1	1	1	1	1	1	1	1	1	1	1	1	1	1	1	1	1	1	1	1	1	1	1	1	1	1	1	1	1	1	1	1	1	1	0	1	1
oPt-16524	0	0	?	?	1	0	0	1	1	1	?	0	?	0	0	0	1	?	1	1	1	1	1	0	0	1	?	1	1	1	?	1	1	1	1	1	1	0	1	1	?	1	0	1	?	1	1	1	1
oPt-16530_c	0	0	0	0	0	0	1	1	1	0	?	1	0	1	1	1	1	0	1	1	1	1	1	1	1	1	1	0	1	1	1	1	1	1	1	1	1	0	1	1	0	1	1	1	0	1	0	1	0
oPt-16541	1	1	1	1	1	1	1	0	1	1	0	1	1	0	1	?	1	1	1	1	1	1	1	?	1	1	1	1	1	0	0	?	1	1	1	0	?	0	1	1	0	1	1	1	?	1	1	1	1
oPt-16544	1	1	1	?	1	1	1	?	0	0	0	1	1	0	1	0	1	0	0	1	1	1	?	1	1	1	1	0	1	1	1	1	1	1	1	1	?	1	1	0	1	0	1	1	1	1	0	0	1
oPt-1655	0	0	1	0	1	?	1	1	?	0	?	1	0	0	0	1	1	0	0	1	0	0	1	0	1	1	1	0	1	0	1	1	0	?	1	1	?	0	0	?	0	0	1	0	1	1	0	0	1
oPt-16552	1	1	1	1	1	?	1	0	?	0	?	0	1	0	0	1	1	?	1	1	1	1	1	1	1	?	0	1	1	1	1	0	1	1	0	1	1	1	1	1	0	1	1	1	0	1	0	1	1
oPt-16578	1	1	1	1	1	1	1	1	1	1	1	0	0	1	1	1	1	0	1	1	1	1	?	1	1	?	1	1	1	1	0	0	1	1	1	0	1	1	0	0	1	1	0	1	1	1	1	0	1
oPt-16601	1	1	1	1	1	1	1	1	0	1	1	1	0	?	1	1	0	1	0	0	0	0	1	1	0	0	0	1	?	0	0	0	?	0	0	0	1	1	1	?	1	1	0	?	1	?	1	?	0
oPt-1661_c	1	1	1	1	1	1	1	0	?	1	1	0	0	1	0	1	0	0	1	0	1	1	1	1	0	0	0	0	0	1	0	1	0	1	0	0	0	0	1	1	0	?	0	1	1	1	1	0	1
oPt-16610	0	0	0	0	0	0	?	0	1	1	1	1	0	0	0	1	?	1	1	1	1	1	1	1	0	1	1	1	1	1	1	0	1	1	0	0	1	1	1	1	1	1	0	1	1	1	1	0	0
oPt-16618	0	0	1	1	0	?	1	1	0	1	1	1	1	1	1	1	1	1	1	1	1	1	1	0	1	?	1	1	1	1	1	1	1	1	1	1	0	1	1	?	1	1	1	1	1	1	1	1	1
oPt-16663	0	0	0	0	0	0	0	1	?	0	1	0	1	0	0	0	0	1	0	0	0	0	0	0	0	0	0	1	0	0	0	0	0	0	0	0	0	0	0	0	1	?	0	0	0	0	1	0	0
oPt-16664	0	0	0	0	0	0	0	1	0	1	1	0	0	0	0	0	0	1	0	0	0	0	1	0	0	0	0	0	1	0	0	0	0	0	0	0	0	0	1	0	1	1	0	0	0	0	1	0	0
oPt-16682	1	1	1	1	1	1	0	1	1	1	1	1	1	0	1	1	1	1	1	1	1	1	1	1	1	1	1	1	1	1	1	1	1	1	1	1	1	1	1	1	1	1	1	1	1	1	1	1	1
oPt-16706	0	0	1	1	?	?	0	0	?	0	1	1	0	0	?	0	?	0	0	0	?	0	?	?	0	0	1	0	?	?	1	0	0	0	0	0	1	1	0	0	0	0	1	0	0	?	1	1	1
oPt-16717	0	0	0	0	0	0	0	0	0	0	?	0	0	0	0	1	1	1	0	0	0	0	?	0	?	?	0	0	?	0	1	0	1	?	0	0	0	0	0	0	?	1	0	0	0	0	0	0	?
oPt-1672_c	1	1	1	1	1	1	0	1	1	0	0	?	0	0	0	0	0	0	0	1	0	0	0	1	1	1	1	1	1	1	0	0	1	0	1	0	0	0	1	0	0	1	1	1	0	0	0	0	0
oPt-16725	1	1	1	1	1	1	1	0	1	1	1	0	0	1	1	1	1	1	1	1	1	1	?	1	1	1	1	1	0	1	0	1	1	1	1	1	1	1	1	1	0	1	1	1	1	1	0	1	1
oPt-16737	0	0	0	0	0	0	1	1	1	?	?	1	0	1	1	1	1	0	1	1	1	1	?	1	1	?	1	0	1	?	1	1	1	1	?	1	1	0	1	1	?	1	1	1	?	1	?	1	0
oPt-16786	1	1	1	1	1	1	1	0	?	0	1	0	0	0	0	1	0	1	0	0	1	0	1	1	0	0	0	1	1	1	1	0	1	0	0	0	1	1	0	1	1	1	0	0	0	0	1	?	1
oPt-16798	1	1	?	1	1	1	1	0	1	0	?	1	1	0	1	1	1	1	1	1	0	?	1	1	0	?	0	1	0	1	1	0	1	1	1	0	1	1	0	1	1	1	1	1	0	1	0	0	1
oPt-16802	1	1	1	1	1	1	?	0	1	0	0	1	0	1	0	1	1	0	0	1	0	0	?	1	0	1	?	0	?	0	0	0	0	0	0	0	1	1	0	0	?	1	1	0	0	0	?	1	?
oPt-16821_c	0	0	0	0	0	0	0	1	0	0	0	1	1	0	0	0	1	0	0	0	0	0	0	0	0	0	0	1	1	1	0	0	1	0	0	0	0	0	1	0	0	1	0	1	0	1	0	1	1
oPt-16828	0	0	0	0	0	0	0	1	0	1	1	0	0	0	0	1	1	1	1	0	1	1	1	1	1	?	1	1	1	1	0	0	1	1	0	0	1	0	1	1	1	1	1	1	0	1	1	1	0
oPt-16836	0	0	0	?	0	?	1	1	0	1	0	1	1	1	0	?	0	0	0	1	?	0	?	1	0	0	0	?	1	1	0	0	1	0	0	?	0	0	0	?	1	1	1	1	0	?	1	?	1
oPt-16842	0	0	0	0	0	0	0	?	1	0	0	?	0	1	1	0	?	0	0	1	0	0	0	0	1	0	1	0	0	0	?	1	0	?	1	1	0	1	0	1	?	0	?	0	1	0	0	0	0
oPt-16851	0	0	0	0	?	?	0	0	0	0	1	?	1	?	1	0	0	1	0	?	0	0	0	0	1	?	1	0	?	0	1	1	0	0	0	0	0	0	0	0	1	0	1	0	?	0	?	0	0
oPt-16874	?	0	0	0	1	1	1	0	1	1	1	1	1	0	1	0	1	0	?	1	1	0	1	0	1	?	1	0	?	0	1	1	1	1	1	1	0	1	?	0	?	0	0	0	1	0	1	0	1
oPt-16885	1	1	1	1	1	1	1	0	1	0	?	0	1	0	1	0	1	0	0	1	0	0	1	?	1	0	1	0	0	0	?	1	0	0	1	1	1	0	?	0	0	0	1	0	1	0	0	0	0
oPt-16892	1	?	1	1	1	1	1	0	?	1	1	0	0	1	?	1	1	1	1	1	1	1	1	1	0	1	1	1	?	1	0	1	1	1	1	1	?	1	1	1	1	1	0	1	1	1	0	1	?
oPt-16915	0	0	0	0	0	0	0	1	0	1	1	?	1	1	1	0	1	?	1	?	?	1	1	?	1	0	1	1	1	?	?	1	1	1	1	0	0	1	1	?	1	1	1	?	1	1	1	1	?
oPt-16916	1	1	1	1	1	1	1	1	0	1	0	1	1	1	0	1	1	1	1	1	?	1	?	1	1	0	1	1	1	1	1	1	1	1	1	1	1	0	1	?	1	1	1	1	1	1	1	1	0
oPt-16923	?	1	1	1	1	1	0	1	0	0	0	0	0	0	0	0	0	0	0	?	?	0	0	?	0	?	?	1	0	0	0	0	1	?	0	?	0	1	0	?	0	1	0	0	0	0	0	0	0
oPt-16924	1	1	1	1	1	1	1	1	0	?	1	1	0	1	0	1	?	0	1	1	0	0	?	1	1	0	1	1	?	1	1	1	1	1	1	1	0	1	1	0	1	1	?	1	1	0	?	1	0
oPt-16934_c	1	1	1	1	1	1	1	0	0	1	1	1	1	1	1	1	1	1	1	1	1	1	1	1	1	1	1	1	?	1	1	0	1	1	0	0	0	1	1	1	1	1	1	1	1	1	0	1	1
oPt-16942	?	?	?	?	?	?	0	1	0	0	1	1	1	1	1	?	1	1	0	?	0	0	?	1	0	0	?	0	0	0	?	1	0	0	1	1	0	1	0	0	0	0	0	0	1	0	1	0	1
oPt-16952_c	0	0	0	0	0	0	1	1	1	1	1	0	0	0	0	0	1	0	1	0	1	1	1	0	0	1	1	1	1	1	0	0	1	1	0	0	0	0	1	1	1	1	0	0	0	1	1	1	0
oPt-16956	0	0	0	0	0	0	0	1	?	0	0	?	0	0	?	0	0	0	1	0	?	0	0	0	1	1	0	0	?	1	0	?	1	0	0	0	0	0	0	0	0	1	1	1	0	0	0	0	1
oPt-16972_c	0	0	0	0	0	0	0	1	0	0	0	0	0	0	0	0	0	0	0	0	?	0	1	0	0	0	0	0	0	0	0	0	0	?	0	0	0	0	1	?	0	?	1	0	0	0	0	0	0
oPt-16976_c	1	1	1	1	1	1	1	1	1	1	1	1	1	1	1	1	1	1	1	1	1	1	1	1	1	1	1	1	1	1	1	1	1	1	1	1	1	1	1	1	1	1	1	1	1	1	1	1	1
oPt-16998_c	0	0	0	0	0	0	1	0	0	0	0	0	0	0	0	1	0	0	1	0	1	1	1	0	0	?	0	0	0	1	0	0	1	0	0	0	0	1	0	0	0	1	0	1	0	1	0	1	0
oPt-17022_c	1	1	1	1	1	1	0	1	0	1	?	0	0	0	?	1	0	?	0	0	1	1	1	?	0	1	0	1	1	1	1	0	1	1	0	0	1	1	1	1	?	?	0	1	0	1	1	0	1
oPt-17023	?	1	1	1	?	1	1	1	?	1	0	0	0	1	0	1	0	0	1	0	1	1	1	1	0	1	0	1	1	?	0	0	1	1	1	0	1	1	?	1	1	1	?	1	?	1	1	1	1
oPt-17024	1	1	1	1	1	1	1	1	0	1	0	0	0	1	0	1	1	0	1	1	1	1	1	1	?	1	1	1	1	1	0	0	1	1	?	0	1	0	1	1	1	1	1	1	?	1	0	1	1
oPt-17038	1	1	1	1	1	1	1	1	1	1	1	1	1	1	1	1	1	1	1	1	1	1	1	1	1	1	1	1	1	1	1	1	1	1	1	1	1	1	1	1	1	1	1	1	1	1	1	1	1
oPt-17040	0	0	0	0	1	?	0	0	1	0	?	1	0	0	0	0	?	1	0	1	0	0	1	0	0	?	0	0	0	0	0	1	0	0	1	1	?	1	0	?	0	0	0	0	1	0	0	0	0
oPt-17047	1	1	1	1	1	1	0	0	0	0	1	0	1	0	1	0	0	1	1	0	1	?	?	?	1	1	1	1	0	1	1	0	1	?	0	0	0	1	1	?	1	1	?	1	0	?	1	1	1
oPt-17060	1	1	1	1	1	1	1	?	?	1	0	0	1	1	0	1	1	0	1	?	0	0	?	1	1	0	?	0	0	0	1	1	0	?	1	?	1	0	1	0	0	1	1	1	1	?	0	1	1
oPt-17067	0	0	0	0	0	0	0	0	0	1	1	0	0	0	0	0	0	1	1	0	1	1	0	0	0	1	0	1	0	1	0	1	1	1	1	1	0	0	1	0	0	1	0	1	1	1	0	1	0
oPt-17084	0	0	0	0	0	0	1	1	0	0	0	?	1	0	0	1	0	0	0	1	0	0	1	0	1	0	1	0	1	0	0	0	0	0	0	0	1	0	0	1	0	0	1	0	0	0	1	1	0
oPt-17088	1	?	1	?	?	?	0	1	1	0	0	0	1	0	1	?	0	0	0	0	0	0	1	1	0	1	1	?	0	0	1	0	0	1	?	1	1	1	0	1	?	0	0	0	0	0	1	0	1
oPt-17109	0	0	0	0	0	0	1	1	1	1	?	1	1	1	1	0	1	1	0	1	0	1	1	0	1	1	1	1	1	1	0	1	1	1	0	0	0	1	1	0	1	1	1	1	1	1	1	1	1
oPt-17114_c	1	?	1	1	1	1	?	?	1	1	1	1	0	1	0	1	1	1	1	0	1	1	1	1	1	1	0	1	1	?	1	0	1	1	1	1	1	1	1	0	1	1	1	1	1	1	1	1	1
oPt-17121	0	0	0	0	0	0	0	1	1	1	1	1	1	1	1	1	1	1	1	1	0	0	1	0	0	?	1	1	1	1	1	1	0	1	1	1	1	1	1	1	1	1	1	1	1	0	1	1	1
oPt-17139	0	0	0	0	0	0	0	0	0	0	?	1	?	0	1	1	0	?	0	?	0	1	1	?	1	1	1	0	1	0	1	0	0	1	0	0	1	0	0	0	?	0	?	0	0	1	0	1	0
oPt-1714	?	1	1	1	0	0	?	1	1	1	1	?	1	1	1	1	1	0	1	1	1	1	1	1	?	1	?	1	1	1	1	1	1	1	1	?	0	1	1	1	1	1	1	1	1	1	1	1	1
oPt-17141	1	1	1	1	1	1	1	0	0	0	0	1	0	1	1	1	1	0	0	1	0	0	0	1	1	?	0	0	0	0	1	0	0	0	1	1	1	1	0	0	0	0	0	0	1	0	0	0	1
oPt-17143	1	1	1	1	1	1	1	1	1	1	0	0	?	0	1	1	1	1	1	?	1	1	1	1	1	1	1	1	1	1	0	0	1	1	0	0	1	1	1	1	0	1	1	1	0	1	1	1	1
oPt-17150	1	1	1	1	1	1	0	0	1	0	0	1	0	0	0	0	0	0	0	1	0	0	0	1	0	0	0	0	0	0	0	1	0	0	1	0	0	0	0	0	0	0	1	0	0	0	0	0	0
oPt-17156	0	0	0	0	0	0	0	0	1	0	1	1	0	0	0	1	0	1	0	0	0	0	0	0	0	0	0	0	0	0	0	0	0	0	0	0	1	1	0	1	0	0	0	0	0	0	0	0	0
oPt-17158	0	0	0	0	0	0	1	0	0	0	0	?	1	1	0	1	1	1	0	1	0	0	?	1	0	?	0	0	0	0	1	1	0	0	1	1	0	0	0	0	0	0	0	0	1	0	0	0	0
oPt-17160	?	1	1	1	0	0	0	0	0	0	1	1	0	1	1	1	1	?	0	1	0	0	0	1	0	0	1	0	0	1	1	?	0	0	0	?	?	0	0	0	0	1	1	0	0	0	0	0	1
oPt-17171	1	1	1	1	1	1	1	1	1	1	1	1	1	1	1	1	1	1	1	1	1	1	1	1	1	1	1	1	1	1	1	1	1	1	1	1	1	1	1	1	1	1	1	1	1	1	1	1	1
oPt-17172_c	1	1	1	1	0	0	0	0	0	0	0	?	0	1	1	0	0	0	1	0	0	1	0	1	0	0	0	1	0	1	1	0	0	0	0	0	0	0	1	0	0	1	0	0	1	1	0	1	0
oPt-17178_c	0	0	0	0	0	0	0	1	0	1	1	1	1	1	1	0	?	1	1	1	1	1	1	0	0	?	0	1	1	1	1	1	1	1	1	1	?	0	1	0	1	1	1	1	1	1	1	0	1
oPt-17188_c	1	1	1	1	1	1	0	1	1	0	1	0	0	1	0	1	1	1	1	0	1	1	1	1	1	1	0	1	1	1	0	0	1	0	1	1	1	1	1	1	1	1	1	1	1	1	0	1	0
oPt-17203	0	0	0	0	0	?	?	?	?	1	0	0	0	0	?	?	0	0	0	0	1	1	1	0	0	1	1	1	1	1	0	0	1	1	0	0	?	0	1	0	0	1	?	1	1	1	0	0	?
oPt-17220	1	1	1	1	?	1	1	1	1	1	1	0	0	0	0	1	0	1	1	0	1	1	1	1	1	?	0	1	1	1	0	1	1	1	1	1	1	1	1	1	1	1	0	1	0	1	1	1	1
oPt-17223	0	0	0	0	1	1	1	0	1	1	0	0	0	?	0	1	0	1	1	0	1	1	1	1	1	?	0	1	1	1	0	0	1	1	0	0	1	1	?	1	1	1	1	1	0	1	?	1	0
oPt-17225	1	1	1	1	1	1	1	1	0	0	1	1	1	1	1	1	1	1	0	1	0	0	1	1	1	0	1	1	1	0	1	1	0	1	1	1	0	0	1	?	1	0	1	0	0	0	1	0	0
oPt-17230	0	?	1	1	1	1	0	?	0	1	?	1	1	?	1	0	0	1	?	1	0	0	0	0	1	1	?	0	0	0	1	1	0	?	1	1	?	1	0	0	?	0	0	0	1	?	0	0	0
oPt-1724	1	1	1	1	1	1	0	0	?	0	0	?	?	0	1	1	1	0	1	1	0	1	0	1	1	1	1	0	0	0	1	1	0	1	?	0	1	1	1	1	0	0	0	0	1	1	0	0	0
oPt-17247	0	0	0	0	0	0	0	0	0	0	0	0	0	0	0	0	0	0	1	0	0	0	0	?	1	1	1	0	0	1	0	0	0	0	0	0	0	1	0	0	0	0	1	1	0	0	0	0	0
oPt-17249	1	1	1	1	1	1	1	1	1	1	1	1	1	1	1	1	1	1	1	1	?	?	0	1	1	0	1	1	1	1	1	1	1	?	1	1	1	1	1	0	1	1	1	1	1	0	1	1	1
oPt-17268	1	1	1	1	1	1	0	1	1	1	1	1	1	1	1	1	0	0	1	1	0	1	?	1	0	1	0	1	1	1	0	0	1	0	0	0	1	1	1	1	?	1	1	1	1	1	1	1	0
oPt-17274	1	1	1	1	1	1	0	1	?	0	0	0	0	0	0	0	0	0	1	0	1	1	1	?	0	1	1	1	1	1	0	0	1	1	0	0	0	0	?	1	1	1	1	1	0	1	1	1	0
oPt-17287_c	1	1	1	1	1	1	1	1	1	1	0	1	0	1	1	1	1	1	1	1	1	1	0	1	1	0	1	1	1	1	0	1	1	0	1	1	1	1	1	0	1	1	1	1	1	1	1	1	1
oPt-17296	0	0	0	0	0	?	0	0	0	1	1	1	1	1	1	0	1	1	0	1	0	0	0	0	?	?	?	0	0	0	1	?	0	0	1	1	0	0	0	0	?	0	0	0	0	0	?	0	0
oPt-17298	1	1	1	1	1	1	1	1	1	1	1	1	?	1	1	1	?	1	1	1	1	1	1	1	1	1	1	1	1	1	0	?	1	1	1	?	1	1	1	1	1	1	1	1	1	1	1	1	1
oPt-17300	1	?	1	?	1	1	?	0	1	0	1	1	0	0	0	1	0	1	0	0	?	0	0	0	0	0	0	0	0	0	0	0	0	0	0	0	?	1	0	1	1	0	1	?	0	0	?	0	0
oPt-17307	1	1	1	1	1	1	1	1	1	1	1	1	?	0	0	1	1	1	1	1	1	1	1	1	1	1	1	1	1	1	1	1	1	1	1	1	1	1	1	1	1	1	0	1	0	1	1	1	1
oPt-17314_c	1	1	1	1	1	1	1	1	1	1	1	0	0	1	0	1	1	1	1	1	1	1	1	1	0	1	0	1	1	1	1	1	1	1	1	1	1	1	1	1	1	1	0	1	1	1	1	1	1
oPt-17318	?	1	1	1	1	1	0	?	1	1	?	?	0	0	1	?	0	1	1	?	1	1	1	1	?	1	1	1	1	1	1	0	1	1	0	0	?	1	1	1	1	1	?	1	0	1	1	1	1
oPt-17334	0	0	0	0	1	?	0	0	0	0	0	1	0	0	1	0	0	0	0	0	0	0	0	0	0	0	0	0	1	0	0	1	1	0	0	0	0	1	0	0	0	0	0	0	1	0	0	0	0
oPt-17335	1	1	1	1	1	1	1	0	1	?	1	0	0	0	0	0	0	0	?	0	1	1	1	1	1	1	1	0	?	0	0	1	1	1	1	0	?	1	1	1	1	1	1	1	?	1	1	0	1
oPt-17368	1	1	1	1	1	1	0	1	0	?	1	1	1	?	1	0	?	1	?	1	0	1	?	1	1	0	1	0	0	0	1	0	0	0	?	0	0	1	0	0	0	0	1	1	1	1	0	0	1
oPt-17372_c	0	0	0	0	0	0	0	1	0	0	0	1	0	1	0	0	0	0	1	1	1	1	0	0	1	1	1	0	0	1	0	1	1	1	0	0	0	0	1	0	0	1	1	1	1	1	0	1	1
oPt-17373	1	1	1	1	1	1	1	1	0	1	1	1	1	1	1	1	1	1	1	1	1	1	1	1	1	1	1	1	1	1	1	1	1	1	1	1	1	1	1	1	1	1	1	1	1	1	1	1	1
oPt-17379	0	0	0	0	?	0	1	1	0	1	0	0	1	0	0	0	1	0	0	1	0	0	?	?	0	0	0	1	1	1	0	0	1	0	0	0	0	1	0	0	1	1	0	1	?	0	1	1	?
oPt-17391_c	1	1	1	1	1	1	1	0	0	1	0	1	0	0	0	1	0	0	0	0	0	0	0	0	0	0	0	0	0	0	1	0	0	0	0	0	1	1	0	0	1	0	0	0	0	0	1	0	0
oPt-17412	0	0	0	0	0	0	1	1	1	1	0	0	0	1	0	1	1	1	1	1	1	1	1	?	0	1	0	1	1	1	1	0	0	1	0	0	1	1	1	1	1	1	1	1	0	1	1	1	1
oPt-17415	0	0	0	0	0	0	0	1	0	1	0	0	1	1	1	0	1	1	0	1	0	0	0	0	?	0	1	1	0	0	0	1	0	0	1	1	0	0	1	0	1	0	1	0	1	0	1	0	0
oPt-17423_c	0	0	0	0	0	0	0	0	0	0	1	0	0	0	0	0	0	1	0	0	0	0	0	0	0	0	0	1	1	0	0	1	0	0	1	1	0	0	0	0	1	?	0	0	1	0	0	0	0
oPt-17430	1	1	1	1	1	1	1	0	?	1	1	0	0	1	0	1	0	0	1	0	1	1	1	1	0	0	0	0	0	1	0	?	0	1	1	?	0	0	1	1	0	?	0	1	0	1	1	0	1
oPt-17440_c	0	0	0	0	0	0	1	1	1	1	1	0	1	1	1	1	1	1	1	1	1	1	1	1	0	1	1	1	1	1	1	1	1	1	1	1	0	1	1	1	1	1	0	1	1	1	1	1	0
oPt-17458	0	0	0	0	0	?	1	0	?	1	?	1	0	1	1	?	1	0	0	1	0	1	1	0	1	1	1	?	?	1	0	?	0	?	?	0	1	1	0	1	1	0	1	1	1	1	1	0	1
oPt-1747_c	0	0	0	0	0	0	1	0	1	1	0	1	1	0	1	0	0	0	0	0	0	0	0	1	0	0	0	0	0	0	1	1	0	0	1	?	0	0	0	0	0	0	0	0	?	0	1	0	0
oPt-17471	1	1	1	1	1	1	1	0	1	0	0	?	1	0	0	1	1	0	0	1	0	0	0	1	0	0	0	0	0	0	1	0	0	0	0	0	1	1	0	0	0	0	1	0	0	0	0	0	1
oPt-17475_c	1	1	1	1	1	1	0	1	1	1	1	?	1	0	0	1	1	1	1	1	1	1	1	1	1	0	0	1	1	1	1	0	1	1	0	?	1	1	1	1	1	1	0	1	1	1	1	0	1
oPt-17482	1	1	1	1	1	1	1	1	1	1	?	1	1	1	1	1	1	0	1	1	1	1	?	1	1	1	1	1	1	1	1	1	1	1	1	1	1	1	1	1	1	1	1	1	1	1	1	1	1
oPt-1749	1	1	?	1	1	1	?	1	1	1	1	1	1	1	?	1	1	1	1	0	1	1	1	0	1	1	1	1	1	1	1	1	1	1	1	1	1	1	1	1	1	1	1	1	1	1	0	0	1
oPt-17512	0	0	0	0	0	0	0	1	0	1	0	0	0	0	0	0	0	1	0	0	0	0	0	0	0	0	0	0	?	0	0	1	0	0	0	1	0	0	0	0	1	0	0	0	0	0	1	0	0
oPt-17542	1	1	1	1	1	1	1	1	?	0	1	1	1	1	1	1	1	1	1	1	?	1	1	1	1	1	1	0	1	0	1	1	0	1	?	1	1	1	1	?	1	1	1	1	1	1	1	0	1
oPt-17556	0	0	0	0	0	0	1	1	1	1	?	?	0	1	0	1	0	1	1	1	1	1	1	?	?	1	0	1	?	1	1	0	0	?	0	0	1	1	1	?	1	1	1	1	?	1	1	1	1
oPt-17571_c	1	1	1	1	1	1	1	1	1	1	?	1	1	1	1	1	1	1	1	1	1	1	1	1	1	1	1	1	1	1	0	1	1	1	1	1	1	1	1	1	1	1	1	1	1	1	1	1	1
oPt-17579	?	?	1	?	1	?	?	0	0	1	1	1	?	1	0	1	0	1	1	?	0	0	0	1	1	0	0	?	1	1	1	0	1	?	?	0	1	1	0	0	1	1	?	?	0	1	1	0	0
oPt-17584	0	0	0	0	0	0	0	0	0	0	0	?	0	0	0	0	1	0	0	1	0	0	0	0	0	0	0	0	0	0	0	0	0	0	0	0	0	0	0	0	0	0	0	0	0	0	0	1	0
oPt-17599	1	1	1	1	1	1	1	1	0	1	1	?	1	1	1	1	0	0	1	0	?	1	1	1	0	1	0	1	1	1	1	0	1	1	0	0	0	1	1	1	1	1	0	1	1	1	1	1	0
oPt-1761_c	1	1	1	1	1	1	1	1	1	1	1	1	0	1	0	1	1	1	1	1	1	1	1	1	1	1	0	1	1	1	0	1	1	1	1	1	1	1	1	1	1	1	0	1	1	1	1	1	1
oPt-17610_c	0	0	0	0	0	0	1	1	1	0	1	1	0	1	0	0	1	1	1	0	1	1	1	1	0	0	0	1	1	1	0	0	0	0	1	1	0	0	0	0	1	0	0	1	1	1	1	0	0
oPt-17612_c	1	1	1	1	1	1	1	1	1	1	1	0	1	1	1	1	0	1	1	1	1	1	0	1	1	1	1	1	1	1	0	1	1	1	1	1	1	1	1	1	1	1	1	1	1	1	1	1	1
oPt-17613	0	0	0	0	0	0	0	0	0	0	0	0	0	0	0	0	0	0	0	0	0	0	0	0	0	0	0	0	0	0	0	1	0	0	1	1	0	0	0	0	0	0	0	0	0	0	0	0	1
oPt-17623	0	0	0	0	0	0	0	0	0	1	1	0	1	0	1	1	0	1	1	0	1	1	1	0	0	1	0	1	0	?	1	0	1	1	0	0	1	0	0	1	0	0	0	0	0	1	1	1	0
oPt-17635	1	1	?	1	?	0	1	1	?	1	0	0	0	1	0	0	0	0	0	0	0	0	0	1	?	0	0	1	0	?	1	0	0	0	?	0	0	1	0	0	1	1	0	0	1	0	0	0	0
oPt-17642	1	1	1	1	1	1	1	1	1	1	1	1	1	1	1	1	1	1	0	1	1	1	1	1	1	0	1	1	1	1	1	1	0	1	1	1	1	1	?	1	1	0	1	1	1	1	1	0	1
oPt-17642_c	1	1	1	1	1	1	1	1	1	1	1	1	1	1	1	1	1	1	0	1	1	1	1	1	1	0	1	1	1	1	1	1	0	1	1	1	1	1	0	1	1	0	1	1	1	1	1	0	1
oPt-17648	0	0	0	0	?	?	0	0	1	0	1	0	0	1	0	0	1	1	0	1	0	0	1	0	1	?	0	0	0	0	1	1	0	1	1	1	0	0	0	0	0	0	1	0	1	0	0	0	0
oPt-17649	1	1	1	1	1	1	1	1	1	1	1	1	1	1	1	1	1	1	1	1	1	1	1	1	1	1	1	1	1	1	1	1	1	1	1	1	1	1	1	1	1	1	1	1	1	1	1	1	1
oPt-17658	0	0	0	0	1	1	1	0	1	1	0	0	0	1	0	1	0	1	1	0	1	1	1	1	1	1	0	1	1	1	0	0	1	1	0	0	1	1	1	1	1	1	1	1	0	1	1	1	0
oPt-17659	1	1	1	1	1	1	0	1	0	0	?	?	1	?	1	0	0	0	0	0	?	0	1	?	1	0	0	0	0	0	0	1	0	0	1	1	0	?	?	?	0	0	1	0	0	0	0	1	1
oPt-17670	1	1	1	1	1	1	1	0	0	0	0	1	0	0	1	1	1	0	0	1	0	0	0	1	1	0	1	0	?	1	1	0	1	0	0	0	1	0	1	0	1	1	1	1	0	0	?	1	1
oPt-17683	1	1	1	1	1	1	1	1	1	1	1	1	1	1	1	1	1	1	1	1	1	1	1	1	1	1	1	1	1	1	1	1	1	1	1	1	1	1	1	1	1	1	1	1	1	1	1	1	0
oPt-17699	1	1	1	1	1	1	1	1	0	1	1	1	0	0	1	1	1	?	0	1	0	0	1	1	1	0	0	0	?	1	1	0	0	0	1	1	1	0	0	0	?	?	0	0	0	0	1	0	1
oPt-17700_c	1	1	1	1	1	1	1	0	1	0	0	0	0	0	0	0	1	0	0	1	0	0	0	1	1	0	1	0	0	0	0	0	0	0	0	0	1	0	0	0	0	0	1	0	?	0	0	0	0
oPt-17710_c	1	1	1	1	1	1	1	0	1	1	1	1	1	1	1	1	1	1	1	1	0	0	1	1	1	0	0	0	0	1	0	1	0	1	1	1	1	0	1	0	0	0	0	0	1	0	1	1	0
oPt-17715	1	1	1	1	?	1	1	1	0	1	0	1	1	0	1	1	0	0	1	0	1	1	1	1	1	1	1	1	1	1	0	0	1	1	0	0	?	0	1	1	1	1	1	1	0	1	1	1	1
oPt-17728	0	0	0	0	0	0	0	0	0	0	1	1	0	0	0	0	0	0	0	0	0	0	0	0	0	0	0	0	0	0	1	0	0	0	0	0	0	0	0	0	0	0	0	0	0	0	1	0	0
oPt-17731_c	0	0	0	0	0	0	1	0	0	1	0	1	1	1	1	1	1	0	1	0	1	1	?	1	1	1	1	0	0	0	1	1	1	1	1	1	1	0	1	1	0	1	0	1	1	1	1	1	0
oPt-17735	0	0	0	0	0	0	0	0	0	0	1	1	0	0	0	0	0	0	0	1	0	0	0	?	0	?	0	0	0	0	1	1	0	0	0	1	0	0	0	0	0	0	0	0	0	0	0	0	0
oPt-17772	?	1	?	1	?	1	1	1	1	1	1	1	1	1	?	1	1	1	1	1	1	1	1	1	1	?	1	?	1	1	0	1	1	0	1	1	1	1	1	1	?	1	?	1	1	1	?	1	?
oPt-17773	1	1	1	1	1	1	1	1	1	1	1	1	1	1	1	1	1	1	1	1	1	1	1	1	1	1	1	0	1	1	1	1	1	1	1	1	1	1	1	1	1	1	1	1	1	1	1	1	1
oPt-17787	1	1	1	1	1	1	1	1	1	1	1	1	1	1	1	1	1	1	1	1	1	1	1	1	1	?	1	1	1	1	1	1	1	1	1	1	1	1	1	1	1	1	1	1	1	1	1	1	1
oPt-17788	1	1	1	1	1	1	1	1	?	1	1	1	0	?	1	1	0	1	1	1	1	1	1	1	1	1	1	1	1	1	0	0	1	1	?	0	1	1	1	1	1	1	1	1	1	1	1	?	?
oPt-17792	1	1	1	1	?	1	1	1	1	1	1	1	0	1	0	1	1	1	1	0	1	1	1	1	1	1	1	1	1	1	1	1	1	1	1	0	1	1	1	1	1	1	1	1	0	1	1	1	1
oPt-17817	0	0	0	0	0	0	1	0	?	1	0	0	0	0	0	1	0	0	1	1	0	1	1	0	1	?	0	0	1	0	0	0	?	0	0	0	1	1	1	?	0	?	0	1	?	1	0	?	0
oPt-17821	1	1	?	1	1	1	1	1	0	1	1	0	1	1	1	1	0	1	1	1	1	1	?	1	?	?	0	1	?	1	0	0	0	1	0	0	1	1	1	1	?	1	?	1	1	1	1	1	1
oPt-17841_c	1	1	1	1	0	0	1	0	0	0	1	1	1	0	?	0	?	0	0	?	0	0	0	0	1	1	0	0	1	1	1	0	0	0	0	0	0	0	0	0	0	0	1	0	1	0	0	0	0
oPt-17842	1	1	1	1	1	1	1	1	1	1	?	0	1	1	1	1	1	1	1	1	1	1	1	1	1	1	1	1	1	1	0	1	1	1	1	1	1	1	1	1	1	1	1	1	1	1	1	1	1
oPt-17855	1	1	1	1	1	1	1	0	0	0	1	0	1	0	1	1	0	1	0	0	0	0	0	1	0	?	0	0	0	0	1	1	0	0	0	0	1	0	0	?	0	0	0	0	0	0	0	0	0
oPt-17860	1	1	1	1	1	1	0	1	1	1	0	1	1	1	0	1	1	0	0	0	0	0	0	?	1	?	1	1	1	0	0	1	1	1	1	?	1	1	1	0	1	?	1	0	1	0	1	0	1
oPt-17862	0	0	0	0	0	0	1	0	1	1	1	1	1	1	1	1	0	0	1	1	0	0	1	1	0	?	1	1	1	1	0	1	1	1	0	0	0	1	1	0	1	1	1	1	1	1	1	0	1
oPt-17866_c	1	1	1	1	1	1	0	1	0	1	0	1	0	1	0	1	1	0	1	1	1	1	1	1	1	1	1	0	1	1	0	0	0	1	0	0	1	0	0	1	0	1	0	1	0	1	0	0	1
oPt-17867_c	1	1	1	1	1	1	1	0	1	0	1	0	0	1	0	1	0	1	0	0	1	1	1	1	0	1	0	0	0	1	1	1	0	0	1	1	?	1	1	0	0	1	0	0	1	1	0	1	1
oPt-17880	0	0	0	0	0	0	0	0	0	0	?	1	0	0	1	0	1	1	0	1	0	0	?	0	0	0	0	0	0	0	0	0	0	0	0	0	0	0	0	0	0	0	0	0	0	0	0	0	0
oPt-17903	1	1	1	1	1	1	0	0	0	1	?	0	1	0	1	0	0	1	1	0	1	1	?	?	1	1	1	1	0	1	1	0	1	1	0	0	0	1	1	1	0	1	0	?	0	1	1	1	1
oPt-17917_c	0	0	0	0	0	0	0	1	1	1	1	1	1	1	1	0	1	1	1	1	1	1	1	0	1	0	1	1	1	1	1	1	1	1	1	1	0	1	0	1	1	1	1	0	1	1	1	1	0
oPt-17923	0	0	1	1	0	0	1	1	1	0	1	1	1	1	1	1	0	1	1	1	1	1	1	1	1	?	1	0	1	1	1	1	1	1	1	1	1	0	1	1	0	1	1	1	1	1	0	1	1
oPt-17948	0	0	?	?	0	0	1	1	0	1	1	1	0	1	1	0	1	1	1	1	0	0	0	0	1	1	1	0	?	0	1	1	1	0	1	1	0	0	1	0	1	0	1	0	1	1	1	1	0
oPt-17970_c	1	1	1	1	1	1	1	1	1	1	0	0	0	1	0	1	1	0	1	1	1	1	1	1	1	1	1	1	?	1	0	1	1	1	1	1	1	1	1	0	1	1	1	1	1	1	1	1	1
oPt-17983	0	0	0	0	0	0	0	?	0	1	0	0	0	0	0	1	0	0	0	0	1	1	?	0	0	?	0	1	1	?	?	0	1	1	0	0	0	0	0	1	0	0	0	1	0	1	?	1	?
oPt-17991	?	?	?	1	?	1	0	0	1	0	1	1	0	?	1	1	0	1	0	0	0	0	0	1	0	0	0	0	?	0	1	1	0	0	0	0	1	1	0	1	1	1	0	0	1	0	0	0	0
oPt-17992	1	1	?	1	1	1	0	0	0	1	?	1	1	1	1	0	1	0	1	1	1	1	1	0	?	1	1	1	1	?	0	0	1	0	0	1	0	1	1	1	1	1	1	0	1	1	1	1	1
oPt-17994	0	0	0	0	0	0	0	0	0	0	0	0	0	0	0	0	0	0	0	0	0	0	0	0	0	0	0	0	0	0	0	0	1	0	0	0	0	0	0	0	0	0	0	0	0	0	0	0	0
oPt-18002	1	1	1	1	1	1	1	0	1	0	1	1	0	0	0	1	1	1	1	0	1	?	1	1	1	?	1	0	?	1	0	0	1	1	0	0	1	1	1	?	0	1	?	1	0	1	0	1	1
oPt-18005	1	1	1	1	1	1	0	1	1	1	1	1	1	1	1	1	1	1	1	1	1	1	1	1	1	1	1	1	1	1	1	1	1	1	1	1	1	1	1	1	1	1	1	1	1	1	1	0	1
oPt-18007	0	0	0	0	0	0	0	1	1	1	1	1	0	1	0	0	1	1	0	1	0	0	?	0	1	1	1	1	1	0	1	1	1	1	1	1	0	0	0	0	1	1	1	0	1	0	1	0	1
oPt-18014	1	1	1	1	1	1	1	1	1	1	1	1	1	1	1	1	1	1	1	0	1	1	1	1	0	0	0	0	1	0	1	1	0	1	1	1	1	1	1	1	1	0	0	1	1	1	1	1	1
oPt-18039	1	1	1	1	1	1	1	0	1	1	1	?	0	0	1	1	1	0	1	1	1	1	1	1	0	?	0	1	?	?	1	1	1	1	1	1	1	1	1	1	1	1	1	1	1	1	1	1	1
oPt-18040	0	0	0	0	1	1	?	0	0	0	0	?	0	0	0	0	?	0	0	1	1	0	?	0	1	?	1	0	0	0	0	0	1	1	0	0	0	0	0	0	0	?	1	0	0	0	0	?	?
oPt-18048	0	0	0	0	0	0	0	0	0	0	0	0	0	0	0	0	0	0	0	0	0	0	1	0	0	?	0	0	0	0	0	0	0	0	0	0	0	0	?	?	0	0	0	0	0	0	0	0	0
oPt-18055	1	1	1	1	1	1	1	0	0	1	1	0	0	1	0	0	?	1	1	1	?	0	1	?	1	1	0	0	1	1	0	0	1	1	0	0	?	1	0	0	1	0	1	0	0	0	0	?	0
oPt-18057	1	1	1	1	1	1	0	1	0	0	1	?	1	?	0	0	0	0	1	1	1	1	1	?	1	1	1	1	1	1	0	1	1	1	1	1	0	1	0	1	1	1	1	1	0	1	0	1	0
oPt-18064	1	1	1	1	1	1	1	1	1	1	1	1	0	1	?	1	1	1	0	1	1	1	1	1	1	1	1	1	1	1	1	1	1	1	1	1	1	1	1	1	1	1	1	1	1	1	1	0	1
oPt-18069	0	0	?	?	0	0	1	0	1	1	0	1	1	1	1	1	1	1	1	1	1	1	1	0	1	?	1	0	0	0	?	0	0	1	1	0	1	1	1	1	1	1	1	1	1	1	1	1	0
oPt-18082	1	1	1	1	1	1	1	1	1	?	1	1	1	1	1	0	1	1	1	1	1	0	?	?	1	1	1	?	1	0	1	1	?	1	1	1	0	1	1	?	1	1	1	1	1	1	1	0	0
oPt-18087_c	0	0	0	0	0	0	0	0	0	0	0	0	0	0	0	0	0	0	1	0	1	1	1	0	1	?	1	0	0	0	0	0	0	1	0	0	0	0	1	1	0	0	0	0	0	1	0	0	0
oPt-18097	0	0	?	0	0	0	0	1	1	0	1	1	1	1	1	0	1	1	1	1	1	1	1	1	?	1	1	1	1	1	1	1	1	1	1	1	0	1	1	1	?	1	1	1	1	1	0	1	1
oPt-18107_c	1	1	1	1	1	1	1	1	1	1	1	1	1	1	1	1	1	1	1	1	1	1	1	1	1	1	1	1	1	1	0	1	1	1	1	1	1	1	1	1	1	1	1	1	1	1	1	1	0
oPt-18114	0	0	0	0	0	0	1	1	0	1	0	1	1	1	0	0	0	0	0	0	0	0	1	?	0	?	0	1	1	0	0	0	1	0	0	0	0	0	?	0	1	1	0	1	0	0	1	0	1
oPt-18117	1	1	1	1	1	1	1	1	1	1	1	0	1	0	0	1	1	1	1	1	1	1	1	?	1	1	1	1	1	1	1	0	1	1	0	0	1	0	0	1	1	1	1	1	0	1	1	0	0
oPt-18119	1	1	1	?	1	1	0	0	0	0	0	0	0	0	0	0	0	0	0	0	0	0	0	1	0	?	0	0	0	0	0	0	0	0	0	0	0	0	0	?	0	0	0	0	0	0	0	0	1
oPt-1813	1	1	1	1	1	1	1	0	1	0	0	0	0	0	0	0	1	0	0	0	0	0	1	?	0	0	0	1	0	0	1	0	0	?	1	0	0	1	0	0	0	?	0	0	0	0	1	1	1
oPt-18130	1	1	1	1	1	1	1	1	1	1	1	1	0	1	0	1	1	1	1	1	1	1	1	1	1	1	1	1	1	1	0	1	1	1	0	0	1	1	1	1	1	1	1	1	1	1	1	1	1
oPt-18151	1	1	?	1	?	?	1	0	?	1	?	0	0	1	?	?	0	1	1	0	1	1	0	1	?	1	?	1	0	?	0	1	1	1	1	1	1	1	0	1	0	1	0	1	1	1	0	1	?
oPt-18157	0	0	0	0	0	0	0	1	0	1	0	1	1	0	0	1	0	1	1	1	1	1	1	0	0	1	?	1	1	1	1	0	1	1	0	0	1	1	1	1	?	1	0	0	0	1	1	0	1
oPt-18166	1	1	1	1	1	?	?	1	0	1	1	1	1	0	0	0	1	1	1	1	1	1	0	1	0	0	1	1	1	1	0	1	1	1	?	1	?	1	1	1	?	1	1	1	?	?	1	1	1
oPt-1817	1	1	1	1	1	1	1	1	1	1	1	0	1	1	0	1	1	1	1	1	1	1	1	1	1	1	1	1	1	1	0	0	1	1	1	1	1	1	1	1	1	1	1	1	1	1	1	1	0
oPt-1817_c	1	1	1	1	1	1	1	1	1	1	1	0	1	1	0	1	1	1	1	1	1	1	1	1	1	1	1	1	1	1	0	0	1	1	0	0	1	1	1	1	1	1	1	1	0	1	1	1	0
oPt-18172_c	1	1	1	1	1	1	1	1	0	1	1	1	1	1	1	1	1	1	1	1	1	1	1	1	1	1	1	1	1	0	1	1	1	1	1	1	1	1	0	1	1	1	1	1	1	1	1	1	1
oPt-18178_c	0	0	0	0	0	1	0	0	1	0	1	1	1	1	1	1	1	1	0	1	0	1	0	1	1	0	1	0	0	1	1	1	0	0	1	1	1	1	0	0	0	0	0	0	1	0	0	0	1
oPt-18185	1	1	1	1	1	1	0	1	0	1	1	1	1	0	1	0	?	0	1	?	1	1	1	1	0	1	1	1	?	1	1	0	1	1	0	1	0	1	0	1	1	1	0	1	?	1	1	?	0
oPt-18190	1	1	0	0	1	1	1	1	1	1	1	1	0	1	0	1	0	1	1	0	1	1	1	1	0	1	0	1	1	1	1	0	1	1	0	0	?	1	1	1	1	1	0	1	0	1	1	1	1
oPt-18223	0	0	0	0	0	0	1	0	0	1	0	0	0	0	0	1	0	0	1	1	0	1	0	0	1	0	0	0	1	0	0	0	1	0	0	0	1	1	1	0	0	1	0	1	0	1	0	0	0
oPt-18233_c	1	1	1	1	1	1	1	0	1	1	1	0	1	1	1	1	1	1	1	0	1	1	1	1	1	1	1	1	1	1	1	1	1	1	1	0	1	1	1	1	0	1	1	1	0	1	1	1	1
oPt-18251	0	0	0	0	0	0	0	1	1	0	?	1	1	1	1	0	1	1	0	1	0	0	0	0	1	0	1	0	1	0	0	0	0	0	1	0	0	0	0	0	1	0	0	0	1	0	1	1	0
oPt-18263_c	1	1	1	1	1	1	1	1	1	1	1	1	1	1	1	0	1	1	1	1	1	1	1	1	0	1	1	0	1	0	0	1	0	0	1	1	0	1	1	1	1	1	1	1	1	1	1	1	1
oPt-18277	1	1	0	0	1	1	1	1	1	1	?	1	0	1	0	1	0	1	1	0	1	1	1	1	0	?	0	1	?	1	1	0	1	1	0	0	1	1	1	1	1	1	0	1	0	1	1	1	0
oPt-1828	1	1	1	1	1	1	1	1	0	1	1	1	1	0	0	1	1	1	1	1	1	1	1	1	0	1	1	?	1	1	0	1	1	1	1	1	1	1	1	1	1	1	1	1	1	1	1	1	1
oPt-18281	1	1	1	1	1	1	1	0	1	1	1	0	0	1	1	1	1	0	1	1	1	1	1	1	1	1	1	0	0	1	0	1	0	0	1	1	1	1	1	1	?	1	1	1	1	1	0	1	1
oPt-18282	0	0	0	0	0	0	1	1	1	0	?	1	1	1	1	1	0	0	0	?	0	0	0	1	?	0	0	0	1	0	0	1	0	0	1	1	1	0	0	0	0	0	1	0	1	0	1	0	0
oPt-18310	1	1	1	1	1	1	1	1	1	1	0	1	1	1	1	1	1	1	1	1	1	1	1	1	1	1	1	1	?	1	1	0	1	1	0	0	0	1	1	1	1	1	1	1	0	1	0	1	1
oPt-18344	1	1	1	1	1	1	0	1	0	0	1	1	1	0	0	0	0	0	0	1	0	?	?	?	0	0	0	0	1	0	0	0	0	0	0	0	?	1	?	0	0	1	0	1	0	0	0	0	?
oPt-18390	0	0	0	0	0	0	1	1	0	?	0	?	1	?	?	?	?	1	1	0	1	1	0	0	1	1	1	1	0	1	0	0	1	1	0	0	0	0	?	1	1	1	1	1	?	1	0	0	?
oPt-18396	1	1	1	1	0	0	0	0	0	0	1	0	0	0	0	0	0	0	1	0	0	1	?	1	0	?	0	1	0	1	0	0	0	0	0	0	1	0	1	0	0	1	0	0	0	1	0	1	?
oPt-18427	1	1	1	1	1	1	0	0	1	?	1	?	?	0	1	0	1	1	0	?	1	1	1	0	1	1	1	0	0	1	?	?	0	1	1	1	1	0	0	1	1	0	1	0	1	1	0	1	1
oPt-1847_c	0	0	0	0	0	0	1	1	1	1	1	1	1	1	0	1	0	1	1	1	0	1	1	1	1	1	1	1	1	1	1	1	1	1	?	1	1	0	1	1	1	1	1	1	1	1	0	1	1
oPt-1881_c	1	1	1	1	1	1	1	0	1	0	1	0	1	1	1	1	1	1	1	1	1	1	1	1	1	1	1	1	1	1	0	1	1	1	1	1	1	1	1	1	0	1	1	1	1	1	0	1	1
oPt-1904	0	0	0	0	0	0	0	1	1	0	0	0	0	0	0	0	0	0	0	0	0	0	0	0	0	0	0	0	0	0	0	1	0	0	1	1	1	0	0	0	0	0	0	0	0	0	1	0	0
oPt-1918	0	0	1	0	0	0	0	0	0	1	?	0	?	0	1	0	0	1	1	?	0	0	0	0	0	0	0	0	0	1	0	1	1	0	1	1	1	0	0	1	?	1	0	0	1	0	0	0	1
oPt-1927	1	1	1	1	1	1	?	1	?	1	1	0	0	1	0	1	0	0	1	1	1	1	1	1	0	?	1	1	1	1	0	0	1	1	1	1	0	1	1	1	1	1	0	1	1	1	1	1	1
oPt-1962_c	1	1	1	1	1	1	1	0	1	1	0	1	1	1	1	1	1	1	0	1	1	1	1	1	1	1	1	0	1	1	1	1	1	1	1	1	1	0	1	1	1	?	1	1	1	1	1	1	1
oPt-2009	0	0	0	0	0	0	0	0	0	1	0	0	0	0	1	0	0	1	1	0	0	0	0	0	0	0	0	0	0	0	0	1	1	0	0	0	1	0	0	1	0	1	0	0	0	0	0	0	1
oPt-2064	0	0	0	0	0	0	0	0	0	0	0	0	0	0	0	0	0	0	0	0	0	0	0	0	1	0	0	0	0	0	0	0	0	0	0	0	0	0	1	0	0	0	0	1	0	0	0	0	0
oPt-2082	1	1	1	1	0	1	1	1	1	1	1	0	0	1	?	1	1	1	1	?	1	1	1	1	1	?	1	1	1	1	1	1	1	0	1	1	1	0	?	?	1	1	1	?	1	?	0	0	1
oPt-2091	1	1	?	?	?	1	0	1	1	1	1	1	1	1	1	?	1	1	1	0	1	0	1	1	?	1	1	1	1	1	0	1	1	1	?	1	1	1	1	1	1	1	1	1	?	1	1	1	0
oPt-2107	1	1	1	?	1	1	0	0	1	0	1	1	0	0	1	0	1	1	0	1	0	0	?	0	0	1	0	0	?	0	0	0	0	0	1	1	1	0	0	1	1	0	0	0	1	?	1	1	?
oPt-2120	1	1	1	1	1	1	1	1	1	1	1	1	1	1	0	1	1	1	1	1	1	1	1	1	1	1	1	1	1	1	0	1	1	1	1	1	0	0	1	1	1	1	1	1	?	?	1	?	1
oPt-2121	0	0	0	0	0	0	0	1	1	0	?	1	1	1	1	0	1	0	0	1	0	0	0	0	1	1	1	0	?	0	0	1	0	0	0	1	0	1	0	0	0	0	1	0	0	?	1	0	0
oPt-2130	0	0	0	0	0	0	0	0	0	1	0	0	0	1	0	0	0	0	0	0	0	0	?	1	1	1	1	0	0	0	0	1	1	1	0	0	0	1	0	0	0	1	1	0	0	?	1	0	1
oPt-2130_c	0	0	0	0	0	0	0	0	0	1	0	0	0	1	0	0	0	0	0	0	0	0	1	1	1	1	1	0	0	0	0	1	1	1	1	1	0	1	?	0	0	1	1	0	1	0	1	0	1
oPt-2136	1	1	1	1	1	1	0	1	1	1	1	1	1	1	1	1	1	1	1	1	1	0	1	1	1	1	1	1	1	1	0	0	1	1	0	1	1	1	?	0	1	1	1	1	1	1	1	1	1
oPt-2148	1	1	1	1	1	1	1	0	1	0	0	0	0	1	0	0	1	0	0	1	0	0	0	1	0	0	0	0	0	1	1	0	0	0	1	0	0	0	0	0	1	0	1	0	1	?	0	1	0
oPt-2180	0	0	0	0	0	0	1	0	0	0	0	0	1	0	?	0	?	0	0	?	0	0	0	0	0	0	0	0	0	0	0	0	0	0	0	0	0	0	0	0	0	0	1	0	0	0	0	0	0
oPt-2194	0	0	0	0	0	0	1	1	1	1	0	?	1	?	0	0	1	0	1	1	?	1	?	0	1	1	1	1	1	1	1	0	1	1	0	1	0	0	?	1	1	?	1	1	0	?	1	?	1
oPt-2203_c	1	1	1	1	1	1	1	1	0	1	1	1	1	1	1	1	1	1	1	0	1	1	1	1	0	1	0	1	1	1	1	1	1	1	1	1	1	1	1	0	1	1	0	1	1	1	1	1	1
oPt-2227_c	0	0	0	0	1	?	0	1	1	1	0	0	1	1	0	0	1	0	1	1	1	1	1	0	0	1	0	1	1	1	0	0	1	1	0	0	0	0	0	?	1	1	0	1	0	1	1	1	1
oPt-2238	0	0	?	0	1	1	1	0	1	1	1	1	1	1	1	1	?	1	1	0	1	1	1	1	0	1	0	1	1	1	1	1	1	1	1	1	1	1	1	1	1	1	0	1	1	1	1	1	1
oPt-2274_c	0	0	0	0	0	0	0	0	0	0	1	1	1	1	1	0	0	1	0	1	0	0	0	0	0	0	1	0	0	0	0	1	0	0	1	1	0	0	?	0	0	0	0	0	0	0	0	0	0
oPt-2348_c	1	1	1	1	1	1	1	1	1	1	1	1	1	1	1	1	1	1	1	1	1	1	1	1	1	1	1	1	1	1	1	1	1	1	1	1	1	1	1	1	1	1	0	1	1	1	1	1	1
oPt-2366	0	0	0	0	0	0	0	0	0	0	1	1	0	0	0	0	0	0	1	1	0	0	0	0	1	0	1	?	0	1	0	0	1	1	0	0	0	0	0	1	0	1	1	1	1	1	0	0	0
oPt-2385	1	1	1	1	1	1	1	1	1	1	1	0	1	1	1	0	1	1	1	0	1	1	1	1	1	1	1	1	1	1	0	1	1	1	0	1	0	1	1	1	0	1	1	1	1	1	1	1	1
oPt-2386	1	1	1	1	1	1	0	1	1	1	1	1	1	1	1	1	0	1	0	0	0	1	0	?	0	1	0	0	1	1	0	1	0	1	1	1	1	1	1	0	0	?	0	1	0	1	1	1	1
oPt-2392	0	0	0	0	0	0	0	0	0	0	0	0	0	0	0	0	0	0	1	0	0	0	1	0	0	1	0	0	1	1	0	1	0	0	0	0	0	0	1	0	0	0	1	1	0	0	0	0	0
oPt-2411_c	0	0	0	0	0	0	0	1	0	0	0	0	0	0	0	0	0	0	1	1	1	1	1	0	1	1	1	0	1	1	0	0	1	?	0	0	0	0	0	0	0	1	1	1	0	0	?	0	1
oPt-2412	0	0	0	0	0	0	1	0	1	0	1	?	1	0	0	?	1	0	1	0	1	1	0	1	0	?	0	1	0	0	1	0	1	?	0	0	0	?	1	0	1	1	0	1	1	1	0	1	1
oPt-2430	1	?	1	1	1	1	1	0	1	1	0	0	0	0	1	1	1	0	1	1	1	1	1	1	1	1	1	1	0	1	1	0	1	1	1	1	1	1	1	1	0	1	1	1	1	1	0	1	1
oPt-2439	1	1	1	1	1	1	1	1	0	1	1	0	1	1	1	1	0	0	1	0	1	1	1	1	0	1	1	1	1	1	1	1	1	1	1	1	1	1	1	1	1	1	1	1	1	1	1	1	1
oPt-2456_c	1	1	1	1	1	1	1	1	0	1	1	1	1	1	1	1	1	1	1	1	1	1	1	1	1	1	1	0	1	1	1	1	1	1	1	1	1	1	1	1	1	1	1	1	1	1	1	1	0
oPt-2492	0	0	0	0	0	0	1	1	1	1	0	1	0	1	0	1	1	0	1	0	1	1	1	1	1	1	1	1	1	1	0	1	1	1	1	1	1	0	1	1	0	1	1	1	1	1	1	1	1
oPt-2494	1	1	1	1	1	1	1	1	1	1	1	1	1	1	1	1	1	1	1	1	?	1	1	1	0	1	0	1	1	1	1	1	1	1	1	1	1	1	0	1	1	1	0	0	1	1	1	0	1
oPt-2593	0	0	1	?	0	0	?	1	0	1	1	1	1	1	1	1	1	1	1	1	1	1	1	0	1	0	1	1	1	1	1	0	1	1	0	1	1	?	1	1	1	1	?	1	0	1	1	1	1
oPt-2594	0	0	0	0	0	0	?	1	0	1	1	?	0	0	0	0	1	0	0	0	1	1	1	0	0	1	0	1	1	1	0	0	1	1	0	0	0	0	0	0	1	1	0	0	0	1	1	0	0
oPt-2598_c	1	1	1	1	1	1	1	1	1	1	1	0	1	1	0	1	1	1	1	1	1	1	1	1	1	1	1	1	1	1	0	0	1	1	?	0	1	1	1	1	1	1	0	1	?	1	1	1	1
oPt-2612	0	0	0	?	0	0	1	1	1	1	1	?	1	1	0	1	0	1	1	1	1	1	1	0	1	1	1	1	?	1	1	1	1	1	1	1	1	0	1	1	1	1	1	1	1	1	1	1	1
oPt-2635_c	1	1	1	1	1	1	0	0	0	0	1	0	0	0	0	0	0	1	1	0	1	1	1	0	1	1	1	1	0	1	1	0	1	1	?	?	0	1	1	1	1	1	0	1	0	1	0	1	1
oPt-2644	0	0	?	0	0	0	?	1	1	0	1	1	0	1	?	1	?	1	0	0	0	0	?	?	0	0	0	?	1	0	1	1	?	1	1	1	1	1	0	1	0	?	0	0	0	0	1	1	0
oPt-2647_c	1	1	1	1	1	1	1	1	1	0	0	0	0	1	0	1	0	0	1	0	1	1	1	1	1	1	0	1	1	1	1	0	1	1	0	0	1	1	1	1	1	1	0	1	0	1	1	1	0
oPt-2654_c	0	0	0	0	0	0	1	1	0	1	1	1	1	1	1	1	1	1	1	1	1	0	1	0	1	1	1	1	1	1	0	1	1	1	?	1	1	1	1	?	1	1	1	1	1	1	1	0	0
oPt-2663	1	1	1	1	1	1	0	1	?	0	?	1	1	1	1	1	1	1	0	1	0	0	0	1	1	1	?	0	?	0	0	1	?	?	1	1	1	1	0	0	1	0	0	0	0	?	0	0	?
oPt-2685	1	1	1	1	1	1	0	1	1	1	1	0	1	?	1	0	1	1	0	0	?	0	0	?	?	1	1	0	?	0	1	1	0	?	1	1	1	1	0	1	1	0	1	1	1	1	1	1	1
oPt-2701	1	1	1	1	1	1	0	1	1	1	?	1	1	1	1	0	?	1	1	0	1	1	1	1	1	1	1	0	1	1	1	?	0	1	1	1	1	1	1	1	1	?	1	1	0	1	1	?	1
oPt-2718	1	1	1	1	1	1	0	1	1	1	?	1	1	1	1	1	1	1	1	?	1	1	1	0	?	1	1	1	1	1	0	0	1	?	0	1	1	1	1	1	1	1	1	1	0	1	1	1	1
oPt-2747	1	1	1	1	1	1	1	1	1	0	1	0	0	0	1	1	1	1	1	0	1	1	1	1	0	0	0	1	1	1	1	1	0	0	1	0	1	1	0	1	1	0	0	1	1	1	1	0	1
oPt-2760_c	1	?	1	1	1	1	1	0	1	0	1	1	1	1	1	1	0	1	0	0	0	0	1	1	0	0	0	0	0	0	1	1	0	0	1	1	1	0	1	0	1	0	0	0	1	1	0	0	1
oPt-2767	0	0	0	0	0	0	1	1	1	0	1	0	0	1	0	1	0	1	0	0	0	0	0	0	0	0	0	0	1	0	0	1	0	0	1	1	0	1	0	0	0	?	0	0	1	0	0	0	0
oPt-2769	0	?	0	?	0	0	?	0	1	0	0	?	0	1	?	1	?	?	0	?	1	1	1	0	?	0	1	1	?	0	1	1	0	0	1	1	1	0	1	1	?	?	1	0	1	1	0	1	0
oPt-2772	1	1	1	1	1	1	0	1	1	1	1	1	1	1	1	1	1	1	1	1	1	1	1	1	1	1	1	1	1	1	1	1	1	1	0	1	1	1	1	1	1	1	1	1	0	1	1	0	1
oPt-2779	0	0	0	0	0	0	1	0	1	0	0	?	0	0	0	0	0	0	0	0	0	0	0	0	0	0	0	0	0	0	1	1	1	0	0	0	0	0	0	0	?	0	1	0	1	0	0	1	0
oPt-2802	0	0	0	0	0	0	?	0	1	0	?	0	0	?	1	0	1	0	0	0	0	0	0	0	0	0	1	0	0	0	?	0	0	0	0	0	0	0	0	0	0	0	0	0	?	0	0	0	0
oPt-2810	0	0	0	0	0	0	1	1	0	1	0	1	?	0	0	1	1	1	0	?	0	0	?	1	0	0	0	0	?	0	1	1	0	0	1	1	?	0	0	0	1	0	0	0	1	0	1	0	0
oPt-2826	1	1	1	?	1	1	0	1	1	1	1	?	1	0	1	1	1	1	1	0	1	1	1	1	0	1	1	1	1	1	0	1	1	1	1	1	1	1	1	1	1	1	0	1	1	1	?	1	0
oPt-2835	0	0	0	0	0	?	0	0	0	0	0	?	0	1	?	0	1	0	1	1	?	1	1	0	1	1	0	1	0	1	0	1	1	1	0	0	0	1	1	1	0	1	1	1	0	1	0	1	0
oPt-2836	0	0	0	0	0	0	1	0	0	0	0	1	0	1	0	1	0	0	0	0	0	0	1	0	0	0	0	0	0	0	0	0	0	0	?	1	0	0	0	0	0	0	0	0	0	0	0	0	0
oPt-2841	0	0	0	0	0	0	0	0	0	?	0	?	1	0	1	0	0	0	0	1	0	0	0	0	0	0	0	1	0	0	0	0	1	0	0	0	0	0	0	0	0	0	0	0	0	0	0	1	0
oPt-2890	1	1	1	1	1	1	0	1	0	0	1	1	1	1	1	0	1	1	1	1	?	0	1	0	1	1	1	1	1	0	1	1	1	?	1	1	0	0	1	0	1	1	1	1	1	0	1	1	?
oPt-2898	0	0	0	0	0	0	0	1	0	1	0	1	1	0	?	0	1	0	1	0	1	1	0	0	1	?	?	1	1	1	1	0	?	?	0	0	0	1	?	0	1	0	1	1	0	1	1	1	0
oPt-2907	0	0	0	0	0	0	0	1	0	0	1	?	0	1	0	0	1	1	0	1	0	0	1	1	1	0	1	1	1	0	1	0	1	1	1	1	0	1	0	1	1	?	1	0	1	0	1	1	1
oPt-2920	?	?	?	?	?	?	?	0	0	0	1	?	0	?	1	1	0	0	0	?	0	0	0	?	0	0	0	0	0	0	?	?	0	0	0	0	?	0	0	0	0	0	1	0	1	0	0	0	0
oPt-2953_c	1	1	1	1	1	1	1	1	1	1	?	0	0	1	0	1	1	0	1	1	1	1	1	1	1	1	1	1	1	?	0	0	1	1	0	?	1	1	1	1	1	1	1	1	?	1	1	1	0
oPt-2968	1	1	1	1	1	1	1	1	1	1	1	1	1	1	1	1	1	1	1	1	1	1	?	1	1	1	1	1	1	1	1	1	0	1	1	1	1	1	0	1	1	1	1	0	1	1	1	1	1
oPt-2998	1	1	1	1	1	1	1	1	0	1	?	0	1	0	1	1	0	1	1	0	1	1	1	1	0	1	0	1	1	1	0	1	1	1	1	0	1	1	1	1	1	1	0	1	1	1	1	0	1
oPt-3011	0	0	0	0	0	0	0	0	0	0	0	0	0	0	0	0	0	0	0	0	0	0	0	0	0	0	0	0	0	0	0	0	0	0	0	0	0	0	0	0	0	0	0	0	0	0	0	0	0
oPt-3019	1	1	1	1	1	1	0	0	0	1	1	0	0	0	0	1	0	1	1	0	1	1	0	?	0	1	0	1	0	1	0	1	1	1	0	0	?	?	1	0	0	1	0	1	1	1	0	1	0
oPt-3024_c	1	1	1	1	1	1	1	1	1	1	1	1	1	1	1	1	1	1	1	1	1	1	1	1	1	1	1	1	1	1	0	0	1	1	1	1	1	1	1	1	1	1	1	1	1	1	1	1	1
oPt-3026	1	1	0	?	1	0	0	0	0	0	0	?	0	0	0	1	0	0	1	0	0	0	1	?	1	0	0	1	?	0	0	0	1	0	?	0	1	1	1	1	0	1	0	1	1	0	0	0	1
oPt-3038	0	0	0	0	0	0	0	0	?	1	1	1	1	0	0	1	0	0	1	0	0	0	0	0	0	0	0	1	0	1	1	0	0	1	0	1	1	1	1	0	1	1	0	1	1	0	1	0	1
oPt-3049_c	0	0	0	0	0	0	0	0	0	1	1	1	0	0	0	0	1	1	1	1	1	1	?	0	1	1	1	1	0	1	0	1	1	0	1	0	0	0	1	0	0	1	1	1	1	1	0	0	0
oPt-3063	0	0	0	0	0	0	0	0	0	0	0	0	0	0	0	0	0	0	0	0	0	0	0	?	0	0	0	0	0	0	1	0	0	0	0	0	0	0	0	0	0	0	0	0	0	0	0	0	0
oPt-3106	0	0	0	0	0	0	0	1	?	1	1	1	1	1	1	1	?	1	1	0	0	0	1	0	0	0	0	1	1	1	1	0	1	1	0	1	?	1	1	1	1	1	0	1	1	?	1	0	1
oPt-3118	1	1	1	1	1	1	0	1	1	?	1	?	0	0	0	0	1	0	1	1	1	1	?	?	1	1	1	1	?	1	0	0	1	1	0	1	1	1	?	1	1	1	?	1	0	1	1	1	1
oPt-3118_c	1	1	1	1	1	1	0	1	1	1	1	1	0	0	0	0	1	0	1	1	1	1	1	?	1	1	1	1	1	1	0	0	1	1	0	0	1	1	1	1	1	1	1	1	0	1	1	1	1
oPt-3120	1	1	1	1	1	1	1	1	?	1	?	1	1	1	1	1	1	1	1	?	1	1	1	1	1	1	1	1	1	1	1	1	0	0	1	0	1	1	1	1	1	?	0	1	1	1	1	1	1
oPt-3122	1	1	1	1	1	1	1	1	1	0	1	1	1	1	1	1	1	1	0	1	1	0	1	1	1	?	1	0	1	1	1	1	?	1	1	0	1	1	1	1	1	0	1	1	1	1	1	0	?
oPt-3124	1	1	0	0	1	1	1	1	0	1	1	?	?	0	1	1	?	1	0	1	0	0	0	0	0	1	0	1	0	0	1	1	1	1	1	0	1	0	0	1	1	1	1	1	1	?	1	1	?
oPt-3127_c	1	?	0	0	0	0	0	0	0	0	0	0	1	1	1	0	1	0	0	0	0	0	0	1	1	0	1	1	0	1	0	1	1	1	0	?	0	0	0	1	0	0	1	1	?	0	0	0	0
oPt-3170	0	0	0	0	0	0	1	0	1	1	0	0	0	0	0	1	0	0	1	0	1	1	1	1	0	0	0	0	0	?	0	0	1	1	0	0	0	1	1	1	1	1	0	1	1	1	1	1	0
oPt-3182	0	0	0	0	0	0	1	1	1	0	1	0	0	1	?	1	0	0	1	1	1	1	1	?	0	1	0	0	1	1	1	1	1	1	0	1	1	0	1	1	0	?	0	1	1	1	1	1	1
oPt-3182_c	0	0	0	0	0	0	1	1	1	0	1	0	0	1	1	1	0	0	1	1	1	1	1	?	0	1	0	0	1	1	1	1	1	1	1	1	1	0	1	1	0	0	0	1	1	1	1	1	1
oPt-3191	?	1	1	1	1	?	1	1	1	1	1	1	1	1	0	1	0	1	1	0	1	1	1	1	1	1	1	1	1	1	1	0	1	1	0	0	1	1	1	1	1	1	1	1	0	1	1	1	0
oPt-3192	1	1	1	0	1	1	1	0	1	1	?	1	1	1	?	?	1	?	?	1	1	1	1	1	0	1	0	1	0	1	0	0	0	1	0	?	?	1	?	1	0	1	0	1	0	1	1	1	1
oPt-3198	0	0	0	0	0	0	0	1	0	1	0	?	1	0	0	0	0	0	0	0	0	0	0	0	1	0	1	0	?	0	0	1	0	0	1	0	0	0	0	0	1	0	0	0	0	0	0	0	0
oPt-3221_c	0	0	0	0	0	0	1	1	1	1	1	1	1	1	1	1	1	1	1	1	1	1	1	1	1	1	1	1	1	1	0	1	1	1	0	1	1	1	1	1	1	1	1	1	1	1	1	1	1
oPt-3270	0	0	?	0	0	0	0	1	1	1	1	0	1	0	1	0	1	1	0	1	0	0	?	0	1	1	1	1	1	0	0	1	1	0	0	1	0	?	0	0	1	?	1	0	0	0	1	0	0
oPt-3276	0	0	0	?	0	0	0	0	1	1	0	?	0	1	?	0	1	?	1	1	1	1	1	?	1	1	1	1	0	1	0	1	1	?	?	1	0	0	1	0	?	?	1	?	0	1	0	1	1
oPt-3277	1	1	1	1	1	1	0	1	?	1	0	1	?	1	1	0	1	0	1	1	1	1	1	?	0	1	0	0	1	1	0	0	1	1	0	0	?	1	1	1	1	1	1	1	1	1	1	1	0
oPt-3300	?	1	1	1	?	1	1	1	1	0	0	0	0	0	?	1	1	0	1	1	1	1	1	1	1	1	0	1	1	1	1	0	1	1	1	?	1	1	0	0	0	1	?	1	1	1	0	0	1
oPt-3314_c	1	1	1	1	1	1	1	1	1	1	1	0	0	1	0	1	1	1	0	1	0	0	?	1	1	0	1	1	1	0	1	1	0	0	1	1	1	1	0	1	1	0	1	1	1	0	1	1	1
oPt-3325	1	1	1	1	1	?	1	0	1	0	1	?	1	1	1	1	1	1	1	1	1	1	1	1	1	0	1	0	1	1	0	1	1	1	1	1	1	1	1	1	0	1	1	1	1	1	?	1	1
oPt-3337_c	1	1	1	1	1	1	1	1	1	1	1	0	0	1	0	1	0	1	1	1	?	1	0	1	0	1	1	1	1	1	1	0	1	1	1	1	0	1	0	1	1	1	0	1	0	1	1	1	?
oPt-3345	0	0	0	0	0	0	0	1	1	1	1	1	?	1	1	1	1	1	1	1	1	1	1	1	1	1	1	1	1	1	0	1	1	1	1	1	0	0	0	1	?	0	?	1	1	1	1	1	0
oPt-3345_c	0	0	0	0	0	0	0	?	1	1	1	1	1	1	1	1	1	1	1	1	1	1	1	1	1	0	1	1	1	1	0	1	1	1	1	1	0	0	0	1	1	0	1	1	1	1	1	1	0
oPt-3348	1	1	0	0	1	1	0	0	1	0	0	?	0	0	0	0	1	0	0	1	0	0	?	0	0	0	0	0	0	0	0	0	0	0	0	0	0	1	0	0	0	0	0	0	?	0	0	0	0
oPt-3381_c	1	1	1	1	1	1	1	1	0	1	1	1	1	1	1	1	0	1	1	1	1	1	1	1	1	1	0	?	1	1	1	1	1	1	1	1	1	1	1	1	1	1	0	1	1	1	1	1	0
oPt-3386	0	0	0	0	0	0	0	1	0	1	0	0	0	1	1	1	1	0	1	0	1	1	0	?	1	1	1	1	1	1	1	1	1	1	1	1	0	1	1	1	1	1	1	1	1	1	0	1	0
oPt-3390	1	1	1	1	1	1	0	0	1	0	0	?	0	0	0	0	1	0	0	1	0	0	0	0	1	1	1	0	0	0	0	0	0	0	0	0	0	0	0	0	0	0	1	0	0	0	0	0	0
oPt-3400	1	1	1	?	1	1	0	1	?	?	0	1	1	0	0	0	0	0	0	0	0	0	0	?	0	0	0	1	?	0	?	0	1	1	0	0	?	1	1	0	1	0	0	0	1	0	?	0	1
oPt-3427	1	1	1	1	1	1	1	0	0	0	0	0	0	0	1	0	1	0	0	1	1	0	0	?	1	0	1	0	0	0	0	1	0	0	1	0	0	1	?	0	0	0	0	0	0	0	1	0	1
oPt-3440	1	1	1	1	1	1	1	0	1	?	1	1	?	1	1	1	1	1	1	1	1	1	1	1	?	1	1	?	1	1	0	1	1	1	1	1	1	1	1	1	1	1	1	1	1	1	1	1	1
oPt-3484	1	1	1	1	1	1	1	1	1	1	1	1	1	1	1	1	1	1	0	1	0	0	0	1	0	0	0	1	?	1	1	0	0	1	1	1	1	1	0	0	1	0	0	0	1	0	1	1	1
oPt-3494	0	0	0	0	0	0	0	0	0	0	0	1	0	0	0	0	0	0	0	0	0	0	0	0	1	0	0	0	0	0	0	1	0	0	?	?	0	0	0	0	0	0	0	0	0	0	0	0	0
oPt-3507_c	0	0	1	1	0	0	1	1	1	1	1	1	1	1	1	0	1	1	0	1	1	1	1	?	0	1	1	?	1	1	1	1	0	1	?	1	0	0	0	0	1	0	1	0	0	1	1	1	0
oPt-3521	0	0	0	0	0	?	0	1	0	1	?	1	0	0	1	0	1	0	0	?	1	0	0	0	0	0	0	0	1	1	0	1	1	?	?	?	0	0	1	1	1	0	?	0	0	?	1	1	0
oPt-3531_c	1	1	1	1	1	1	1	1	1	1	1	1	1	1	1	1	1	1	1	1	1	1	1	1	0	1	0	1	1	1	1	1	0	1	1	1	1	1	1	1	1	1	0	1	1	1	1	1	1
oPt-3538	1	1	0	0	1	1	1	1	0	1	1	1	1	0	1	1	0	1	1	0	1	1	1	1	1	0	1	1	1	0	0	0	1	0	1	0	1	0	1	1	1	1	1	1	1	1	1	?	1
oPt-3548	0	0	0	0	?	0	0	1	1	1	1	1	1	1	1	1	0	1	1	1	1	1	1	0	1	1	1	?	1	1	1	1	1	1	1	1	1	1	1	1	1	1	1	1	1	1	?	1	0
oPt-3592	0	0	0	0	1	0	1	1	1	0	1	1	1	1	0	1	1	1	0	1	0	0	1	0	1	0	1	0	1	0	1	1	0	0	1	1	1	1	0	1	0	0	1	0	1	0	1	1	0
oPt-3613	1	1	1	1	1	1	1	0	1	1	1	0	0	1	1	1	1	0	1	1	1	1	0	1	0	1	1	0	0	1	0	0	1	1	1	1	1	1	1	1	0	1	1	1	0	1	0	1	0
oPt-3616	1	1	?	1	?	1	0	0	0	0	?	1	?	1	1	0	0	0	1	1	1	1	1	0	?	?	1	?	?	1	1	1	1	1	1	1	0	1	0	1	0	1	0	1	0	1	0	1	0
oPt-3628	0	0	0	0	?	1	0	0	0	1	?	?	1	1	1	?	1	0	1	0	1	1	1	1	0	0	0	0	0	1	1	1	0	1	1	0	1	1	0	0	1	0	0	1	0	1	?	1	1
oPt-3635	1	1	1	1	1	1	0	0	1	1	0	1	?	0	1	0	1	0	0	1	1	1	1	0	1	1	1	0	?	0	0	0	0	0	0	0	1	0	0	1	1	0	1	1	0	1	1	0	1
oPt-3638	1	1	1	1	1	1	1	0	1	?	0	1	0	1	0	0	1	0	0	1	0	0	?	1	1	0	1	0	0	1	0	1	0	?	1	0	1	1	1	0	1	1	1	0	1	?	0	0	1
oPt-3638_c	1	1	1	1	1	1	1	0	1	0	0	1	0	1	0	0	1	0	0	1	0	0	0	1	1	0	1	0	0	1	0	1	0	0	1	1	1	1	1	0	1	1	1	0	1	0	0	0	1
oPt-3685	0	0	0	0	0	0	1	0	0	0	0	0	0	0	0	1	1	0	1	1	0	0	0	1	1	1	1	0	0	1	0	0	1	0	0	0	0	1	0	0	0	1	1	1	0	0	0	1	0
oPt-3782_c	0	0	0	0	1	?	0	0	0	1	1	1	1	1	1	0	0	1	1	1	1	1	1	0	0	0	0	1	0	1	0	1	1	1	1	1	0	0	1	1	1	1	0	1	1	1	0	1	0
oPt-3790	0	0	0	0	0	0	1	0	1	0	0	0	0	0	0	1	1	0	1	0	1	1	1	?	0	0	0	0	0	1	0	0	0	0	0	0	1	0	1	1	0	0	0	1	1	1	0	1	0
oPt-3797	0	0	0	0	0	0	1	1	0	?	0	1	1	1	0	0	0	0	1	0	1	1	1	1	1	1	1	1	1	?	0	0	1	1	0	0	0	0	1	1	0	1	1	1	0	1	1	0	1
oPt-3802	0	0	0	0	0	1	0	0	0	1	1	1	1	0	1	?	1	1	0	1	0	0	0	0	?	0	0	?	?	0	0	1	0	?	1	1	0	0	0	0	0	0	0	0	1	0	1	0	0
oPt-3803	1	1	1	1	1	1	1	1	1	1	1	1	1	1	1	1	1	1	1	1	1	1	1	1	1	1	1	1	1	1	1	1	1	1	1	1	1	1	1	1	1	1	1	1	1	1	1	1	1
oPt-3804_c	1	1	1	1	1	1	0	1	1	1	1	0	1	0	0	0	0	1	1	0	1	1	1	?	0	1	1	1	1	1	1	1	1	1	0	?	0	0	1	1	1	1	1	1	?	1	1	1	0
oPt-3838	0	0	0	0	0	0	1	0	?	1	1	0	0	1	0	1	1	1	1	?	1	1	1	1	1	1	0	1	1	1	1	0	1	?	0	1	1	1	1	1	1	1	0	1	1	1	1	1	1
oPt-3850	1	0	1	1	?	1	?	1	1	0	1	1	1	1	1	?	1	1	0	1	0	0	0	1	?	?	0	0	1	0	?	1	0	?	1	1	?	0	0	0	1	0	?	0	1	0	1	0	1
oPt-3886	0	0	0	0	0	0	1	1	0	1	0	0	1	0	0	0	1	0	1	1	1	1	1	0	0	1	1	1	1	1	0	0	1	1	0	0	0	0	1	1	1	1	1	1	0	1	1	1	1
oPt-3905	1	1	1	1	1	1	1	1	1	1	1	1	1	0	1	1	1	1	1	1	1	1	1	1	1	1	0	1	1	0	1	0	1	1	1	1	1	1	1	1	1	?	1	1	1	1	1	0	0
oPt-3922	0	0	1	1	1	1	1	1	?	1	1	1	1	1	1	1	0	1	1	0	0	0	?	1	0	0	0	1	1	1	1	1	1	1	1	1	1	1	1	0	1	1	0	1	1	0	1	1	1
oPt-3936	0	0	0	0	0	0	1	1	1	1	1	1	1	1	1	0	1	0	1	1	1	1	1	0	1	1	1	1	1	1	1	1	1	0	1	1	0	1	1	1	1	0	1	1	1	1	1	1	0
oPt-3944	1	1	1	1	1	1	1	0	1	0	1	1	0	0	?	0	0	1	0	0	0	0	0	1	0	1	1	1	?	?	?	0	1	0	0	1	0	1	1	0	0	1	0	1	1	?	0	1	1
oPt-3965	1	1	1	1	1	1	1	1	1	1	1	1	1	1	1	1	1	1	1	0	1	1	1	1	1	1	1	0	1	0	1	1	0	1	1	1	1	1	0	1	0	1	1	1	1	1	1	1	1
oPt-3965_c	1	1	1	1	1	1	1	1	1	1	1	1	1	1	1	1	1	1	1	0	1	1	1	1	1	1	1	0	1	0	1	1	0	1	1	1	1	1	0	1	0	1	1	1	0	1	1	1	1
oPt-3986_c	1	1	1	1	1	1	0	1	1	1	1	0	1	0	1	0	1	1	0	0	0	0	1	1	0	1	0	0	1	?	0	0	0	1	?	0	0	1	1	1	1	1	0	0	1	0	1	1	1
oPt-3991	0	0	0	0	1	1	0	0	0	0	0	?	0	1	0	0	0	0	0	0	0	0	0	0	0	0	0	0	1	0	0	1	0	?	0	0	0	1	0	0	0	?	1	0	0	0	?	1	0
oPt-3999	0	0	0	0	0	0	0	0	0	?	1	1	1	0	0	0	1	1	1	?	1	1	1	0	1	1	1	0	0	1	1	0	0	1	0	0	0	0	1	1	0	1	1	1	0	1	0	1	0
oPt-4022	0	0	0	0	0	0	1	1	1	0	1	0	0	0	0	0	1	1	1	0	1	1	1	1	0	0	0	1	1	1	0	0	0	0	0	1	0	0	0	0	1	?	0	1	1	1	1	0	0
oPt-4034	1	?	1	1	1	?	0	0	0	1	?	1	0	?	0	0	0	1	1	0	1	1	1	0	0	1	?	1	0	1	1	0	1	1	?	?	0	1	1	?	0	1	0	1	0	1	0	1	1
oPt-4047_c	0	0	0	0	1	?	0	0	0	0	1	1	0	0	0	0	1	0	0	1	0	0	0	0	0	0	0	0	0	0	0	0	0	0	0	0	0	0	0	0	0	0	0	0	0	0	0	0	0
oPt-4051	1	1	1	1	1	1	1	1	1	1	1	?	1	0	1	1	1	1	1	0	1	1	1	1	1	1	1	?	?	1	1	0	1	1	1	0	1	1	1	1	1	1	1	1	0	1	1	1	1
oPt-4054	1	1	1	1	1	?	1	1	0	1	0	1	1	0	?	1	?	0	1	0	1	1	0	1	1	1	0	1	1	1	1	0	0	1	1	1	1	1	1	1	1	1	0	1	1	1	1	0	?
oPt-4059	1	?	1	1	1	1	1	1	1	1	0	?	0	1	1	1	?	0	1	0	1	1	1	1	0	1	0	1	1	1	0	0	1	1	1	1	1	1	?	1	1	1	?	1	1	1	1	1	1
oPt-4061	0	0	0	0	0	0	1	1	1	1	1	1	1	1	1	1	1	1	1	1	1	1	1	1	1	1	1	1	1	1	0	1	1	1	0	1	1	1	1	1	1	1	1	1	1	1	1	1	1
oPt-4063	1	1	1	1	1	1	1	0	1	1	0	0	0	0	0	1	0	0	1	0	1	1	0	1	0	1	1	1	1	1	0	0	1	1	0	0	0	0	1	1	1	1	0	1	0	1	0	0	1
oPt-4076	1	1	1	1	1	1	0	0	0	0	0	1	0	1	0	0	?	0	1	1	1	1	1	0	0	1	0	1	1	1	0	0	1	0	1	1	0	1	1	1	0	1	1	0	0	1	0	1	1
oPt-4084_c	0	0	0	0	0	0	1	0	1	0	1	1	0	0	1	0	0	0	0	0	0	0	0	0	0	0	0	0	0	0	1	1	1	0	1	1	0	0	0	0	0	0	1	0	1	0	0	1	0
oPt-4086	0	?	0	0	?	0	1	1	1	0	0	0	?	1	1	1	1	1	1	1	1	1	1	0	1	1	1	1	1	?	1	1	1	1	1	1	1	1	1	1	1	1	1	1	1	1	?	1	?
oPt-4119	0	0	0	0	0	0	1	1	1	1	?	1	1	1	1	0	1	1	1	?	1	1	1	0	1	1	1	0	1	0	1	1	0	1	1	?	0	1	?	1	1	0	1	1	0	1	0	0	0
oPt-4120	0	0	0	0	0	?	0	1	1	1	1	1	1	1	1	1	1	1	1	1	1	1	?	0	1	1	?	1	1	0	1	1	1	1	1	1	0	1	1	1	1	1	1	1	1	1	?	1	0
oPt-4140	1	1	1	1	1	1	0	1	1	0	0	?	0	0	0	0	0	0	0	1	0	0	?	1	1	1	1	1	1	1	0	0	1	0	0	1	0	0	1	0	0	1	1	1	0	0	0	0	0
oPt-4153	0	1	1	1	0	0	1	1	1	1	1	1	1	1	1	1	0	1	1	0	1	1	1	1	1	1	0	1	0	1	1	1	1	1	1	1	1	1	1	1	1	1	0	1	1	1	0	1	1
oPt-4163_c	1	1	1	1	1	1	0	0	1	1	1	1	1	1	1	0	0	1	1	1	1	1	1	1	0	0	0	0	1	1	1	1	0	1	1	1	0	1	1	1	1	1	0	1	1	1	1	0	1
oPt-4166_c	1	1	1	1	1	1	0	1	1	1	1	?	1	?	1	1	0	1	1	0	1	1	1	1	0	1	0	1	1	1	0	1	1	1	1	1	1	1	1	1	1	1	0	1	1	1	1	1	0
oPt-4185	1	1	1	1	1	1	1	0	1	1	0	1	0	1	?	?	1	0	0	1	0	0	?	1	1	0	1	0	?	1	1	1	0	0	1	0	1	1	1	1	0	0	?	1	1	0	0	1	1
oPt-4187	1	1	1	1	1	1	0	1	?	1	1	1	1	1	1	0	0	?	1	1	1	1	1	1	1	1	1	?	1	1	1	0	1	1	1	1	1	1	1	1	0	1	1	1	1	1	1	1	1
oPt-4208	0	0	0	0	0	0	0	0	1	0	0	0	0	0	0	0	?	0	0	0	0	0	1	0	0	0	0	0	0	0	1	0	1	?	0	0	0	1	0	0	0	0	0	0	0	?	0	0	?
oPt-4209	1	1	1	1	1	1	1	1	1	1	1	0	1	1	1	1	0	1	1	0	1	1	1	1	0	1	0	1	1	1	1	1	1	?	1	1	1	1	1	1	1	1	1	1	1	1	1	1	1
oPt-4211	0	0	0	0	1	?	0	1	0	0	0	1	1	0	1	0	0	1	0	0	0	0	0	0	0	0	0	0	1	0	0	0	0	0	0	0	0	0	0	0	0	0	0	0	0	0	0	0	0
oPt-4219_c	1	1	1	1	1	1	0	0	0	0	1	1	1	1	0	0	0	0	1	0	1	1	1	?	1	1	1	1	?	1	0	0	1	1	1	0	0	1	0	1	0	1	1	1	0	1	0	1	0
oPt-4235_c	0	0	0	0	0	0	0	0	0	1	1	1	1	1	1	0	0	1	0	0	0	0	?	0	0	1	1	0	0	0	1	0	0	0	0	?	0	0	0	1	1	0	1	0	0	0	1	1	0
oPt-4237_c	1	1	1	1	1	1	1	1	1	1	1	1	1	1	1	1	1	1	1	1	1	1	1	1	0	0	0	1	1	1	1	1	1	1	1	1	1	1	1	1	1	1	0	1	1	1	1	1	1
oPt-4291	0	0	0	0	0	0	0	0	1	0	0	0	0	?	0	0	0	0	0	0	0	0	0	0	0	0	0	0	1	0	0	0	0	0	0	1	0	1	0	0	0	0	0	0	0	0	1	0	0
oPt-4306_c	1	?	1	1	1	1	1	1	1	1	1	0	?	1	1	0	1	1	1	0	1	1	1	1	1	1	1	1	1	1	0	1	1	1	0	?	0	1	1	1	0	1	?	1	1	1	1	1	1
oPt-4308_c	0	0	0	0	0	0	0	1	0	1	1	1	1	1	1	0	0	0	0	0	0	0	0	0	0	0	0	0	1	0	0	1	0	0	0	0	0	0	0	0	1	0	0	0	0	0	1	0	0
oPt-4341	0	0	0	0	0	0	0	?	0	0	0	1	0	0	0	0	1	0	0	1	0	0	1	0	1	1	0	0	0	0	0	0	0	0	?	0	0	0	?	?	0	0	?	0	0	0	0	0	0
oPt-4349_c	1	1	1	1	1	1	1	1	1	1	0	1	1	1	0	1	1	1	1	1	1	1	1	1	1	1	1	1	1	1	0	1	1	1	1	1	1	1	1	1	1	1	1	1	1	1	1	1	1
oPt-4358	1	1	1	1	1	1	1	1	0	1	0	0	1	1	0	1	1	0	1	1	1	1	1	1	1	1	1	1	1	0	0	0	1	1	0	0	1	1	1	1	1	1	1	1	0	1	1	1	1
oPt-4374	0	0	0	0	0	0	0	0	0	0	0	1	0	0	1	0	0	?	0	0	0	0	0	?	0	0	0	0	0	0	0	1	0	0	?	0	0	0	0	1	0	0	0	0	1	0	0	0	0
oPt-4384	1	1	1	1	1	1	0	0	0	0	0	0	1	0	1	0	0	0	0	0	0	0	0	1	0	0	0	0	0	1	0	1	1	0	0	0	1	0	0	1	0	1	0	0	0	0	1	0	1
oPt-4385	0	0	0	0	0	0	1	1	?	0	1	1	0	1	0	1	0	1	0	0	0	0	0	1	0	0	0	0	1	0	0	1	0	0	0	0	1	0	0	0	0	0	0	0	1	0	0	0	0
oPt-4396	1	1	1	1	1	1	0	0	1	?	1	1	1	0	1	?	1	0	0	0	0	0	1	1	1	?	1	0	1	0	0	1	1	?	1	0	1	0	0	0	?	1	0	0	0	1	0	?	0
oPt-4430	1	1	1	1	1	1	0	0	0	1	?	0	1	0	1	0	0	0	1	0	1	1	1	1	1	1	1	1	?	1	0	0	0	1	0	0	1	0	1	1	1	1	1	1	0	1	0	0	1
oPt-4457_c	1	1	1	1	1	1	0	1	1	1	0	1	0	1	0	1	1	0	1	1	1	1	1	1	1	1	1	0	1	1	1	1	0	1	1	1	1	1	1	1	1	?	?	1	1	1	0	1	1
oPt-4483	0	1	1	?	1	0	0	0	1	0	0	0	0	1	0	?	1	?	1	0	1	1	1	0	0	1	0	1	?	1	0	0	1	1	?	1	1	1	1	1	0	1	1	1	0	1	1	1	?
oPt-4489	0	0	0	0	0	0	0	1	0	1	1	1	1	1	1	0	1	?	1	1	1	1	1	0	1	1	0	0	0	0	1	1	0	1	?	1	0	0	?	0	0	0	1	0	1	1	?	0	0
oPt-4497	1	1	?	1	?	1	1	0	?	0	1	0	1	1	0	0	1	1	0	0	0	0	0	1	1	0	1	0	0	0	0	0	0	0	0	0	0	0	0	0	0	0	1	0	1	0	0	1	1
oPt-4502	1	1	1	1	?	1	0	1	1	1	1	1	1	1	1	1	0	1	0	0	0	1	0	1	0	1	0	0	1	1	0	1	0	1	1	1	1	1	1	0	0	0	0	1	0	1	1	1	1
oPt-4506_c	1	1	1	1	1	1	0	1	1	1	0	0	1	1	0	0	0	0	1	0	1	1	1	?	0	1	0	1	1	1	0	0	1	1	?	0	0	1	1	0	1	1	0	1	0	1	1	1	1
oPt-4523_c	1	1	1	1	1	1	1	0	1	1	1	0	0	1	1	1	1	0	1	1	1	1	?	1	1	1	1	0	0	1	0	1	0	0	1	1	1	1	1	1	0	1	1	1	0	1	0	1	1
oPt-4545	0	0	0	?	?	0	0	1	1	1	0	1	0	?	1	?	?	0	?	0	0	0	0	0	1	0	1	0	1	0	1	1	0	0	0	1	0	?	0	0	1	?	1	0	0	0	1	1	1
oPt-4545_c	0	0	0	1	0	0	0	1	1	1	0	1	0	1	1	0	0	0	1	0	0	0	?	0	1	0	1	0	1	0	1	1	0	0	?	1	0	1	0	0	1	1	1	0	1	0	1	1	1
oPt-4560_c	1	1	1	1	1	1	1	1	1	1	0	1	0	1	1	1	1	1	1	1	1	1	1	1	1	1	1	1	1	1	0	0	1	1	1	1	1	1	0	1	1	1	1	1	1	1	1	1	1
oPt-4563_c	0	0	0	0	0	0	0	0	0	0	0	1	0	0	1	0	1	0	0	0	0	0	1	0	1	0	0	0	0	0	0	0	0	0	0	0	0	0	0	0	0	0	1	0	0	0	0	1	0
oPt-4578_c	1	?	1	1	1	1	0	1	1	0	1	1	1	0	1	1	0	1	0	0	0	0	0	0	0	0	0	0	1	0	1	1	0	0	1	1	1	1	0	1	0	0	0	0	1	0	0	0	1
oPt-4584	1	1	1	1	1	1	1	1	?	1	0	0	1	0	0	?	?	0	1	0	1	1	1	1	0	0	0	1	1	?	0	0	1	1	1	0	0	1	1	1	1	1	0	?	1	1	1	0	0
oPt-4587	1	1	1	1	1	1	1	0	0	0	0	0	0	0	0	0	0	0	1	0	1	1	0	0	0	1	0	0	0	0	0	0	0	0	0	0	0	1	0	0	0	0	0	0	0	?	0	0	0
oPt-4593_c	1	1	1	1	1	1	1	0	1	1	0	0	1	1	1	1	1	0	1	1	1	1	1	1	1	1	1	0	0	1	0	0	1	1	1	0	1	1	1	1	0	1	1	1	1	1	1	1	1
oPt-4598	0	0	0	0	0	0	1	1	0	1	1	1	1	1	1	0	1	1	1	1	1	1	1	1	1	1	1	1	1	1	1	0	1	?	0	0	0	0	1	1	1	1	1	1	0	1	1	1	1
oPt-4615	1	1	1	1	?	?	1	1	1	1	1	1	1	1	?	1	1	1	1	1	1	1	1	1	1	1	1	1	1	?	1	0	1	1	1	0	1	1	1	1	1	1	1	1	1	1	1	1	0
oPt-4684_c	1	1	1	1	1	1	1	0	1	1	0	1	1	1	1	1	0	0	1	1	1	1	1	1	0	0	0	1	1	1	1	1	0	1	1	1	1	1	1	1	0	1	0	1	1	1	1	0	1
oPt-4693	1	1	1	1	1	1	1	1	1	?	1	1	1	1	0	1	1	1	1	1	1	1	1	1	1	1	1	1	1	1	1	0	1	1	0	0	1	1	1	1	1	1	1	1	0	1	1	1	1
oPt-4732	0	0	0	0	0	0	0	0	0	0	1	0	1	0	0	0	0	1	0	0	0	0	?	0	0	0	0	0	0	0	1	1	0	0	0	0	0	0	0	0	0	0	0	0	0	0	0	0	0
oPt-4767	1	?	1	?	1	1	1	1	1	1	1	?	?	1	1	1	1	?	1	?	?	1	1	1	?	1	1	?	1	1	1	1	1	1	1	1	1	1	1	1	?	1	1	1	1	1	1	0	?
oPt-4777	1	0	?	?	1	0	1	1	1	1	1	0	1	1	1	0	1	1	0	1	0	0	0	?	1	1	1	1	1	0	0	1	1	0	1	1	1	0	0	0	1	0	1	0	1	0	1	0	1
oPt-4800	1	1	1	1	1	1	1	1	1	0	0	0	1	0	1	1	1	1	1	0	1	1	1	1	0	0	0	1	1	1	1	1	0	0	1	1	1	1	0	1	?	0	0	1	0	1	1	0	1
oPt-4849	0	0	0	0	0	0	?	0	1	1	1	1	1	?	0	0	1	?	0	1	?	0	0	1	1	0	1	?	0	0	1	1	0	0	1	1	0	0	0	0	?	0	1	0	1	0	1	0	0
oPt-4875_c	1	1	1	1	1	1	1	1	1	1	1	1	1	1	1	1	1	1	1	1	?	1	0	1	1	1	1	1	0	1	1	1	0	1	1	1	1	1	1	0	1	1	1	1	1	1	1	1	1
oPt-4877	0	0	0	0	1	1	1	0	1	1	1	1	1	1	1	1	?	1	1	0	1	1	1	1	0	1	0	1	1	1	1	1	1	1	1	1	1	1	1	1	1	1	0	1	1	1	1	1	1
oPt-4879	1	1	1	1	1	1	1	1	1	1	1	1	1	1	1	1	1	1	0	1	1	1	0	1	1	0	1	1	?	1	1	1	1	0	1	1	1	1	1	?	1	1	1	0	1	1	1	0	1
oPt-4891	0	0	0	0	0	0	0	1	1	1	1	1	1	1	1	1	1	1	1	1	1	1	0	1	0	1	1	1	1	1	0	1	1	0	0	1	1	1	1	0	1	1	0	1	1	1	1	1	1
oPt-4915_c	0	0	0	0	0	0	0	1	0	1	1	1	1	0	0	0	1	1	1	1	1	1	1	0	1	0	0	0	1	1	1	1	0	1	0	0	0	0	0	1	1	0	1	1	0	0	1	0	0
oPt-4953	0	0	1	0	0	0	0	1	?	1	1	0	0	0	0	1	0	0	1	0	1	1	1	?	1	0	0	1	1	1	0	0	1	1	1	1	1	1	1	0	1	1	?	?	1	1	1	1	0
oPt-4954	1	1	1	?	1	1	1	1	1	1	1	1	1	1	1	1	1	1	0	1	0	0	0	1	0	0	0	1	1	1	1	1	1	0	1	1	1	1	0	0	1	1	1	1	1	0	1	1	1
oPt-5014	0	0	0	0	0	0	0	0	1	1	?	0	0	1	0	0	0	1	1	0	0	0	1	?	0	1	0	0	0	0	0	1	0	1	0	1	0	?	1	1	1	1	0	1	0	1	1	0	0
oPt-5014_c	0	0	0	0	0	0	0	0	1	1	1	0	0	1	0	0	0	1	1	0	0	0	1	1	0	1	0	0	0	0	0	1	0	1	1	0	0	?	1	1	1	1	0	1	0	1	1	0	0
oPt-5020	0	0	0	0	0	0	0	0	0	1	0	?	?	0	1	0	0	0	0	0	1	0	1	0	0	0	0	0	0	?	0	0	0	0	0	0	0	0	0	1	1	0	0	0	0	1	1	0	0
oPt-5036	1	1	1	1	1	1	1	1	1	0	1	1	1	1	0	1	1	1	1	1	1	1	1	1	1	1	1	1	1	1	0	1	1	1	1	1	1	1	1	1	0	1	1	1	1	1	0	1	1
oPt-5045	1	1	1	1	1	1	1	1	0	0	1	1	1	1	0	1	1	1	1	1	1	1	1	1	1	1	1	1	?	1	1	0	1	1	1	1	1	0	1	1	1	1	1	1	1	1	0	0	1
oPt-5101	0	0	0	0	0	0	0	1	0	1	1	0	0	0	1	0	0	1	0	0	0	0	?	0	0	0	0	0	?	0	0	0	0	0	0	1	0	0	1	0	1	?	0	0	0	?	1	1	0
oPt-5128_c	0	0	0	0	0	0	1	0	1	1	1	1	1	1	1	1	1	1	1	1	1	1	1	1	1	1	1	1	0	1	1	1	1	1	1	1	1	1	1	1	0	1	1	1	1	1	0	1	0
oPt-5154	0	0	1	1	0	0	0	1	0	1	1	1	1	1	1	1	1	1	1	1	1	1	1	1	1	1	1	1	1	1	1	1	1	1	0	1	0	1	1	1	1	1	?	1	1	1	1	1	1
oPt-5227	0	0	0	0	?	0	0	0	0	1	1	1	1	1	?	0	1	?	1	1	1	1	1	0	1	0	0	0	0	1	1	1	1	1	1	1	0	1	1	1	0	1	1	1	1	1	1	1	0
oPt-5239_c	0	0	0	0	0	0	1	1	0	1	1	1	1	1	1	1	1	1	1	1	1	0	1	0	1	1	1	1	1	0	1	0	1	1	0	1	1	1	1	0	1	?	1	1	1	0	1	0	0
oPt-5271	0	?	0	0	?	0	0	0	0	1	0	1	0	0	1	0	?	0	1	0	1	1	1	0	1	0	0	0	0	1	1	1	0	1	1	1	0	0	1	1	0	1	1	1	1	1	?	1	0
oPt-5320	1	?	1	1	1	1	1	1	1	1	1	1	1	1	0	1	1	1	1	1	1	1	1	1	1	1	1	1	1	1	1	1	1	1	1	1	1	0	1	1	0	1	1	1	0	1	1	1	1
oPt-5358_c	1	1	1	1	1	1	0	1	1	0	?	1	1	1	1	0	0	1	0	0	1	1	1	0	0	1	1	0	?	0	0	1	0	1	1	?	0	0	1	1	1	1	1	1	?	0	1	1	0
oPt-5411	0	0	0	0	0	0	0	1	1	?	1	1	0	1	?	1	?	1	1	?	1	1	1	1	0	?	0	0	1	0	1	1	0	?	1	1	0	1	0	0	0	1	0	0	1	1	0	0	0
oPt-5421_c	0	0	0	0	0	0	0	0	0	0	0	0	0	1	0	0	1	0	1	0	1	1	1	0	0	1	1	0	0	1	0	0	0	1	0	0	0	0	1	1	0	1	0	1	1	1	0	1	0
oPt-5422	1	1	1	1	1	0	?	0	1	0	1	0	0	1	?	0	1	1	0	?	0	0	0	1	1	0	?	0	0	?	1	1	0	0	1	1	0	1	0	0	0	0	?	1	1	0	0	?	1
oPt-5423	1	1	1	1	1	1	1	1	1	1	?	0	0	1	1	1	1	1	1	0	1	1	1	1	0	0	1	1	1	1	?	0	1	1	1	1	1	1	1	1	1	1	0	1	1	1	1	1	1
oPt-5423_c	1	1	1	1	1	1	1	1	1	1	0	0	0	1	1	1	1	1	1	0	1	1	1	1	0	0	1	1	1	1	1	0	1	1	0	0	1	1	1	1	1	1	0	1	0	1	1	1	1
oPt-5427	0	0	0	0	0	0	1	1	1	0	1	1	0	1	?	1	0	1	0	?	0	0	0	1	0	0	0	0	1	0	0	1	0	0	1	0	1	0	0	0	0	0	0	0	1	0	?	0	0
oPt-5445	1	1	1	1	1	1	1	1	1	1	1	?	0	1	1	1	1	1	1	0	1	1	1	1	0	1	1	1	1	1	1	0	1	1	1	1	1	1	1	1	1	1	?	1	1	1	1	0	0
oPt-5449	1	1	1	1	1	1	1	0	?	0	?	0	0	0	?	0	1	0	0	1	1	1	0	1	1	1	1	0	0	0	1	1	0	0	1	0	1	?	0	0	?	0	1	0	0	1	0	1	0
oPt-5449_c	1	1	1	1	1	1	1	0	1	0	0	0	0	0	0	0	1	0	0	1	1	1	0	1	1	1	1	0	0	0	1	1	0	0	1	1	1	1	0	0	0	0	1	0	1	1	0	1	0
oPt-5506	1	1	1	1	1	1	1	0	?	0	0	1	0	1	0	1	0	0	1	?	1	1	1	1	0	1	0	1	1	1	0	0	1	1	1	1	1	1	1	1	0	1	1	1	1	1	?	1	1
oPt-5544	1	0	0	?	0	0	0	1	0	1	1	1	1	0	0	1	0	1	1	0	1	1	1	0	0	0	0	?	1	1	0	0	1	1	0	0	0	1	1	1	?	1	0	0	0	1	1	0	1
oPt-5545	1	1	1	1	1	1	1	0	0	1	?	?	1	?	1	1	0	1	1	1	1	1	1	0	1	1	0	1	?	1	1	0	1	1	0	0	0	1	1	1	?	1	1	1	1	1	0	1	1
oPt-5549	1	1	1	1	1	1	1	1	1	1	1	1	1	0	0	1	0	1	1	0	1	1	1	1	0	0	0	1	1	1	1	0	1	0	1	1	1	1	?	1	1	1	0	1	1	1	1	1	1
oPt-5552	1	1	1	1	1	1	0	1	0	0	1	?	?	1	0	1	1	0	0	1	0	0	?	1	0	1	0	1	1	0	0	1	0	0	1	?	0	1	0	0	0	1	0	0	0	0	1	1	1
oPt-5553	0	0	0	?	0	0	1	1	1	1	0	0	0	1	0	1	0	1	1	1	1	1	1	?	0	1	0	1	?	1	1	0	0	1	0	1	1	1	1	1	1	1	1	1	1	1	1	1	1
oPt-5553_c	0	0	0	0	0	0	1	1	1	1	0	0	0	1	0	1	0	1	1	1	1	1	1	0	0	1	0	1	1	1	1	0	0	1	0	0	1	1	1	1	1	1	1	1	0	1	1	1	1
oPt-5564_c	1	1	1	1	1	1	1	1	1	0	1	0	0	1	1	0	0	1	0	1	0	0	1	1	0	0	0	0	1	0	0	1	0	0	1	1	1	1	0	0	1	0	0	0	?	0	0	0	1
oPt-5610_c	0	0	0	0	0	0	0	1	0	1	?	0	1	0	0	1	0	1	1	0	1	1	1	0	0	0	0	1	1	1	0	0	1	1	0	1	0	1	1	1	1	1	0	1	0	1	0	0	1
oPt-5635	1	1	1	1	1	1	0	0	1	0	0	0	0	0	0	0	0	0	0	0	0	1	0	1	0	0	0	0	0	0	0	1	0	0	1	0	0	0	0	1	0	1	0	0	0	1	0	1	1
oPt-5638	1	1	1	1	1	1	0	0	0	0	1	1	?	1	1	1	1	1	0	1	0	0	?	1	0	0	0	0	0	0	1	1	0	0	1	0	1	1	0	0	0	0	0	0	1	0	0	0	1
oPt-5642	0	0	0	0	0	0	0	0	0	0	0	0	0	0	0	0	1	0	0	0	0	0	0	0	0	0	0	0	0	0	0	0	0	0	0	0	0	0	0	0	0	0	0	0	0	0	0	0	0
oPt-5649	1	1	1	1	1	1	0	0	0	0	1	?	0	0	1	1	0	1	0	0	0	0	0	?	0	0	0	0	0	0	1	1	0	0	1	1	1	1	0	0	0	0	0	0	1	0	0	0	0
oPt-5652	1	1	1	1	1	1	1	0	1	0	1	1	1	1	1	1	1	1	1	1	1	1	1	1	1	1	1	0	?	1	1	1	1	1	1	0	1	1	1	1	0	1	1	1	1	1	0	1	1
oPt-5671	1	1	1	1	1	1	0	0	1	0	?	0	0	0	0	0	1	0	0	0	1	1	1	1	1	0	1	0	0	1	0	0	1	0	0	0	0	0	0	0	0	0	1	0	1	1	0	0	0
oPt-5695	1	1	1	1	1	1	1	0	1	1	1	0	0	1	0	1	1	1	1	1	1	1	1	1	0	1	1	1	?	1	0	1	1	1	1	1	1	1	1	0	0	1	0	1	1	1	?	1	1
oPt-5695_c	1	1	1	1	1	1	1	0	1	1	1	0	0	1	0	1	1	1	1	1	1	1	1	1	0	1	1	1	0	1	0	1	1	1	1	1	1	1	1	0	0	1	0	1	1	1	0	1	1
oPt-5729	0	0	0	0	0	0	1	1	1	0	0	1	0	1	0	1	1	0	0	1	0	0	0	1	1	0	0	0	1	0	0	1	0	0	0	0	1	0	0	0	0	0	1	0	1	0	0	0	0
oPt-5738_c	1	1	1	1	1	1	0	0	0	0	0	0	0	0	0	0	0	0	1	0	1	1	1	1	0	1	1	0	1	1	0	0	1	1	0	0	0	0	1	0	0	1	1	1	0	1	1	1	0
oPt-5740_c	0	0	1	1	0	0	1	1	1	0	1	1	0	1	1	1	1	0	0	1	1	1	1	?	0	1	0	1	?	0	0	1	0	1	0	1	0	0	0	1	1	1	0	1	1	1	1	1	1
oPt-5766	0	0	0	0	0	?	0	1	0	0	1	1	1	1	1	1	1	1	1	1	1	0	0	0	1	1	1	0	0	0	0	0	1	1	1	1	0	1	0	1	0	1	1	?	1	1	0	0	0
oPt-5768	0	0	0	0	0	0	0	0	0	1	0	?	0	?	1	0	0	0	0	0	0	0	0	0	0	0	0	0	0	0	1	0	0	0	0	?	0	0	0	0	0	1	0	0	0	0	1	0	0
oPt-5822	1	1	1	1	1	1	1	1	?	0	1	1	1	1	1	1	1	1	1	1	0	0	?	1	1	0	0	1	1	0	1	1	1	0	1	1	1	1	0	1	0	1	0	0	1	?	1	?	1
oPt-5834	1	1	1	1	1	1	1	0	0	0	0	0	0	0	1	1	0	0	1	0	1	1	0	1	0	1	0	0	0	0	0	0	1	?	1	1	1	1	1	0	1	1	0	1	1	0	0	1	1
oPt-5847	1	1	1	1	1	1	1	1	1	1	1	0	0	0	?	1	1	0	0	1	1	1	1	1	0	1	1	0	1	0	1	1	0	1	1	1	1	1	0	1	0	1	0	0	1	1	1	1	1
oPt-5858	1	1	1	1	?	?	1	1	1	1	1	1	1	1	1	?	1	?	0	?	0	1	0	1	1	1	?	0	1	1	1	1	1	1	1	1	1	1	1	0	1	0	1	1	1	1	1	1	1
oPt-5861	1	1	1	1	1	?	0	0	1	0	1	?	0	1	?	0	0	0	1	1	1	1	1	?	1	1	1	1	?	?	0	1	1	1	1	1	0	1	?	1	0	1	1	1	0	1	?	1	1
oPt-5886	?	1	1	0	0	0	0	0	0	0	0	0	?	1	1	0	0	0	1	0	0	1	?	1	0	?	?	1	0	1	1	0	0	0	0	0	0	0	1	0	0	1	1	0	1	1	0	1	0
oPt-5887	0	0	0	0	0	0	0	1	0	0	1	0	0	0	0	0	0	1	0	0	0	0	0	0	0	1	0	1	1	0	0	0	0	0	0	0	0	0	0	0	0	?	0	0	0	0	0	0	0
oPt-5903	0	0	?	1	0	0	0	0	?	0	0	0	0	1	0	0	0	0	0	0	0	0	0	0	1	0	1	?	1	0	0	0	1	1	0	0	0	0	0	0	0	0	0	0	0	0	0	0	0
oPt-5904	0	0	0	0	0	0	1	0	0	0	0	0	0	1	0	1	1	0	1	1	1	1	1	1	1	1	1	0	0	1	0	0	1	1	0	0	0	1	1	1	0	1	1	1	0	1	0	1	1
oPt-5986	1	1	?	1	1	1	1	0	?	1	0	?	1	1	1	1	1	1	1	1	1	1	1	1	1	1	1	1	0	1	0	1	1	0	1	1	1	1	1	1	1	1	1	1	1	1	0	1	1
oPt-6005	1	1	1	1	1	?	0	0	1	0	0	1	0	0	0	0	0	0	0	1	0	0	?	1	0	0	0	0	0	0	0	1	0	0	0	1	0	0	0	0	0	0	1	0	0	0	0	?	0
oPt-6035	1	1	1	1	1	1	1	?	1	1	0	?	0	1	0	1	?	0	1	?	1	1	1	1	0	1	0	1	1	1	0	0	1	1	1	1	1	1	1	1	1	1	?	1	1	1	1	1	1
oPt-6068_c	0	0	0	0	0	0	1	0	1	0	0	0	0	1	0	1	0	0	1	0	1	1	1	1	1	0	1	1	1	1	1	0	1	1	0	0	1	0	1	1	0	1	1	1	?	1	0	0	0
oPt-6090	0	0	0	0	0	0	0	0	0	0	1	1	1	1	1	0	0	1	0	0	0	0	0	0	0	0	0	0	0	1	0	1	0	?	?	?	0	1	0	0	0	0	0	0	1	0	1	0	0
oPt-6104	0	0	0	0	0	0	0	0	?	1	0	1	0	1	?	1	?	0	0	0	?	0	1	1	1	0	1	1	?	1	0	0	1	1	?	0	1	0	1	0	1	1	?	0	0	1	1	?	?
oPt-6125	0	0	1	1	1	1	0	1	1	1	1	1	1	0	1	1	1	1	1	1	1	1	1	0	1	1	1	1	1	1	1	1	1	1	0	1	1	1	1	1	1	1	1	1	0	1	1	1	1
oPt-6141	1	1	1	1	1	1	1	1	0	1	1	1	1	1	?	1	1	1	1	1	1	1	1	1	1	1	0	1	1	1	1	?	1	1	1	1	1	1	1	1	1	1	1	1	1	1	1	1	0
oPt-6196	1	1	1	?	?	1	0	0	1	0	0	0	1	1	0	0	0	0	0	0	0	0	0	1	1	0	1	?	1	0	0	0	1	1	0	0	0	0	0	0	0	0	0	0	0	0	0	0	0
oPt-6235	1	1	1	1	1	1	0	0	0	0	?	0	1	0	0	0	0	0	1	1	1	1	1	1	?	?	?	1	0	?	0	0	1	1	1	0	0	1	0	1	0	1	?	0	0	1	0	0	0
oPt-6279	0	0	0	0	0	0	0	1	1	0	1	1	1	1	1	0	?	1	1	1	1	1	?	1	1	?	0	?	1	1	0	?	1	1	1	1	0	0	0	1	0	1	1	1	1	1	0	1	?
oPt-6316	0	0	1	0	?	0	0	1	?	0	1	1	1	1	0	0	1	0	0	1	0	0	0	0	0	0	1	1	1	?	1	1	1	0	1	0	0	0	1	0	0	1	0	1	1	1	0	1	1
oPt-6324	1	1	1	1	1	1	1	1	1	1	1	0	1	1	1	1	1	0	1	1	1	1	1	1	1	1	1	1	1	1	0	1	1	1	0	1	0	1	1	1	1	1	1	1	1	1	1	1	1
oPt-6362	1	1	1	1	1	1	?	0	1	0	0	1	0	1	0	0	1	0	0	1	0	0	0	1	1	0	1	0	?	0	1	1	0	0	1	1	1	1	0	0	1	0	1	0	1	0	0	0	1
oPt-6367	0	0	0	0	0	0	1	1	1	0	1	1	1	1	0	1	1	1	0	0	0	0	1	1	0	0	0	1	1	0	1	1	1	0	1	1	1	1	0	0	1	?	0	0	1	0	0	0	1
oPt-6375	0	0	0	0	1	1	0	1	0	0	1	1	0	1	1	1	1	1	0	1	1	1	1	0	1	1	1	1	1	0	0	1	1	?	0	1	1	1	0	1	0	?	?	0	1	1	0	0	1
oPt-6375_c	0	0	0	0	1	1	0	1	0	0	1	1	0	1	1	1	1	1	0	1	1	1	1	0	1	1	1	1	1	0	0	1	1	1	1	1	1	1	0	1	0	1	1	0	0	1	0	0	1
oPt-6377	0	0	0	0	0	0	0	0	0	0	0	0	0	0	0	0	0	0	0	0	0	0	0	?	0	0	0	0	0	0	0	0	0	0	0	0	0	1	0	0	0	?	0	0	0	0	1	0	1
oPt-6402	0	0	0	0	0	0	0	0	0	0	1	1	1	0	1	0	0	1	0	0	0	0	0	0	0	0	0	0	0	0	0	1	0	0	1	0	0	0	0	0	0	0	0	0	1	0	?	0	0
oPt-6428	0	0	0	0	0	0	1	0	1	0	0	0	0	1	0	1	0	?	1	0	1	1	?	?	0	1	0	1	0	0	0	0	0	1	0	1	1	1	1	1	0	1	1	1	1	1	0	1	1
oPt-6432	1	?	1	1	?	?	1	0	1	1	1	0	0	0	1	1	0	1	1	0	1	1	1	?	1	1	0	0	1	1	0	0	0	0	0	1	1	0	1	1	1	1	0	1	1	1	0	1	1
oPt-6479	1	1	1	1	1	1	1	1	1	1	1	1	1	1	1	1	1	1	1	?	1	1	1	1	1	?	1	1	1	1	0	1	1	1	1	1	1	0	1	1	1	1	1	1	1	1	1	1	1
oPt-6523	0	0	0	0	?	1	0	?	1	1	1	1	1	1	1	1	0	1	1	1	1	1	1	?	1	1	1	1	1	1	1	1	1	1	0	1	1	1	1	1	1	1	1	1	0	1	1	1	0
oPt-6562	1	1	1	1	1	1	1	1	?	1	1	1	1	1	?	1	1	1	1	0	1	1	1	1	1	1	1	1	1	1	1	1	1	1	1	1	1	1	1	1	0	1	1	1	0	1	1	1	1
oPt-6619	1	1	1	1	1	1	1	1	0	1	1	1	1	0	0	1	1	0	1	1	1	1	1	1	0	1	1	1	1	1	0	1	1	1	1	1	1	1	1	1	1	1	1	1	1	1	1	1	1
oPt-6636_c	0	0	0	0	0	0	1	1	1	0	1	1	0	0	1	1	1	1	0	0	0	0	0	?	0	0	0	1	1	0	1	1	0	0	?	1	1	1	0	0	1	0	0	0	1	0	1	0	1
oPt-6644	0	1	0	?	?	1	0	0	1	0	1	1	1	?	1	?	1	1	0	1	?	0	0	0	1	0	1	1	1	0	0	0	1	0	0	0	0	1	0	0	1	0	1	0	?	?	1	0	?
oPt-6657_c	1	1	1	1	1	1	0	0	1	0	0	1	0	0	0	0	0	0	1	0	1	1	1	0	1	1	1	1	0	1	0	0	1	1	?	0	0	1	1	1	0	1	0	1	0	1	0	1	1
oPt-6658	1	1	1	1	1	1	0	0	1	?	0	1	0	1	0	0	1	0	1	1	?	1	1	1	1	1	1	0	1	1	0	0	1	?	1	0	1	1	1	1	?	1	?	1	0	1	0	1	0
oPt-6662	0	0	0	0	0	0	0	0	?	1	0	0	1	0	1	0	0	0	1	0	1	1	1	0	0	1	0	0	?	1	0	0	?	1	0	0	0	0	0	1	0	1	0	0	0	1	1	0	0
oPt-6668	1	1	1	1	?	1	?	0	1	1	1	1	0	1	1	0	1	1	?	1	0	0	0	1	1	1	1	?	0	1	0	1	1	1	0	0	1	0	1	?	0	1	1	0	1	0	0	1	1
oPt-6671	0	0	1	1	0	0	1	1	1	0	1	1	1	1	1	1	0	1	1	1	1	1	1	1	1	1	1	0	1	?	?	1	1	1	1	0	1	0	1	1	0	1	1	1	1	1	0	1	1
oPt-6710	0	0	0	0	0	0	0	0	0	0	0	0	0	0	0	1	0	0	0	0	0	0	0	0	0	0	0	0	0	0	1	0	0	0	0	1	1	0	0	0	0	0	0	0	0	0	0	0	0
oPt-6736	1	1	1	1	1	1	1	0	?	0	1	0	0	1	0	1	0	1	0	0	1	1	1	1	0	1	0	0	0	1	1	1	?	0	1	1	0	1	1	?	0	?	0	0	1	?	0	1	1
oPt-6749	0	0	0	0	1	1	1	1	0	1	1	1	1	1	1	1	1	1	0	?	0	0	?	0	0	0	0	1	1	0	1	1	0	0	0	1	1	0	0	0	1	0	0	0	1	0	1	0	0
oPt-6774_c	0	0	0	0	0	0	0	0	1	0	0	1	1	1	?	0	1	1	1	0	1	1	1	0	1	1	1	1	1	1	0	1	1	1	0	1	0	1	1	0	0	1	1	1	0	1	?	1	1
oPt-6798	1	1	1	1	1	1	0	0	0	0	0	0	0	0	0	0	0	0	0	1	0	0	0	?	0	0	0	0	0	0	0	0	0	0	0	0	0	1	0	0	0	1	0	0	0	0	0	0	0
oPt-6800	0	0	0	0	0	0	0	1	0	1	?	?	?	1	?	1	0	1	1	0	1	1	1	0	0	?	0	1	1	1	1	1	1	1	0	1	?	1	?	1	1	1	0	1	?	1	1	0	?
oPt-6808	1	1	1	1	1	1	1	0	1	0	0	1	1	1	0	1	1	0	1	0	1	1	?	1	?	0	0	0	0	1	1	0	0	0	1	0	1	0	1	1	0	0	?	1	1	1	0	1	0
oPt-6854	1	1	1	1	1	1	1	1	?	1	0	1	1	1	0	1	1	0	1	1	1	1	1	1	1	1	1	1	1	1	0	0	1	1	0	1	1	0	1	1	1	1	1	1	1	1	1	0	1
oPt-6854_c	1	1	1	1	1	1	1	1	0	1	0	1	1	1	0	1	1	0	1	1	1	1	1	1	1	1	1	1	1	1	0	0	1	1	0	0	1	0	1	1	1	1	1	1	0	1	1	0	1
oPt-6863_c	1	1	1	1	1	1	1	1	1	1	1	0	0	0	0	1	0	1	1	0	1	1	1	1	1	1	0	1	1	1	0	1	1	1	1	1	1	1	1	1	1	1	0	1	1	1	1	1	1
oPt-6877_c	1	1	1	1	1	1	1	1	0	1	0	0	0	1	1	1	1	0	1	1	1	1	1	1	1	1	1	1	1	1	0	1	1	1	1	1	1	1	1	1	1	1	1	1	1	1	0	0	1
oPt-6880_c	1	1	1	1	1	1	1	1	1	1	1	1	0	1	1	1	0	1	1	0	0	0	1	1	0	0	1	1	?	0	1	1	1	0	1	1	1	1	1	1	1	1	1	1	1	0	?	1	1
oPt-6926	0	0	0	0	0	0	0	0	1	0	0	1	1	1	0	0	0	1	0	1	0	0	0	0	1	0	0	0	0	0	0	1	0	0	1	1	0	0	0	0	0	0	0	0	1	0	0	1	0
oPt-6933	?	0	0	0	0	0	0	0	0	1	0	?	?	?	0	?	0	0	0	1	0	0	0	1	1	1	1	0	0	0	0	0	1	0	0	0	0	0	0	0	0	0	1	0	0	0	1	0	0
oPt-6935	0	0	0	0	1	0	0	0	0	?	1	1	1	0	0	0	0	?	0	1	0	0	0	0	1	1	1	0	0	0	1	0	1	0	?	0	0	1	0	0	0	0	1	0	0	0	1	0	0
oPt-6943	0	0	0	0	1	1	0	0	0	0	0	1	0	0	0	0	0	0	0	0	0	0	0	0	0	0	0	0	0	0	1	0	0	0	0	0	0	0	0	0	0	0	0	0	0	0	0	0	0
oPt-6949	0	0	?	0	0	0	1	1	?	1	1	1	1	1	0	1	1	1	1	1	1	1	1	0	0	0	1	1	1	0	1	0	1	0	0	1	1	1	1	0	1	?	0	1	1	1	1	1	0
oPt-6975_c	1	1	?	1	1	1	1	0	1	0	?	1	1	1	1	1	1	0	1	1	1	1	1	1	1	1	1	1	1	1	1	1	1	1	1	1	1	1	1	1	1	1	1	1	1	1	0	1	1
oPt-6986	1	1	1	1	?	?	0	0	0	0	0	0	0	0	0	0	0	0	0	0	0	0	0	1	0	0	0	0	0	0	0	0	0	0	0	0	1	0	0	0	0	0	0	0	0	0	0	0	0
oPt-7011	1	1	1	1	1	1	1	1	0	0	?	?	1	1	1	?	1	1	1	0	1	1	1	1	1	?	1	1	?	1	1	1	1	1	1	1	1	0	1	1	1	1	1	1	1	1	0	1	1
oPt-7023	0	0	0	0	0	0	0	1	0	1	?	1	1	1	1	1	0	1	1	0	0	0	1	0	0	1	0	1	1	1	1	0	1	1	0	0	0	1	1	1	1	1	0	1	0	0	1	0	1
oPt-7088	1	1	1	1	1	1	0	0	1	0	1	0	0	0	0	0	1	0	0	?	0	0	0	1	0	0	0	0	0	0	0	0	1	?	0	0	1	0	0	0	0	0	0	0	0	0	0	0	0
oPt-7105_c	0	0	0	0	0	0	0	1	1	0	0	1	1	1	1	0	0	0	0	0	0	0	0	0	1	0	1	0	1	0	0	1	0	0	1	0	0	0	0	1	1	0	1	0	1	0	1	0	0
oPt-7110	0	0	1	1	1	1	0	0	?	0	0	0	0	0	0	1	0	0	1	0	1	1	1	0	0	1	0	0	0	1	1	0	1	1	0	0	1	?	1	1	1	0	0	0	0	1	0	1	1
oPt-7123	0	0	?	1	0	0	1	1	0	1	1	1	1	0	1	0	0	1	1	0	0	0	0	0	1	0	1	?	1	1	0	1	1	?	0	0	0	1	0	1	1	0	0	?	1	1	1	1	0
oPt-7124	1	1	1	1	1	1	1	1	1	1	?	1	0	1	0	1	1	0	1	1	1	1	1	1	1	1	1	1	1	1	0	0	1	?	0	1	1	1	1	1	1	1	1	1	1	1	1	1	0
oPt-7129	1	1	1	1	1	1	1	1	1	0	1	1	1	1	1	1	1	1	0	1	1	1	?	1	1	1	0	1	1	1	0	0	1	1	1	0	1	1	1	1	1	1	1	1	1	1	1	1	1
oPt-7129_c	1	1	1	1	1	1	1	1	1	0	1	1	1	1	1	1	1	1	0	1	1	1	1	1	1	1	0	1	1	1	0	0	1	1	1	1	1	1	1	1	1	1	1	1	1	1	1	1	1
oPt-7133	0	0	0	0	0	0	0	0	0	0	0	1	1	0	1	0	0	0	0	0	0	0	0	0	0	0	0	0	0	?	1	0	0	0	0	1	0	0	0	0	0	0	0	0	0	0	1	0	0
oPt-7136	0	0	0	0	1	1	0	1	1	1	1	1	1	1	1	1	1	1	1	1	1	1	1	1	1	1	1	1	1	1	1	1	1	1	0	1	1	1	1	1	1	1	1	1	1	1	1	1	1
oPt-7136_c	0	0	0	0	1	1	0	1	1	1	1	1	1	1	1	1	1	1	1	1	1	1	1	1	1	1	1	1	1	1	1	1	1	1	1	1	1	1	1	1	1	1	1	1	1	1	1	1	1
oPt-7173	0	0	0	0	0	?	0	1	1	1	0	0	0	1	0	0	0	0	?	?	1	1	1	0	0	1	0	1	1	?	0	0	1	1	0	1	0	0	?	?	1	1	0	1	0	1	1	1	1
oPt-7194	1	1	1	1	1	1	1	0	1	0	1	?	1	0	?	0	0	1	1	1	1	1	1	1	1	1	1	1	1	1	0	1	1	1	1	1	0	1	1	1	0	1	1	1	1	1	?	1	1
oPt-7232	0	0	0	0	0	0	1	1	1	1	0	1	1	1	?	?	1	0	1	1	1	1	1	?	1	1	1	1	1	1	0	0	1	1	0	1	0	0	1	1	?	1	1	1	0	1	1	1	1
oPt-7243	0	0	0	0	0	0	0	0	0	0	0	0	0	0	0	0	0	0	0	0	0	0	0	0	0	0	1	0	0	0	0	0	0	0	1	0	0	0	0	0	0	0	0	0	0	0	0	0	0
oPt-7254	0	0	0	0	0	0	0	0	0	0	0	0	1	0	1	0	1	0	0	1	0	0	0	0	0	0	0	0	0	0	0	0	0	0	0	0	0	0	0	0	0	0	0	0	0	0	0	?	0
oPt-7256	1	1	1	1	1	1	1	1	1	1	0	?	1	1	1	1	?	1	1	0	1	1	1	1	?	0	0	1	1	1	1	1	1	1	1	0	1	1	1	?	1	1	0	1	1	1	1	0	1
oPt-7260	1	1	1	1	1	1	1	1	1	0	1	1	1	0	1	0	1	?	0	1	?	0	1	1	1	1	1	?	0	0	1	1	1	0	1	?	0	0	0	0	0	0	1	1	1	0	1	0	1
oPt-7310	0	0	0	0	0	0	1	1	?	1	0	1	1	1	0	0	1	0	0	1	0	0	1	1	1	1	1	1	1	1	0	0	1	0	0	1	0	0	1	0	1	1	1	1	0	1	1	1	1
oPt-7342	1	1	1	1	1	1	0	1	1	1	?	?	0	0	1	0	0	1	1	1	1	1	1	0	1	?	?	1	1	?	0	0	1	1	1	1	0	?	1	1	1	0	1	1	0	1	1	1	0
oPt-7368_c	1	1	1	1	1	1	1	1	?	1	1	1	1	1	1	1	0	0	1	1	?	1	1	1	0	1	0	1	1	1	1	1	1	1	1	1	1	1	1	0	1	1	0	1	1	1	0	0	1
oPt-7378	1	1	1	1	1	1	1	1	1	0	1	1	1	1	1	1	1	1	1	1	1	1	1	1	0	0	0	0	1	1	1	1	0	1	1	1	1	1	1	1	1	1	0	1	1	1	?	1	1
oPt-7387	1	1	1	1	1	1	1	0	0	0	0	0	0	0	0	1	0	0	0	0	0	0	0	?	0	1	0	0	0	0	1	0	0	0	0	0	1	0	0	0	0	0	0	0	0	0	0	0	1
oPt-7390_c	1	1	1	1	1	1	1	1	1	1	1	1	1	1	1	1	1	1	1	1	1	0	1	1	1	1	1	1	1	1	1	1	1	1	1	0	1	1	1	0	?	1	1	1	1	0	1	1	1
oPt-7415	?	0	?	1	0	1	0	0	0	0	0	?	0	0	?	?	0	0	0	0	0	0	1	?	0	0	0	0	0	0	1	?	0	?	0	0	0	0	1	0	0	0	1	0	0	0	0	0	0
oPt-7417	1	1	1	1	1	1	1	1	1	1	1	0	1	1	1	1	0	1	1	0	1	1	1	1	0	1	0	1	1	1	0	1	1	?	1	1	1	1	1	1	1	1	0	1	0	1	?	0	1
oPt-7417_c	1	1	1	1	1	1	1	1	1	1	1	0	1	1	1	1	0	1	1	0	1	1	1	1	0	1	0	1	1	1	0	1	1	1	1	1	1	1	1	1	1	1	0	1	1	1	0	0	1
oPt-7424	0	0	0	0	0	0	?	0	0	0	1	1	1	0	1	1	0	1	0	0	0	0	0	?	0	0	0	0	0	0	?	0	0	0	0	0	1	0	0	0	0	0	1	0	0	0	1	0	1
oPt-7464	1	1	1	1	1	1	1	1	?	1	0	0	0	1	0	1	1	1	1	1	1	1	1	1	1	1	1	1	1	1	0	0	1	1	0	0	1	1	1	1	1	1	1	1	0	1	1	1	0
oPt-7483	0	0	0	0	0	0	1	1	1	1	1	1	1	1	1	0	1	1	1	1	1	1	1	0	1	1	1	1	1	1	1	0	1	1	0	1	0	0	1	1	1	1	?	1	0	1	1	1	1
oPt-7489	0	0	0	0	0	0	0	1	0	0	1	1	1	1	0	1	0	1	0	0	0	1	0	0	0	0	0	1	1	1	0	0	1	0	1	0	1	1	0	0	0	1	0	1	0	0	1	0	1
oPt-7512	0	0	0	0	0	0	1	1	0	1	0	1	1	1	1	0	1	1	1	1	1	1	1	0	1	1	1	1	1	1	0	1	1	1	1	1	1	0	?	1	1	1	1	1	0	1	1	1	1
oPt-7527	1	1	1	1	1	1	1	0	1	1	1	1	1	1	1	1	1	1	1	1	1	1	1	1	1	1	1	1	1	1	0	1	1	1	1	1	1	1	1	1	1	1	1	1	1	1	1	1	1
oPt-7531	0	0	0	?	0	0	0	0	1	0	1	?	1	1	1	0	0	1	0	0	0	0	1	0	0	0	0	0	0	0	0	1	0	0	1	1	0	0	0	0	0	?	0	0	1	0	0	1	0
oPt-7548	1	1	1	1	1	1	1	0	1	0	1	1	1	1	1	1	0	1	1	?	?	1	0	1	1	1	?	1	1	1	1	1	1	?	1	0	1	1	1	1	0	1	1	0	1	?	0	1	1
oPt-7556	1	1	1	1	1	1	0	1	1	1	1	1	0	1	?	?	1	1	1	1	1	1	1	0	0	1	1	1	1	0	1	1	1	1	1	0	?	1	0	1	1	?	1	0	0	1	1	1	1
oPt-7564	1	1	1	1	1	1	1	1	1	1	1	1	1	1	1	1	1	1	0	1	0	0	0	1	1	0	1	0	?	1	0	1	0	0	1	1	1	0	1	0	1	1	1	0	0	0	1	0	1
oPt-7570	1	1	1	1	1	1	0	0	1	0	1	0	0	0	0	1	0	0	0	0	0	0	0	1	0	0	0	0	0	0	1	0	0	0	1	0	1	1	0	0	0	0	0	0	1	0	0	0	0
oPt-7580	1	1	?	1	1	1	1	1	0	1	0	1	1	1	1	1	1	1	1	1	1	1	1	1	1	1	1	1	1	1	1	0	1	1	0	1	0	1	1	1	1	1	1	1	1	1	1	1	1
oPt-7580_c	1	1	?	1	1	1	1	1	0	1	0	1	1	1	1	1	1	1	1	1	1	1	1	1	1	1	1	1	1	1	1	0	1	1	0	0	0	1	1	1	1	1	1	1	0	1	1	1	1
oPt-7581	1	?	1	1	1	?	1	0	0	0	0	0	1	0	1	1	0	0	1	0	1	1	1	1	0	0	0	0	0	1	0	0	0	?	0	0	1	1	1	1	0	0	0	1	0	1	0	1	0
oPt-7599	0	0	0	0	0	0	0	1	1	1	?	1	0	0	1	0	0	1	1	0	1	1	1	?	1	1	1	1	1	1	0	1	1	1	0	1	1	0	1	1	1	1	1	1	0	1	1	?	?
oPt-7632	1	1	1	?	1	1	?	0	1	0	1	1	0	1	1	0	1	1	0	?	0	0	0	1	1	0	1	0	0	0	1	1	0	0	1	1	0	0	0	0	?	0	1	0	1	0	0	1	1
oPt-7663_c	1	1	1	1	1	1	0	1	1	1	0	1	1	1	0	1	0	0	1	0	1	1	0	1	1	0	1	1	1	1	0	1	1	0	1	0	1	1	0	0	1	1	0	1	0	1	1	0	1
oPt-7687	0	0	0	0	1	1	1	1	1	1	1	1	0	?	1	1	1	1	0	1	1	1	1	0	1	0	1	0	1	?	1	1	1	1	0	1	1	1	0	1	1	?	1	0	1	1	1	0	0
oPt-7697	0	0	0	0	0	0	0	0	0	0	0	0	0	0	0	0	0	0	1	0	1	1	1	0	1	1	1	0	0	0	1	0	0	1	0	0	0	0	1	1	0	0	0	0	0	1	0	0	0
oPt-7714	0	0	0	0	0	0	0	0	?	0	0	0	0	?	0	0	0	0	0	?	0	0	1	0	1	0	1	0	0	0	1	0	0	0	0	?	0	0	0	0	0	0	1	0	?	0	0	0	1
oPt-7724	0	0	0	0	0	0	1	1	1	1	0	1	1	1	0	0	1	0	0	1	0	0	1	1	1	1	1	1	1	1	0	0	1	1	0	1	?	0	1	0	1	1	1	1	0	1	1	1	1
oPt-7746	1	1	1	1	0	?	0	1	1	0	0	1	0	1	0	0	1	0	1	1	1	1	0	1	1	1	1	1	1	?	0	1	1	?	1	1	0	0	1	1	1	1	1	0	1	1	0	1	0
oPt-7753	1	1	1	1	1	1	0	0	?	0	0	?	0	0	0	0	1	0	0	1	0	0	0	0	1	1	1	0	0	0	0	0	?	?	1	0	0	0	0	0	0	0	1	0	0	?	0	0	0
oPt-7758	0	0	0	0	?	1	0	1	1	1	0	?	?	1	0	0	1	0	1	?	1	1	1	0	0	1	0	1	1	1	0	?	1	?	0	0	0	0	0	?	1	1	0	1	0	1	1	?	1
oPt-7774	0	0	0	0	1	1	1	0	1	1	0	1	0	1	0	1	?	1	1	0	1	1	1	1	1	1	1	1	1	1	0	0	1	1	0	1	1	1	1	1	1	1	1	1	1	1	1	1	?
oPt-7774_c	0	0	0	0	1	1	1	0	1	1	0	1	0	1	0	1	1	1	1	0	1	1	1	1	1	1	1	1	1	1	0	0	1	1	0	0	1	1	1	1	1	1	1	1	0	1	1	1	0
oPt-7794	0	0	0	0	0	0	0	0	0	0	1	?	0	0	?	?	?	0	0	0	0	0	0	0	0	?	0	0	1	0	1	1	?	1	0	0	1	1	0	0	0	?	0	0	0	1	1	0	0
oPt-7795_c	0	0	0	0	0	0	0	0	1	1	0	1	1	0	0	1	0	0	1	?	1	1	1	0	0	1	0	1	1	1	?	1	1	1	0	1	1	0	1	1	0	1	1	1	0	1	1	0	0
oPt-7841	1	1	1	1	1	1	0	1	1	0	0	1	0	1	0	0	0	0	0	0	1	0	1	1	0	1	0	0	1	1	1	1	0	?	0	0	1	0	0	1	1	?	0	1	1	0	?	1	0
oPt-7857	1	1	1	1	1	1	0	1	1	0	0	0	1	1	1	0	0	0	0	0	0	0	0	?	1	?	0	0	0	0	0	1	0	0	1	1	0	1	0	0	0	0	0	0	0	0	0	0	0
oPt-7887	1	1	1	1	1	1	1	1	1	1	1	1	1	1	1	1	1	1	1	1	1	1	1	1	1	1	1	1	1	1	0	1	1	1	1	1	1	1	1	1	1	1	1	1	1	1	1	1	1
oPt-7901	0	0	0	0	0	0	0	1	1	0	?	0	0	1	0	1	?	1	0	0	0	0	0	?	0	0	1	0	1	0	0	0	0	0	1	1	1	1	1	0	1	?	1	0	0	?	0	0	?
oPt-7901_c	0	0	0	0	0	0	0	1	1	0	1	0	0	1	0	1	0	1	0	?	0	0	0	1	0	?	1	0	1	0	0	0	0	0	1	1	1	1	1	0	?	0	1	0	1	0	0	0	?
oPt-7958	0	0	1	0	0	0	0	0	0	1	0	0	0	0	1	0	0	1	1	0	0	0	0	0	0	0	0	0	0	0	0	1	1	0	0	0	1	0	0	1	0	1	0	0	0	0	0	0	1
oPt-7966	1	1	1	1	1	1	1	0	0	0	0	0	0	0	0	1	0	0	0	0	0	0	0	1	0	1	0	0	0	0	1	0	0	0	1	0	1	0	0	0	0	0	0	0	1	0	0	0	1
oPt-7986	1	1	1	1	?	1	1	1	1	1	1	1	1	1	1	1	1	1	1	0	1	1	1	1	0	0	0	0	?	0	1	1	0	1	?	1	1	1	1	1	?	0	0	1	1	1	?	1	1
oPt-7991_c	0	0	0	0	0	0	0	0	0	1	0	0	0	1	1	0	0	0	0	1	0	1	?	0	1	?	1	0	?	0	0	0	0	1	0	0	0	0	0	1	0	0	1	0	0	1	1	0	0
oPt-7994	1	1	1	1	1	1	1	0	1	1	0	1	0	0	0	1	1	1	1	1	1	1	0	1	0	0	1	1	0	?	0	?	0	1	1	1	0	1	1	1	0	1	?	1	1	1	?	1	1
oPt-7996_c	1	1	1	1	1	1	0	1	1	1	1	1	1	1	1	1	1	1	1	1	0	1	0	1	0	0	1	1	1	1	0	1	1	1	1	1	1	1	0	1	1	1	1	1	1	1	1	0	0
oPt-8015	1	1	1	1	1	1	1	1	1	1	1	?	?	1	0	1	1	1	1	1	1	1	1	1	1	1	1	1	1	1	0	0	1	1	0	0	1	1	1	1	0	1	1	1	1	1	0	1	1
oPt-8018_c	1	1	0	0	1	1	1	1	1	1	0	0	1	1	0	1	1	0	1	1	1	1	1	1	0	1	1	1	1	1	0	0	1	1	0	0	1	1	1	1	1	1	1	1	0	1	0	1	1
oPt-8116	?	1	1	1	1	1	1	1	0	1	0	0	1	1	1	1	0	0	1	0	1	1	?	1	1	1	1	1	1	1	1	0	1	0	0	0	?	1	?	1	1	1	1	1	0	1	1	1	1
oPt-8118	1	1	1	1	1	1	0	1	0	1	1	1	1	0	1	1	1	?	1	1	1	0	1	1	1	1	1	1	1	1	1	?	1	1	1	1	1	1	1	0	?	1	1	1	1	1	1	1	1
oPt-8118_c	1	1	1	1	1	1	0	1	0	1	1	1	1	0	1	1	1	0	1	1	1	0	1	1	1	1	1	1	1	1	1	?	1	1	1	1	1	1	1	0	1	1	1	1	?	1	1	1	1
oPt-8123	?	0	0	0	0	0	0	1	1	1	1	1	0	0	1	1	0	1	0	0	0	1	?	0	0	0	0	0	1	0	1	1	0	0	0	1	1	1	0	1	1	0	0	0	1	1	1	?	1
oPt-8163	1	1	1	1	1	1	0	1	0	0	1	0	0	0	0	0	0	0	0	0	0	0	0	?	0	1	1	1	1	1	0	0	1	0	0	0	0	1	0	0	?	1	0	0	0	0	0	1	0
oPt-8170	0	0	0	0	0	0	0	1	0	0	0	?	0	0	0	0	0	0	0	1	0	0	0	0	1	0	1	0	1	0	0	0	0	0	0	0	0	0	0	0	0	0	0	0	0	0	1	1	0
oPt-8196	0	0	1	1	1	1	0	0	0	0	0	0	0	1	0	0	1	0	0	1	0	0	0	0	1	?	1	?	0	0	0	0	0	0	0	0	0	0	0	0	0	0	1	0	0	0	?	1	1
oPt-8210	1	1	1	1	1	1	1	0	1	1	0	1	1	1	1	1	1	0	1	1	1	1	1	1	1	1	1	0	0	1	1	0	1	1	1	0	1	1	0	1	0	1	1	1	1	1	1	1	?
oPt-8219	0	0	0	0	0	0	1	1	0	1	0	1	1	1	1	0	1	1	1	1	1	1	1	1	1	1	1	1	1	1	0	1	1	1	1	1	1	0	1	1	?	1	1	1	1	1	1	1	1
oPt-8227	0	0	0	0	0	0	0	0	0	0	1	1	0	0	1	0	0	1	0	0	0	0	0	0	0	?	0	0	0	0	1	1	0	0	1	?	0	0	0	0	1	0	0	0	?	0	0	0	0
oPt-8250	1	1	1	1	1	1	1	1	1	0	?	0	0	0	?	1	1	0	1	1	?	1	1	1	?	1	1	1	1	1	1	1	1	?	1	1	1	1	1	0	0	1	0	1	1	1	0	0	1
oPt-8261	0	0	0	0	0	0	0	1	0	0	0	0	0	1	0	1	0	0	1	0	0	0	0	?	1	1	1	0	1	0	0	0	0	0	0	0	0	1	0	1	0	1	1	1	0	0	0	1	1
oPt-8266	1	1	1	1	1	1	1	1	1	1	1	1	1	1	1	1	1	1	1	1	1	1	0	?	1	0	1	1	1	1	0	1	1	1	1	1	1	1	1	1	1	1	1	1	1	1	1	0	1
oPt-8318	1	1	1	1	1	1	0	1	1	0	1	?	1	1	1	0	1	1	1	1	1	1	1	1	1	1	1	1	1	1	1	1	1	1	1	1	0	0	1	1	0	1	1	1	1	1	0	1	1
oPt-8343_c	1	1	1	1	1	1	1	0	0	0	1	1	1	1	0	1	0	0	0	1	0	0	0	1	1	1	1	0	0	1	1	1	1	0	?	0	1	1	1	1	0	0	0	0	?	1	?	0	1
oPt-8354_c	1	1	1	1	1	1	1	1	0	1	?	1	1	0	1	1	1	0	1	0	1	1	0	1	1	1	0	1	1	1	1	0	0	1	1	1	1	1	1	1	1	1	0	1	1	1	1	0	1
oPt-8386	?	1	1	1	1	1	1	0	1	0	0	?	1	0	?	?	1	0	1	?	?	1	1	1	?	0	0	0	0	1	0	0	0	0	0	0	1	0	?	1	0	0	0	1	?	1	0	1	0
oPt-8442	1	1	1	1	1	1	1	1	1	1	?	0	1	1	0	1	0	1	1	?	1	1	1	1	0	1	0	1	1	1	0	0	1	1	0	1	1	0	0	1	1	1	0	1	1	1	1	1	1
oPt-8483_c	1	1	1	1	1	1	1	1	1	1	1	?	1	1	1	1	1	1	1	0	1	1	1	1	1	1	0	1	1	1	?	1	1	1	1	1	1	1	1	1	1	1	0	1	?	1	0	0	1
oPt-8509_c	1	1	1	1	1	1	1	1	1	0	0	0	0	0	0	0	0	0	0	0	1	1	1	1	1	0	0	1	1	0	0	0	1	1	1	0	1	1	0	0	1	?	1	1	1	1	1	1	1
oPt-8511	1	1	1	1	1	1	0	0	1	1	0	1	0	1	0	0	1	0	1	1	?	1	1	1	1	1	1	0	1	1	0	0	1	?	1	0	1	1	1	1	0	1	?	1	0	1	0	1	0
oPt-8511_c	1	1	1	1	1	1	0	0	1	0	0	1	0	1	0	0	1	0	1	1	0	1	1	1	1	1	1	0	1	1	0	0	1	0	?	0	1	1	1	1	0	1	1	1	0	1	0	1	0
oPt-8584	0	0	0	0	0	0	0	1	0	1	1	0	0	0	0	0	1	1	0	1	0	0	?	0	1	1	1	1	1	0	0	1	1	0	1	1	0	0	0	0	1	0	1	0	1	0	1	0	0
oPt-8627	0	0	0	0	0	0	1	0	0	1	0	0	0	1	1	0	1	0	1	0	1	1	1	1	1	1	1	0	0	1	0	1	0	0	0	1	0	0	0	1	0	1	?	1	1	1	0	1	1
oPt-8628	1	1	1	1	1	1	0	1	0	1	1	1	1	1	1	0	1	?	1	0	0	1	1	1	1	1	1	0	1	0	0	1	1	1	1	1	0	?	1	?	1	1	1	1	1	1	1	1	0
oPt-8662	0	0	0	0	0	0	1	0	1	0	?	1	0	0	1	0	?	0	0	1	0	0	0	?	1	0	1	0	0	0	1	0	0	0	1	0	1	0	0	1	0	0	0	0	1	0	0	0	1
oPt-8691_c	1	1	1	1	1	1	1	0	1	1	1	1	1	1	0	1	1	1	1	1	1	1	1	1	1	1	1	1	1	1	0	0	1	1	?	?	1	1	1	1	0	1	1	1	?	1	1	1	1
oPt-8693	1	1	1	1	1	1	0	0	1	0	?	0	0	0	0	0	0	0	0	0	0	0	1	0	0	0	0	0	0	0	0	0	0	0	0	0	1	0	0	0	0	1	0	0	0	0	0	0	1
oPt-8715_c	0	0	?	?	?	?	0	1	1	1	1	1	1	1	1	1	0	1	1	1	1	1	1	0	1	1	1	1	1	1	0	1	1	1	1	?	?	1	1	1	1	1	1	1	0	1	1	1	0
oPt-8744	0	0	?	0	0	0	0	0	0	0	0	1	0	0	0	0	0	1	0	0	0	0	0	0	1	0	0	0	0	0	1	0	0	0	0	0	1	0	0	0	0	0	1	0	0	0	0	0	0
oPt-8757_c	0	0	0	0	0	0	1	1	1	1	0	0	0	1	0	1	1	1	1	1	1	1	1	?	0	1	0	1	1	1	1	0	0	1	0	1	1	1	1	1	1	1	1	1	1	1	1	1	1
oPt-8771_c	0	0	0	0	1	1	1	?	1	0	0	?	?	1	0	1	1	0	0	1	0	0	?	1	1	0	1	0	0	1	1	0	0	0	?	0	1	0	0	0	0	1	1	0	?	0	0	0	0
oPt-8774	1	1	1	1	1	1	0	1	1	0	?	0	1	1	1	1	0	0	0	0	0	0	0	1	0	0	0	0	0	0	1	0	0	0	0	1	1	1	0	1	0	0	1	0	0	0	0	1	0
oPt-8809	0	0	0	0	0	0	1	1	1	0	1	1	0	1	0	1	1	1	0	1	0	0	0	1	1	0	0	0	1	0	0	1	0	0	0	0	1	0	0	0	0	0	1	0	1	0	0	0	0
oPt-8810	0	0	0	0	0	0	0	1	0	1	0	1	0	0	0	0	0	0	0	0	0	0	0	0	0	1	0	1	0	0	1	0	0	?	?	0	0	0	0	0	1	0	0	0	0	0	1	0	0
oPt-8849_c	0	0	0	0	0	0	1	1	1	1	1	1	1	1	1	?	1	0	1	1	1	1	1	?	1	1	1	1	1	1	1	0	1	1	0	1	0	0	1	1	1	1	1	1	0	1	1	1	1
oPt-8866	0	0	0	0	0	0	0	0	1	0	1	1	0	1	0	0	0	1	0	0	0	0	1	?	?	0	0	0	0	?	1	1	0	1	1	1	0	0	0	1	0	1	0	0	1	0	0	0	0
oPt-8870	1	1	1	?	1	?	1	1	1	?	1	1	1	1	1	1	1	1	1	0	1	1	1	1	0	1	0	1	1	1	1	1	1	1	1	1	1	1	1	0	1	1	0	1	1	1	0	0	1
oPt-8883	1	1	1	1	1	1	1	1	1	1	1	0	0	1	0	1	1	0	1	?	1	1	1	?	1	1	1	1	1	1	0	0	1	0	0	1	1	1	1	1	1	1	1	1	1	?	1	1	0
oPt-8892	1	1	1	1	?	?	1	1	1	1	1	0	1	1	1	1	1	1	1	1	1	1	?	1	1	1	1	1	?	1	0	1	1	1	1	1	1	1	1	1	1	1	1	1	1	1	?	1	1
oPt-8899_c	0	0	0	0	0	0	1	0	0	?	1	1	1	1	0	0	0	0	0	1	0	0	0	0	0	0	0	0	0	0	1	1	0	1	0	0	0	0	0	0	0	0	0	0	0	?	1	1	1
oPt-8901	0	0	0	0	1	1	0	1	1	1	1	1	1	1	1	1	1	1	1	1	1	1	1	1	1	1	1	1	1	1	1	1	1	1	0	1	1	1	1	1	1	1	1	1	1	1	1	1	1
oPt-8924	0	0	0	0	?	1	0	1	0	1	0	1	0	1	1	0	0	0	0	0	0	0	0	0	0	0	0	0	1	0	0	1	0	0	1	0	0	0	0	0	1	0	0	0	1	0	1	0	0
oPt-8925	0	0	0	0	0	0	1	0	0	0	0	?	1	0	1	0	1	1	0	1	0	0	0	0	0	0	0	0	0	0	0	1	0	0	1	1	0	0	0	0	0	0	0	0	1	0	0	0	0
oPt-8960_c	0	0	0	0	0	0	0	1	0	0	0	1	1	0	1	0	0	0	0	0	0	0	0	0	1	0	0	0	1	0	1	0	0	0	0	0	0	0	0	1	1	0	?	0	0	0	1	0	0
oPt-8976	1	1	1	1	1	1	0	0	0	0	0	0	0	0	0	0	0	0	0	0	0	0	0	0	0	0	0	0	0	0	1	0	0	0	0	0	0	0	0	0	0	0	0	0	0	0	0	0	0
oPt-8987_c	0	0	0	0	?	1	0	0	0	1	1	1	1	?	1	0	0	1	1	1	1	1	1	0	0	0	1	1	1	1	0	1	1	1	0	0	0	0	1	1	1	1	1	1	0	1	0	1	0
oPt-9004	1	1	1	1	0	0	0	0	0	0	1	0	0	?	1	0	0	0	1	0	0	1	0	1	1	0	1	1	0	1	0	0	0	0	0	0	0	0	1	0	0	1	1	0	0	1	0	1	0
oPt-9025_c	1	1	1	1	1	1	1	1	0	1	1	1	1	1	1	1	1	1	1	1	1	0	1	1	1	1	1	1	1	1	1	1	1	1	0	1	0	1	1	1	1	1	1	1	1	1	1	1	0
oPt-9067	1	1	1	1	1	1	1	1	0	0	0	?	1	?	0	1	1	0	1	1	1	1	1	1	1	1	1	1	1	1	0	0	1	1	0	0	1	0	1	1	1	1	1	1	0	1	0	0	1
oPt-9086_c	1	1	1	1	1	1	1	0	0	0	0	0	0	0	1	1	0	0	1	1	1	1	1	1	1	1	1	0	1	1	0	0	1	1	?	?	1	1	1	1	0	1	1	1	?	1	0	0	0
oPt-9094	0	0	0	0	0	0	0	?	0	0	0	?	?	0	?	0	0	0	0	?	0	0	0	1	?	?	?	0	0	0	1	?	0	?	1	?	0	0	0	0	0	0	0	?	?	0	1	0	0
oPt-9097	1	1	1	1	1	1	0	1	1	1	1	1	?	1	1	0	1	1	0	1	1	1	1	?	1	1	1	1	1	1	1	0	1	0	?	1	1	1	1	1	1	?	1	1	0	1	1	1	0
oPt-9121_c	0	0	0	0	0	0	1	1	0	0	0	0	1	1	1	1	0	0	0	0	0	0	0	1	0	0	0	1	1	0	1	0	0	0	0	1	0	0	0	0	0	?	0	0	1	0	0	0	1
oPt-9129	1	1	1	1	1	1	1	1	1	1	1	1	1	1	0	1	1	1	1	1	1	1	?	1	1	1	1	1	1	1	0	1	1	1	1	0	0	0	1	1	1	1	1	1	1	1	1	1	1
oPt-9132	0	0	0	0	0	0	0	0	?	0	0	0	0	0	0	0	1	1	0	1	0	0	0	0	1	0	1	0	0	0	0	0	0	0	0	0	0	0	0	0	0	0	1	0	0	0	?	0	0
oPt-9146	1	1	1	1	1	1	1	0	1	?	0	1	0	1	0	?	1	0	0	1	0	0	?	1	1	0	1	0	?	1	1	1	0	0	1	0	1	1	1	1	0	0	?	1	1	0	0	1	?
oPt-9160	0	0	1	1	0	0	1	1	0	1	1	?	1	1	1	1	1	1	1	1	1	1	?	1	1	1	1	1	1	1	1	1	1	1	1	1	?	0	1	1	1	1	1	1	1	1	0	1	0
oPt-9184	0	0	0	0	0	0	0	0	0	0	?	1	1	0	?	0	1	?	0	1	0	0	0	0	0	0	0	0	1	0	1	1	1	0	1	1	0	0	0	0	0	0	0	0	1	0	?	0	0
oPt-9199	1	1	1	1	1	1	1	0	1	1	0	1	1	1	0	1	1	0	1	1	1	1	1	?	1	1	0	0	0	1	0	0	0	1	1	0	1	0	?	1	0	1	1	1	?	?	0	1	0
oPt-9199_c	1	1	1	1	1	1	1	0	1	1	0	1	1	1	0	1	1	0	1	1	1	?	1	1	1	1	0	0	0	1	0	0	0	1	?	0	1	0	0	1	0	1	?	1	?	1	0	1	0
oPt-9200	1	0	1	0	1	0	1	0	1	1	1	1	0	0	1	1	0	1	0	0	0	0	?	1	0	0	0	0	0	0	1	0	0	0	1	0	1	0	0	1	0	0	0	0	0	0	1	0	0
oPt-9216	0	0	0	0	0	0	0	1	1	1	0	0	0	1	0	0	0	0	1	0	?	1	?	1	0	1	0	1	1	1	1	0	?	1	0	?	0	1	1	?	1	1	0	1	?	?	0	0	0
oPt-9221	1	1	1	1	1	1	0	1	0	0	1	0	1	0	?	0	0	0	1	1	1	1	1	1	1	1	1	1	1	1	0	1	1	1	?	1	0	1	0	1	1	1	?	1	0	1	0	1	0
oPt-9224	0	1	?	1	1	0	1	1	0	1	1	?	1	1	1	1	1	1	1	1	1	1	1	1	1	1	1	1	1	1	1	0	1	1	0	0	1	1	1	1	1	1	1	1	1	1	0	1	1
oPt-9239_c	1	1	1	1	1	1	0	0	1	0	1	?	0	0	1	1	0	1	1	0	1	1	1	1	1	1	1	0	0	0	1	1	0	1	1	0	1	1	1	1	0	0	1	0	1	1	0	0	0
oPt-9270	0	0	0	0	0	0	0	0	0	1	1	?	1	0	?	1	1	1	1	?	1	1	1	0	1	1	1	0	0	1	1	0	0	1	0	0	0	0	1	1	0	1	1	1	0	1	0	1	1
oPt-9289	0	0	0	0	0	0	?	0	0	1	0	0	0	1	0	1	0	0	1	0	1	1	1	1	0	0	1	1	0	1	0	1	1	1	0	0	0	1	1	0	0	1	1	1	0	1	0	?	0
oPt-9297_c	1	1	1	1	1	1	1	1	0	0	0	?	1	0	1	0	1	0	0	1	1	1	1	1	1	1	1	0	1	1	1	0	0	1	0	0	0	0	1	?	1	0	1	1	0	1	1	1	0
oPt-9329	0	0	0	0	0	0	1	1	1	0	1	1	1	1	1	1	1	1	0	1	0	0	0	1	1	0	0	0	1	0	0	1	0	0	0	0	1	0	0	0	0	0	1	0	1	0	1	0	0
oPt-9351	0	1	1	0	1	1	?	1	1	?	1	1	?	?	1	?	1	1	1	1	1	1	1	1	?	1	0	0	?	1	1	1	0	1	1	?	1	1	0	1	0	1	0	1	1	1	1	1	?
oPt-9363	0	0	1	1	0	0	0	1	0	1	1	1	0	1	0	1	0	1	1	1	1	1	1	0	1	1	1	0	1	1	1	?	1	1	0	1	0	0	1	1	0	1	1	1	1	1	1	1	0
oPt-9450	1	1	1	1	1	1	1	0	1	1	1	0	0	1	0	?	1	1	1	1	1	1	1	1	0	1	1	1	1	1	0	1	1	1	0	1	?	1	1	1	1	1	0	1	?	1	0	1	1
oPt-9471	?	1	1	1	1	1	0	1	1	1	1	1	1	0	1	0	1	1	0	1	0	0	0	?	0	?	0	1	1	0	1	1	1	0	1	0	1	0	?	0	1	0	0	0	?	0	1	0	0
oPt-9482	0	0	0	0	0	0	0	0	0	0	0	0	1	1	1	0	0	0	0	0	0	0	0	0	1	0	1	?	0	0	0	0	1	1	0	0	0	0	0	0	0	0	1	0	0	0	0	0	0
oPt-9485	0	0	0	0	0	0	0	0	1	0	1	1	1	0	?	0	0	1	0	0	0	0	0	0	0	0	0	0	0	0	1	1	0	0	1	1	0	1	0	0	0	0	0	0	1	0	1	0	0
oPt-9486_c	1	1	1	1	1	1	1	1	1	1	1	1	1	1	0	1	1	1	1	1	1	1	1	1	1	1	1	1	1	1	0	0	1	1	?	0	1	1	1	1	1	1	1	1	0	1	1	1	1
oPt-9498	1	1	1	1	1	1	1	1	1	0	0	0	1	1	1	1	1	1	1	1	1	1	1	1	1	1	1	1	1	1	0	1	1	1	1	1	1	1	1	1	0	1	1	1	1	1	0	1	1
oPt-9499	1	1	1	1	1	1	1	1	1	?	1	1	1	1	1	1	1	1	1	1	1	1	0	?	1	0	1	?	1	1	0	1	1	1	1	1	1	1	1	1	1	1	1	1	1	1	1	0	1
oPt-9519	0	0	0	0	?	0	0	1	1	1	1	0	0	1	0	0	1	1	0	?	0	0	1	?	1	1	1	1	1	0	0	1	1	0	1	1	0	0	0	0	1	0	1	0	1	0	1	0	0
oPt-9523	1	1	1	1	1	1	0	0	0	0	1	0	0	1	1	0	0	?	1	0	1	1	1	0	1	1	1	1	0	1	1	0	1	1	1	1	0	1	1	1	0	1	0	1	0	1	?	1	1
oPt-9540	1	1	1	1	1	1	1	1	1	1	1	0	0	1	1	1	0	?	1	0	0	0	1	1	0	0	1	1	?	0	1	1	1	0	1	1	1	1	1	1	1	1	1	?	1	0	0	1	1
oPt-9546_c	1	1	1	1	1	1	1	1	1	1	1	1	1	1	0	1	1	1	1	1	0	0	0	1	1	1	1	1	1	1	1	0	1	1	0	0	1	1	0	1	1	1	0	1	0	1	1	1	0
oPt-9567	1	1	1	1	1	1	1	0	?	0	0	1	1	1	1	1	0	0	1	0	1	1	1	1	0	1	0	0	0	1	1	1	0	1	1	0	1	1	1	1	0	1	0	1	1	1	0	1	1
oPt-9570	1	1	1	1	1	1	1	0	1	1	?	1	0	0	0	1	1	1	1	1	1	1	?	1	0	?	1	1	0	1	0	1	?	1	1	1	?	1	1	1	0	1	1	1	1	1	0	1	1
oPt-9573	0	0	0	0	1	1	0	0	1	0	0	0	0	1	0	0	1	0	0	1	0	0	1	1	0	0	0	1	0	0	0	1	?	1	1	1	0	1	1	0	1	0	0	0	0	1	0	1	0
oPt-9627_c	1	1	1	1	1	1	1	1	1	1	1	1	1	1	1	1	1	1	1	1	1	1	1	1	1	1	1	1	1	0	0	1	1	0	1	1	1	1	1	1	1	1	1	1	1	1	1	1	0
oPt-9667	1	1	1	1	1	1	1	0	1	1	1	0	0	1	0	1	0	1	1	?	?	1	?	1	0	1	0	1	0	1	0	1	1	1	1	1	1	1	1	0	0	?	0	1	1	1	0	1	1
oPt-9701	0	0	0	0	0	0	0	0	0	0	0	0	0	0	1	0	0	0	0	0	0	0	0	0	0	0	0	0	0	0	0	0	0	0	0	?	0	0	0	1	1	0	0	0	1	0	0	0	0
oPt-9709	1	1	1	1	1	0	1	1	1	1	1	?	1	0	0	?	1	1	1	0	1	1	1	1	1	1	1	1	1	1	1	0	0	1	1	1	1	0	1	1	1	1	1	1	0	1	0	1	1
oPt-9747_c	1	1	1	1	1	1	1	0	1	0	1	1	1	0	0	1	0	0	?	?	1	1	0	1	1	1	1	?	1	1	1	0	1	1	1	?	1	1	0	0	1	0	0	0	?	0	0	0	0
oPt-9827	0	?	0	0	0	0	?	0	1	0	0	0	0	1	1	?	?	0	0	1	0	0	0	0	1	0	1	0	0	0	1	1	0	0	1	0	0	1	0	0	1	?	?	0	1	0	?	0	0
oPt-9860_c	0	0	?	1	0	0	0	1	0	1	?	1	0	1	0	0	0	0	0	0	1	1	1	0	0	1	0	0	1	0	0	1	0	0	0	1	0	0	1	0	0	0	0	0	0	0	1	1	0
oPt-9873	0	0	0	0	1	1	0	1	1	1	1	1	1	1	1	0	1	1	1	1	1	1	1	0	1	0	1	1	1	1	0	1	1	1	0	1	0	1	1	1	1	1	?	1	0	1	1	1	0
oPt-9895	0	?	1	?	1	1	1	1	1	1	1	0	1	1	1	1	0	1	1	0	1	1	1	0	?	1	1	1	1	1	0	1	0	1	1	1	1	1	1	0	0	1	1	?	1	1	0	0	1
oPt-9928	1	1	1	1	1	1	1	1	1	0	1	1	1	0	1	0	1	?	0	1	?	0	1	1	1	1	1	0	0	0	1	1	1	0	1	1	0	0	0	0	0	?	1	1	1	0	1	0	1
oPt-9929_c	1	1	1	1	1	1	1	0	1	0	?	1	0	0	0	0	0	0	0	0	0	0	1	?	0	0	0	0	0	0	0	0	0	0	0	0	1	0	0	0	0	?	0	0	0	0	1	0	1
oPt-9936_c	0	0	0	0	0	0	0	0	0	1	1	1	0	1	0	1	0	0	1	0	1	1	1	1	0	1	0	1	1	1	1	0	1	1	0	?	0	1	1	1	?	1	0	1	?	1	1	1	0
oPt-9942	0	0	0	0	0	0	0	0	0	1	0	0	0	0	0	1	0	0	1	0	1	1	1	0	0	1	0	1	0	1	1	0	1	?	0	1	1	0	0	1	0	0	0	0	0	?	0	1	?
oPt-9944	1	1	1	0	1	1	0	0	1	0	1	1	0	0	1	0	?	1	0	?	0	0	?	0	0	1	0	0	1	0	0	0	0	0	1	1	1	0	0	1	1	0	0	0	1	0	1	1	?
oPt-9949	0	0	0	0	0	0	0	0	0	0	0	1	0	1	?	0	1	0	0	1	0	0	?	0	1	0	1	0	0	0	1	0	0	0	0	0	0	0	0	0	0	0	1	0	0	1	0	0	0
oPt-9957	1	1	1	1	1	1	1	1	1	1	?	?	0	1	1	1	?	0	1	1	1	1	1	1	?	1	1	1	1	1	0	0	1	1	1	1	1	1	0	1	0	1	1	1	1	1	1	1	1
oPt-9975	1	1	1	1	1	1	1	1	1	0	1	?	1	1	1	0	1	1	1	1	1	1	1	1	?	1	1	1	0	1	1	0	1	1	1	0	0	1	1	1	1	1	1	1	1	1	1	1	0
oPt-9976	1	1	1	1	1	1	1	1	1	1	0	0	1	0	1	1	0	1	1	?	1	0	1	1	1	1	1	1	1	1	0	0	1	1	1	1	1	1	1	1	1	1	1	1	1	1	1	1	1
oPt-9999_c	1	1	1	1	1	1	1	1	1	1	1	1	1	1	1	1	1	1	1	1	1	1	1	1	0	1	0	1	1	1	1	1	1	1	1	1	1	1	1	1	1	1	0	1	1	1	1	1	1
[truncated: 85 more columns]

## Sheet: all
182 oat varieties (columns) x 1295 non-redundant oat DArT markers (rows)
	00-61Cn3	8669	94163A2-3-1	96-21Cn19	9741A41-4-6-7	9741A41-4-6-86	98-28Cn3	98-82Cn1	AC_Assiniboia	Aylmer	AC_Marie	AC_Medallion	AC_Rigodon	AC_Ronald	Aarre	Goslin	Ajay	AC_Assiniboia/S42	Eurabbie	Fulghum	Kangaroo	MN841801-1	Mortlock	Noble-2	Norline	Potoroo	SunII-1	Wintok	2006BT14/1R	2006BT14/1S	2006BT47/3R	2006BT47/3S	2006BT70/4R	2006BT70/4S	Aveny	Belinda	Bia	Blaze	Brochan	Buffalo	Bullion	Bulwark	CDC_Baler	CDC_Boyer	CDC_Dancer	CDC_Orrin	CDC_Weaver	CI_1712	CI_4706
oPt-0075_c	1	0	0	1	0	0	1	1	1	1	1	1	0	1	1	0	1	1	1	1	0	0	1	0	1	1	1	0	0	0	0	0	0	0	1	0	0	0	1	1	1	0	0	1	0	1	?	0	1
oPt-0096	?	?	?	?	?	1	?	?	?	?	1	?	?	?	?	?	0	1	1	0	1	1	0	1	0	0	1	0	1	1	1	?	1	1	1	1	1	?	0	0	1	0	?	1	?	?	1	1	0
oPt-0101_c	1	0	0	1	0	0	1	1	1	0	1	1	1	1	0	1	1	?	1	0	0	0	0	0	0	1	0	0	0	0	0	0	0	0	0	0	0	0	1	0	0	1	0	1	1	0	1	0	0
oPt-0114	1	0	0	1	0	0	0	1	1	1	1	1	0	1	0	1	0	0	0	1	1	0	1	0	0	1	1	0	0	0	1	0	0	0	1	1	?	0	1	0	0	0	0	0	1	0	1	0	1
oPt-0121_c	1	0	1	0	1	1	1	1	1	1	1	1	1	1	1	1	1	1	1	0	1	1	1	1	0	1	1	0	1	1	1	1	1	1	1	1	1	1	0	1	0	1	1	1	1	1	1	1	0
oPt-0136_c	1	1	1	1	1	1	1	1	1	1	1	1	1	1	1	0	1	1	1	1	1	1	1	1	1	1	1	1	0	0	0	0	0	0	1	1	1	1	1	1	0	1	0	0	1	0	1	1	1
oPt-0173_c	?	?	?	?	?	1	?	?	?	1	1	1	1	1	1	1	0	1	1	1	1	0	1	0	1	1	1	1	1	1	1	1	1	1	1	1	1	1	1	1	1	1	1	1	1	1	1	1	0
oPt-0177	?	?	?	?	?	0	?	?	?	?	1	?	?	?	?	?	0	1	1	?	1	1	0	1	1	1	0	1	1	1	1	1	1	1	0	1	0	?	1	1	1	1	?	0	?	?	1	1	1
oPt-0233	1	1	0	1	1	1	1	1	1	1	1	1	1	1	1	0	1	1	1	1	1	1	1	0	1	1	1	1	0	0	0	0	0	0	1	1	1	1	1	1	1	1	1	1	1	1	1	1	1
oPt-0322	?	?	?	?	?	1	?	?	?	?	0	?	?	?	?	?	0	0	?	?	1	1	0	1	1	?	1	1	1	?	1	?	?	1	1	1	1	1	?	1	1	1	?	?	?	?	?	1	1
oPt-0334	?	?	?	?	?	0	?	?	?	?	0	?	?	?	?	?	1	0	0	1	1	0	0	0	0	1	0	1	1	1	1	1	1	1	0	0	0	0	0	1	1	1	?	0	?	?	0	0	0
oPt-0344	?	?	?	?	?	1	?	?	?	?	0	?	?	?	?	?	1	1	1	0	?	?	?	1	1	1	1	1	1	1	1	1	1	1	1	1	1	1	0	1	1	1	?	1	?	?	0	1	0
oPt-0350	?	?	?	?	?	1	?	?	?	?	1	?	?	?	?	?	1	1	1	0	1	1	0	1	1	1	1	1	1	1	1	1	1	1	1	1	1	1	1	1	1	1	?	1	?	?	1	1	0
oPt-0419	1	0	0	0	0	0	1	1	0	0	1	1	0	0	0	0	?	?	0	?	0	0	?	0	1	0	0	1	0	0	0	0	0	0	?	0	?	1	0	1	0	1	0	1	1	1	?	0	0
oPt-0427_c	0	1	1	0	1	1	1	0	0	0	0	0	1	0	1	0	1	1	1	0	0	0	0	1	1	1	1	1	1	1	1	1	1	1	1	1	1	1	0	1	1	1	1	1	0	1	0	1	0
oPt-0453	0	1	1	1	1	1	1	1	0	1	1	1	1	1	1	1	1	0	0	0	0	0	0	1	1	0	1	1	1	1	1	1	1	1	1	1	1	1	1	1	1	1	1	1	1	1	1	1	1
oPt-0461_c	1	0	1	1	0	0	0	1	0	1	1	0	1	0	1	1	?	0	0	0	0	0	0	0	?	0	1	0	0	0	0	0	0	0	1	1	0	0	1	0	1	0	0	0	1	1	?	1	0
oPt-0463	?	?	?	?	?	?	?	?	?	?	0	?	?	?	?	?	1	1	0	0	?	0	1	0	1	1	0	1	0	0	0	0	1	1	0	0	0	?	1	0	0	1	?	?	?	?	0	0	0
oPt-0467	?	0	1	0	1	1	0	0	1	1	0	1	1	1	1	1	1	1	?	1	0	1	?	1	0	0	1	?	0	0	0	0	1	1	1	1	?	1	0	1	1	0	1	1	1	1	1	1	1
oPt-0473	0	0	1	0	0	0	0	0	0	0	0	0	0	0	0	0	0	0	1	1	0	0	1	0	0	1	0	0	0	0	0	0	0	0	0	0	0	?	0	0	0	0	?	0	0	0	0	0	1
oPt-0480_c	1	0	0	0	0	0	0	0	1	0	1	1	0	1	0	0	0	1	1	0	0	1	0	0	0	1	0	0	0	0	0	0	0	0	0	0	1	0	0	0	0	0	0	1	0	1	1	0	0
oPt-0500	?	1	1	0	1	1	1	1	0	1	1	1	0	1	1	1	1	1	1	1	1	1	1	1	1	1	1	1	1	1	1	1	1	1	1	1	1	1	0	1	1	1	1	1	1	1	1	1	1
oPt-0504	1	1	0	0	1	1	0	1	1	1	1	1	1	1	1	1	?	1	1	1	1	1	1	0	1	1	1	0	1	1	1	1	1	1	1	1	?	?	0	1	1	1	1	1	1	1	1	1	1
oPt-0504_c	1	1	0	0	1	1	0	1	1	1	1	1	1	1	1	1	0	1	1	1	1	1	1	0	1	1	1	0	1	1	1	1	1	1	1	1	1	0	0	1	1	1	1	1	1	1	1	1	1
oPt-0521	?	?	?	?	?	0	?	?	?	?	0	?	?	?	?	?	0	1	?	?	1	0	0	0	0	?	0	0	1	1	1	?	1	1	0	0	0	0	1	0	0	1	?	1	?	?	?	0	1
oPt-0526	1	0	0	1	0	0	1	1	0	0	1	0	0	0	0	0	0	0	0	0	0	0	0	0	1	0	0	1	1	1	1	1	0	0	0	0	?	0	1	0	0	1	0	0	0	0	0	0	0
oPt-0529	?	?	?	?	?	0	?	?	?	?	0	?	?	?	?	?	1	0	0	1	?	0	1	0	0	1	0	0	0	0	0	0	0	0	0	0	0	0	0	0	0	?	?	0	?	?	0	0	0
oPt-0542_c	?	?	?	?	?	1	?	?	?	?	1	?	?	?	?	?	1	?	0	0	1	1	0	1	1	0	1	0	1	1	?	1	1	?	1	1	1	?	1	1	1	1	?	1	?	?	1	1	0
oPt-0557	?	?	?	?	?	1	?	?	?	?	1	?	?	?	?	?	1	1	1	1	?	1	1	1	0	1	1	0	1	1	1	1	1	1	1	1	?	1	0	0	1	0	?	1	?	?	1	0	1
oPt-0580	?	?	?	?	?	0	?	?	?	?	1	?	?	?	?	?	0	0	1	0	0	0	0	0	0	1	0	1	0	0	0	0	0	0	0	0	0	0	0	0	0	0	?	0	?	?	1	0	0
oPt-0620	1	0	0	1	0	0	1	1	0	0	0	0	0	0	0	0	0	0	0	0	0	0	0	0	1	0	0	0	0	0	0	0	0	0	0	0	0	0	1	1	0	1	0	0	0	0	0	0	0
oPt-0638	1	0	0	0	0	0	0	0	1	0	0	0	0	0	0	0	?	1	1	1	0	0	0	0	?	0	0	0	0	0	0	0	0	0	0	0	0	0	0	0	0	0	0	0	0	0	0	0	1
oPt-0657	0	0	0	0	0	0	0	0	1	1	1	1	0	1	0	0	1	1	1	1	1	0	1	0	1	1	0	1	1	1	1	1	1	1	0	0	0	1	0	0	0	0	1	1	1	1	1	0	1
oPt-0660	?	?	?	?	?	1	?	?	?	?	1	?	?	?	?	?	1	1	1	1	1	?	0	1	1	1	1	1	1	1	1	1	1	?	1	1	1	1	1	1	1	1	?	1	?	?	1	1	1
oPt-0681	?	?	?	?	?	1	?	?	?	?	0	?	?	?	?	?	1	0	1	1	1	1	1	1	0	1	?	0	1	1	1	?	1	1	0	0	?	1	0	?	1	1	?	1	?	?	0	1	1
oPt-0695	0	1	1	1	1	1	0	1	1	1	1	1	1	1	0	1	1	1	1	1	1	0	1	1	0	1	1	0	1	1	1	1	1	1	0	1	0	1	1	0	0	1	1	1	1	1	1	1	1
oPt-0717	1	0	0	0	1	1	0	1	1	1	1	1	0	1	0	1	1	0	0	0	0	1	0	0	?	?	0	?	0	0	0	0	0	0	0	0	1	?	0	1	0	0	?	0	1	0	1	0	0
oPt-0719	?	?	?	?	?	1	?	?	?	?	1	?	?	?	?	?	1	1	1	0	0	1	1	1	1	0	1	1	0	0	0	0	0	0	1	1	1	1	1	1	0	1	?	1	?	?	1	1	0
oPt-0732	?	?	?	?	?	1	?	?	?	?	1	?	?	?	?	?	1	1	?	1	1	?	1	1	1	1	1	1	0	0	0	1	?	0	1	1	1	?	1	1	?	1	?	1	?	?	1	1	0
oPt-0754	1	1	1	1	?	0	1	1	1	0	0	0	0	1	0	1	1	1	0	1	?	0	1	0	1	0	0	1	1	1	1	1	1	1	1	1	1	0	1	1	1	1	?	?	0	0	0	0	0
oPt-0760	0	1	1	0	0	0	0	0	1	0	0	0	1	1	1	1	1	1	1	0	1	1	0	1	0	0	1	0	1	1	0	0	1	0	1	1	1	?	0	0	0	0	0	1	1	1	0	1	0
oPt-0802_c	1	0	0	1	0	0	1	0	0	0	0	1	0	0	1	0	?	0	0	0	0	1	0	0	1	0	1	1	0	0	0	0	?	?	1	1	1	0	1	?	1	1	1	1	1	1	0	?	1
oPt-0831	?	?	?	?	?	0	?	?	?	?	1	?	?	?	?	?	0	1	1	?	0	0	?	0	0	1	?	1	0	0	0	0	0	0	0	0	?	0	1	1	1	1	?	1	?	?	1	0	0
oPt-0894	?	?	?	?	?	1	?	?	?	?	0	?	?	?	?	?	1	0	?	1	0	1	1	0	1	1	0	1	1	1	1	1	1	?	0	0	0	1	1	1	0	1	?	0	?	?	0	1	1
oPt-0898	?	?	?	?	?	1	?	?	?	?	1	?	?	?	?	?	0	1	1	?	0	1	1	1	1	0	1	1	1	1	1	1	1	1	1	1	1	1	1	0	0	0	?	1	?	?	1	1	0
oPt-0913	?	?	?	?	?	0	?	?	?	?	1	?	?	?	?	?	0	1	0	0	?	0	1	0	0	1	1	0	1	1	1	1	1	1	1	1	1	1	1	1	1	1	?	0	?	?	1	1	1
oPt-0970	0	0	0	0	0	0	0	0	0	0	1	1	0	0	1	1	0	1	0	0	0	0	0	0	0	0	1	0	0	0	0	0	0	0	1	1	0	1	0	0	0	0	?	1	1	0	?	0	0
oPt-0975	?	?	?	?	?	0	?	?	?	?	1	?	?	?	?	?	0	0	0	1	1	0	1	0	?	0	0	?	0	0	1	0	?	0	0	0	1	0	1	1	0	1	?	0	?	?	1	0	1
oPt-0988_c	1	0	1	1	0	0	1	1	0	1	1	0	1	0	1	1	1	0	1	0	1	1	?	1	1	0	1	1	1	1	1	1	1	1	1	1	1	1	1	1	1	1	1	1	1	1	1	1	1
oPt-0991	?	0	0	0	0	0	0	0	0	0	0	0	0	0	0	0	0	0	0	0	0	0	0	0	0	0	0	0	0	0	0	0	0	0	0	1	?	0	0	0	0	0	0	0	0	0	0	0	0
oPt-0994	1	1	1	0	1	1	1	1	0	0	0	0	0	1	1	0	?	1	1	1	1	1	1	0	?	1	1	1	1	1	1	1	1	1	1	0	1	1	0	1	1	1	0	1	1	?	?	1	0
oPt-10000	?	?	?	?	?	1	?	?	?	?	0	?	?	?	?	?	0	0	0	?	0	0	0	0	1	0	0	1	0	0	0	0	1	1	1	0	1	0	1	1	0	1	?	1	?	?	0	0	0
oPt-10002	?	?	?	?	?	1	?	?	?	?	1	?	?	?	?	?	1	0	0	0	0	1	1	1	1	1	0	1	1	1	1	1	1	1	0	0	?	1	0	?	0	0	?	0	?	?	?	?	0
oPt-10033	?	?	?	?	?	?	?	?	?	?	1	?	?	?	?	?	1	0	1	?	0	1	1	0	1	1	1	0	0	0	0	?	0	0	1	1	?	0	0	0	0	0	?	1	?	?	1	1	1
oPt-10034	?	?	?	?	?	1	?	?	?	?	0	?	?	?	?	?	?	1	1	?	1	1	0	?	1	1	1	1	1	1	1	?	1	1	1	1	1	1	0	1	1	?	?	?	?	?	1	1	?
oPt-10101	?	?	?	?	?	1	?	?	?	?	0	?	?	?	?	?	1	1	?	0	0	?	1	1	1	0	1	1	1	1	1	1	1	1	1	1	0	?	1	1	1	1	?	0	?	?	0	1	0
oPt-10116	?	?	?	?	?	1	?	?	?	?	1	?	?	?	?	?	1	1	0	1	1	1	0	1	1	0	1	1	1	1	1	1	1	1	1	1	1	1	0	1	1	1	?	1	?	?	1	1	1
oPt-10150	?	?	?	?	?	1	?	?	?	?	0	?	?	?	?	?	1	0	0	0	0	1	0	0	1	0	0	1	1	1	1	1	1	1	0	0	0	?	1	?	?	1	?	0	?	?	1	0	1
oPt-10153	?	?	?	?	?	1	?	?	?	?	0	?	?	?	?	?	0	?	1	0	0	0	0	1	0	0	1	0	0	1	1	?	1	0	1	1	1	?	0	1	1	0	?	1	?	?	1	1	1
oPt-10163_c	?	?	?	?	?	1	?	?	0	1	0	0	1	0	1	1	0	1	0	0	0	0	0	1	0	0	1	0	1	1	1	1	1	1	1	1	1	1	1	1	1	0	1	0	0	1	1	1	0
oPt-10173	?	?	?	?	?	1	?	?	?	?	0	?	?	?	?	?	1	1	1	1	1	0	1	1	0	1	1	1	0	0	?	0	0	1	1	1	1	?	0	1	1	1	?	1	?	?	1	1	1
oPt-10190_c	?	?	?	?	?	1	?	?	1	1	1	1	1	1	1	1	1	1	1	0	1	1	1	1	1	0	1	1	1	1	1	1	1	1	1	1	1	1	0	1	1	1	1	1	1	1	1	1	0
oPt-10193	?	?	?	?	?	0	?	?	?	?	1	?	?	?	?	?	?	0	1	0	1	0	1	0	0	1	?	1	1	1	1	1	1	1	1	1	1	1	1	1	1	1	?	?	?	?	1	1	1
oPt-10253	?	?	?	?	?	0	?	?	?	?	1	?	?	?	?	?	1	1	1	?	0	0	0	1	0	1	0	0	1	1	1	1	0	0	0	1	0	1	0	0	1	0	?	1	?	?	?	0	0
oPt-10256	?	?	?	?	?	1	?	?	?	?	1	?	?	?	?	?	1	0	0	1	1	1	1	1	1	0	0	1	1	1	1	1	1	1	0	0	0	1	1	0	1	1	?	0	?	?	0	0	1
oPt-10257_c	?	?	?	?	?	0	?	?	?	?	0	?	?	?	?	?	0	0	0	1	0	0	1	0	0	0	0	1	0	0	0	0	0	0	0	0	0	0	1	0	0	1	?	0	?	?	?	1	1
oPt-10258	?	?	?	?	?	0	?	?	?	?	0	?	?	?	?	?	1	0	?	1	0	?	1	0	0	0	1	1	?	1	?	1	1	1	1	1	1	?	1	0	1	1	?	1	?	?	1	0	0
oPt-10269_c	?	?	?	?	?	1	?	?	1	1	1	1	0	1	1	1	1	1	?	1	1	1	0	0	1	0	1	1	0	0	0	0	0	0	1	1	?	1	1	1	?	1	1	1	1	1	1	1	1
oPt-10273	?	?	?	?	?	0	?	?	?	?	0	?	?	?	?	?	0	1	?	1	1	0	?	0	0	0	1	0	1	1	1	1	1	1	1	1	1	1	0	0	1	0	?	0	?	?	0	1	1
oPt-10299	?	?	?	?	?	0	?	?	?	?	0	?	?	?	?	?	0	0	0	0	0	0	0	0	0	0	0	0	0	0	0	1	0	0	0	0	1	0	0	0	0	0	?	0	?	?	1	1	0
oPt-10313_c	?	?	?	?	?	1	?	?	?	1	0	0	1	1	1	1	1	1	1	0	0	0	0	1	0	0	1	0	1	1	1	1	1	1	1	1	1	0	1	1	1	1	1	1	1	1	0	1	0
oPt-1032	?	?	?	?	?	0	?	?	?	?	0	?	?	?	?	?	0	0	0	1	1	0	1	0	0	1	0	0	0	0	0	0	0	0	0	0	0	0	0	1	0	0	?	0	?	?	?	0	1
oPt-10339_c	?	?	?	?	?	1	?	?	?	?	1	?	?	?	?	?	0	1	0	0	1	0	1	1	1	1	1	0	1	1	1	1	1	1	1	1	1	1	0	0	1	0	?	1	?	?	1	1	0
oPt-10359_c	?	?	?	?	?	0	?	?	?	?	0	?	?	?	?	?	1	0	1	1	0	1	1	0	0	0	1	?	1	1	1	1	1	1	1	1	1	0	1	0	1	1	?	1	?	?	?	1	0
oPt-1037	?	?	?	?	?	1	?	?	?	?	1	?	?	?	?	?	1	1	1	1	1	1	1	0	1	1	1	1	1	1	1	1	1	1	1	1	0	1	0	1	1	1	?	0	?	?	?	0	0
oPt-10382_c	?	?	?	?	?	1	?	?	?	?	1	?	?	?	?	?	0	1	0	1	1	0	0	0	0	0	1	0	0	0	0	0	0	0	1	1	1	1	1	1	1	1	?	1	?	?	1	1	0
oPt-10400	?	?	?	?	?	1	?	?	?	?	1	?	?	?	?	?	1	1	1	?	1	1	1	1	1	1	1	1	1	1	1	1	1	1	1	1	1	1	1	1	1	1	?	1	?	?	1	1	0
oPt-10409	?	?	?	?	?	0	?	?	?	?	0	?	?	?	?	?	0	0	0	1	1	0	0	0	0	0	0	0	0	0	0	0	0	0	0	0	0	0	1	0	0	1	?	0	?	?	0	1	0
oPt-10414	?	?	?	?	?	1	?	?	?	?	1	?	?	?	?	?	1	1	1	1	1	0	1	1	1	1	1	1	1	1	1	1	1	1	1	1	?	1	1	1	1	1	?	1	?	?	1	1	1
oPt-10428	?	?	?	?	?	1	?	?	?	?	1	?	?	?	?	?	0	1	1	1	?	0	0	1	1	?	1	1	0	1	?	0	1	1	1	1	1	1	0	1	1	1	?	1	?	?	?	1	0
oPt-1043	?	?	?	?	?	0	?	?	?	?	1	?	?	?	?	?	1	1	1	1	1	1	1	1	0	1	0	0	1	1	1	1	1	1	1	1	1	1	?	1	1	1	?	0	?	?	1	1	1
oPt-10435	?	?	?	?	?	0	?	?	?	?	0	?	?	?	?	?	0	0	?	1	1	0	1	0	0	0	0	0	0	0	0	0	0	0	0	0	0	?	0	0	0	0	?	0	?	?	0	0	1
oPt-10449	?	?	?	?	?	0	?	?	?	?	0	?	?	?	?	?	0	0	0	?	0	0	0	0	0	0	0	0	0	0	0	0	0	0	0	0	0	0	0	0	0	0	?	0	?	?	0	0	0
oPt-10471	?	?	?	?	?	1	?	?	?	?	0	?	?	?	?	?	1	0	0	0	0	0	?	0	1	0	0	1	1	1	1	1	1	1	1	1	0	?	1	1	1	1	?	0	?	?	0	0	?
oPt-10481	?	?	?	?	?	0	?	?	?	?	0	?	?	?	?	?	0	0	0	1	1	1	1	0	0	1	1	1	0	0	0	0	?	1	1	1	?	0	0	0	0	0	?	0	?	?	1	?	0
oPt-10491	?	?	?	?	?	?	?	?	?	?	1	?	?	?	?	?	1	1	1	?	1	1	1	0	1	1	0	1	1	1	1	1	1	1	1	1	1	0	1	0	1	1	?	1	?	?	1	0	1
oPt-10543	?	?	?	?	?	?	?	?	?	?	1	?	?	?	?	?	1	0	1	1	0	1	1	0	1	1	1	0	0	0	0	0	0	?	1	1	1	?	0	0	0	0	?	1	?	?	1	?	1
oPt-10545	?	?	?	?	?	1	?	?	?	?	1	?	?	?	?	?	0	?	1	1	1	0	1	1	0	1	1	0	1	1	1	1	1	1	1	1	1	1	0	0	1	0	?	1	?	?	1	1	1
oPt-10562_c	?	?	?	?	?	0	?	?	1	1	1	1	1	1	1	1	0	1	1	1	1	0	1	1	1	1	1	1	1	1	1	1	1	1	1	0	1	1	0	0	1	0	0	1	0	1	1	0	0
oPt-10592	?	?	?	?	?	0	?	?	?	?	1	?	?	?	?	?	?	0	0	1	1	1	1	1	0	0	0	?	1	?	?	?	1	1	0	0	0	?	1	1	0	1	?	0	?	?	1	0	0
oPt-10599	?	?	?	?	?	1	?	?	?	?	1	?	?	?	?	?	0	0	1	1	1	0	0	0	?	?	?	?	1	1	1	1	1	1	1	1	0	1	?	1	?	1	?	1	?	?	1	1	1
oPt-10604	?	?	?	?	?	1	?	?	?	?	0	?	?	?	?	?	0	1	0	0	0	0	?	1	1	0	0	0	0	0	0	0	0	0	0	0	0	?	0	1	0	1	?	1	?	?	0	0	0
oPt-10611_c	?	?	?	?	?	1	?	?	1	1	1	1	0	1	1	1	1	1	0	1	1	1	1	0	1	0	1	1	0	0	0	0	?	0	1	1	1	1	1	1	1	1	1	1	1	1	1	1	0
oPt-10632	?	?	?	?	?	1	?	?	?	?	1	?	?	?	?	?	?	1	1	0	1	1	1	1	0	1	1	0	1	1	1	1	1	?	0	0	1	1	0	0	1	0	?	1	?	?	1	1	0
oPt-10641	?	?	?	?	?	1	?	?	?	?	0	?	?	?	?	?	1	0	?	1	0	1	0	?	1	1	1	?	1	1	1	1	1	1	1	1	0	1	1	1	1	1	?	0	?	?	1	?	1
oPt-10644	?	?	?	?	?	1	?	?	?	?	0	?	?	?	?	?	1	0	1	1	0	0	0	1	1	1	1	0	1	1	1	1	1	1	1	1	1	0	1	1	1	1	?	0	?	?	1	1	0
oPt-10651_c	?	?	?	?	?	0	?	?	1	0	1	1	1	1	0	0	0	1	1	1	1	0	1	0	1	1	0	1	1	1	1	1	1	1	0	0	0	1	0	1	1	1	0	0	0	0	0	0	0
oPt-10652	?	?	?	?	?	0	?	?	?	?	?	?	?	?	?	?	?	0	0	?	1	1	0	0	0	0	0	0	1	1	1	1	1	1	0	0	0	1	0	0	?	0	?	0	?	?	0	0	1
oPt-1066_c	1	1	1	1	1	1	1	1	1	1	1	1	1	0	1	1	1	1	0	0	0	0	1	1	1	1	1	?	1	1	1	1	1	1	1	0	1	1	1	1	1	1	1	1	1	1	1	1	0
oPt-10660_c	?	?	?	?	?	1	?	?	1	1	1	1	1	1	1	1	0	1	1	1	1	1	1	1	1	1	1	1	0	0	0	0	0	1	1	1	1	1	1	1	1	1	1	1	1	1	1	1	1
oPt-10669	?	?	?	?	?	1	?	?	?	?	1	?	?	?	?	?	1	1	1	1	0	1	1	0	1	1	0	1	0	0	0	0	0	0	0	0	0	0	0	0	0	0	?	0	?	?	1	0	1
oPt-10683_c	?	?	?	?	?	1	?	?	1	1	1	1	0	1	0	1	0	1	0	1	1	1	0	0	0	0	0	0	0	0	0	0	0	0	0	0	?	1	0	0	0	0	1	1	1	1	1	1	0
oPt-10692	?	?	?	?	?	0	?	?	?	?	0	?	?	?	?	?	0	0	0	1	0	0	1	0	0	0	0	0	0	0	0	0	0	0	0	0	0	0	1	1	0	1	?	0	?	?	0	0	1
oPt-10708_c	?	?	?	?	?	1	?	?	?	?	0	?	?	?	?	?	0	1	0	0	1	1	0	1	1	0	1	1	0	0	0	0	0	0	1	1	1	1	0	0	1	0	?	1	?	?	0	1	0
oPt-10719	?	?	?	?	?	0	?	?	?	?	0	?	?	?	?	?	0	0	?	1	1	0	1	1	1	0	0	1	1	1	1	?	1	1	0	0	0	?	0	0	0	0	?	0	?	?	0	0	0
oPt-10727	?	?	?	?	?	1	?	?	?	?	1	?	?	?	?	?	1	0	1	0	1	0	1	1	1	1	1	1	1	1	1	1	1	1	1	1	1	1	0	0	0	0	?	1	?	?	1	1	0
oPt-1075	?	?	?	?	?	0	?	?	?	?	1	?	?	?	?	?	?	1	0	0	?	1	1	0	1	1	1	?	1	0	1	0	1	1	1	1	0	0	1	1	1	1	?	1	?	?	1	0	1
oPt-10778	?	?	?	?	?	1	?	?	?	?	0	?	?	?	?	?	1	1	0	1	1	1	0	1	1	0	1	1	1	1	1	1	1	?	1	1	1	1	1	1	1	1	?	0	?	?	0	1	0
oPt-10809_c	?	?	?	?	?	1	?	?	?	?	1	?	?	?	?	?	1	1	0	1	1	0	1	1	1	1	1	1	1	1	1	1	1	1	1	1	0	1	1	1	1	1	?	1	?	?	1	1	0
oPt-10810	?	?	?	?	?	0	?	?	?	?	0	?	?	?	?	?	0	0	0	?	0	0	?	0	0	0	0	0	0	0	0	0	0	0	0	0	0	0	1	1	0	1	?	0	?	?	0	0	1
oPt-10822	?	?	?	?	?	0	?	?	?	?	0	?	?	?	?	?	0	1	0	1	1	0	1	0	0	0	0	0	0	0	0	0	0	0	0	0	0	0	0	0	0	?	?	0	?	?	0	0	1
oPt-10824	?	?	?	?	?	0	?	?	?	?	1	?	?	?	?	?	0	0	0	?	0	1	0	0	0	0	1	0	0	0	0	0	0	0	1	1	1	0	1	1	1	1	?	0	?	?	0	1	0
oPt-10834	?	?	?	?	?	0	?	?	?	?	0	?	?	?	?	?	0	1	?	0	1	1	?	0	0	1	0	?	0	0	1	1	1	1	0	0	?	0	1	?	0	?	?	0	?	?	0	1	1
oPt-10841	?	?	?	?	?	1	?	?	?	?	1	?	?	?	?	?	1	1	1	1	1	1	1	?	1	0	1	1	0	?	0	0	0	0	1	1	1	0	1	1	1	1	?	1	?	?	1	1	1
oPt-10878_c	?	?	?	?	?	1	?	?	?	?	1	?	?	?	?	?	1	0	0	1	0	1	0	1	1	0	0	1	0	0	0	0	0	0	0	0	0	1	1	1	0	0	?	0	?	?	1	0	0
oPt-10879_c	?	?	?	?	?	1	?	?	?	?	1	?	?	?	?	?	0	0	1	0	1	1	0	1	0	1	1	0	1	1	1	1	1	1	1	1	1	1	0	0	0	0	?	1	?	?	1	1	0
oPt-10891	?	?	?	?	?	1	?	?	?	?	1	?	?	?	?	?	1	1	1	?	0	1	?	1	1	1	1	0	0	?	0	0	0	0	1	1	1	?	1	1	1	1	?	0	?	?	1	1	0
oPt-10903	?	?	?	?	?	0	?	?	?	?	0	?	?	?	?	?	0	0	0	0	0	0	?	0	0	0	0	0	0	0	0	0	0	0	0	0	0	0	0	1	0	1	?	0	?	?	0	0	0
oPt-10910_c	?	?	?	?	?	1	?	?	?	?	1	?	?	?	?	?	0	1	1	0	1	1	1	1	0	1	1	0	0	0	0	0	0	0	0	0	0	1	0	0	0	0	?	1	?	?	1	1	1
oPt-10935	?	?	?	?	?	1	?	?	?	?	1	?	?	?	?	?	1	1	1	?	1	1	1	1	1	1	1	1	?	1	1	?	1	1	1	1	1	1	1	1	1	1	?	1	?	?	1	1	1
oPt-10949	?	?	?	?	?	0	?	?	?	?	0	?	?	?	?	?	0	0	0	0	0	0	0	0	0	0	1	0	0	0	0	0	0	0	1	1	1	0	0	0	1	0	?	1	?	?	1	0	1
oPt-10953	?	?	?	?	?	0	?	?	?	?	1	?	?	?	?	?	1	1	1	1	1	1	1	0	1	1	1	1	1	1	1	?	1	1	1	1	1	0	1	1	1	1	?	1	?	?	1	?	0
oPt-11001	?	?	?	?	?	0	?	?	?	?	1	?	?	?	?	?	0	1	1	1	1	1	1	0	1	1	1	?	0	0	0	0	?	1	1	1	1	0	1	1	0	1	?	1	?	?	1	0	0
oPt-11001_c	?	?	?	?	?	0	?	?	0	1	1	0	1	1	1	1	0	1	1	1	1	1	1	0	1	1	1	1	0	0	0	0	0	1	1	1	1	0	1	1	0	1	0	1	1	1	1	1	0
oPt-11025	?	?	?	?	?	1	?	?	?	?	1	?	?	?	?	?	0	1	0	1	0	0	0	0	1	0	0	1	1	1	1	1	1	1	0	0	0	1	1	1	0	1	?	1	?	?	1	0	0
oPt-11030	?	?	?	?	?	1	?	?	?	?	0	?	?	?	?	?	1	0	?	1	?	1	1	1	1	1	1	0	1	1	1	1	1	?	1	1	1	1	?	1	1	1	?	0	?	?	1	1	1
oPt-11030_c	?	?	?	?	?	1	?	?	0	1	0	0	1	0	1	1	1	0	1	1	1	1	1	1	1	1	?	1	1	1	1	1	1	1	1	1	1	1	1	1	1	1	1	0	0	1	1	1	1
oPt-11042_c	?	?	?	?	?	1	?	?	1	1	0	1	1	0	1	1	1	1	0	0	0	1	0	1	1	0	1	0	1	1	1	1	1	1	1	1	1	1	0	1	1	0	1	1	1	1	0	1	0
oPt-11055_c	?	?	?	?	?	0	?	?	?	0	1	0	1	0	0	0	1	0	0	0	0	0	0	0	?	0	0	1	0	0	0	0	0	0	0	0	0	0	1	0	0	0	0	0	0	0	1	0	0
oPt-11061	?	?	?	?	?	0	?	?	?	?	1	?	?	?	?	?	0	?	1	1	?	0	1	0	1	1	1	0	1	1	1	1	1	1	1	1	1	?	?	1	1	1	?	1	?	?	1	0	0
oPt-11072	?	?	?	?	?	1	?	?	?	?	1	?	?	?	?	?	1	1	1	1	0	1	1	1	1	1	1	1	0	0	0	0	0	0	1	0	1	?	1	1	1	1	?	1	?	?	1	1	1
oPt-11075_c	?	?	?	?	?	1	?	?	1	0	0	0	0	0	0	0	1	1	0	1	0	1	1	0	1	0	0	1	0	0	0	0	0	0	0	0	0	0	0	0	0	0	0	0	0	0	0	0	0
oPt-11096	?	?	?	?	?	1	?	?	?	?	1	?	?	?	?	?	1	1	0	0	1	1	0	1	0	1	1	1	1	1	1	1	1	1	1	1	1	1	0	1	1	0	?	1	?	?	1	1	1
oPt-11190	?	?	?	?	?	1	?	?	?	?	1	?	?	?	?	?	1	1	0	0	1	0	1	1	1	0	1	1	1	1	1	1	1	1	1	1	0	1	0	1	1	1	?	1	?	?	1	1	0
oPt-11217_c	?	?	?	?	?	0	?	?	?	?	0	?	?	?	?	?	1	0	1	1	0	0	1	0	1	1	0	1	1	1	1	0	1	1	0	0	0	0	0	0	1	0	?	0	?	?	1	0	0
oPt-11227	?	?	?	?	?	?	?	?	?	?	1	?	?	?	?	?	?	0	0	0	0	0	0	0	0	0	0	0	0	0	0	0	0	?	1	0	1	1	1	1	0	1	?	0	?	?	0	0	0
oPt-11231	?	?	?	?	?	0	?	?	?	?	0	?	?	?	?	?	?	1	0	1	?	0	?	?	0	0	1	?	0	0	0	0	0	0	1	1	1	0	?	1	0	1	?	0	?	?	?	0	0
oPt-11249_c	?	?	?	?	?	0	?	?	?	?	0	?	?	?	?	?	0	0	1	0	0	0	1	1	0	1	1	0	1	1	1	1	1	1	1	1	1	1	1	1	1	1	?	0	?	?	0	0	1
oPt-11259_c	?	?	?	?	?	0	?	?	?	?	1	?	?	?	?	?	0	0	1	1	0	0	0	1	0	0	0	0	0	0	0	0	0	0	1	1	0	1	0	0	?	0	?	0	?	?	1	1	1
oPt-11263	?	?	?	?	?	1	?	?	?	?	0	?	?	?	?	?	0	1	0	1	1	0	1	0	0	0	1	?	?	1	1	1	?	1	1	1	?	0	1	1	1	1	?	1	?	?	1	?	1
oPt-11276	?	?	?	?	?	0	?	?	?	?	0	?	?	?	?	?	0	1	0	?	0	0	1	1	1	0	0	0	0	0	0	0	0	0	0	0	0	0	0	1	0	0	?	0	?	?	0	0	1
oPt-11295	?	?	?	?	?	1	?	?	?	?	0	?	?	?	?	?	1	1	0	0	1	1	1	1	1	0	1	1	1	1	1	1	1	1	1	1	1	1	1	?	1	?	?	0	?	?	0	1	0
oPt-11296	?	?	?	?	?	0	?	?	?	?	0	?	?	?	?	?	1	0	?	0	0	0	0	0	1	1	0	0	0	0	0	0	0	0	0	0	0	0	1	1	0	1	?	0	?	?	0	0	1
oPt-11308	?	?	?	?	?	0	?	?	?	?	0	?	?	?	?	?	0	0	0	0	0	0	0	0	1	0	0	1	0	0	1	1	0	0	?	0	0	0	0	1	0	0	?	0	?	?	0	0	0
oPt-11327	?	?	?	?	?	1	?	?	?	?	1	?	?	?	?	?	1	?	1	1	1	?	1	1	1	1	?	1	?	0	?	0	?	0	0	0	0	?	?	?	0	?	?	0	?	?	?	1	0
oPt-11352	?	?	?	?	?	1	?	?	?	?	0	?	?	?	?	?	0	0	?	0	0	1	1	?	1	1	1	1	1	1	1	1	1	1	1	0	1	1	1	?	1	1	?	0	?	?	0	?	1
oPt-11359	?	?	?	?	?	0	?	?	?	?	0	?	?	?	?	?	0	0	?	1	0	0	1	1	1	1	1	1	1	1	1	1	1	1	1	1	0	1	1	1	0	1	?	1	?	?	0	0	0
oPt-11373	?	?	?	?	?	0	?	?	?	?	0	?	?	?	?	?	1	1	0	0	0	1	?	0	1	0	0	1	1	1	1	1	1	1	1	1	0	?	1	1	1	1	?	1	?	?	0	0	0
oPt-11380	?	?	?	?	?	0	?	?	?	?	1	?	?	?	?	?	1	1	?	1	?	1	1	0	1	1	0	1	1	1	1	1	1	1	1	0	0	1	1	1	1	1	?	0	?	?	1	?	1
oPt-11402	?	?	?	?	?	0	?	?	?	?	1	?	?	?	?	?	0	?	1	?	1	1	0	0	1	1	1	0	0	0	0	?	0	0	0	1	1	0	1	1	1	1	?	1	?	?	1	0	0
oPt-11406	?	?	?	?	?	1	?	?	?	?	1	?	?	?	?	?	1	0	?	0	1	1	1	1	1	1	1	1	1	1	1	1	1	1	1	1	1	1	1	1	1	1	?	1	?	?	1	1	0
oPt-11415	?	?	?	?	?	1	?	?	?	?	1	?	?	?	?	?	1	1	1	?	1	1	1	1	1	1	1	0	1	1	1	?	1	1	1	1	1	1	1	1	1	1	?	1	?	?	1	1	1
oPt-11433_c	?	?	?	?	?	0	?	?	?	?	1	?	?	?	?	?	1	1	1	1	1	1	1	0	1	1	1	1	0	0	0	0	0	0	1	1	1	1	1	1	1	0	?	0	?	?	1	0	0
oPt-11442	?	?	?	?	?	1	?	?	?	?	0	?	?	?	?	?	0	1	1	1	1	1	0	1	1	1	1	1	1	1	1	?	1	1	?	1	1	1	1	1	1	1	?	0	?	?	0	1	1
oPt-11446	?	?	?	?	?	1	?	?	?	?	0	?	?	?	?	?	1	0	1	0	1	1	1	1	1	1	1	1	1	1	1	1	1	1	1	1	1	1	1	1	0	1	?	0	?	?	1	?	0
oPt-11481	?	?	?	?	?	0	?	?	?	?	0	?	?	?	?	?	0	0	0	1	0	1	1	0	0	0	0	0	0	0	0	0	0	0	0	0	0	0	0	0	0	0	?	0	?	?	0	1	0
oPt-11519	?	?	?	?	?	1	?	?	?	?	0	?	?	?	?	?	1	0	?	0	?	0	0	0	0	1	?	0	0	0	0	0	0	0	0	0	0	1	0	?	0	?	?	0	?	?	0	0	0
oPt-11529	?	?	?	?	?	0	?	?	?	?	0	?	?	?	?	?	0	0	1	1	1	0	1	0	1	1	0	1	0	0	0	0	0	0	0	0	0	0	1	0	0	1	?	0	?	?	0	0	1
oPt-11532_c	?	?	?	?	?	0	?	?	1	0	1	1	0	1	1	1	0	1	1	1	1	1	1	0	1	1	1	0	0	0	0	0	0	0	1	1	0	?	1	1	1	1	1	?	1	0	1	1	1
oPt-11536_c	?	?	?	?	?	1	?	?	1	1	1	1	1	1	1	1	1	1	1	1	1	1	1	1	1	1	1	1	1	1	1	1	1	1	1	1	1	?	1	1	1	1	1	1	1	1	1	1	1
oPt-11549	?	?	?	?	?	1	?	?	?	?	1	?	?	?	?	?	0	1	1	?	1	1	1	1	0	1	1	0	0	0	0	0	0	0	0	0	0	1	0	0	0	0	?	1	?	?	1	1	1
oPt-11552	?	?	?	?	?	0	?	?	?	?	0	?	?	?	?	?	0	0	1	0	0	0	0	1	1	0	0	1	1	1	1	1	1	1	0	0	0	1	0	0	0	0	?	0	?	?	0	0	1
oPt-11565	?	?	?	?	?	1	?	?	?	?	1	?	?	?	?	?	0	0	1	1	1	1	1	?	1	1	0	?	1	1	1	1	1	1	0	0	?	?	1	1	?	1	?	0	?	?	?	0	1
oPt-11566	?	?	?	?	?	1	?	?	?	?	1	?	?	?	?	?	0	0	1	?	1	1	1	1	1	1	0	1	1	1	1	1	1	1	?	0	?	1	1	1	0	1	?	1	?	?	1	0	1
oPt-11595_c	?	?	?	?	?	1	?	?	?	?	1	?	?	?	?	?	1	0	1	1	1	1	0	1	1	1	1	1	1	1	1	1	1	1	1	1	1	1	1	1	1	1	?	1	?	?	1	1	0
oPt-11606	?	?	?	?	?	1	?	?	?	?	0	?	?	?	?	?	1	0	?	?	0	1	0	0	0	?	0	?	1	?	?	?	1	?	1	1	0	?	?	0	1	0	?	0	?	?	?	1	0
oPt-11625_c	?	?	?	?	?	0	?	?	?	?	1	?	?	?	?	?	0	1	1	0	1	1	1	0	1	1	1	1	0	0	0	0	0	0	1	1	0	?	1	1	1	1	?	1	?	?	1	1	1
oPt-11634_c	?	?	?	?	?	1	?	?	1	1	1	1	1	1	1	1	1	1	1	1	1	1	0	1	1	1	1	1	1	1	1	1	1	1	1	1	1	1	1	1	1	1	1	1	1	1	1	1	0
oPt-11674	?	?	?	?	?	1	?	?	?	?	0	?	?	?	?	?	1	0	1	1	0	1	0	1	1	1	0	?	1	1	1	1	1	1	0	0	?	1	1	?	?	?	?	0	?	?	0	1	1
oPt-11685	?	?	?	?	?	0	?	?	?	?	0	?	?	?	?	?	0	0	0	?	0	0	0	0	0	1	0	0	0	0	0	0	0	0	0	0	0	0	0	0	0	0	?	0	?	?	0	0	0
oPt-11699	?	?	?	?	?	1	?	?	?	?	1	?	?	?	?	?	0	1	1	1	1	1	1	1	1	1	1	1	?	1	1	1	1	1	1	1	1	1	1	1	1	1	?	1	?	?	1	1	1
oPt-11700	?	?	?	?	?	1	?	?	?	?	1	?	?	?	?	?	1	1	?	1	1	1	0	1	1	1	1	1	1	1	1	1	1	1	1	1	1	1	1	1	1	1	?	1	?	?	1	1	0
oPt-11711	?	?	?	?	?	0	?	?	?	?	0	?	?	?	?	?	0	0	?	1	1	0	1	?	1	0	0	0	1	1	1	?	1	1	0	0	0	1	1	0	0	1	?	0	?	?	1	?	0
oPt-11713	?	?	?	?	?	1	?	?	?	?	?	?	?	?	?	?	1	1	1	?	1	1	1	1	1	1	1	1	1	1	1	?	1	1	1	1	1	1	1	1	1	1	?	?	?	?	0	1	0
oPt-11714	?	?	?	?	?	0	?	?	?	?	1	?	?	?	?	?	1	?	1	?	1	1	0	?	1	1	0	1	?	?	0	?	1	1	?	0	?	0	1	1	1	1	?	0	?	?	?	?	0
oPt-11716	?	?	?	?	?	1	?	?	?	?	0	?	?	?	?	?	1	1	0	0	1	1	1	1	0	1	1	0	0	0	0	0	0	0	1	1	1	0	0	0	0	0	?	0	?	?	0	0	0
oPt-11754_c	?	?	?	?	?	1	?	?	1	?	1	1	1	1	1	1	0	1	?	1	1	1	1	1	1	1	1	1	1	1	1	1	1	1	1	1	0	0	1	1	1	1	1	1	1	1	0	1	0
oPt-1176_c	0	1	1	0	1	1	0	1	0	1	1	1	0	1	0	1	1	1	1	1	1	1	1	1	1	1	1	1	1	1	1	1	1	1	?	1	1	1	0	0	?	0	1	1	1	1	1	1	1
oPt-11790	?	?	?	?	?	1	?	?	?	?	1	?	?	?	?	?	0	1	0	1	1	1	0	0	1	0	0	1	?	0	0	0	0	0	0	0	0	1	0	?	0	0	?	1	?	?	1	1	0
oPt-11795	?	?	?	?	?	1	?	?	?	?	1	?	?	?	?	?	1	1	0	1	1	1	1	1	1	1	1	1	1	1	1	1	1	1	1	1	1	?	0	1	1	1	?	1	?	?	1	1	0
oPt-1180	0	0	0	1	0	0	1	1	1	0	0	0	0	0	0	0	0	1	0	0	0	0	?	0	?	0	0	0	0	0	0	0	0	0	0	0	0	?	1	1	1	1	?	0	0	0	0	0	0
oPt-11819	?	?	?	?	?	1	?	?	?	?	1	?	?	?	?	?	0	1	1	0	1	?	0	1	1	1	1	1	1	1	1	1	1	1	1	1	1	1	1	0	1	1	?	1	?	?	1	1	0
oPt-11824	?	?	?	?	?	0	?	?	?	?	1	?	?	?	?	?	0	1	1	0	0	1	1	0	1	1	0	1	0	0	?	1	0	0	1	1	?	0	0	1	1	0	?	1	?	?	0	?	0
oPt-11828	?	?	?	?	?	0	?	?	?	?	1	?	?	?	?	?	1	?	1	0	?	1	1	1	1	1	1	1	1	1	?	1	1	1	?	1	1	0	1	1	1	1	?	1	?	?	1	1	0
oPt-11849_c	?	?	?	?	?	1	?	?	?	?	1	?	?	?	?	?	1	1	0	?	1	1	1	1	0	0	1	1	1	1	1	1	1	1	1	1	1	0	1	0	1	0	?	1	?	?	1	1	1
oPt-11850	?	?	?	?	?	1	?	?	?	?	1	?	?	?	?	?	1	?	1	1	1	1	1	1	0	1	1	0	0	0	0	0	0	0	1	0	?	1	0	0	0	0	?	1	?	?	1	?	1
oPt-11869	?	?	?	?	?	0	?	?	?	?	1	?	?	?	?	?	0	?	0	?	1	0	1	0	?	1	0	?	0	0	0	0	0	0	0	0	?	0	?	1	1	1	?	1	?	?	?	?	1
oPt-11886_c	?	?	?	?	?	0	?	?	?	?	1	?	?	?	?	?	0	1	1	0	0	0	1	0	0	1	1	0	0	0	0	1	0	0	1	1	1	0	1	1	1	1	?	1	?	?	1	?	0
oPt-11923	?	?	?	?	?	0	?	?	?	?	1	?	?	?	?	?	0	1	0	0	1	0	0	0	0	0	1	0	0	0	0	0	0	0	1	1	0	0	0	1	1	1	?	1	?	?	?	0	0
oPt-11926	?	?	?	?	?	1	?	?	?	?	1	?	?	?	?	?	0	1	0	1	1	1	1	1	1	1	1	1	0	0	0	0	0	0	1	1	1	?	1	1	1	1	?	1	?	?	1	1	1
oPt-11937	?	?	?	?	?	0	?	?	?	?	0	?	?	?	?	?	0	1	0	0	0	0	1	?	0	1	1	0	0	0	?	0	?	0	0	0	0	0	0	?	0	0	?	0	?	?	0	0	0
oPt-11944	?	?	?	?	?	1	?	?	?	?	1	?	?	?	?	?	1	0	0	0	0	1	0	1	0	0	1	0	1	1	1	?	?	1	1	1	1	1	1	0	1	1	?	1	?	?	1	1	0
oPt-11959	?	?	?	?	?	1	?	?	?	?	1	?	?	?	?	?	?	1	1	0	1	0	?	1	1	1	1	1	?	1	?	1	1	1	1	1	1	1	1	1	1	?	?	1	?	?	1	1	0
oPt-11973	?	?	?	?	?	1	?	?	?	?	0	?	?	?	?	?	1	1	0	1	0	1	1	1	1	1	1	?	0	0	0	0	1	0	1	1	1	1	1	1	1	1	?	1	?	?	1	1	0
oPt-12000	?	?	?	?	?	1	?	?	?	?	1	?	?	?	?	?	1	1	1	1	1	1	1	0	1	1	1	1	1	1	1	1	?	1	1	1	0	1	0	1	1	1	?	?	?	?	?	0	0
oPt-12021	?	?	?	?	?	1	?	?	?	?	0	?	?	?	?	?	0	0	0	0	1	1	?	0	0	0	0	0	?	0	0	?	1	1	1	1	0	?	0	0	0	0	?	0	?	?	0	1	0
oPt-12027_c	?	?	?	?	?	0	?	?	1	0	1	0	1	0	0	1	1	1	?	1	1	0	1	0	1	1	0	1	1	1	1	1	1	1	0	0	0	0	1	1	1	1	0	0	1	0	?	0	0
oPt-12072_c	?	?	?	?	?	1	?	?	0	0	0	0	0	0	0	0	0	0	0	0	0	0	0	0	0	0	0	0	0	0	0	0	0	0	1	1	1	0	1	0	?	0	0	0	0	0	0	0	0
oPt-1208	?	?	?	?	?	?	?	?	?	?	1	?	?	?	?	?	?	0	0	0	0	0	0	1	0	?	1	0	?	0	0	0	0	0	1	1	0	1	1	?	1	0	?	0	?	?	0	1	0
oPt-12083_c	?	?	?	?	?	0	?	?	1	1	1	1	1	1	1	1	0	1	0	1	1	?	1	1	0	1	1	1	0	1	1	1	1	1	1	1	1	?	1	1	1	1	1	1	1	1	1	?	0
oPt-12104	?	?	?	?	?	1	?	?	?	?	1	?	?	?	?	?	1	1	0	0	0	1	0	1	0	1	0	0	1	1	1	1	1	1	1	1	1	1	0	?	1	?	?	1	?	?	1	1	0
oPt-12171	?	?	?	?	?	1	?	?	?	?	0	?	?	?	?	?	0	0	0	0	0	1	0	0	0	0	1	0	1	1	0	0	1	1	1	1	1	1	1	1	1	1	?	0	?	?	0	1	0
oPt-12195	?	?	?	?	?	1	?	?	?	?	0	?	?	?	?	?	1	1	1	0	1	1	1	1	1	1	1	0	1	1	1	1	1	1	1	1	1	1	1	1	1	1	?	1	?	?	1	1	1
oPt-12196	?	?	?	?	?	1	?	?	?	?	0	?	?	?	?	?	0	1	0	1	1	0	?	0	0	0	1	?	1	1	1	1	1	1	1	1	1	1	0	0	1	0	?	1	?	?	?	1	0
oPt-12215	?	?	?	?	?	0	?	?	?	?	1	?	?	?	?	?	1	1	1	0	1	1	1	1	1	1	1	1	1	1	1	1	?	1	0	1	1	1	1	?	1	1	?	1	?	?	1	1	0
oPt-12249	?	?	?	?	?	0	?	?	?	?	0	?	?	?	?	?	0	0	0	0	0	0	?	0	0	0	0	0	0	0	0	0	0	0	0	0	0	0	1	0	0	?	?	0	?	?	0	0	1
oPt-12251	?	?	?	?	?	0	?	?	?	?	1	?	?	?	?	?	1	1	0	0	0	1	0	1	0	1	1	1	0	0	0	0	0	0	0	0	1	0	0	1	?	0	?	1	?	?	1	1	0
oPt-12268	?	?	?	?	?	0	?	?	?	?	0	?	?	?	?	?	1	1	0	1	1	0	?	0	0	0	1	0	0	0	0	0	0	0	1	1	1	0	0	1	0	0	?	1	?	?	1	1	1
oPt-12269_c	?	?	?	?	?	1	?	?	?	?	1	?	?	?	?	?	1	1	1	1	?	?	1	1	0	1	1	0	0	0	0	0	0	1	1	1	1	0	1	1	1	1	?	1	?	?	1	1	1
oPt-12279	?	?	?	?	?	0	?	?	?	?	0	?	?	?	?	?	0	0	1	?	0	0	0	1	0	0	0	0	0	0	0	?	0	0	1	0	1	?	0	0	0	0	?	1	?	?	0	0	0
oPt-12280	?	?	?	?	?	0	?	?	?	?	0	?	?	?	?	?	0	0	0	0	1	0	0	1	0	1	0	0	0	0	0	0	0	0	0	0	1	0	0	0	0	0	?	0	?	?	0	0	1
oPt-12284	?	?	?	?	?	0	?	?	?	?	?	?	?	?	?	?	?	1	1	1	0	1	1	1	0	1	1	0	0	0	0	0	1	1	1	1	1	1	1	0	0	0	?	1	?	?	1	0	?
oPt-12290	?	?	?	?	?	1	?	?	0	1	1	1	0	1	1	1	1	1	1	1	1	1	1	1	1	1	?	?	1	1	1	1	1	1	1	1	1	1	0	?	1	0	0	1	1	1	1	1	1
oPt-12302	?	?	?	?	?	0	?	?	1	0	0	1	0	1	1	1	1	0	0	0	0	0	0	1	0	0	0	0	1	1	1	1	1	1	0	0	1	1	1	?	0	1	1	1	1	0	0	1	1
oPt-12320_c	?	?	?	?	?	1	?	?	1	1	1	1	0	1	1	1	0	1	1	1	1	1	1	1	1	1	1	1	0	0	1	1	0	0	1	1	0	1	1	1	0	1	1	1	1	1	1	1	1
oPt-12321	?	?	?	?	?	1	?	?	1	1	1	1	1	1	?	1	?	1	1	1	1	1	1	1	1	1	1	1	1	1	1	1	1	1	1	?	1	1	0	?	0	?	0	1	?	1	1	1	1
oPt-12339	?	?	?	?	?	0	?	?	0	1	1	1	0	1	1	1	0	1	0	0	0	1	1	1	1	0	1	1	0	0	0	0	0	0	1	1	0	1	1	?	1	1	1	1	1	1	1	1	1
oPt-12343	?	?	?	?	?	1	?	?	0	0	0	0	1	0	1	1	1	0	0	1	0	1	1	1	1	0	1	1	1	1	1	1	1	1	1	1	1	1	1	?	1	1	1	1	1	1	0	1	1
oPt-12366_c	?	?	?	?	?	0	?	?	1	1	1	1	1	1	1	1	0	1	?	1	0	1	1	1	0	1	1	1	1	1	1	1	1	1	1	1	1	1	1	?	0	1	1	1	1	1	1	1	0
oPt-12382_c	?	?	?	?	?	0	?	?	0	1	0	0	0	0	1	1	1	0	?	0	1	0	0	0	0	0	1	0	1	1	1	1	1	1	1	1	1	?	1	1	1	0	1	1	1	1	0	1	0
oPt-12432	?	?	?	?	?	1	?	?	0	1	0	0	1	0	1	1	1	1	1	?	1	1	1	1	1	0	1	1	?	0	?	0	0	0	1	1	1	?	1	?	1	1	1	1	1	1	0	1	1
oPt-1244	0	1	0	0	0	0	0	0	0	?	1	1	?	1	0	1	?	0	1	0	0	0	0	0	0	1	0	0	0	0	0	0	0	?	0	0	0	0	0	0	?	0	0	1	1	0	1	0	0
oPt-12453_c	?	?	?	?	?	1	?	?	1	1	1	1	1	1	1	1	0	1	1	1	1	1	1	0	1	1	1	1	1	1	1	1	1	1	0	1	0	1	1	?	1	1	1	1	1	1	1	1	1
oPt-12482_c	?	?	?	?	?	0	?	?	0	0	0	0	0	0	0	0	0	0	1	1	1	0	1	0	1	0	?	0	1	1	1	1	1	1	0	0	0	1	?	?	0	1	1	0	0	0	1	0	0
oPt-12485	?	?	?	?	?	1	?	?	1	1	1	1	1	1	1	1	0	1	0	0	1	0	1	1	0	1	1	0	1	1	1	1	1	1	1	1	1	1	0	?	?	0	1	1	1	1	1	1	0
oPt-12553	?	?	?	?	?	1	?	?	1	0	1	1	1	0	0	0	1	0	1	1	1	1	1	1	0	1	0	0	0	0	0	0	0	0	0	0	1	1	1	?	0	0	0	0	0	0	1	0	?
oPt-12554	?	?	?	?	?	0	?	?	?	?	0	1	1	1	1	1	1	1	1	?	0	1	1	1	?	1	1	1	1	1	1	1	1	1	?	?	0	?	?	?	1	1	1	1	1	1	1	1	1
oPt-12570	?	?	?	?	?	1	?	?	1	0	1	1	1	0	0	1	1	1	0	1	1	1	1	1	1	1	1	1	1	1	1	1	1	1	1	1	1	1	1	?	1	1	1	1	1	1	1	1	1
oPt-12608	?	?	?	?	?	1	?	?	?	1	0	?	0	1	1	0	1	1	1	1	?	0	1	1	1	1	0	1	1	1	1	1	0	1	1	0	1	1	0	?	0	0	?	1	1	1	0	0	1
oPt-12623	?	?	?	?	?	?	?	?	1	1	0	1	0	1	1	1	0	1	0	1	1	1	0	0	?	0	1	?	0	0	0	0	0	0	?	?	?	1	1	?	?	1	1	1	1	1	1	1	0
oPt-12658	?	?	?	?	?	0	?	?	0	0	0	0	1	0	1	0	0	0	0	1	0	1	1	0	0	0	0	0	1	1	1	1	1	1	1	0	1	1	0	?	1	0	0	0	0	1	0	1	0
oPt-12660	?	?	?	?	?	1	?	?	1	1	1	1	1	1	1	1	1	1	1	1	1	1	1	1	1	1	1	1	1	1	1	1	1	1	1	1	1	1	1	?	1	1	1	1	1	1	1	1	1
oPt-12674	?	?	?	?	?	1	?	?	0	1	0	0	1	0	1	1	1	1	?	0	1	?	1	1	1	0	1	0	1	1	1	1	1	1	1	1	?	1	1	?	1	1	0	0	0	0	0	?	?
oPt-12686	?	?	?	?	?	0	?	?	0	0	0	0	0	0	1	0	0	0	0	1	1	1	1	0	0	1	0	1	0	0	0	0	0	0	0	0	1	0	0	?	0	0	0	0	0	0	0	0	1
oPt-12698	?	?	?	?	?	0	?	?	0	0	1	1	0	1	1	?	1	0	1	0	0	1	0	0	1	1	0	1	0	0	0	?	0	?	0	0	0	?	1	?	0	?	0	1	1	0	1	0	0
oPt-12704_c	?	?	?	?	?	1	?	?	?	1	1	1	1	1	1	1	1	1	1	1	0	1	0	1	0	0	1	0	1	1	1	1	1	1	1	1	1	1	0	?	1	0	1	1	1	1	1	1	1
oPt-12706	?	?	?	?	?	1	?	?	1	1	1	1	1	1	1	1	1	1	1	1	1	1	1	1	1	1	1	1	1	1	1	1	1	1	1	1	1	1	1	?	1	1	1	1	1	1	1	1	0
oPt-12706_c	?	?	?	?	?	1	?	?	1	1	1	1	1	1	1	1	1	1	1	1	1	1	1	1	1	1	1	1	1	1	1	1	1	1	1	1	1	1	1	?	1	1	1	1	1	1	1	1	0
oPt-12715	?	?	?	?	?	0	?	?	0	1	0	0	1	0	0	?	1	1	1	0	0	1	0	1	0	0	1	0	?	0	1	?	?	?	1	1	1	?	0	?	?	1	0	0	0	0	0	1	0
oPt-12727_c	?	?	?	?	?	1	?	?	1	1	1	1	1	1	1	1	1	1	1	0	0	0	0	1	0	0	1	0	1	1	1	1	1	1	1	1	1	1	1	1	1	0	1	1	1	1	1	1	0
oPt-12729	?	?	?	?	?	1	?	?	0	1	1	1	0	1	0	1	1	0	?	0	1	1	1	1	0	0	0	?	1	1	1	1	1	1	1	1	?	1	?	?	1	?	1	0	1	0	1	0	1
oPt-12731	?	?	?	?	?	0	?	?	1	1	1	1	1	1	1	1	1	1	1	?	1	?	1	0	1	1	1	1	1	1	1	1	1	1	1	1	1	1	1	?	1	1	1	1	1	1	1	1	1
oPt-12732	?	?	?	?	?	1	?	?	1	0	?	0	0	0	?	1	1	1	0	?	1	1	1	1	1	?	1	1	1	1	1	1	1	1	0	?	?	1	1	?	0	0	1	?	1	0	?	1	1
oPt-12736	?	?	?	?	?	0	?	?	0	0	0	0	0	1	0	0	0	0	1	0	0	0	0	0	1	1	0	1	0	0	0	0	0	0	0	0	?	0	1	?	0	1	0	0	0	0	0	0	0
oPt-12737	?	?	?	?	?	1	?	?	1	1	1	1	1	1	?	1	1	1	0	1	1	1	1	1	1	1	1	0	1	1	1	1	1	1	1	1	1	1	1	?	1	1	1	1	1	1	1	1	1
oPt-12744_c	?	?	?	?	?	1	?	?	1	1	1	1	1	1	1	1	1	1	1	1	1	1	0	1	1	1	1	1	1	1	1	1	1	1	1	1	1	1	1	1	0	1	1	1	1	0	1	1	1
oPt-12746	?	?	?	?	?	1	?	?	0	1	1	1	0	1	1	1	1	1	1	0	1	?	1	1	0	1	?	0	1	1	1	1	1	1	1	1	1	1	1	?	1	1	1	1	0	1	1	1	0
oPt-12769	?	?	?	?	?	?	?	?	1	1	1	1	0	1	0	1	0	0	1	?	1	?	1	0	?	1	0	?	1	1	1	?	1	1	0	0	0	0	0	?	0	?	0	0	0	0	0	0	1
oPt-12813	?	?	?	?	?	1	?	?	1	1	1	1	1	1	1	1	1	1	?	0	0	?	0	1	?	0	?	?	1	1	1	1	1	1	1	1	1	1	1	?	1	1	1	1	1	1	1	?	0
oPt-12816	?	?	?	?	?	1	?	?	1	1	1	1	1	1	1	1	1	1	1	1	1	1	1	1	1	1	1	1	1	1	1	1	1	1	1	1	1	1	1	?	1	1	1	1	1	1	1	1	1
oPt-1284_c	1	1	1	1	1	1	1	1	0	1	0	0	1	0	1	1	1	1	1	1	1	1	0	1	0	0	1	1	0	0	0	0	0	0	1	1	1	1	1	1	1	1	1	1	1	1	0	1	1
oPt-12842	?	?	?	?	?	1	?	?	1	1	0	1	1	1	1	1	1	1	1	1	1	1	1	1	0	1	1	1	1	1	1	1	1	1	1	1	1	1	0	?	?	0	1	1	1	1	1	1	1
oPt-12866	?	?	?	?	?	1	?	?	1	1	1	1	0	1	0	1	0	1	0	1	1	1	0	0	1	0	0	1	0	0	0	0	0	0	0	0	?	1	0	?	0	0	1	1	1	1	1	1	0
oPt-12915_c	?	?	?	?	?	1	?	?	0	1	1	?	1	1	?	1	1	0	0	0	0	0	0	1	1	0	1	1	1	1	1	1	1	1	1	1	1	1	1	0	1	0	1	1	1	1	1	1	1
oPt-12921	?	?	?	?	?	1	?	?	1	?	0	1	1	1	1	1	1	1	1	1	1	1	1	?	0	1	1	0	0	0	0	0	1	1	1	1	1	1	0	?	?	0	1	1	1	1	1	1	1
oPt-12924	?	?	?	?	?	1	?	?	0	1	0	0	1	0	1	1	?	0	1	1	1	?	0	0	1	0	1	1	1	1	1	1	1	1	1	1	1	1	1	?	1	1	1	1	0	1	?	1	1
oPt-12925	?	?	?	?	?	0	?	?	1	1	1	1	1	1	1	1	0	1	0	0	0	0	0	0	0	0	1	0	1	1	1	1	1	1	1	1	1	?	0	?	1	1	1	1	1	1	1	1	0
oPt-12952	?	?	?	?	?	0	?	?	1	0	0	0	0	0	0	0	0	1	0	1	?	1	0	0	0	0	0	1	?	0	?	0	0	?	0	0	?	1	1	?	1	1	0	0	0	0	0	0	1
oPt-12956	?	?	?	?	?	1	?	?	1	?	1	1	1	1	1	1	0	1	1	1	1	1	1	1	1	1	1	1	1	1	1	1	1	1	1	1	1	1	?	?	1	0	1	1	1	1	1	1	1
oPt-12959	?	?	?	?	?	0	?	?	1	1	1	1	0	1	1	1	0	0	?	1	1	0	1	0	1	1	1	1	0	0	0	0	0	0	1	1	0	0	1	?	?	?	1	1	1	1	1	?	1
oPt-12964	?	?	?	?	?	1	?	?	0	0	0	0	0	0	0	1	1	0	0	1	0	1	0	0	1	0	0	1	1	1	1	1	1	1	0	?	?	1	1	?	1	1	0	0	0	0	?	0	1
oPt-13010	?	?	?	?	?	1	?	?	0	0	?	0	0	0	0	0	0	0	0	0	1	0	0	0	0	0	0	0	0	0	0	0	0	0	0	0	1	0	0	?	0	0	0	0	0	0	0	0	0
oPt-13021_c	?	?	?	?	?	1	?	?	0	1	1	1	0	1	1	1	1	1	1	0	1	1	1	1	0	1	1	0	?	1	1	1	1	1	1	1	1	0	1	1	1	1	1	1	0	1	1	1	0
oPt-1303_c	0	1	1	0	1	1	0	0	1	1	1	1	1	1	1	1	1	1	1	1	1	0	1	1	1	1	1	1	1	1	1	1	1	1	1	1	1	1	0	0	1	0	1	1	1	1	1	1	1
oPt-13039	?	?	?	?	?	?	?	?	1	1	1	1	0	1	1	1	1	1	0	0	?	0	1	1	1	1	1	1	0	0	0	0	0	0	1	1	1	0	1	?	1	?	1	1	?	1	1	?	1
oPt-13052	?	?	?	?	?	0	?	?	0	0	0	0	0	0	0	0	0	0	0	0	0	0	0	0	0	0	0	0	0	0	0	0	0	0	0	0	0	0	0	?	0	0	0	0	0	0	0	0	0
oPt-13060	?	?	?	?	?	0	?	?	0	0	0	0	0	0	0	0	0	0	0	0	0	0	0	1	1	0	0	0	0	0	0	0	0	0	0	0	0	0	0	?	0	0	0	0	0	0	0	0	0
oPt-13070	?	?	?	?	?	1	?	?	0	1	0	0	0	0	1	0	1	0	0	0	0	1	0	1	0	0	1	0	0	0	0	0	0	0	1	1	1	1	1	?	?	0	1	1	1	1	1	1	1
oPt-13087	?	?	?	?	?	1	?	?	1	?	?	0	1	0	?	0	1	1	0	0	1	0	?	1	1	0	?	1	1	1	1	1	1	1	1	1	?	1	1	?	1	?	1	0	0	1	0	1	0
oPt-13088	?	?	?	?	?	0	?	?	1	1	1	1	1	1	1	1	1	1	?	1	1	1	1	1	0	1	1	1	1	1	1	1	1	1	1	1	1	0	1	?	1	1	1	1	0	1	1	1	1
oPt-13101	?	?	?	?	?	1	?	?	1	1	1	1	1	1	1	1	1	1	1	1	1	0	1	1	0	1	1	1	1	1	1	1	1	1	1	1	1	1	1	?	1	1	1	1	1	1	1	1	1
oPt-13105_c	?	?	?	?	?	1	?	?	0	0	0	0	1	0	0	1	0	1	1	0	0	1	0	0	0	1	1	1	1	1	1	1	1	1	1	0	1	?	1	?	1	0	1	0	1	1	1	1	0
oPt-13106	?	?	?	?	?	1	?	?	1	0	1	1	0	1	1	1	1	1	1	1	1	1	1	1	1	1	1	1	1	1	?	?	1	1	1	?	1	1	0	?	1	1	?	1	1	1	1	1	1
oPt-13130	?	?	?	?	?	1	?	?	1	1	0	0	1	0	1	1	1	1	1	0	1	1	0	1	1	1	1	1	1	1	1	1	1	?	1	1	1	1	1	?	1	1	?	1	1	1	1	1	?
oPt-13151	?	?	?	?	?	1	?	?	0	1	?	1	1	1	1	1	1	1	1	1	1	1	1	1	1	1	1	1	1	?	1	?	1	1	?	0	1	1	1	?	0	0	1	1	1	1	1	1	1
oPt-13162	?	?	?	?	?	0	?	?	0	0	0	0	0	0	0	0	0	0	?	0	1	0	1	0	0	0	0	1	0	0	1	1	0	0	0	0	1	0	1	?	1	1	0	0	0	0	0	0	0
oPt-13178	?	?	?	?	?	1	?	?	1	0	1	1	1	1	1	1	1	1	?	0	0	0	0	1	1	0	1	1	1	1	1	1	1	1	1	1	1	1	0	?	0	0	1	1	1	1	1	1	0
oPt-13183_c	?	?	?	?	?	1	?	?	0	1	0	0	1	0	1	1	1	0	1	1	0	0	0	1	0	1	1	0	1	1	1	1	1	1	1	1	1	1	1	1	1	1	1	0	0	1	1	1	1
oPt-13194	?	?	?	?	?	0	?	?	0	1	1	1	1	1	1	1	1	0	1	1	1	1	1	0	1	1	1	1	1	1	1	1	1	1	1	1	1	1	1	?	1	1	1	1	1	1	1	1	1
oPt-13208	?	?	?	?	?	1	?	?	1	1	1	1	1	1	1	1	0	1	1	1	0	1	1	1	0	1	1	1	1	1	1	1	1	1	1	1	?	1	1	?	1	1	0	1	1	1	1	0	1
oPt-13229	?	?	?	?	?	1	?	?	0	1	0	1	1	1	0	1	0	?	1	1	0	1	0	1	0	1	1	0	1	1	1	1	1	1	1	1	1	1	1	?	1	0	1	1	1	1	1	1	1
oPt-13254	?	?	?	?	?	?	?	?	?	?	?	1	0	1	0	1	1	1	?	1	1	1	1	0	1	1	0	1	0	0	1	?	0	0	?	0	0	?	0	?	1	1	1	?	1	0	1	1	1
oPt-13288	?	?	?	?	?	1	?	?	1	?	1	1	0	1	1	1	0	1	0	1	1	1	0	0	0	0	1	0	0	0	0	0	0	0	1	1	1	?	1	?	?	1	1	1	1	1	1	0	0
oPt-13290	?	?	?	?	?	0	?	?	0	0	1	1	1	1	0	0	0	0	1	1	0	0	0	0	?	0	0	0	0	0	0	0	0	0	?	1	1	0	1	?	1	1	1	0	1	0	1	0	1
oPt-13293	?	?	?	?	?	1	?	?	1	1	1	1	1	1	1	1	1	1	1	1	?	0	1	1	1	1	1	1	1	1	1	1	1	1	1	1	1	1	1	?	1	1	1	1	1	1	1	1	1
oPt-13295	?	?	?	?	?	1	?	?	0	1	0	0	0	0	1	1	1	0	0	0	0	1	0	1	?	0	1	0	0	0	0	0	0	0	1	?	1	1	?	?	?	0	?	1	1	1	1	1	1
oPt-13299	?	?	?	?	?	1	?	?	1	1	1	1	1	1	1	1	1	1	1	0	1	1	1	1	1	0	1	1	1	1	1	1	1	1	1	1	1	1	1	?	1	1	1	1	1	1	1	1	0
oPt-13306	?	?	?	?	?	1	?	?	0	?	0	1	1	1	?	1	0	0	0	0	1	1	1	1	0	0	1	1	1	1	1	1	1	1	?	?	?	1	0	?	0	0	0	0	1	0	1	1	1
oPt-13316	?	?	?	?	?	0	?	?	0	0	0	0	0	0	0	0	?	?	0	0	0	0	0	0	0	0	0	0	0	?	0	0	0	0	0	0	?	?	0	?	0	0	0	0	0	0	0	0	1
oPt-13320	?	?	?	?	?	1	?	?	1	1	1	1	1	1	1	1	0	1	1	1	1	1	1	1	1	1	1	1	1	1	1	1	1	1	1	1	1	1	1	?	1	1	1	1	1	1	1	1	1
oPt-13342_c	?	?	?	?	?	1	?	?	1	1	1	1	1	0	1	1	1	1	0	0	0	0	1	1	1	1	1	?	1	1	1	1	1	1	1	0	1	1	1	1	1	1	1	1	1	1	1	1	0
oPt-1336	1	1	0	1	1	1	1	1	1	?	1	1	1	1	1	0	0	1	1	1	1	1	1	0	1	1	1	1	0	0	0	0	0	0	1	1	1	0	1	1	1	1	?	0	0	1	?	0	0
oPt-13365	?	?	?	?	?	1	?	?	1	1	0	1	1	1	1	1	0	1	1	0	1	0	1	1	0	1	1	0	0	0	0	0	0	0	1	1	1	0	0	?	1	0	1	1	1	1	?	1	0
oPt-13366	?	?	?	?	?	0	?	?	0	1	0	1	1	0	1	1	0	1	0	0	0	0	0	0	0	0	1	0	1	1	1	1	1	1	1	1	1	?	0	?	1	0	1	1	1	1	?	1	0
oPt-13374_c	?	?	?	?	?	0	?	?	0	1	0	0	0	0	1	1	1	0	1	1	1	1	0	0	1	0	1	1	1	1	1	1	1	1	1	1	1	1	1	1	1	1	1	0	0	1	?	1	0
oPt-13382	?	?	?	?	?	0	?	?	1	1	1	1	1	1	0	1	1	1	1	1	1	1	1	?	1	1	1	1	0	0	0	0	0	0	?	0	0	0	1	?	0	1	1	1	1	0	?	?	1
oPt-13393	?	?	?	?	?	0	?	?	0	?	1	1	1	0	1	0	0	0	1	1	1	0	0	?	0	0	0	0	1	1	1	1	1	1	0	0	0	?	0	?	?	1	?	1	1	1	?	?	0
oPt-13397_c	?	?	?	?	?	1	?	?	1	1	1	1	1	1	1	1	1	1	1	0	?	?	0	1	?	1	1	1	1	1	1	1	1	1	1	1	1	1	1	?	1	?	1	1	1	1	1	1	0
oPt-1340	?	?	?	?	?	0	?	?	?	?	0	?	?	?	?	?	0	0	0	1	1	0	1	0	0	0	0	1	1	1	1	1	1	1	0	0	0	0	0	0	0	0	?	0	?	?	?	0	1
oPt-1343	1	0	0	1	1	1	1	1	1	1	1	1	0	1	1	1	?	1	0	0	1	0	0	0	0	0	1	0	0	0	0	0	0	0	1	1	1	?	1	1	1	1	1	1	1	1	1	1	0
oPt-13447_c	?	?	?	?	?	1	?	?	1	1	1	1	0	1	1	1	0	1	1	1	1	1	1	0	1	1	1	1	0	0	0	0	0	0	1	1	1	?	1	?	1	1	1	1	1	1	1	1	1
oPt-13459	?	?	?	?	?	0	?	?	1	?	0	0	0	0	1	1	0	1	0	1	0	1	1	0	?	0	1	0	1	1	1	1	0	?	?	1	1	1	?	?	1	0	?	0	0	1	?	1	1
oPt-13460	?	?	?	?	?	1	?	?	0	0	0	0	0	0	0	0	0	0	1	?	0	0	0	0	0	1	0	0	0	0	1	1	0	0	0	0	?	0	0	?	0	0	0	0	0	0	0	0	0
oPt-13461_c	?	?	?	?	?	1	?	?	0	0	0	0	0	0	0	0	1	0	0	1	1	1	0	0	0	0	0	0	1	1	1	1	1	1	0	0	0	1	0	0	0	0	0	0	0	0	0	0	1
oPt-13498	?	?	?	?	?	0	?	?	1	0	1	1	0	1	1	0	0	1	0	1	1	1	1	0	1	?	1	1	0	0	0	0	0	0	1	?	?	0	1	?	0	1	1	0	1	0	?	1	?
oPt-13513	?	?	?	?	?	1	?	?	1	1	1	1	1	0	1	0	0	1	0	0	1	1	0	0	0	0	1	0	1	1	0	0	0	0	1	1	1	0	1	?	1	1	1	1	1	0	1	1	1
oPt-13521_c	?	?	?	?	?	1	?	?	1	1	1	1	1	1	1	1	1	1	1	1	1	1	1	1	1	1	1	1	1	1	1	1	1	1	1	1	1	1	1	?	?	1	1	1	1	1	1	1	0
oPt-13525	?	?	?	?	?	0	?	?	0	0	0	0	0	0	1	0	0	0	0	0	0	0	0	0	0	0	0	0	0	0	0	0	0	0	0	0	0	0	0	?	0	0	0	0	0	0	0	0	0
oPt-13535_c	?	?	?	?	?	1	?	?	1	1	1	1	1	1	1	1	1	1	1	1	1	1	1	1	1	1	1	1	1	1	1	1	1	1	1	1	1	1	1	1	1	1	0	1	1	1	1	1	1
oPt-1355	?	?	?	?	?	1	?	?	?	?	0	?	?	?	?	?	0	?	1	0	1	0	1	1	0	1	?	0	0	0	0	0	0	0	?	1	?	0	0	0	1	0	?	1	?	?	0	1	0
oPt-13554	?	?	?	?	?	0	?	?	0	0	?	1	?	1	1	0	1	0	1	1	1	?	1	1	?	1	?	0	1	1	1	1	1	1	0	0	0	1	0	?	0	0	?	0	0	0	?	0	1
oPt-13557	?	?	?	?	?	?	?	?	0	?	?	1	0	1	0	0	?	?	0	?	0	?	1	0	1	?	0	0	1	1	1	1	?	1	1	0	1	1	?	?	1	1	?	0	0	0	1	1	1
oPt-13558	?	?	?	?	?	1	?	?	1	0	1	1	0	0	1	1	0	0	1	?	1	0	0	1	0	1	0	?	1	1	1	1	1	1	0	0	1	1	1	?	0	0	0	1	0	1	?	0	1
oPt-13574	?	?	?	?	?	0	?	?	1	0	0	0	0	1	?	0	0	0	0	1	0	0	0	?	0	0	0	0	0	0	0	0	0	?	?	?	0	0	0	?	0	0	0	0	0	0	0	0	1
oPt-13579	?	?	?	?	?	1	?	?	1	1	1	1	0	1	0	1	0	1	0	1	1	1	0	0	1	0	0	1	0	0	0	0	0	0	0	0	1	?	0	?	?	0	1	0	1	?	1	?	0
oPt-13590	?	?	?	?	?	1	?	?	1	1	1	1	1	1	0	0	1	1	1	1	1	?	1	1	1	1	0	1	1	1	1	1	1	1	0	?	?	1	1	?	?	1	0	0	1	?	1	1	1
oPt-13591	?	?	?	?	?	1	?	?	0	0	0	0	0	0	0	0	0	0	0	1	?	0	1	0	1	1	0	1	0	0	0	0	0	0	0	0	?	0	0	?	0	0	0	0	0	0	0	0	0
oPt-13608	?	?	?	?	?	1	?	?	1	1	1	1	1	1	1	0	1	1	1	1	?	1	1	1	1	1	1	1	0	0	?	1	?	0	1	1	1	1	0	?	1	0	1	1	1	1	1	1	0
oPt-13611	?	?	?	?	?	1	?	?	1	1	?	0	0	1	1	1	1	1	0	0	0	1	0	1	0	0	1	0	0	?	?	0	?	1	1	?	1	1	0	?	?	0	?	1	0	1	?	1	0
oPt-13621_c	?	?	?	?	?	1	?	?	1	1	1	1	1	1	1	1	1	1	1	1	1	1	1	1	1	1	1	0	1	1	0	0	1	1	1	1	1	1	1	1	1	1	1	1	1	1	1	1	1
oPt-13659	?	?	?	?	?	0	?	?	1	1	1	0	1	0	0	1	0	1	0	1	0	1	0	0	1	1	0	1	0	0	0	0	0	0	0	0	1	1	1	?	?	1	?	0	0	0	1	0	0
oPt-13661	?	?	?	?	?	1	?	?	0	1	?	1	0	1	1	1	0	1	1	1	1	1	1	1	1	1	1	1	1	1	1	1	1	1	1	?	?	1	1	?	1	1	1	1	1	1	?	1	1
oPt-13681	?	?	?	?	?	1	?	?	1	0	?	0	?	0	1	1	0	0	?	1	1	0	1	1	0	0	0	?	?	?	?	1	0	1	1	?	1	?	0	?	?	1	0	0	0	0	0	0	0
oPt-13690	?	?	?	?	?	0	?	?	0	0	0	0	0	0	0	1	0	0	0	0	0	0	0	0	1	0	1	1	0	0	0	0	0	0	0	0	1	?	1	?	1	1	0	0	0	0	0	?	0
oPt-13724	?	?	?	?	?	1	?	?	1	1	1	1	1	1	1	1	1	1	1	1	1	1	1	1	1	1	1	1	1	1	1	1	1	1	1	1	1	1	1	?	1	1	1	1	1	1	1	1	1
oPt-1373_c	?	?	?	?	?	1	?	?	1	1	0	1	1	1	1	1	1	1	1	1	0	1	0	1	0	0	1	0	0	0	0	0	1	1	1	1	1	1	0	1	1	0	1	1	1	1	1	1	1
oPt-13746_c	?	?	?	?	?	1	?	?	1	1	1	1	1	1	1	1	0	1	1	1	1	1	1	1	1	1	1	1	1	1	1	1	1	1	1	1	1	1	1	1	1	1	1	1	1	1	1	1	1
oPt-13747_c	?	?	?	?	?	1	?	?	0	1	0	0	0	0	0	0	1	0	1	1	1	1	1	1	0	1	0	0	0	0	1	1	0	0	0	0	1	?	0	?	1	0	0	0	0	0	0	0	1
oPt-13750	?	?	?	?	?	1	?	?	1	1	?	0	0	1	?	1	0	1	0	?	1	0	0	?	1	0	1	1	0	0	0	0	?	?	?	1	1	0	?	?	?	1	?	0	1	0	?	0	0
oPt-13754	?	?	?	?	?	0	?	?	1	1	0	0	0	0	1	0	1	0	0	0	0	0	0	0	0	0	1	0	0	0	0	0	0	0	1	1	1	0	0	?	?	0	1	1	1	0	1	1	0
oPt-13764	?	?	?	?	?	?	?	?	0	1	1	1	1	1	1	1	1	1	1	0	0	1	0	1	1	0	1	1	1	1	1	1	1	1	1	1	1	1	1	?	?	1	1	1	1	1	1	1	1
oPt-13782_c	?	?	?	?	?	0	?	?	1	1	1	1	1	1	1	1	0	1	1	1	1	0	1	1	1	0	1	1	1	1	1	1	1	1	1	0	1	1	1	?	1	1	1	1	1	1	1	1	1
oPt-13786	?	?	?	?	?	0	?	?	1	0	1	1	0	1	?	0	1	1	1	1	0	0	0	0	1	0	1	1	?	1	1	1	1	1	0	0	?	0	1	?	1	1	1	1	0	1	1	0	0
oPt-13790	?	?	?	?	?	0	?	?	0	0	1	1	0	0	0	0	0	0	0	1	1	1	1	0	1	0	0	1	0	0	0	0	0	0	0	0	?	0	0	?	1	0	0	1	0	1	1	?	1
oPt-13793	?	?	?	?	?	0	?	?	0	0	0	0	1	0	0	0	0	0	0	0	0	0	0	1	0	0	0	0	1	1	1	1	1	1	0	0	0	1	0	?	0	0	0	0	0	0	0	0	0
oPt-13794	?	?	?	?	?	0	?	?	0	0	1	0	1	0	1	0	1	1	?	0	0	0	0	0	0	1	1	0	0	0	0	0	0	0	1	1	1	0	1	?	1	1	0	1	1	1	1	?	0
oPt-13800_c	?	?	?	?	?	0	?	?	0	0	0	0	0	0	0	0	0	0	0	1	1	1	0	0	1	0	0	1	0	0	0	0	0	0	0	0	0	1	0	?	?	0	0	0	0	0	0	0	1
oPt-13808_c	?	?	?	?	?	0	?	?	1	0	1	1	1	1	1	0	1	1	0	0	0	1	0	0	1	0	1	0	0	0	0	0	0	?	1	1	1	0	0	?	?	0	1	1	1	1	1	1	0
oPt-13811	?	?	?	?	?	1	?	?	0	0	0	0	1	0	1	1	1	1	1	0	1	0	1	0	0	0	1	0	0	0	0	0	?	0	1	1	1	0	0	?	1	0	0	1	1	1	0	1	0
oPt-13813	?	?	?	?	?	?	?	?	1	1	1	1	1	1	1	1	1	1	1	1	1	?	1	1	?	1	?	0	1	1	1	1	1	1	1	1	?	1	1	?	0	1	1	1	1	1	?	1	1
oPt-13814	?	?	?	?	?	0	?	?	1	1	1	1	1	1	1	0	1	1	1	0	?	?	0	1	0	0	1	0	0	0	0	0	0	0	1	?	0	?	0	?	1	1	?	1	1	1	1	?	0
oPt-13816_c	?	?	?	?	?	1	?	?	0	1	0	0	0	0	0	1	0	1	0	0	1	0	0	0	0	0	1	0	1	1	1	1	1	1	1	1	1	?	0	?	1	0	1	1	1	1	?	1	0
oPt-13852	?	?	?	?	?	0	?	?	0	1	1	1	0	1	1	1	1	0	1	1	0	1	1	0	1	1	1	1	1	1	1	1	1	1	1	1	1	0	1	?	1	1	1	1	1	1	1	0	1
oPt-13859	?	?	?	?	?	1	?	?	1	0	0	0	0	1	0	0	1	0	1	1	1	0	1	1	1	1	0	1	0	0	0	0	0	0	0	0	?	1	1	?	1	1	0	1	1	1	0	1	0
oPt-13860	?	?	?	?	?	0	?	?	1	0	1	1	1	1	0	1	0	?	1	1	1	?	1	0	1	?	1	0	1	1	1	1	1	1	?	1	1	1	1	?	1	1	1	0	0	0	1	0	0
oPt-13862	?	?	?	?	?	1	?	?	1	0	1	0	0	0	?	0	1	0	0	0	0	1	0	?	1	0	0	1	0	0	0	0	0	0	0	0	0	0	1	?	1	0	?	0	0	0	?	0	0
oPt-13868	?	?	?	?	?	1	?	?	1	1	1	1	1	1	1	1	1	1	1	1	1	0	1	1	1	1	1	0	1	1	1	1	0	0	1	1	1	1	1	?	1	1	1	1	1	1	1	?	?
oPt-13894	?	?	?	?	?	0	?	?	0	1	0	1	1	1	1	1	1	0	1	0	0	1	0	1	1	1	1	?	1	1	1	1	1	1	1	1	?	1	1	?	1	0	1	1	1	1	1	1	0
oPt-13897_c	?	?	?	?	?	1	?	?	0	1	0	0	1	0	1	1	1	0	1	1	1	1	1	1	1	1	1	1	1	1	1	1	1	1	1	1	1	1	1	1	1	1	1	0	0	1	1	1	1
oPt-13898	?	?	?	?	?	0	?	?	1	1	1	1	1	1	1	1	1	1	1	1	1	1	1	0	1	1	1	1	1	1	1	1	1	1	1	1	1	1	1	?	1	1	1	1	1	1	1	1	?
oPt-13901_c	?	?	?	?	?	1	?	?	1	1	1	1	1	1	1	1	1	1	?	1	1	1	0	1	1	1	1	1	1	1	1	1	1	1	1	1	1	0	1	1	1	1	1	1	1	1	1	1	0
oPt-13916	?	?	?	?	?	1	?	?	0	1	1	1	0	1	1	1	1	0	1	0	1	1	1	1	1	0	1	1	0	0	0	0	0	0	1	1	1	1	0	?	1	1	1	1	0	1	1	1	1
oPt-13924_c	?	?	?	?	?	1	?	?	0	1	1	1	1	1	1	1	1	1	1	0	0	1	0	1	1	1	1	1	1	1	1	1	1	1	1	1	1	1	1	1	1	1	1	1	1	1	1	1	0
oPt-13944_c	?	?	?	?	?	1	?	?	1	1	1	1	1	1	1	1	1	1	1	1	1	1	1	1	1	1	1	1	1	1	1	1	1	1	1	1	1	1	1	?	1	1	1	1	1	1	1	1	1
oPt-13948_c	?	?	?	?	?	1	?	?	1	1	1	1	1	1	1	1	1	1	1	1	1	0	1	1	1	1	1	1	1	1	1	1	1	1	1	1	0	1	1	1	1	1	1	1	1	1	1	1	0
oPt-13952	?	?	?	?	?	1	?	?	1	1	1	1	1	1	1	1	1	1	1	1	1	0	?	1	0	1	1	?	1	1	1	1	0	1	1	1	?	1	1	?	1	1	1	1	1	1	1	?	1
oPt-13953_c	?	?	?	?	?	1	?	?	?	0	1	1	1	1	1	0	1	0	1	1	1	1	1	0	1	1	1	1	0	0	0	0	0	0	1	1	1	1	1	1	1	1	1	1	1	1	1	1	0
oPt-13970_c	?	?	?	?	?	1	?	?	?	1	1	1	1	1	1	1	1	1	0	1	1	1	1	1	1	1	1	1	1	1	1	1	1	1	1	1	1	1	1	1	1	1	1	1	1	1	1	1	0
oPt-13982	?	?	?	?	?	1	?	?	1	1	0	1	1	1	1	1	1	1	1	1	1	1	1	1	1	1	1	1	1	1	1	1	1	1	1	0	?	1	1	?	0	1	1	1	1	1	?	1	1
oPt-13991	?	?	?	?	?	1	?	?	1	1	1	1	1	1	1	1	1	1	1	1	1	1	1	1	1	1	1	1	1	1	1	1	1	1	1	1	1	1	1	?	1	1	1	1	1	1	1	0	1
oPt-13999_c	?	?	?	?	?	0	?	?	1	1	1	1	0	1	1	1	0	1	1	1	0	1	0	1	0	1	1	0	0	0	0	0	0	0	1	1	1	1	0	?	1	0	1	1	1	1	1	1	1
oPt-14018	?	?	?	?	?	1	?	?	1	0	0	1	1	1	1	1	0	?	1	0	1	0	1	1	0	1	?	0	0	0	0	0	0	0	0	?	?	0	0	?	1	0	0	1	1	1	0	1	0
oPt-14032_c	?	?	?	?	?	1	?	?	1	0	1	1	1	1	1	0	1	1	1	1	1	1	1	1	1	1	1	1	1	1	1	1	1	1	1	1	1	1	1	1	1	1	?	0	1	0	1	0	1
oPt-14033	?	?	?	?	?	1	?	?	0	1	0	0	0	0	1	0	0	0	0	1	1	0	1	1	0	0	1	0	1	1	1	1	1	1	1	1	1	1	0	?	0	0	1	0	0	1	0	1	1
oPt-14059_c	?	?	?	?	?	0	?	?	0	1	1	1	1	1	1	0	0	0	0	0	0	0	0	0	0	?	1	0	0	0	0	0	0	0	?	0	1	?	0	?	0	0	0	1	1	0	1	0	?
oPt-14073_c	?	?	?	?	?	1	?	?	1	1	1	1	1	1	1	1	1	1	0	1	0	1	1	1	0	0	1	0	?	1	1	1	1	1	1	1	1	1	1	1	1	1	1	1	1	1	1	0	0
oPt-14083	?	?	?	?	?	1	?	?	1	0	1	0	1	1	0	1	0	0	1	1	1	0	1	0	?	?	0	?	?	0	0	1	1	1	0	0	0	0	?	?	1	?	?	0	0	0	0	1	?
oPt-14108	?	?	?	?	?	1	?	?	1	1	0	0	0	0	0	1	1	1	?	1	0	0	0	0	0	0	1	0	1	1	1	1	1	1	1	1	?	1	1	?	?	1	1	0	0	1	0	?	0
oPt-14113_c	?	?	?	?	?	0	?	?	0	0	1	0	0	0	0	0	1	0	0	1	0	1	0	0	1	0	0	1	1	1	1	1	1	1	0	0	0	1	1	1	0	1	0	0	0	0	1	0	1
oPt-14124	?	?	?	?	?	1	?	?	1	0	0	0	1	0	1	1	0	0	0	0	1	0	1	0	?	0	0	1	1	1	1	1	1	1	0	0	1	1	1	?	0	1	1	1	1	1	?	1	0
oPt-14127	?	?	?	?	?	0	?	?	0	0	0	0	0	0	1	0	0	0	0	0	0	0	0	0	0	0	0	0	0	0	0	0	0	0	1	1	1	0	0	?	0	?	0	0	0	0	0	0	0
oPt-14149	?	?	?	?	?	0	?	?	1	0	1	1	1	1	0	1	1	1	1	?	0	0	0	0	1	1	0	1	0	0	0	0	0	0	0	0	?	0	1	?	1	1	0	1	1	0	1	0	0
oPt-14182	?	?	?	?	?	0	?	?	0	0	0	0	0	0	0	0	0	0	0	1	0	0	0	0	0	0	0	0	0	0	0	0	0	0	0	0	?	0	1	?	?	1	0	0	0	0	0	0	0
oPt-14187	?	?	?	?	?	0	?	?	1	1	0	1	0	1	1	1	0	1	1	1	0	0	?	0	1	1	1	?	0	0	0	0	0	0	1	1	0	?	1	?	?	1	1	0	0	0	0	0	1
oPt-14205	?	?	?	?	?	1	?	?	0	0	0	0	1	0	0	0	1	0	?	0	1	0	1	0	1	0	0	1	1	1	1	1	1	1	0	0	?	?	1	?	?	1	0	0	0	0	0	0	0
oPt-14208_c	?	?	?	?	?	1	?	?	1	1	1	1	1	1	1	1	1	1	1	1	1	1	1	1	1	1	1	1	1	1	1	1	1	1	1	1	1	1	1	?	1	1	1	1	1	1	1	1	1
oPt-14228	?	?	?	?	?	0	?	?	0	1	1	1	1	1	0	1	1	0	0	0	0	?	?	0	1	0	0	0	0	0	0	0	0	?	0	0	1	0	0	?	1	0	1	1	0	1	1	1	1
oPt-14234	?	?	?	?	?	0	?	?	0	0	1	1	0	0	0	0	0	0	0	0	?	1	?	1	0	0	0	0	0	0	0	0	0	0	0	0	0	1	0	?	0	0	0	0	0	0	0	1	0
oPt-14256	?	?	?	?	?	1	?	?	0	0	0	0	1	1	1	1	1	1	?	1	?	1	1	1	0	0	1	0	1	1	1	1	1	1	1	1	1	1	1	?	1	0	1	1	1	1	0	1	1
oPt-14264	?	?	?	?	?	1	?	?	0	1	0	0	1	0	0	1	1	1	1	1	1	0	1	1	0	1	1	1	0	0	0	0	0	0	1	1	1	1	0	?	1	1	1	1	1	1	?	1	1
oPt-1427	?	?	?	?	?	0	?	?	?	?	0	?	?	?	?	?	0	1	1	1	1	1	1	0	0	1	1	1	0	0	0	0	0	0	1	1	1	0	0	1	0	0	?	1	?	?	?	1	0
oPt-14277	?	?	?	?	?	1	?	?	1	1	1	1	1	1	1	1	1	1	?	1	1	0	1	1	0	1	1	0	1	1	1	1	1	1	1	1	1	1	1	?	0	1	1	1	1	1	1	1	0
oPt-14279_c	?	?	?	?	?	0	?	?	1	0	0	0	0	0	0	0	0	1	0	0	0	0	0	0	0	0	0	1	0	0	0	0	0	0	0	0	?	1	1	?	1	1	0	0	0	0	0	0	0
oPt-14299	?	?	?	?	?	1	?	?	1	1	1	1	1	1	1	1	1	1	1	1	1	1	0	1	1	1	1	1	1	1	1	1	1	1	1	1	1	1	1	?	0	1	1	1	1	1	1	?	0
oPt-14301_c	?	?	?	?	?	1	?	?	0	1	1	1	0	1	1	1	1	1	1	1	1	1	1	1	1	1	0	1	1	1	1	1	1	1	1	1	1	1	0	1	0	0	0	1	1	1	1	1	1
oPt-14310_c	?	?	?	?	?	1	?	?	1	0	1	1	1	1	0	1	0	1	1	1	1	1	1	1	1	1	0	1	1	1	1	1	1	1	0	0	1	1	1	?	1	1	0	0	0	1	?	?	1
oPt-14312	?	?	?	?	?	0	?	?	1	1	1	1	1	1	1	1	?	1	1	1	1	0	?	?	1	1	1	1	1	1	1	1	?	1	1	1	1	1	1	?	1	0	1	1	1	1	1	1	1
oPt-14314_c	?	?	?	?	?	0	?	?	0	0	0	0	1	0	0	0	0	?	1	0	0	0	1	1	0	1	0	0	1	1	1	1	1	1	0	0	0	1	0	?	0	0	0	0	0	0	0	?	0
oPt-14324	?	?	?	?	?	1	?	?	?	1	0	0	0	0	1	1	0	1	?	0	0	0	0	1	?	1	1	1	1	?	1	1	1	1	1	1	?	1	1	?	0	1	1	1	0	1	0	0	0
oPt-14342	?	?	?	?	?	1	?	?	0	1	1	1	0	1	1	1	0	1	?	1	1	0	1	1	1	0	1	0	1	1	1	1	1	1	1	1	0	1	1	?	1	0	1	1	0	1	1	1	1
oPt-14345_c	?	?	?	?	?	1	?	?	1	1	1	1	0	1	1	1	0	1	0	1	1	?	1	0	0	1	1	0	0	0	0	0	0	0	1	1	1	1	1	1	1	1	1	1	1	1	1	1	0
oPt-14361	?	?	?	?	?	1	?	?	0	?	?	0	0	0	?	1	?	0	0	?	?	1	0	1	0	?	0	?	0	0	0	0	0	0	1	1	1	1	1	?	0	1	1	1	1	1	1	1	1
oPt-14383_c	?	?	?	?	?	0	?	?	0	0	1	0	?	1	1	1	1	0	0	0	0	0	0	0	0	?	0	0	0	0	0	0	0	0	?	1	?	1	1	?	0	0	1	0	1	0	1	1	0
oPt-14389	?	?	?	?	?	0	?	?	?	0	0	0	0	0	0	0	0	1	0	0	0	0	1	0	0	0	0	1	0	0	0	0	0	0	0	0	0	?	1	?	1	1	0	0	0	0	0	0	0
oPt-14405	?	?	?	?	?	1	?	?	1	1	1	1	1	1	1	1	0	1	1	0	1	1	0	1	1	1	1	1	1	1	1	1	1	1	1	1	1	1	1	?	1	1	1	1	1	1	1	1	0
oPt-14428	?	?	?	?	?	1	?	?	1	1	?	1	1	1	1	1	1	1	1	1	1	1	1	1	0	1	1	1	1	1	1	1	1	1	1	1	?	1	0	?	1	0	1	1	1	1	1	1	0
oPt-14429	?	?	?	?	?	1	?	?	1	1	1	1	1	1	1	1	1	1	1	1	1	1	1	1	1	1	1	1	1	1	1	1	1	1	1	1	1	1	1	?	1	1	1	1	1	1	1	1	1
oPt-14436	?	?	?	?	?	?	?	?	1	1	1	1	1	1	1	1	?	1	1	1	0	?	0	1	?	1	0	1	?	1	1	1	1	1	1	1	1	1	1	?	1	?	1	1	1	1	1	0	1
oPt-14441	?	?	?	?	?	1	?	?	1	1	1	1	1	1	1	1	0	1	1	0	0	0	1	1	0	1	1	0	0	0	0	0	?	?	1	1	1	0	1	?	?	0	0	1	1	1	1	1	1
oPt-14444_c	?	?	?	?	?	1	?	?	1	1	1	1	1	1	1	1	1	1	1	1	1	1	1	1	1	1	1	1	1	1	1	1	1	1	1	1	1	1	1	1	1	1	1	1	1	1	1	1	1
oPt-14456_c	?	?	?	?	?	?	?	?	1	0	1	1	1	1	1	1	1	1	1	1	1	0	1	1	?	1	0	1	?	1	1	1	1	1	1	1	1	1	0	?	1	0	1	1	0	1	?	1	1
oPt-14469	?	?	?	?	?	1	?	?	1	1	0	0	1	0	1	1	1	0	0	1	1	1	1	1	1	0	1	1	1	1	1	1	1	1	1	1	1	1	1	?	1	1	1	1	1	0	1	1	1
oPt-14472_c	?	?	?	?	?	1	?	?	0	1	0	0	0	0	0	1	1	0	1	0	1	0	0	0	0	1	0	0	0	0	0	0	0	0	0	0	?	0	0	?	0	0	1	0	0	0	0	0	1
oPt-14513	?	?	?	?	?	1	?	?	1	1	1	1	1	1	1	1	1	1	1	1	1	1	1	0	1	1	1	1	0	0	0	0	0	0	1	1	1	1	1	?	1	1	1	1	1	1	1	1	?
oPt-14530	?	?	?	?	?	1	?	?	?	1	0	0	1	1	1	1	1	1	1	0	0	0	0	1	0	0	1	0	1	1	1	1	?	1	1	1	1	?	1	?	1	1	1	1	1	1	?	1	0
oPt-14536_c	?	?	?	?	?	0	?	?	1	1	1	1	1	1	1	0	0	1	1	0	1	0	0	0	0	0	1	0	0	0	0	0	0	0	1	1	1	0	0	0	1	0	1	1	1	1	1	1	0
oPt-14545_c	?	?	?	?	?	1	?	?	0	1	1	1	0	1	1	0	1	0	1	1	1	1	1	1	1	1	1	1	1	1	1	1	1	1	1	1	1	1	1	1	0	1	1	0	0	1	1	1	1
oPt-14552	?	?	?	?	?	1	?	?	0	0	0	0	1	0	0	0	?	0	0	0	1	1	0	0	1	1	0	0	?	1	?	1	1	1	0	?	1	1	1	?	1	1	1	0	0	0	0	0	0
oPt-14558	?	?	?	?	?	1	?	?	0	1	0	0	0	0	1	0	1	0	?	1	?	?	1	0	?	1	1	1	1	1	1	1	1	1	1	0	1	?	1	?	1	1	1	0	0	1	0	1	1
oPt-14561_c	?	?	?	?	?	1	?	?	1	1	1	1	1	1	0	1	1	1	1	1	1	1	1	1	1	1	0	1	1	1	1	1	1	1	1	1	1	1	1	?	0	1	1	1	1	1	1	1	0
oPt-14571	?	?	?	?	?	1	?	?	1	1	1	1	1	1	1	1	1	1	1	1	0	1	1	1	1	1	1	1	1	1	1	1	1	1	1	1	1	1	0	?	?	0	1	1	1	1	1	1	1
oPt-14599_c	?	?	?	?	?	1	?	?	0	1	0	1	0	1	0	1	0	1	0	0	0	0	0	1	0	0	1	0	1	1	1	1	1	1	1	1	1	1	?	?	1	1	1	1	1	1	0	1	1
oPt-14600	?	?	?	?	?	1	?	?	1	1	1	1	1	1	1	1	1	1	1	1	1	1	1	1	1	1	1	1	1	?	1	1	1	1	1	?	?	1	1	?	0	?	1	1	1	1	1	0	1
oPt-14609	?	?	?	?	?	0	?	?	1	1	1	1	1	1	1	1	?	1	?	0	1	0	?	0	0	0	1	0	1	1	1	1	1	1	1	1	1	?	?	?	1	0	0	1	1	1	1	0	1
oPt-14611	?	?	?	?	?	1	?	?	0	1	1	0	0	1	1	1	0	1	1	1	1	1	1	1	1	1	1	1	1	1	1	1	1	1	1	1	1	1	1	?	1	1	1	1	1	1	?	1	1
oPt-14613	?	?	?	?	?	1	?	?	0	1	0	0	1	0	0	0	0	0	0	?	1	0	?	0	1	0	0	1	0	0	0	0	1	1	1	0	1	0	1	?	1	1	1	0	1	0	0	0	0
oPt-1463	?	?	?	?	?	1	?	?	?	?	0	?	?	?	?	?	1	1	1	1	1	0	1	0	1	0	0	1	0	0	0	0	1	?	1	0	1	0	1	1	0	1	?	0	?	?	1	0	1
oPt-14641	?	?	?	?	?	1	?	?	1	1	0	1	1	1	1	1	1	1	1	1	1	1	1	1	0	1	1	0	1	1	1	1	1	?	1	1	1	1	0	?	1	0	1	1	1	1	?	1	1
oPt-14653	?	?	?	?	?	1	?	?	1	1	1	1	1	1	1	1	0	1	1	1	1	1	0	1	1	1	1	0	1	1	1	1	1	1	1	1	1	1	0	?	1	0	1	1	1	1	?	1	0
oPt-1466	1	1	0	1	0	0	1	1	0	1	1	0	1	0	0	0	1	0	0	1	0	1	0	0	1	0	1	1	1	1	1	1	1	1	0	0	0	1	1	1	1	1	1	1	1	1	1	1	0
oPt-14677	?	?	?	?	?	0	?	?	1	1	1	1	1	1	1	1	1	1	0	1	1	1	0	1	0	0	1	0	1	1	1	1	1	1	1	1	?	1	?	?	0	1	?	1	1	0	?	1	0
oPt-14690	?	?	?	?	?	1	?	?	0	1	1	1	1	0	1	1	1	?	0	0	1	1	1	1	1	1	1	1	?	1	?	1	1	1	1	1	?	1	1	?	1	1	1	1	1	1	?	?	0
oPt-1472	?	?	?	?	?	1	?	?	?	?	1	?	?	?	?	?	1	1	1	?	?	1	?	1	1	1	?	1	1	1	1	1	?	1	1	1	1	1	?	1	?	1	?	?	?	?	1	1	0
oPt-14739	?	?	?	?	?	1	?	?	1	1	1	1	1	1	1	1	1	1	1	1	1	1	1	1	1	1	1	1	1	1	1	1	1	1	1	1	1	1	1	?	1	1	1	1	1	1	1	1	1
oPt-1474	?	?	?	?	?	0	?	?	?	?	0	?	?	?	?	?	0	0	0	1	0	0	1	0	0	0	0	0	0	0	0	0	1	?	0	0	0	0	0	0	0	0	?	0	?	?	0	0	1
oPt-14740_c	?	?	?	?	?	1	?	?	0	1	1	1	1	1	1	1	0	1	1	1	1	1	1	1	1	1	1	1	1	1	?	1	1	1	1	?	1	1	1	?	1	1	1	1	1	1	1	1	1
oPt-14750	?	?	?	?	?	0	?	?	1	1	1	1	0	1	1	1	1	1	1	1	1	0	1	0	0	?	?	1	?	?	?	1	1	1	1	1	1	1	1	?	1	1	0	0	1	0	1	0	?
oPt-14755	?	?	?	?	?	0	?	?	1	1	1	1	1	1	1	1	1	1	1	1	1	1	1	1	1	1	1	1	0	0	0	0	1	1	1	1	1	1	1	?	1	1	1	1	1	1	1	0	1
oPt-14760	?	?	?	?	?	1	?	?	1	0	1	0	0	0	0	0	?	0	0	1	?	0	0	0	0	0	0	0	0	0	0	0	0	0	0	0	1	0	0	?	?	0	0	0	0	0	0	0	0
oPt-14777	?	?	?	?	?	1	?	?	?	1	1	1	1	0	1	1	1	0	1	0	?	?	0	?	?	?	1	0	1	1	1	1	1	1	1	1	1	1	0	?	0	0	1	1	1	1	1	1	0
oPt-14778	?	?	?	?	?	1	?	?	1	1	1	1	1	1	1	1	0	1	1	1	1	1	1	0	1	1	1	1	1	1	1	1	1	1	1	1	1	1	1	?	1	1	1	1	1	1	1	1	?
oPt-14781	?	?	?	?	?	1	?	?	1	0	1	1	1	0	0	0	1	0	1	1	1	1	1	1	1	1	0	1	0	0	0	0	0	0	0	0	0	1	0	?	0	0	0	0	0	0	1	0	0
oPt-14797	?	?	?	?	?	0	?	?	1	0	1	1	0	1	1	0	?	1	1	1	1	1	1	0	1	0	1	1	0	1	?	0	0	1	1	?	1	?	1	?	0	1	1	0	1	0	0	1	?
oPt-14816	?	?	?	?	?	1	?	?	1	1	1	1	1	1	1	1	1	1	1	1	1	1	1	1	1	1	1	1	1	1	1	1	1	1	1	1	1	1	1	?	1	1	1	1	1	1	1	1	1
oPt-14830	?	?	?	?	?	0	?	?	1	1	1	1	1	1	1	1	1	1	1	1	1	1	1	1	1	1	1	1	1	1	1	1	1	1	1	1	1	1	1	?	1	1	1	?	1	1	1	1	0
oPt-14838	?	?	?	?	?	0	?	?	1	0	1	0	1	0	0	0	0	1	1	0	1	0	1	0	0	1	1	0	0	0	0	0	0	0	0	0	?	0	0	?	1	0	0	0	0	0	0	0	1
oPt-14840	?	?	?	?	?	0	?	?	1	0	1	1	1	1	0	0	1	1	1	1	1	1	1	0	0	1	0	1	1	1	1	1	1	1	0	0	?	1	1	?	?	0	1	1	1	1	1	0	1
oPt-14843_c	?	?	?	?	?	?	?	?	1	1	1	1	1	1	1	1	1	0	1	1	1	1	1	1	1	1	0	1	1	1	1	1	1	1	0	0	0	1	0	?	0	0	1	1	1	1	1	1	1
oPt-14857	?	?	?	?	?	1	?	?	0	1	1	1	0	1	0	0	0	0	0	0	1	1	1	1	0	0	0	0	0	0	0	0	0	0	0	0	?	1	0	?	0	0	0	1	1	0	?	0	1
oPt-14864	?	?	?	?	?	1	?	?	1	1	1	1	1	1	1	1	1	1	1	1	1	0	1	1	1	1	1	0	1	1	1	1	1	?	1	1	1	1	1	?	1	1	1	1	1	1	1	1	1
oPt-14867_c	?	?	?	?	?	0	?	?	1	1	1	1	1	1	1	1	0	1	1	1	1	1	1	0	1	1	0	0	1	1	0	0	0	0	?	1	1	0	0	?	1	0	1	1	0	1	1	0	0
oPt-14889	?	?	?	?	?	0	?	?	1	0	?	0	0	0	0	0	0	1	1	1	1	0	1	0	1	1	0	1	0	0	?	?	0	0	0	0	0	0	0	?	0	0	0	0	0	0	0	0	1
oPt-14897_c	?	?	?	?	?	1	?	?	1	1	1	1	1	1	1	1	1	1	1	?	1	1	1	1	1	1	1	1	1	1	1	1	1	1	1	1	1	1	0	?	1	1	1	1	1	1	1	1	1
oPt-14898	?	?	?	?	?	1	?	?	?	0	1	1	1	1	1	1	1	1	1	1	1	1	1	1	1	1	1	1	1	1	?	0	?	1	1	1	1	1	0	?	1	?	1	1	0	1	?	?	1
oPt-14907	?	?	?	?	?	1	?	?	1	1	1	1	1	1	1	1	1	1	1	0	1	1	1	1	1	1	1	1	1	1	1	1	1	1	1	1	1	1	1	?	1	1	1	1	1	1	1	1	0
oPt-14919	?	?	?	?	?	0	?	?	0	1	0	0	0	0	1	1	?	0	0	0	0	0	0	?	0	1	0	0	0	0	0	0	0	0	0	0	1	0	?	?	?	0	1	1	1	1	0	0	0
oPt-14937	?	?	?	?	?	1	?	?	0	1	0	0	0	0	0	0	0	0	?	0	0	0	1	0	1	0	0	0	0	0	0	0	0	0	0	0	0	0	?	?	?	0	0	?	1	0	0	0	0
oPt-14940	?	?	?	?	?	1	?	?	1	1	1	1	1	1	1	0	0	1	1	1	1	1	1	1	1	1	1	1	?	1	1	1	1	1	?	0	1	1	1	?	?	1	1	0	0	1	1	1	1
oPt-14948	?	?	?	?	?	1	?	?	1	0	1	1	1	1	1	1	1	?	1	1	1	1	1	0	1	1	1	1	1	1	1	1	1	1	1	1	1	?	1	?	1	1	1	?	1	1	1	0	1
oPt-14957	?	?	?	?	?	1	?	?	1	1	0	0	1	0	1	1	1	1	1	1	1	1	1	1	1	1	1	1	1	1	1	1	?	1	?	1	1	1	1	?	1	1	1	1	1	1	0	1	1
oPt-14958	?	?	?	?	?	0	?	?	0	0	0	0	0	0	0	0	0	0	0	0	0	0	0	0	1	0	0	1	0	0	0	0	0	0	0	0	0	1	1	?	0	1	0	0	0	0	0	0	0
oPt-14966	?	?	?	?	?	1	?	?	0	0	0	0	0	0	0	0	1	0	?	1	1	1	1	1	0	1	0	1	0	0	0	0	0	0	0	0	0	1	0	?	0	0	0	0	0	0	0	0	1
oPt-14969	?	?	?	?	?	1	?	?	1	1	1	1	1	1	1	1	0	1	1	1	1	1	1	1	0	1	1	1	1	1	1	1	1	1	1	1	1	1	1	?	1	1	1	1	1	1	1	1	1
oPt-14990	?	?	?	?	?	0	?	?	0	0	0	0	0	0	0	0	0	0	1	0	0	0	0	0	1	1	0	0	0	0	0	0	0	0	0	0	1	0	0	?	?	?	0	0	0	0	0	0	0
oPt-15003	?	?	?	?	?	0	?	?	?	0	1	1	0	1	1	0	0	0	0	1	0	1	1	0	1	0	0	0	0	0	0	0	0	0	0	?	1	1	0	?	1	0	1	1	1	0	1	0	1
oPt-15010	?	?	?	?	?	0	?	?	?	1	1	1	0	1	?	1	0	0	?	1	1	?	1	0	0	?	0	0	0	0	1	0	?	0	0	0	1	0	1	?	1	1	0	0	1	0	1	0	0
oPt-15011	?	?	?	?	?	0	?	?	1	0	1	1	0	1	0	0	1	?	1	1	0	0	1	1	1	1	0	1	1	1	1	1	1	?	0	0	0	1	0	?	0	0	0	1	1	0	1	0	1
oPt-15028	?	?	?	?	?	1	?	?	1	1	1	1	1	1	1	1	1	1	1	1	1	1	0	1	1	1	1	1	1	1	1	1	1	1	1	1	1	1	1	?	1	1	1	1	1	1	1	1	1
oPt-1504	1	0	0	1	0	0	1	1	1	1	1	1	1	1	0	1	?	1	?	0	0	0	0	0	1	0	0	1	0	0	?	0	1	1	0	0	1	?	1	1	1	1	0	1	1	0	1	0	1
oPt-15048_c	?	?	?	?	?	1	?	?	1	1	0	1	1	1	1	1	1	1	1	1	1	1	1	1	0	1	1	0	0	0	0	0	1	1	1	1	1	1	1	1	1	0	1	1	1	1	1	1	1
oPt-15057_c	?	?	?	?	?	1	?	?	1	1	1	1	1	1	1	1	1	1	1	1	1	1	1	1	1	1	1	1	1	1	1	1	1	1	1	1	1	1	1	?	1	1	1	1	1	1	1	1	0
oPt-15066	?	?	?	?	?	0	?	?	1	1	1	1	0	1	0	0	0	1	0	?	0	0	0	0	0	1	0	0	0	0	0	0	0	0	0	0	0	0	0	?	0	0	?	0	1	0	1	0	0
oPt-15072_c	?	?	?	?	?	1	?	?	0	1	1	1	1	1	1	1	1	0	1	0	1	0	1	1	1	1	1	0	1	1	1	1	1	1	1	1	1	1	0	?	0	0	1	1	1	1	1	1	?
oPt-15077_c	?	?	?	?	?	1	?	?	?	1	0	1	1	1	1	1	1	1	1	1	0	?	0	1	1	1	1	1	0	0	0	0	0	0	1	1	?	1	0	?	1	1	?	1	1	1	1	1	1
oPt-15092	?	?	?	?	?	0	?	?	1	1	1	1	1	1	1	1	1	1	1	1	1	1	1	1	1	1	1	1	0	0	0	0	0	0	1	1	1	1	1	?	1	1	1	1	1	1	1	1	?
oPt-15112	?	?	?	?	?	0	?	?	1	1	1	1	1	1	1	1	0	1	1	1	1	0	1	0	0	0	0	1	1	1	1	1	1	1	0	0	0	?	1	?	1	1	1	1	1	1	1	1	1
oPt-15116	?	?	?	?	?	0	?	?	0	0	0	0	0	0	0	0	1	0	0	0	1	0	1	0	0	1	0	0	0	0	0	0	0	0	0	0	?	0	0	?	0	0	0	0	0	0	0	0	0
oPt-15141	?	?	?	?	?	1	?	?	1	1	1	1	1	1	1	0	0	1	1	1	1	1	1	1	0	1	1	1	1	1	1	1	1	1	1	1	1	1	0	?	1	1	1	1	1	1	1	?	1
oPt-15143	?	?	?	?	?	0	?	?	1	1	1	1	1	1	1	1	1	1	1	0	1	1	1	1	1	1	1	1	1	1	1	1	1	1	1	0	1	1	1	?	?	1	1	1	1	1	1	1	0
oPt-15174	?	?	?	?	?	1	?	?	1	1	1	1	1	1	1	1	1	1	1	1	1	1	1	1	0	1	1	1	1	1	1	1	1	1	1	1	1	1	0	?	1	1	1	1	1	1	1	1	1
oPt-15182	?	?	?	?	?	1	?	?	0	0	0	0	?	1	0	1	0	?	1	0	1	?	1	0	0	1	?	?	1	1	1	1	1	1	0	0	?	1	0	?	?	0	1	0	0	0	1	1	0
oPt-15193	?	?	?	?	?	1	?	?	1	1	1	1	1	1	1	1	1	1	1	1	1	1	1	1	0	1	1	1	1	1	1	1	1	1	1	1	0	1	1	?	1	1	1	1	1	1	1	1	1
oPt-15198	?	?	?	?	?	1	?	?	1	1	1	1	?	1	1	1	?	1	0	1	1	1	1	?	1	1	1	1	?	?	0	?	?	?	1	1	1	1	1	?	1	1	1	1	1	1	1	1	0
oPt-15208	?	?	?	?	?	1	?	?	1	1	1	1	1	1	1	1	1	1	1	0	1	1	1	1	1	1	1	1	1	1	1	1	1	1	1	1	1	1	1	?	1	1	1	1	1	1	1	1	?
oPt-15215_c	?	?	?	?	?	1	?	?	0	0	0	0	0	0	1	1	1	1	0	1	0	0	0	1	1	1	1	1	1	1	1	1	1	1	1	1	0	1	0	1	0	1	1	1	0	1	0	1	0
oPt-15242	?	?	?	?	?	1	?	?	0	1	0	0	1	1	1	1	1	1	?	1	?	1	1	1	0	1	1	1	1	1	1	1	1	1	1	1	1	1	0	?	1	1	1	1	1	1	1	1	1
oPt-15243	?	?	?	?	?	1	?	?	1	1	1	1	0	1	1	1	0	1	0	?	1	0	0	0	1	0	1	1	0	0	0	0	0	0	1	1	1	?	1	?	1	1	1	1	1	1	1	1	0
oPt-15246	?	?	?	?	?	0	?	?	0	0	?	0	0	0	0	0	0	0	0	0	1	0	1	0	0	1	0	0	0	0	0	0	0	0	0	0	1	0	0	?	1	0	0	0	0	0	0	0	0
oPt-15247	?	?	?	?	?	1	?	?	1	0	1	1	1	1	1	1	1	0	1	1	1	1	1	1	1	1	1	0	1	1	1	1	1	1	1	1	1	1	0	?	0	1	1	1	1	1	?	1	1
oPt-15250	?	?	?	?	?	1	?	?	0	1	0	0	1	0	1	0	1	0	1	1	1	1	1	1	0	0	1	1	1	1	1	1	1	1	1	1	1	1	0	?	0	0	1	1	0	1	0	1	1
oPt-15254	?	?	?	?	?	1	?	?	1	1	0	1	1	1	1	1	1	1	1	1	1	1	1	1	1	1	?	1	?	1	1	1	1	1	1	1	1	1	0	?	0	1	1	1	1	1	0	1	1
oPt-15257	?	?	?	?	?	1	?	?	1	1	1	1	1	1	?	1	1	1	1	0	1	1	1	1	0	1	1	0	1	1	1	1	1	1	1	1	1	1	0	?	?	0	1	1	1	1	1	1	1
oPt-15259	?	?	?	?	?	1	?	?	1	1	0	0	1	0	1	0	1	1	1	1	1	0	0	1	1	1	1	0	1	1	1	1	1	1	1	1	1	1	0	?	0	0	1	1	1	1	1	1	0
oPt-15267	?	?	?	?	?	1	?	?	1	1	1	1	1	1	1	1	1	1	1	1	1	1	1	1	1	1	1	0	1	1	1	1	1	1	?	1	1	1	1	?	1	1	1	1	1	1	1	1	1
oPt-15271	?	?	?	?	?	0	?	?	?	0	1	0	1	?	0	1	1	1	?	0	0	0	0	0	1	1	0	1	1	1	1	1	0	0	0	0	?	0	1	?	0	1	0	1	?	0	?	0	0
oPt-15282	?	?	?	?	?	1	?	?	1	1	1	1	1	1	1	1	1	1	1	1	1	1	1	1	1	1	1	1	1	1	1	1	1	1	1	1	1	1	1	?	1	1	1	1	1	1	1	1	1
oPt-15285	?	?	?	?	?	1	?	?	1	0	1	1	1	1	1	1	1	?	1	0	0	1	1	1	1	1	1	0	0	0	0	0	0	0	1	1	1	?	1	?	?	1	1	1	1	1	1	1	1
oPt-15301	?	?	?	?	?	0	?	?	1	1	1	1	1	1	1	1	1	?	1	0	1	1	1	1	1	1	1	1	1	1	1	1	1	1	1	1	1	1	1	?	1	1	1	1	1	1	?	1	0
oPt-15302	?	?	?	?	?	0	?	?	0	0	0	0	0	0	0	0	0	0	0	0	0	0	0	0	0	0	0	0	0	0	0	0	0	0	0	0	?	0	1	?	?	0	0	0	0	0	0	0	0
oPt-15309	?	?	?	?	?	1	?	?	1	1	1	1	1	1	1	1	1	1	1	0	?	1	0	1	1	1	1	1	1	1	1	1	1	1	1	1	1	1	?	?	1	1	1	1	1	1	1	1	0
oPt-15310_c	?	?	?	?	?	1	?	?	1	1	1	1	1	1	1	1	1	1	1	1	1	1	1	1	1	1	1	1	1	1	1	1	1	1	1	1	1	1	1	?	1	1	1	1	1	1	1	1	1
oPt-15329	?	?	?	?	?	0	?	?	0	0	1	1	0	1	0	0	1	0	1	1	1	1	1	0	1	0	0	1	1	1	1	1	1	1	0	0	0	1	0	?	0	0	0	0	0	0	1	0	1
oPt-15331	?	?	?	?	?	0	?	?	0	0	0	0	0	0	0	0	1	0	?	1	1	1	0	0	1	0	0	1	1	1	1	1	1	1	0	0	1	1	1	?	1	1	0	0	0	1	1	0	0
oPt-15332	?	?	?	?	?	1	?	?	1	1	?	1	1	1	1	0	1	0	1	0	0	1	1	1	0	0	1	?	0	0	0	0	0	0	1	1	1	0	0	?	1	0	1	0	1	1	1	1	1
oPt-15341	?	?	?	?	?	0	?	?	0	1	?	0	1	0	1	1	0	0	0	?	0	0	0	0	0	0	1	0	1	1	1	1	1	1	1	1	1	1	1	?	1	0	0	0	0	1	0	0	1
oPt-15371	?	?	?	?	?	0	?	?	1	1	1	1	0	1	1	0	1	1	?	0	0	1	0	1	0	1	1	1	0	0	0	0	0	0	1	1	1	0	0	?	1	1	0	1	1	1	1	1	0
oPt-15377	?	?	?	?	?	1	?	?	1	0	1	1	1	1	1	1	1	1	1	?	0	1	0	1	0	0	1	1	1	1	1	1	1	1	1	1	1	1	0	?	1	1	1	1	1	1	1	1	0
oPt-15382_c	?	?	?	?	?	1	?	?	1	1	1	1	1	1	1	0	1	0	1	0	1	1	0	1	?	1	1	1	1	1	1	1	1	1	1	1	1	1	1	?	1	1	1	1	1	1	1	1	?
oPt-15391	?	?	?	?	?	1	?	?	?	?	1	1	0	?	1	?	0	1	0	1	?	1	0	0	?	?	1	?	0	0	0	0	0	0	0	1	1	0	1	?	1	1	?	1	1	1	?	1	0
oPt-15394	?	?	?	?	?	1	?	?	1	1	1	1	1	1	1	1	0	0	1	1	1	1	0	1	1	0	0	0	1	1	1	1	1	1	1	1	1	1	0	?	1	0	0	1	1	1	1	1	1
oPt-15395	?	?	?	?	?	0	?	?	0	1	1	0	1	0	1	1	0	0	0	0	0	1	0	0	0	0	1	0	0	0	0	0	0	0	1	1	1	0	1	?	?	1	1	0	1	1	1	1	0
oPt-15408_c	?	?	?	?	?	1	?	?	1	1	1	1	1	1	1	1	1	1	1	0	1	0	1	1	1	1	1	1	1	1	1	1	1	1	1	1	1	1	1	?	1	1	1	1	1	1	1	1	0
oPt-15422	?	?	?	?	?	0	?	?	0	1	1	1	0	0	1	0	0	1	?	0	1	0	0	1	0	1	1	0	0	0	0	0	0	0	1	1	1	0	0	?	0	0	1	1	1	1	1	1	0
oPt-15422_c	?	?	?	?	?	?	?	?	0	1	1	?	0	0	?	?	1	1	1	0	1	0	0	1	?	1	1	0	0	0	?	0	0	0	1	1	1	0	?	0	?	?	1	1	?	?	1	1	?
oPt-15437	?	?	?	?	?	0	?	?	0	1	1	1	1	0	1	1	0	0	1	?	1	0	0	0	0	0	1	1	1	1	1	1	1	1	1	1	1	?	1	?	1	1	1	1	1	1	1	1	0
oPt-15453	?	?	?	?	?	0	?	?	0	1	0	0	1	0	0	0	1	0	?	0	0	0	0	1	0	0	0	0	1	1	1	1	1	1	0	0	1	?	0	?	?	0	0	0	0	0	0	0	0
oPt-15456	?	?	?	?	?	?	?	?	?	?	?	0	0	0	1	0	1	0	?	1	0	1	?	1	1	1	1	1	?	1	1	1	1	1	0	0	0	1	?	?	0	1	?	0	0	0	?	1	0
oPt-15480_c	?	?	?	?	?	1	?	?	1	0	1	1	1	1	1	1	1	1	1	1	1	1	1	1	1	1	1	0	1	1	1	1	1	1	1	1	1	1	1	1	1	1	1	1	1	1	1	1	1
oPt-15496	?	?	?	?	?	0	?	?	1	0	0	0	0	1	0	0	0	1	0	1	?	0	1	0	0	0	0	0	0	0	0	0	0	0	1	0	1	0	0	?	?	0	0	0	0	0	0	0	0
oPt-15501	?	?	?	?	?	0	?	?	0	0	0	0	0	0	1	1	0	0	0	?	0	1	1	0	0	0	1	0	1	1	1	1	0	0	0	0	?	1	0	?	?	0	0	0	0	0	?	1	1
oPt-15508	?	?	?	?	?	1	?	?	1	?	1	1	1	1	1	1	1	1	?	1	1	0	1	?	1	1	0	1	1	1	1	1	1	1	1	?	1	1	1	?	0	1	?	1	1	?	1	1	1
oPt-15509	?	?	?	?	?	1	?	?	1	0	?	1	1	?	0	0	1	1	1	1	1	1	1	1	0	1	1	0	?	?	0	0	?	?	1	1	0	?	1	?	1	1	?	0	0	0	0	0	1
oPt-15514	?	?	?	?	?	1	?	?	0	0	0	0	0	0	1	0	0	0	0	?	1	?	?	1	?	?	0	0	1	1	1	1	1	?	0	0	1	1	1	?	?	0	0	0	0	0	0	1	1
oPt-15517	?	?	?	?	?	1	?	?	1	1	1	1	1	1	1	1	1	1	1	1	1	1	1	1	1	1	1	1	1	1	1	1	1	1	1	1	1	1	1	?	1	1	1	1	1	1	1	1	0
oPt-15532	?	?	?	?	?	0	?	?	0	0	1	?	0	?	?	0	0	0	1	1	1	1	1	0	1	1	0	0	0	0	0	0	0	0	0	0	0	0	1	?	?	1	?	0	?	0	0	0	1
oPt-15537	?	?	?	?	?	1	?	?	1	1	1	1	1	1	1	1	0	1	0	0	1	0	1	1	1	1	1	1	1	1	1	1	1	1	1	1	1	1	1	?	1	1	1	1	1	1	?	1	0
oPt-15543	?	?	?	?	?	1	?	?	1	0	1	1	?	1	1	1	1	1	1	1	1	1	1	1	?	1	1	1	1	1	1	1	1	1	1	1	1	1	1	?	1	1	1	1	1	1	1	1	1
oPt-15553	?	?	?	?	?	1	?	?	1	1	1	1	1	1	1	1	0	1	1	1	1	1	1	1	1	1	1	1	1	1	?	?	1	1	1	1	1	?	1	?	1	1	1	1	1	1	1	1	1
oPt-15558	?	?	?	?	?	1	?	?	1	1	?	1	1	1	1	1	1	1	1	0	0	1	0	1	1	0	1	1	1	1	1	1	1	1	1	1	1	1	1	?	?	1	1	1	1	1	1	1	0
oPt-15561	?	?	?	?	?	1	?	?	1	1	1	1	1	1	1	1	1	1	1	1	1	1	1	1	0	1	1	1	1	1	1	1	1	1	1	1	1	1	0	?	1	0	1	1	1	1	1	1	0
oPt-15571	?	?	?	?	?	1	?	?	1	1	1	1	1	1	1	1	1	1	0	0	0	1	0	1	0	1	1	1	0	0	0	0	0	0	1	1	1	?	0	?	1	0	0	1	1	1	?	1	1
oPt-1558_c	1	1	1	1	1	1	1	1	0	1	1	1	1	0	1	1	0	0	1	1	1	1	0	1	1	1	1	1	1	1	1	1	1	1	1	1	1	1	1	1	1	1	1	1	1	1	1	1	0
oPt-15581	?	?	?	?	?	1	?	?	1	?	1	1	1	1	1	1	1	1	1	1	1	1	1	1	?	1	1	1	1	?	1	1	1	1	?	0	1	1	1	?	0	?	1	0	1	1	1	0	1
oPt-15582	?	?	?	?	?	1	?	?	0	?	1	1	0	1	0	1	0	1	?	?	1	1	1	1	1	1	1	1	1	1	1	1	1	1	?	?	1	1	1	?	1	1	?	1	1	1	1	1	1
oPt-15592_c	?	?	?	?	?	1	?	?	1	1	?	1	1	1	1	1	1	?	1	0	1	0	1	1	1	0	1	1	1	1	1	1	1	1	0	0	?	1	0	?	1	1	1	1	1	1	1	1	0
oPt-15595	?	?	?	?	?	1	?	?	0	0	0	0	1	0	0	1	1	0	?	0	0	0	0	0	1	0	0	1	1	1	1	1	1	1	0	0	?	1	1	?	?	1	0	0	0	0	0	0	0
oPt-15615	?	?	?	?	?	1	?	?	0	1	0	0	0	0	0	1	1	0	1	0	?	0	0	0	?	1	0	0	0	0	?	0	0	0	0	0	0	0	1	?	?	1	1	0	0	0	?	0	?
oPt-15622	?	?	?	?	?	1	?	?	0	1	1	1	1	1	1	0	1	0	1	1	1	1	1	1	1	1	1	1	1	1	1	1	1	1	1	1	1	1	0	?	0	0	1	1	1	1	1	1	1
oPt-1565	1	1	0	0	1	1	1	1	0	1	0	0	0	0	0	1	1	0	1	0	0	0	0	0	0	0	0	0	0	0	0	0	1	?	0	0	0	?	0	0	0	0	?	0	0	0	0	0	1
oPt-15664	?	?	?	?	?	?	?	?	0	?	0	0	1	0	?	1	1	0	0	0	?	0	1	0	1	0	0	?	1	1	1	1	?	?	0	0	0	1	0	?	?	0	?	0	0	0	0	0	0
oPt-15673_c	?	?	?	?	?	0	?	?	1	1	1	1	0	1	0	0	0	1	1	1	1	1	0	0	0	1	0	1	0	0	0	0	0	0	0	0	0	?	1	1	1	1	0	1	1	1	1	0	1
oPt-15681	?	?	?	?	?	0	?	?	1	0	1	1	0	1	1	0	0	0	1	1	1	1	1	0	1	1	0	1	0	0	0	0	0	0	0	0	1	0	0	?	0	0	0	0	1	0	1	0	1
oPt-15683	?	?	?	?	?	0	?	?	?	1	?	1	1	1	1	0	1	1	1	0	1	1	1	1	1	1	1	1	?	?	1	1	0	?	0	1	1	1	1	?	1	1	1	1	1	1	1	1	0
oPt-15702_c	?	?	?	?	?	1	?	?	1	1	1	1	1	1	1	1	1	1	1	1	1	1	0	1	1	1	1	1	1	1	1	1	1	1	1	1	1	1	1	1	1	1	1	1	1	1	1	1	1
oPt-15709	?	?	?	?	?	0	?	?	?	1	0	0	1	0	1	1	0	1	0	1	1	0	1	0	1	0	1	1	0	0	0	0	0	0	1	1	?	0	?	?	1	1	1	0	1	0	0	1	?
oPt-15725_c	?	?	?	?	?	1	?	?	1	1	1	1	1	1	1	1	1	1	1	1	1	1	1	1	1	1	1	1	1	1	1	1	1	1	1	1	1	1	1	?	1	1	1	1	1	1	1	1	1
oPt-15730	?	?	?	?	?	1	?	?	0	0	0	0	0	0	0	1	0	0	0	1	0	1	1	1	1	0	0	1	1	1	1	1	1	1	0	0	?	1	1	?	0	0	0	0	0	0	0	0	1
oPt-15734_c	?	?	?	?	?	0	?	?	0	0	0	0	0	0	0	0	0	0	1	1	1	0	1	0	1	0	0	0	1	1	1	1	1	1	0	0	1	1	1	?	0	1	1	0	0	0	1	0	0
oPt-15736	?	?	?	?	?	1	?	?	1	1	1	1	1	1	1	1	1	1	1	0	1	1	1	1	1	1	1	1	1	1	1	1	1	1	1	1	1	1	1	?	1	1	1	1	1	1	1	1	0
oPt-15746_c	?	?	?	?	?	1	?	?	1	1	1	1	1	1	1	0	1	?	1	?	1	1	0	1	0	1	1	1	0	0	0	0	0	0	1	0	1	0	0	0	?	0	0	0	0	1	1	1	1
oPt-15761	?	?	?	?	?	0	?	?	0	0	0	0	0	0	0	0	0	0	0	1	0	1	1	0	0	0	0	0	0	0	0	0	0	0	0	0	1	0	0	?	0	0	0	0	0	0	0	0	0
oPt-15763_c	?	?	?	?	?	0	?	?	1	1	1	1	1	1	1	1	1	1	1	1	0	1	1	1	1	1	1	1	1	1	1	1	1	1	1	1	1	1	1	1	1	1	1	1	1	1	1	1	?
oPt-15784	?	?	?	?	?	1	?	?	0	0	0	0	1	0	0	1	1	0	0	?	0	0	0	0	1	0	0	1	1	?	1	1	1	1	1	0	1	0	1	?	?	1	1	0	1	0	?	0	0
oPt-15787_c	?	?	?	?	?	0	?	?	0	1	0	0	0	0	1	0	0	1	1	0	0	0	0	1	0	1	1	0	0	0	0	0	0	0	0	0	1	0	0	1	1	1	1	0	0	0	0	0	0
oPt-15814	?	?	?	?	?	0	?	?	0	0	0	0	1	0	1	0	1	0	0	0	0	0	1	0	1	0	0	0	1	1	1	1	1	1	1	0	1	1	0	?	1	0	0	0	0	0	0	1	0
oPt-1583	1	0	1	0	1	1	1	1	0	0	0	0	1	0	1	0	1	1	1	0	0	0	0	1	?	0	1	0	1	1	1	1	?	1	1	1	1	1	0	1	1	0	1	1	1	1	1	1	1
oPt-15834	?	?	?	?	?	0	?	?	0	0	1	1	0	1	1	0	?	0	1	0	0	1	0	1	0	1	0	0	0	0	0	0	0	0	0	?	1	0	0	?	1	1	0	0	0	0	?	0	?
oPt-15843_c	?	?	?	?	?	1	?	?	1	1	1	1	1	1	1	1	1	1	1	1	1	1	1	1	1	1	1	1	1	1	1	1	1	1	1	1	1	1	1	?	1	1	1	1	1	1	1	1	1
oPt-15858	?	?	?	?	?	1	?	?	1	1	1	1	1	1	1	1	0	1	1	1	1	1	1	1	1	1	1	1	1	1	1	1	1	1	1	1	1	1	1	?	1	1	1	1	1	1	1	1	1
oPt-15870_c	?	?	?	?	?	0	?	?	1	1	1	1	0	1	0	1	0	1	1	0	0	0	0	0	0	1	0	1	0	0	0	0	0	0	0	0	1	0	1	1	1	1	0	1	1	0	1	0	0
oPt-15871_c	?	?	?	?	?	1	?	?	1	1	1	1	1	1	1	1	1	1	1	1	1	1	1	1	1	1	1	1	?	1	1	1	1	1	1	0	1	1	1	?	0	1	1	0	1	1	1	0	1
oPt-15874	?	?	?	?	?	0	?	?	1	1	1	1	0	1	1	0	1	1	1	1	1	1	1	0	1	1	1	1	0	0	0	0	0	0	1	1	1	?	1	?	1	1	1	1	0	1	0	0	1
oPt-15877	?	?	?	?	?	1	?	?	1	1	1	1	1	1	1	1	1	1	1	1	1	1	1	1	1	1	1	1	1	1	1	1	1	1	1	1	1	1	1	?	?	1	1	1	1	1	1	1	1
oPt-15881	?	?	?	?	?	1	?	?	0	1	0	0	1	1	1	0	1	0	0	0	0	1	0	1	0	?	1	0	0	0	0	0	0	0	1	1	1	?	0	?	1	0	0	1	1	1	0	0	0
oPt-15882	?	?	?	?	?	1	?	?	1	1	1	1	1	1	1	1	1	1	0	0	0	?	0	1	0	1	1	0	0	0	0	0	0	0	1	1	1	?	0	?	1	?	0	1	1	1	?	1	1
oPt-15884	?	?	?	?	?	0	?	?	0	0	?	0	?	0	1	1	0	0	1	1	0	0	0	0	?	1	1	1	1	1	1	1	1	1	0	?	0	1	0	?	0	1	?	1	1	1	0	1	1
oPt-15885	?	?	?	?	?	0	?	?	?	1	1	1	1	1	1	0	0	1	1	1	1	1	1	1	1	1	1	1	1	1	1	1	1	1	1	1	1	1	1	?	1	1	1	0	0	0	1	0	1
oPt-15886	?	?	?	?	?	1	?	?	1	1	1	0	1	1	1	1	0	1	?	0	0	1	0	1	1	0	1	1	1	1	1	1	1	1	1	1	1	1	1	?	1	1	1	1	1	1	1	1	0
oPt-15903	?	?	?	?	?	1	?	?	1	1	1	1	0	1	?	1	0	1	0	1	1	1	0	?	1	?	0	1	0	0	0	0	0	0	0	0	?	?	1	?	0	?	?	1	1	0	?	1	?
oPt-15904	?	?	?	?	?	?	?	?	1	0	1	1	1	1	1	0	1	1	0	0	0	0	0	1	0	0	?	0	1	1	1	1	0	1	1	1	1	1	0	?	1	0	1	1	1	1	1	1	0
oPt-15905	?	?	?	?	?	?	?	?	?	1	?	?	1	0	0	0	1	0	0	?	1	0	0	0	1	0	0	1	0	0	0	0	1	1	1	0	1	?	1	?	0	1	1	0	1	0	?	0	0
oPt-15924	?	?	?	?	?	1	?	?	1	1	0	0	1	0	0	1	1	1	1	1	1	1	1	1	1	1	1	1	1	1	1	1	1	1	0	1	1	1	1	?	?	1	1	1	1	1	0	0	?
oPt-15932	?	?	?	?	?	1	?	?	1	1	1	1	1	1	1	1	1	1	1	1	1	1	1	1	1	1	1	1	1	1	1	1	1	1	0	?	?	1	1	?	?	1	1	1	1	1	1	1	1
oPt-15938_c	?	?	?	?	?	1	?	?	1	1	0	1	1	1	1	1	0	1	1	0	?	0	0	1	1	0	1	0	1	1	1	1	1	1	1	1	1	1	0	?	0	0	1	1	1	1	?	1	1
oPt-15942_c	?	?	?	?	?	1	?	?	1	0	0	0	0	0	0	0	0	1	0	1	0	0	0	1	0	0	0	0	0	0	0	0	0	0	0	0	0	0	0	0	0	0	0	0	0	0	0	?	0
oPt-15954_c	?	?	?	?	?	0	?	?	1	1	1	1	1	1	1	1	?	1	1	1	1	1	1	1	0	1	0	1	1	1	?	?	1	?	1	1	1	0	1	1	1	1	1	1	1	1	1	1	1
oPt-15971	?	?	?	?	?	1	?	?	0	0	0	0	1	0	0	0	1	0	?	0	1	0	1	0	1	1	0	1	1	1	1	1	1	1	0	0	0	1	1	?	0	1	0	0	0	0	0	0	0
oPt-15980_c	?	?	?	?	?	0	?	?	?	0	1	1	0	1	1	0	1	0	1	1	0	1	0	1	0	1	0	0	0	0	0	0	0	0	0	0	0	?	1	?	?	0	0	0	0	0	1	0	?
oPt-15991	?	?	?	?	?	0	?	?	?	0	?	1	1	1	?	1	1	1	1	1	0	?	0	0	1	1	1	1	0	0	0	0	0	0	?	1	0	?	1	?	0	1	1	1	1	1	1	0	?
oPt-15993	?	?	?	?	?	1	?	?	1	1	?	1	1	1	1	1	1	1	1	1	0	1	1	1	1	1	1	1	1	1	1	1	1	1	1	0	1	1	1	?	0	1	1	1	1	1	1	1	1
oPt-15994	?	?	?	?	?	0	?	?	0	0	0	0	0	0	0	0	0	0	0	?	0	1	1	0	0	0	0	0	0	0	0	0	0	0	0	0	?	0	0	?	?	0	0	0	0	0	0	0	1
oPt-16012_c	?	?	?	?	?	1	?	?	0	0	0	0	1	0	1	0	1	1	1	0	0	1	0	1	1	1	1	1	1	1	1	1	1	1	1	1	1	1	1	1	1	1	1	1	0	1	0	1	0
oPt-16013	?	?	?	?	?	0	?	?	1	0	0	0	0	1	0	0	0	0	0	1	0	0	1	?	0	0	0	1	0	0	0	0	0	0	0	0	0	0	?	?	?	?	1	0	0	0	0	0	0
oPt-16024_c	?	?	?	?	?	1	?	?	1	1	0	0	1	1	1	1	1	1	0	1	1	1	1	1	1	0	1	1	1	1	1	1	1	1	1	1	0	1	1	?	?	1	1	0	0	0	0	1	1
oPt-16041	?	?	?	?	?	1	?	?	0	1	1	1	1	0	1	1	1	0	1	1	?	0	0	1	1	0	1	1	1	1	1	1	1	1	1	1	1	1	1	?	1	1	0	0	1	0	1	1	0
oPt-16049	?	?	?	?	?	1	?	?	1	1	1	1	1	1	1	1	1	1	1	1	0	1	1	1	1	0	1	1	1	1	1	1	1	1	1	1	1	1	1	?	1	1	1	1	1	1	1	1	1
oPt-16077	?	?	?	?	?	1	?	?	1	1	1	1	1	1	1	1	1	1	?	1	1	1	1	1	1	1	1	1	1	1	1	1	1	1	0	0	1	1	1	?	0	1	1	1	0	1	1	1	0
oPt-16079	?	?	?	?	?	1	?	?	1	1	1	1	1	1	1	1	1	1	0	0	0	1	0	1	?	1	1	1	1	1	1	1	1	1	1	1	?	1	1	?	?	1	1	1	1	1	1	1	0
oPt-16110_c	?	?	?	?	?	0	?	?	0	1	1	0	1	0	1	1	0	0	0	0	0	0	0	0	0	0	1	0	0	0	0	0	0	0	1	1	0	0	1	?	1	1	1	0	1	1	1	1	0
oPt-16112_c	?	?	?	?	?	0	?	?	1	1	1	1	1	1	1	1	1	1	1	0	1	0	0	1	1	1	1	1	1	1	0	0	1	1	1	0	1	0	1	1	1	1	1	1	1	1	0	1	1
oPt-16117	?	?	?	?	?	1	?	?	1	1	1	1	0	1	0	1	0	1	0	1	1	?	0	0	?	0	0	1	0	0	0	0	0	0	0	0	0	?	0	?	0	0	1	1	1	1	1	1	0
oPt-16128_c	1	1	1	0	1	1	1	1	0	0	1	0	1	0	1	1	1	0	1	?	0	1	1	1	1	1	1	1	1	1	1	1	1	1	0	0	?	1	0	1	1	1	1	1	1	1	0	0	1
oPt-16130_c	?	?	?	?	?	1	?	?	1	1	1	1	1	1	1	1	1	0	1	0	1	0	0	0	1	1	1	1	1	1	1	1	1	1	1	1	1	?	1	?	1	1	1	1	1	1	1	1	1
oPt-16150_c	?	?	?	?	?	1	?	?	1	1	1	1	1	1	1	1	1	1	1	1	1	1	0	1	1	0	1	1	1	1	1	1	1	1	1	1	1	1	1	?	?	1	1	1	0	1	1	1	0
oPt-16174	?	?	?	?	?	?	?	?	1	1	1	1	1	1	1	0	0	1	1	?	1	1	1	1	0	1	1	0	1	1	1	1	1	?	1	1	0	?	?	?	?	1	1	1	1	1	1	1	0
oPt-16182	?	?	?	?	?	1	?	?	1	1	1	1	1	1	1	1	1	1	1	0	0	1	1	1	1	0	1	1	1	1	1	1	1	1	1	1	1	1	0	?	1	0	1	1	1	1	1	1	1
oPt-16187	?	?	?	?	?	1	?	?	1	1	1	0	0	1	1	0	0	1	1	1	?	0	0	0	0	1	1	0	1	1	1	1	1	1	1	1	1	0	0	?	?	0	0	1	1	1	?	1	0
oPt-16191_c	?	?	?	?	?	0	?	?	0	0	1	1	0	1	0	1	0	0	1	0	0	0	0	0	0	1	0	0	0	0	0	?	0	0	0	0	0	0	0	0	0	0	0	1	1	0	1	0	0
oPt-16199_c	?	?	?	?	?	0	?	?	0	1	?	0	0	0	1	1	0	0	0	0	1	1	0	0	0	0	0	0	0	0	0	0	0	0	0	0	1	0	0	?	0	0	0	0	1	0	0	0	1
oPt-16202	?	?	?	?	?	1	?	?	1	1	0	1	1	1	?	1	1	1	1	1	0	0	0	0	?	1	0	1	0	0	?	0	?	0	0	1	1	1	0	?	1	1	1	1	1	0	1	?	1
oPt-16204	?	?	?	?	?	1	?	?	1	1	1	0	1	1	0	1	1	1	1	1	1	0	1	1	1	1	0	0	1	1	1	1	?	?	1	0	1	1	?	?	?	0	0	0	0	0	1	0	?
oPt-16220	?	?	?	?	?	1	?	?	1	0	1	1	1	1	?	1	1	1	1	1	?	1	1	?	?	1	1	0	1	1	1	1	1	1	0	0	1	1	1	?	?	1	1	0	1	1	1	0	1
oPt-16243	?	?	?	?	?	0	?	?	?	1	0	0	0	0	1	0	0	0	0	0	0	0	0	0	1	0	1	1	0	0	0	0	0	0	1	1	1	0	0	?	?	1	1	0	0	0	0	1	1
oPt-16248	?	?	?	?	?	0	?	?	0	0	0	0	0	0	0	0	0	0	0	0	0	0	0	0	0	0	0	1	0	0	0	0	0	0	0	0	?	0	0	?	0	0	1	0	0	0	0	0	0
oPt-16252	?	?	?	?	?	1	?	?	1	?	?	1	0	?	?	0	1	1	1	1	?	1	?	1	1	1	?	1	0	0	0	0	0	0	0	0	?	?	1	?	1	1	0	0	0	0	1	0	1
oPt-16255	?	?	?	?	?	0	?	?	1	1	1	1	?	1	1	1	0	1	1	1	1	1	1	0	0	?	1	0	1	1	1	1	1	1	1	?	1	1	0	?	?	0	1	1	1	1	1	0	0
oPt-16275_c	?	?	?	?	?	1	?	?	1	1	0	1	1	1	?	1	1	1	0	0	1	1	1	1	1	1	1	?	1	1	1	1	1	1	?	0	0	1	1	?	0	?	1	1	1	1	?	1	1
oPt-16280	?	?	?	?	?	0	?	?	0	0	0	0	0	0	0	0	0	0	0	0	0	0	0	0	0	0	0	0	0	0	0	0	0	0	0	1	1	0	1	?	?	0	0	0	0	0	0	0	1
oPt-16304	?	?	?	?	?	1	?	?	?	1	0	0	0	0	1	0	0	1	0	0	0	1	1	0	1	0	1	0	0	0	0	0	0	0	1	1	?	1	1	?	0	1	1	0	0	0	0	1	0
oPt-16320	?	?	?	?	?	0	?	?	0	1	0	0	1	0	1	1	1	0	0	1	0	1	0	0	1	0	1	1	1	1	1	1	1	1	1	1	1	1	0	?	1	0	1	0	0	0	1	1	0
oPt-16322	?	?	?	?	?	1	?	?	1	1	1	1	0	1	0	0	0	1	0	1	1	0	0	0	1	0	0	1	0	0	0	0	0	0	0	0	1	1	1	?	1	1	1	0	1	1	?	?	0
oPt-16340	?	?	?	?	?	1	?	?	0	0	0	0	1	0	1	0	0	0	0	0	0	0	0	1	0	0	0	0	0	0	0	0	0	0	1	1	1	0	0	?	?	?	0	0	0	0	0	0	0
oPt-16342	?	?	?	?	?	1	?	?	0	0	0	0	1	0	0	1	1	0	?	0	0	0	0	0	1	0	0	1	1	1	1	1	1	1	1	1	?	1	1	?	1	1	0	0	0	0	0	0	1
oPt-16349_c	?	?	?	?	?	0	?	?	0	0	0	0	1	0	1	1	0	0	0	0	0	0	1	1	1	0	1	1	0	0	0	0	0	0	1	1	1	?	1	?	?	1	1	1	1	1	?	1	0
oPt-16361	?	?	?	?	?	?	?	?	1	?	1	1	1	1	1	1	1	1	1	1	1	1	1	1	1	1	1	1	1	1	1	1	1	1	1	1	1	1	1	?	1	1	0	1	0	1	1	1	0
oPt-16366	?	?	?	?	?	0	?	?	0	0	0	0	1	0	0	0	0	0	0	1	0	0	0	0	1	0	0	?	1	1	1	1	1	1	0	0	0	0	1	?	0	1	0	0	0	0	0	0	0
oPt-1638	?	?	?	?	?	1	?	?	?	?	1	?	?	?	?	?	1	1	?	1	1	1	1	1	1	1	1	1	0	1	1	?	1	1	1	1	1	1	?	0	1	1	?	1	?	?	1	?	0
oPt-16403	?	?	?	?	?	0	?	?	0	?	0	0	0	0	1	1	0	0	0	0	0	0	?	0	1	0	?	1	0	0	0	0	0	0	0	?	0	?	1	?	0	1	0	1	1	1	0	0	0
oPt-1641	?	0	0	1	0	0	1	1	1	1	1	1	0	1	1	1	?	1	1	1	?	1	?	1	?	1	1	0	1	?	?	?	0	0	1	1	1	1	1	1	1	1	1	1	1	1	1	1	1
oPt-1641_c	?	0	0	1	0	0	1	1	1	1	1	1	0	1	1	1	?	1	1	1	?	1	0	1	0	1	1	0	1	?	1	1	0	0	1	1	1	1	1	1	1	1	1	1	1	1	1	1	1
oPt-16414_c	?	?	?	?	?	0	?	?	1	1	?	1	1	1	1	1	1	1	1	1	1	1	1	0	1	1	1	1	1	1	1	1	1	1	1	1	0	1	1	1	1	1	1	1	1	1	1	1	1
oPt-16436	?	?	?	?	?	0	?	?	0	0	1	0	0	0	0	0	0	0	?	0	1	0	1	0	1	0	0	1	1	1	1	1	0	0	0	0	0	0	1	?	0	1	0	0	0	0	0	0	0
oPt-16437_c	?	?	?	?	?	1	?	?	1	1	1	1	1	1	1	1	0	1	1	1	1	1	1	1	1	1	1	1	1	1	1	1	1	1	1	1	1	1	1	1	1	1	1	1	1	1	1	1	1
oPt-1644	?	?	?	?	?	0	?	?	?	?	0	?	?	?	?	?	0	0	0	1	1	0	1	0	?	1	0	1	0	0	0	0	0	0	0	0	1	0	1	1	0	?	?	0	?	?	0	0	1
oPt-16443	?	?	?	?	?	1	?	?	1	1	1	1	1	1	1	0	1	1	1	1	1	1	1	0	1	1	1	1	?	1	1	1	?	1	1	1	1	?	1	?	1	1	1	0	1	1	0	0	0
oPt-16462	?	?	?	?	?	?	?	?	0	0	0	0	1	0	1	0	1	0	1	0	0	1	0	1	1	1	0	1	1	1	?	1	1	1	1	1	1	1	0	?	1	1	0	1	0	1	0	1	0
oPt-16471	?	?	?	?	?	0	?	?	1	1	0	0	0	0	1	0	1	1	0	1	1	0	0	0	0	0	?	1	0	0	0	0	0	0	1	1	1	0	0	?	?	?	1	1	1	0	?	1	1
oPt-16480	?	?	?	?	?	1	?	?	1	1	1	1	1	1	1	1	1	1	1	1	1	1	1	1	1	1	1	1	1	1	1	1	1	1	1	1	1	1	1	?	1	1	1	0	1	0	1	1	1
oPt-16487_c	?	?	?	?	?	1	?	?	0	1	1	1	1	1	1	1	1	1	1	0	1	1	1	1	1	1	1	1	1	1	1	1	1	1	1	1	1	1	1	1	1	1	1	1	1	1	1	1	1
oPt-16524	?	?	?	?	?	0	?	?	?	1	1	1	0	1	1	1	1	1	?	0	?	0	0	0	1	?	1	1	0	0	?	?	1	0	1	1	1	0	0	?	1	?	1	1	1	1	1	1	?
oPt-16530_c	?	?	?	?	?	1	?	?	0	0	1	1	0	0	1	1	1	0	?	1	0	1	1	1	1	0	1	1	0	0	0	0	0	0	1	1	1	1	1	?	1	1	1	0	0	0	1	1	1
oPt-16541	?	?	?	?	?	1	?	?	1	1	0	0	1	0	1	1	1	1	0	1	1	0	1	?	1	1	1	1	1	1	1	1	1	1	1	1	1	?	1	?	1	1	1	1	1	1	1	0	0
oPt-16544	?	?	?	?	?	1	?	?	1	?	?	0	?	1	1	1	0	0	0	1	1	0	1	0	1	0	0	1	1	1	1	?	1	1	1	1	?	1	1	?	1	1	0	0	1	1	1	1	1
oPt-1655	?	?	?	?	?	1	?	?	?	?	1	?	?	?	?	?	?	0	?	1	0	0	0	1	1	0	0	1	0	0	1	0	1	?	0	0	1	0	1	1	1	1	?	0	?	?	1	0	1
oPt-16552	?	?	?	?	?	1	?	?	0	1	0	0	1	0	1	1	?	0	?	0	1	0	0	1	1	?	1	1	1	1	1	1	1	?	1	1	1	1	1	?	?	0	1	1	0	1	1	1	1
oPt-16578	?	?	?	?	?	1	?	?	1	1	1	1	1	1	1	1	1	1	1	0	0	1	1	1	1	0	1	1	1	1	1	1	1	1	1	1	?	1	1	?	?	1	0	1	1	0	1	1	0
oPt-16601	?	?	?	?	?	1	?	?	1	1	1	1	1	1	0	1	0	1	1	1	0	?	1	1	0	1	0	0	1	1	1	1	1	1	0	0	1	1	0	?	0	0	0	1	1	1	?	0	0
oPt-1661_c	0	1	1	0	1	1	0	0	1	0	0	0	1	0	1	1	?	1	1	0	0	1	0	1	0	0	1	0	1	1	1	1	1	1	1	1	1	1	0	1	0	0	0	0	0	1	0	1	0
oPt-16610	?	?	?	?	?	?	?	?	1	1	0	1	1	1	1	1	1	1	1	1	0	0	0	1	?	1	1	1	0	0	0	0	0	0	1	1	1	1	0	?	1	1	1	1	1	1	1	1	1
oPt-16618	?	?	?	?	?	1	?	?	1	1	1	1	0	1	1	0	0	1	1	1	1	1	1	1	1	1	1	1	0	0	1	1	0	?	1	1	1	0	1	?	?	1	1	1	1	1	1	1	1
oPt-16663	?	?	?	?	?	0	?	?	1	0	1	1	0	1	0	1	?	0	1	0	1	0	0	0	0	1	0	0	0	0	0	0	0	0	0	0	0	0	0	?	0	0	0	1	1	?	0	0	0
oPt-16664	?	?	?	?	?	0	?	?	1	1	1	1	0	1	0	0	0	1	1	0	0	0	0	0	0	1	0	0	0	0	0	0	0	0	0	0	1	0	0	?	0	0	0	0	0	0	1	0	0
oPt-16682	?	?	?	?	?	0	?	?	1	1	1	1	1	1	1	1	1	1	1	1	1	0	1	1	1	1	1	1	1	1	1	1	1	1	1	1	1	1	1	?	1	1	1	1	1	1	1	1	1
oPt-16706	?	?	?	?	?	0	?	?	1	0	0	0	0	1	0	0	?	0	1	1	0	0	?	0	?	0	0	0	0	0	1	1	?	?	?	0	?	?	0	?	0	1	0	0	0	0	?	?	1
oPt-16717	?	?	?	?	?	0	?	?	0	0	0	0	0	0	0	0	0	0	?	0	0	0	0	1	1	1	0	0	0	0	0	0	0	0	0	0	?	0	?	?	?	0	0	0	0	0	?	0	1
oPt-1672_c	?	?	?	?	?	0	?	?	0	1	1	0	1	0	1	1	1	0	0	?	0	0	0	0	0	0	0	1	1	1	1	1	1	1	0	0	0	1	1	1	1	1	1	1	1	1	1	1	0
oPt-16725	?	?	?	?	?	1	?	?	0	0	0	0	1	0	1	0	1	1	1	0	0	1	1	1	1	1	1	1	1	1	1	1	1	1	1	1	?	1	1	?	1	1	1	1	0	1	0	1	0
oPt-16737	?	?	?	?	?	1	?	?	?	1	1	1	0	1	1	1	1	?	?	1	0	1	1	1	1	0	1	1	0	0	0	0	0	0	1	1	?	1	1	?	?	1	1	0	1	0	1	?	1
oPt-16786	?	?	?	?	?	1	?	?	1	1	0	0	1	1	1	1	?	0	1	0	0	0	0	1	0	1	0	0	1	1	1	1	1	1	1	0	1	1	0	?	0	0	1	1	1	1	1	1	1
oPt-16798	?	?	?	?	?	1	?	?	0	1	0	0	0	0	1	0	1	0	?	1	1	0	1	1	1	1	1	1	1	1	?	1	1	1	0	?	1	1	0	?	?	0	1	1	1	1	0	1	1
oPt-16802	?	?	?	?	?	?	?	?	1	1	0	0	1	1	0	1	1	0	0	1	0	1	0	1	1	0	0	1	1	1	1	1	1	1	0	0	?	1	0	?	1	?	0	0	0	1	?	0	0
oPt-16821_c	?	?	?	?	?	0	?	?	0	0	1	1	0	0	1	0	0	0	0	1	1	0	0	0	1	0	0	0	0	0	0	0	0	0	0	0	0	0	0	1	0	0	0	1	1	1	1	1	0
oPt-16828	?	?	?	?	?	0	?	?	1	1	1	1	1	1	1	0	0	1	1	0	0	0	0	1	1	1	1	0	0	0	0	0	0	0	1	1	1	1	1	?	?	1	1	1	1	1	1	1	0
oPt-16836	?	?	?	?	?	1	?	?	1	1	1	1	0	1	0	1	0	1	0	1	1	1	0	?	0	0	0	1	0	0	0	?	0	?	?	0	?	1	0	?	0	0	1	?	1	1	1	1	0
oPt-16842	?	?	?	?	?	0	?	?	0	0	?	0	0	0	0	0	1	0	0	?	0	1	1	0	?	0	0	1	0	0	0	0	0	0	0	0	0	0	1	?	0	1	1	0	0	0	0	0	?
oPt-16851	?	?	?	?	?	0	?	?	0	0	0	0	0	?	0	0	0	0	1	?	1	?	1	0	0	1	0	?	0	0	0	0	?	?	0	0	0	0	1	?	?	1	0	0	0	0	?	0	1
oPt-16874	?	?	?	?	?	1	?	?	1	?	0	0	1	0	0	0	1	1	1	1	1	0	1	0	1	0	?	1	?	0	0	0	1	1	1	0	1	0	1	?	?	1	1	0	1	0	?	0	1
oPt-16885	?	?	?	?	?	1	?	?	0	0	0	0	1	0	0	0	1	0	?	0	1	0	1	0	1	0	0	1	1	1	1	1	1	1	0	0	1	?	1	?	0	1	0	0	0	0	0	0	?
oPt-16892	?	?	?	?	?	1	?	?	0	?	0	0	1	1	1	1	?	1	1	0	0	1	?	1	1	1	1	1	1	?	1	1	1	1	1	1	1	1	0	?	1	1	1	1	1	1	?	1	0
oPt-16915	?	?	?	?	?	0	?	?	?	1	1	1	0	1	1	0	0	1	1	?	1	1	1	0	1	?	1	?	0	0	0	0	0	0	?	1	1	?	1	?	0	1	1	1	1	1	1	?	?
oPt-16916	?	?	?	?	?	1	?	?	1	0	1	1	1	1	0	1	0	1	0	1	1	1	0	1	1	1	1	1	1	1	1	1	1	1	?	1	?	1	1	?	0	1	1	1	1	1	1	1	1
oPt-16923	?	?	?	?	?	0	?	?	?	1	1	0	0	0	?	1	0	0	0	0	0	0	0	0	0	0	0	?	?	1	1	1	1	1	?	0	0	?	0	?	?	?	1	1	1	0	0	0	0
oPt-16924	?	?	?	?	?	1	?	?	1	1	1	1	0	1	1	0	0	?	1	1	0	1	0	1	?	0	1	1	1	1	1	1	1	1	0	0	?	1	1	?	0	1	1	1	1	1	?	1	1
oPt-16934_c	?	?	?	?	?	1	?	?	0	1	0	0	1	0	1	1	0	1	1	1	1	1	1	1	1	1	1	1	1	1	1	1	1	1	1	1	1	1	1	?	1	1	1	1	0	1	?	1	1
oPt-16942	?	?	?	?	?	0	?	?	0	0	1	1	1	0	0	1	0	0	1	1	1	1	1	?	1	1	0	?	?	?	?	?	?	?	0	0	?	1	0	?	0	?	0	0	0	0	0	0	?
oPt-16952_c	?	?	?	?	?	1	?	?	1	0	1	1	1	1	0	0	1	1	1	0	0	0	0	0	1	0	1	0	0	0	0	0	0	0	1	1	1	0	0	1	1	1	1	1	1	1	1	1	0
oPt-16956	?	?	?	?	?	0	?	?	0	1	1	0	1	0	1	1	?	0	0	?	0	0	?	0	0	0	1	0	0	0	0	0	0	0	?	0	0	0	1	?	1	0	0	0	1	1	?	1	0
oPt-16972_c	?	?	?	?	?	0	?	?	?	0	1	0	0	0	0	0	0	0	0	0	0	0	0	0	0	0	0	0	0	0	0	0	0	0	?	0	1	0	0	?	0	0	0	0	0	0	0	0	0
oPt-16976_c	?	?	?	?	?	1	?	?	1	1	1	1	1	1	1	1	1	1	1	1	1	1	1	1	1	1	1	1	1	1	1	1	1	1	1	1	1	1	1	?	1	1	1	1	1	1	1	1	1
oPt-16998_c	?	?	?	?	?	1	?	?	0	1	0	0	1	0	0	1	0	0	0	0	0	0	0	1	0	0	1	0	0	0	0	0	0	0	1	1	1	0	0	?	?	0	0	0	0	0	0	1	0
oPt-17022_c	?	?	?	?	?	0	?	?	1	0	1	1	0	1	1	1	0	1	?	0	0	0	?	1	0	?	0	0	1	1	1	1	1	1	1	1	1	?	0	?	1	0	0	1	1	?	1	1	1
oPt-17023	?	?	?	?	?	1	?	?	1	?	1	1	1	0	1	1	?	1	0	0	0	1	0	1	0	0	1	0	?	1	1	1	?	1	1	1	1	1	0	?	1	0	1	1	1	1	1	?	0
oPt-17024	?	?	?	?	?	1	?	?	1	1	1	?	1	1	1	1	0	1	0	0	0	1	0	1	1	0	1	1	1	1	1	1	1	1	1	1	1	1	?	?	1	1	1	1	1	1	1	1	0
oPt-17038	?	?	?	?	?	1	?	?	1	1	1	1	1	1	1	1	1	1	1	1	1	1	1	1	1	1	1	1	1	1	1	1	1	1	1	1	1	1	1	?	1	1	1	1	1	1	1	1	1
oPt-17040	?	?	?	?	?	0	?	?	0	0	0	0	0	0	0	0	1	0	?	1	0	0	0	0	?	1	0	1	0	0	0	0	1	?	0	0	1	0	0	?	?	0	0	0	0	0	0	0	0
oPt-17047	?	?	?	?	?	0	?	?	1	1	0	0	1	1	1	1	0	0	1	0	1	0	1	0	0	1	1	0	1	1	1	1	1	1	1	?	?	?	1	?	1	1	1	1	1	1	0	1	1
oPt-17060	?	?	?	?	?	1	?	?	0	1	?	1	1	0	0	0	?	1	0	0	1	1	0	1	1	0	1	?	1	1	1	1	1	1	0	0	?	1	1	?	0	?	1	0	0	1	0	0	1
oPt-17067	?	?	?	?	?	0	?	?	0	0	0	0	0	0	1	0	0	1	1	0	0	0	0	0	0	1	1	0	0	0	0	0	0	0	1	1	0	0	0	?	1	0	1	1	0	1	0	1	0
oPt-17084	?	?	?	?	?	1	?	?	1	0	1	1	1	1	0	0	0	0	0	?	1	0	0	1	0	0	0	1	0	0	0	0	0	0	0	0	1	0	1	?	0	1	0	0	0	0	1	0	0
oPt-17088	?	?	?	?	?	0	?	?	0	0	1	0	0	0	0	0	1	0	0	0	1	0	1	?	0	0	0	0	1	?	1	?	?	?	0	0	1	1	0	?	1	1	0	?	1	0	0	0	1
oPt-17109	?	?	?	?	?	1	?	?	1	1	1	1	1	1	1	0	1	1	?	1	1	1	1	0	1	1	0	1	0	0	0	0	0	0	0	1	1	0	1	?	1	1	1	1	1	1	1	1	0
oPt-17114_c	?	?	?	?	?	?	?	?	1	1	?	1	1	1	1	1	1	1	1	1	0	1	0	1	1	1	1	0	1	?	1	1	1	1	1	1	1	1	1	?	1	0	1	1	1	1	1	?	1
oPt-17121	?	?	?	?	?	0	?	?	1	1	1	1	1	1	1	0	1	1	1	1	1	1	1	1	1	1	1	1	0	0	0	0	0	0	0	0	1	0	0	?	?	1	0	1	0	1	1	1	1
oPt-17139	?	?	?	?	?	0	?	?	0	1	0	1	0	?	0	0	0	0	?	1	?	0	1	1	0	?	0	?	0	0	0	0	0	0	0	1	1	?	1	?	1	1	1	0	1	0	1	0	1
oPt-1714	?	?	?	?	?	?	?	?	?	?	1	?	?	?	?	?	1	1	1	?	1	1	1	1	1	0	1	1	?	1	1	1	0	0	1	1	1	1	?	0	1	?	?	1	?	?	1	1	1
oPt-17141	?	?	?	?	?	1	?	?	0	0	0	0	0	0	0	1	0	0	0	1	0	1	1	1	1	0	0	1	1	1	1	1	1	1	0	0	0	1	1	?	?	0	0	0	0	0	0	0	1
oPt-17143	?	?	?	?	?	1	?	?	1	1	1	1	1	0	1	1	1	1	0	0	?	0	1	1	1	1	1	?	1	1	1	1	1	1	1	1	1	1	1	?	1	1	1	1	1	1	1	1	0
oPt-17150	?	?	?	?	?	0	?	?	0	0	0	0	0	0	0	0	1	0	0	1	0	0	0	0	0	0	0	1	1	1	1	1	1	1	0	0	0	1	0	?	0	0	0	0	0	0	0	0	0
oPt-17156	?	?	?	?	?	0	?	?	0	0	0	0	0	0	0	0	1	0	1	1	0	0	0	1	0	1	0	0	0	0	0	0	0	0	0	0	0	0	0	?	0	0	0	0	0	0	0	0	0
oPt-17158	?	?	?	?	?	1	?	?	0	0	0	0	0	0	0	0	0	0	0	?	1	1	0	1	1	1	0	1	0	0	0	0	0	0	0	0	?	1	0	?	?	0	0	0	0	0	0	0	1
oPt-17160	?	?	?	?	?	0	?	?	0	?	0	0	0	0	0	0	0	0	1	1	0	1	1	1	1	?	0	1	?	1	1	1	0	0	0	0	0	1	0	?	0	1	0	0	0	0	0	1	1
oPt-17171	?	?	?	?	?	1	?	?	1	1	1	1	1	1	1	1	1	1	1	1	1	1	1	1	1	1	1	1	1	1	1	1	1	1	1	1	1	1	1	?	1	1	1	1	0	1	1	1	1
oPt-17172_c	?	?	?	?	?	0	?	?	0	0	0	0	0	0	1	1	0	0	0	?	0	1	1	0	0	0	1	0	1	1	1	1	0	0	0	1	0	1	0	0	0	0	0	1	0	1	0	1	1
oPt-17178_c	?	?	?	?	?	0	?	?	1	0	1	1	1	1	1	0	0	1	1	1	1	1	1	0	?	1	1	1	0	0	0	0	0	0	1	1	1	0	0	?	?	0	1	1	1	1	1	1	1
oPt-17188_c	?	?	?	?	?	0	?	?	0	1	1	1	1	1	1	?	1	0	1	0	0	1	0	1	1	1	1	0	1	1	1	1	1	1	1	1	1	1	1	?	1	0	1	1	1	1	1	1	0
oPt-17203	?	?	?	?	?	?	?	?	0	0	?	0	1	0	1	0	?	1	0	0	0	0	?	?	0	0	0	0	0	0	0	0	0	?	1	1	1	0	0	?	1	1	1	1	0	1	1	1	0
oPt-17220	?	?	?	?	?	1	?	?	1	1	1	1	1	1	1	1	1	1	1	0	0	0	0	1	0	1	1	0	1	1	1	1	?	1	1	1	1	1	1	?	?	0	1	1	1	1	1	1	0
oPt-17223	?	?	?	?	?	1	?	?	1	1	0	1	1	1	1	1	1	1	0	0	0	?	0	1	0	1	1	0	0	0	0	0	1	1	1	1	1	1	1	?	?	0	1	1	1	1	1	1	0
oPt-17225	?	?	?	?	?	1	?	?	1	1	1	1	1	1	0	1	0	0	1	1	1	1	1	1	1	1	0	1	1	1	1	1	1	1	0	0	1	1	1	?	0	1	0	1	1	?	1	0	1
oPt-17230	?	?	?	?	?	0	?	?	1	0	?	1	1	0	?	0	0	1	?	1	1	?	1	0	0	1	?	1	0	?	1	1	1	1	0	0	0	0	1	?	1	?	0	0	0	0	0	0	1
oPt-1724	1	1	1	1	0	0	0	1	0	0	0	0	1	0	1	0	?	0	0	?	?	0	1	1	1	0	1	1	1	1	1	1	1	1	0	1	0	1	1	1	1	1	?	0	0	0	0	0	1
oPt-17247	?	?	?	?	?	0	?	?	0	0	0	0	0	0	0	1	0	0	0	0	0	0	0	0	0	0	1	0	0	0	0	0	0	0	0	0	0	?	1	?	1	1	0	0	0	0	0	1	0
oPt-17249	?	?	?	?	?	1	?	?	?	?	1	1	1	1	1	1	1	1	1	1	1	1	1	1	1	1	1	1	1	1	1	1	1	1	?	?	0	1	1	?	0	1	1	1	1	1	1	1	1
oPt-17268	?	?	?	?	?	0	?	?	1	1	1	1	1	1	1	1	1	1	1	1	1	1	1	1	0	0	1	1	1	1	1	1	1	1	0	1	?	1	0	?	1	0	1	1	0	1	1	1	0
oPt-17274	?	?	?	?	?	0	?	?	1	1	1	1	1	1	1	1	?	0	0	0	0	0	0	0	0	0	1	0	1	1	1	1	1	1	1	1	1	?	0	?	1	1	1	1	1	1	1	1	0
oPt-17287_c	?	?	?	?	?	1	?	?	1	1	1	1	1	1	1	1	1	1	0	1	0	1	1	1	1	1	1	1	1	1	1	1	1	1	1	1	0	1	1	?	0	1	1	1	1	1	1	1	0
oPt-17296	?	?	?	?	?	0	?	?	0	0	0	0	0	0	0	0	0	1	1	1	1	1	1	0	1	1	0	1	0	0	0	0	0	?	0	0	0	0	?	?	?	?	0	0	0	0	0	0	1
oPt-17298	?	?	?	?	?	1	?	?	1	1	1	1	1	1	1	1	1	1	1	1	?	1	1	1	?	1	1	1	1	1	1	1	1	1	1	1	1	1	1	?	1	1	1	1	1	1	1	1	0
oPt-17300	?	?	?	?	?	?	?	?	0	0	0	0	1	0	0	1	1	0	1	1	0	0	0	1	0	1	0	0	1	?	1	?	1	1	?	0	0	0	0	?	0	0	0	0	0	0	0	0	0
oPt-17307	?	?	?	?	?	1	?	?	1	1	1	1	1	1	1	1	1	1	1	1	?	0	0	1	1	1	1	1	1	1	1	1	1	1	1	1	1	1	1	?	1	1	1	1	1	1	1	1	1
oPt-17314_c	?	?	?	?	?	1	?	?	1	1	1	1	1	1	1	1	1	1	1	0	0	1	0	1	1	1	1	1	1	1	1	1	1	1	1	1	1	1	0	0	1	0	1	1	1	1	1	1	1
oPt-17318	?	?	?	?	?	0	?	?	1	1	?	1	?	1	1	1	1	1	?	?	0	0	1	?	0	1	1	?	?	1	1	1	1	1	1	1	1	1	?	?	1	1	1	1	1	1	1	1	1
oPt-17334	?	?	?	?	?	0	?	?	0	1	0	0	0	0	0	0	0	0	0	1	0	0	1	0	0	0	0	0	0	0	0	0	1	?	0	0	0	0	0	?	0	0	0	0	0	0	1	0	0
oPt-17335	?	?	?	?	?	1	?	?	?	1	0	0	1	1	1	1	1	?	1	0	0	0	0	0	0	0	?	0	1	1	1	1	1	1	1	1	1	1	1	?	1	1	0	0	0	0	?	0	0
oPt-17368	?	?	?	?	?	0	?	?	0	0	1	0	0	0	0	0	0	?	1	1	1	?	1	0	?	1	?	1	1	1	1	1	1	1	0	1	?	1	1	?	0	1	0	0	1	0	0	0	1
oPt-17372_c	?	?	?	?	?	0	?	?	0	1	1	0	0	0	1	1	0	0	0	1	0	1	0	0	0	0	1	1	0	0	0	0	0	0	1	1	0	0	1	1	1	1	1	0	1	1	0	1	0
oPt-17373	?	?	?	?	?	1	?	?	1	1	1	1	1	1	1	1	0	1	1	1	1	1	1	1	1	1	1	1	1	1	1	1	1	1	1	1	1	1	1	?	1	1	1	1	1	1	1	1	1
oPt-17379	?	?	?	?	?	1	?	?	0	1	1	1	0	?	?	1	0	1	0	0	1	0	0	0	1	0	0	1	0	0	0	0	?	0	0	0	?	?	0	?	0	0	1	1	1	1	1	1	0
oPt-17391_c	?	?	?	?	?	1	?	?	1	0	0	0	0	0	0	1	0	1	0	1	0	0	0	1	0	0	0	0	1	1	1	1	1	1	0	0	0	0	0	0	0	0	0	0	0	0	0	0	1
oPt-17412	?	?	?	?	?	1	?	?	1	1	1	1	1	1	1	1	1	1	0	0	0	1	0	1	1	1	1	1	0	0	0	0	0	0	1	1	1	?	0	?	1	0	0	1	1	1	1	1	1
oPt-17415	?	?	?	?	?	0	?	?	1	0	1	1	0	1	?	0	0	1	0	0	1	1	1	0	1	1	0	1	0	0	0	0	0	0	0	0	0	0	?	?	0	1	0	1	1	0	0	0	0
oPt-17423_c	?	?	?	?	?	0	?	?	1	0	0	1	0	1	0	1	0	0	1	0	0	0	0	0	0	1	0	0	0	0	0	0	0	0	0	0	0	0	0	?	0	0	0	1	1	0	1	0	0
oPt-17430	?	?	?	?	?	1	?	?	1	0	0	0	1	0	1	1	?	1	1	0	0	1	0	1	0	0	1	0	1	1	1	1	1	1	1	1	1	1	0	?	0	0	0	0	0	1	0	1	0
oPt-17440_c	?	?	?	?	?	1	?	?	1	1	1	1	1	1	1	0	1	1	1	0	1	1	1	1	1	1	1	1	0	0	0	0	0	0	1	1	1	1	0	1	1	1	1	1	1	1	1	1	1
oPt-17458	?	?	?	?	?	1	?	?	?	0	0	0	1	0	0	0	?	1	?	1	0	1	1	?	1	0	0	1	0	0	0	0	0	?	0	1	1	0	1	?	1	1	0	?	0	0	?	1	0
oPt-1747_c	0	0	0	0	1	1	0	0	1	0	0	0	0	0	0	0	1	1	0	1	1	0	1	0	0	0	0	0	0	0	0	0	0	0	0	0	0	1	0	0	0	0	0	0	0	0	0	0	1
oPt-17471	?	?	?	?	?	1	?	?	0	1	0	0	1	0	0	0	1	0	0	?	1	0	0	1	1	0	0	1	1	1	1	1	1	1	0	0	0	1	0	?	0	0	1	0	0	0	0	0	1
oPt-17475_c	?	?	?	?	?	0	?	?	1	1	1	1	1	1	1	1	1	1	1	?	1	0	0	1	1	1	1	1	1	1	1	1	1	1	1	1	1	1	1	?	0	0	1	1	1	1	1	1	1
oPt-17482	?	?	?	?	?	1	?	?	?	1	1	1	1	1	1	1	1	1	?	1	1	1	1	1	1	0	1	1	1	1	1	1	1	1	1	1	?	1	1	?	1	1	1	1	1	1	1	1	1
oPt-1749	?	?	?	?	?	?	?	?	?	?	1	?	?	?	?	?	1	1	1	1	1	1	?	1	1	1	1	0	1	1	?	1	1	1	1	1	1	0	1	1	1	1	?	1	?	?	1	1	1
oPt-17512	?	?	?	?	?	0	?	?	1	0	1	1	0	1	0	0	0	1	0	0	0	0	0	0	0	1	0	0	0	0	0	0	0	0	0	0	0	0	0	?	0	0	0	0	0	0	?	0	0
oPt-17542	?	?	?	?	?	1	?	?	1	?	1	1	1	1	1	1	?	0	1	1	1	1	1	1	1	1	1	1	1	1	1	1	1	1	?	1	1	1	1	?	1	1	1	0	1	0	1	0	1
oPt-17556	?	?	?	?	?	1	?	?	1	1	1	1	1	1	1	1	1	1	?	?	0	1	0	1	0	1	1	1	0	0	0	0	0	0	1	1	1	?	?	?	1	0	0	1	1	1	?	1	1
oPt-17571_c	?	?	?	?	?	1	?	?	1	1	1	1	1	1	1	1	1	1	?	1	1	1	1	1	1	1	1	1	1	1	1	1	1	1	1	1	1	1	1	1	1	1	1	1	1	1	1	1	0
oPt-17579	?	?	?	?	?	?	?	?	?	0	0	1	0	0	0	1	0	1	1	1	?	1	0	1	0	1	1	?	?	?	1	?	1	?	0	0	0	1	1	?	0	0	0	?	1	0	1	1	1
oPt-17584	?	?	?	?	?	0	?	?	0	0	0	0	0	0	0	0	0	0	0	?	0	0	0	0	1	0	0	1	0	0	0	0	0	0	0	0	0	0	0	?	0	0	0	0	0	0	0	0	0
oPt-17599	?	?	?	?	?	1	?	?	1	1	1	1	1	1	1	1	0	1	1	?	1	1	1	1	0	0	1	0	1	1	1	1	1	1	?	1	1	1	0	?	1	0	1	1	1	1	1	1	1
oPt-1761_c	?	?	?	?	?	1	?	?	1	1	1	1	1	1	1	1	1	1	1	1	0	1	0	1	1	1	1	1	1	1	1	1	1	1	1	1	1	1	1	0	1	0	1	1	1	1	1	1	0
oPt-17610_c	?	?	?	?	?	1	?	?	0	1	1	1	1	1	1	0	1	0	1	1	0	1	0	0	1	1	1	0	0	0	0	0	0	0	1	1	1	1	0	?	0	0	1	1	1	0	1	1	0
oPt-17612_c	?	?	?	?	?	1	?	?	1	1	1	1	1	1	1	1	1	1	1	0	1	1	1	1	0	1	1	1	1	1	1	1	1	1	1	1	0	1	1	1	1	1	1	1	1	1	1	1	0
oPt-17613	?	?	?	?	?	0	?	?	0	0	0	0	0	0	0	0	0	0	0	0	0	0	0	0	0	0	0	0	0	0	0	0	0	0	0	0	0	0	0	?	0	0	0	0	0	0	0	0	0
oPt-17623	?	?	?	?	?	0	?	?	1	1	0	0	1	0	1	0	0	1	1	0	1	0	1	1	0	1	1	0	0	0	0	0	0	0	1	1	1	0	0	?	1	0	1	1	1	1	0	?	1
oPt-17635	?	?	?	?	?	1	?	?	?	1	1	0	1	0	1	0	?	1	0	0	0	1	0	0	0	0	0	0	1	1	?	1	?	0	0	0	0	1	?	?	0	0	1	1	0	0	0	?	1
oPt-17642	?	?	?	?	?	1	?	?	1	1	1	1	1	1	1	1	1	1	1	1	1	1	1	1	1	1	0	1	1	1	1	1	1	1	1	1	1	1	1	?	0	1	0	1	1	1	1	1	1
oPt-17642_c	?	?	?	?	?	1	?	?	1	1	1	1	1	1	1	1	1	1	1	1	1	1	1	1	1	1	0	1	1	1	1	1	1	1	1	1	1	1	1	1	0	1	0	1	1	1	1	1	1
oPt-17648	?	?	?	?	?	0	?	?	0	0	0	0	0	0	0	0	1	0	1	0	0	1	0	0	1	1	0	1	0	0	0	0	?	?	0	0	1	0	1	?	?	0	0	0	0	0	0	0	1
oPt-17649	?	?	?	?	?	1	?	?	1	1	1	1	1	1	1	1	1	1	1	1	1	1	1	1	1	1	1	1	1	1	1	1	1	1	1	1	1	1	1	?	1	1	1	1	1	1	1	1	1
oPt-17658	?	?	?	?	?	1	?	?	1	1	0	1	1	1	1	1	1	1	0	0	0	1	0	1	0	1	1	0	0	0	0	0	1	1	1	1	1	1	1	?	1	0	1	1	1	1	1	1	0
oPt-17659	?	?	?	?	?	0	?	?	0	?	1	0	0	0	0	0	0	0	?	?	1	?	1	0	0	0	0	0	1	1	1	1	1	1	?	0	1	?	1	?	0	0	0	0	0	0	0	0	0
oPt-17670	?	?	?	?	?	1	?	?	1	0	0	0	1	0	1	0	0	0	0	1	0	0	1	1	1	0	0	1	1	1	1	1	1	1	0	0	0	1	1	?	0	1	0	0	1	0	?	1	1
oPt-17683	?	?	?	?	?	1	?	?	1	1	1	1	1	1	1	1	1	1	1	1	1	1	1	1	1	1	1	1	1	1	1	1	1	1	1	1	1	1	1	?	1	1	1	1	1	1	1	1	1
oPt-17699	?	?	?	?	?	1	?	?	1	0	1	0	1	1	0	1	0	1	1	1	0	0	1	1	1	?	0	1	1	1	1	1	1	1	0	0	1	1	1	?	0	0	0	0	0	1	?	1	1
oPt-17700_c	?	?	?	?	?	1	?	?	?	0	0	0	1	0	?	0	1	0	0	0	0	0	0	0	1	0	0	1	1	1	1	1	1	1	0	0	0	1	1	?	0	1	0	0	0	0	0	0	0
oPt-17710_c	?	?	?	?	?	1	?	?	1	1	0	0	1	0	0	0	1	1	1	1	1	1	1	1	1	1	1	1	1	1	1	1	1	1	0	0	1	1	1	0	0	0	1	0	0	0	0	1	0
oPt-17715	?	?	?	?	?	1	?	?	1	1	1	1	1	1	1	1	0	1	0	1	1	0	1	1	0	0	1	0	1	1	1	1	?	1	1	1	1	1	1	?	1	1	1	1	1	1	1	1	0
oPt-17728	?	?	?	?	?	0	?	?	1	0	0	0	0	1	0	0	0	0	1	1	0	0	0	0	0	0	0	0	0	0	0	0	0	0	0	0	0	0	0	?	0	0	0	0	0	0	0	0	1
oPt-17731_c	?	?	?	?	?	1	?	?	1	1	0	0	0	0	1	0	0	1	0	1	1	1	1	1	1	0	1	0	0	0	0	0	0	0	1	1	?	1	1	1	1	1	1	0	0	1	0	0	1
oPt-17735	?	?	?	?	?	0	?	?	0	0	0	0	1	0	0	0	0	0	1	1	0	0	0	0	0	0	0	1	0	0	0	0	0	0	0	0	0	?	0	?	?	0	0	0	0	0	0	0	1
oPt-17772	?	?	?	?	?	1	?	?	1	1	1	1	1	1	1	0	1	1	1	1	1	1	?	1	1	1	1	1	?	1	?	1	?	1	1	1	1	1	1	?	?	1	?	?	1	1	1	1	0
oPt-17773	?	?	?	?	?	1	?	?	1	1	1	1	1	1	1	1	1	1	1	1	1	1	1	1	1	1	1	1	1	1	1	1	1	1	1	1	1	1	1	?	1	1	1	0	1	0	1	1	1
oPt-17787	?	?	?	?	?	1	?	?	1	1	1	1	1	1	1	1	1	1	1	1	1	1	1	1	1	1	1	1	1	1	1	1	1	1	1	1	1	1	1	?	?	1	1	1	1	1	1	1	1
oPt-17788	?	?	?	?	?	1	?	?	1	1	1	1	1	1	1	1	?	1	1	1	0	?	1	1	0	1	1	1	1	1	1	1	1	1	1	1	1	1	1	?	1	1	0	1	1	1	1	1	0
oPt-17792	?	?	?	?	?	1	?	?	1	1	1	1	1	1	1	1	1	1	1	1	0	1	0	1	1	1	1	0	1	1	1	1	?	1	1	1	1	1	1	?	1	1	1	1	1	1	1	1	1
oPt-17817	?	?	?	?	?	1	?	?	0	?	0	0	0	0	0	0	?	1	0	0	0	0	0	1	0	0	1	1	0	0	0	0	0	0	0	1	1	0	1	?	?	0	0	0	0	0	1	0	0
oPt-17821	?	?	?	?	?	1	?	?	1	1	1	1	1	1	1	1	0	1	1	0	1	1	1	1	0	1	1	1	1	1	?	1	1	1	1	1	?	1	?	?	?	0	1	1	1	1	?	1	0
oPt-17841_c	?	?	?	?	?	1	?	?	0	0	0	0	0	0	0	0	0	0	1	1	1	0	?	0	?	0	0	?	1	1	1	1	0	0	0	0	0	0	1	?	1	0	0	0	0	0	1	1	1
oPt-17842	?	?	?	?	?	1	?	?	1	1	1	1	1	1	1	1	1	1	?	0	1	1	1	1	1	1	1	1	1	1	1	1	1	1	1	1	1	1	1	?	1	1	1	1	1	1	1	1	0
oPt-17855	?	?	?	?	?	1	?	?	?	0	0	0	0	0	0	1	0	0	1	0	1	0	1	1	0	1	0	0	1	1	1	1	1	1	0	0	0	1	0	?	?	0	0	0	0	0	0	0	1
oPt-17860	?	?	?	?	?	0	?	?	1	1	1	1	1	1	0	1	1	1	0	1	1	1	0	1	1	0	0	0	1	1	1	1	1	1	0	0	0	?	1	?	?	1	1	1	1	1	1	0	0
oPt-17862	?	?	?	?	?	1	?	?	1	1	0	1	0	1	1	1	1	1	1	1	1	1	1	1	0	0	1	1	0	0	0	0	0	0	0	0	1	1	0	?	?	1	1	1	0	0	1	1	0
oPt-17866_c	?	?	?	?	?	0	?	?	0	0	1	1	0	0	1	0	0	1	0	1	0	1	0	1	1	0	1	1	1	1	1	1	1	1	1	1	1	1	1	?	1	1	0	0	1	0	1	1	0
oPt-17867_c	0	1	1	0	1	1	0	0	0	0	0	0	1	0	1	0	1	0	1	0	0	1	0	1	0	1	0	0	1	1	1	1	1	1	1	1	1	1	0	0	1	0	0	0	0	0	0	1	1
oPt-17880	?	?	?	?	?	0	?	?	0	0	0	0	0	0	0	0	0	0	?	1	0	0	1	0	1	1	0	1	0	0	0	0	0	0	0	0	?	0	0	?	0	0	0	0	0	0	0	0	0
oPt-17903	?	?	?	?	?	0	?	?	1	1	0	0	1	1	1	1	0	1	?	0	1	0	1	0	0	1	1	0	1	1	1	1	1	1	1	1	?	?	1	?	1	1	1	1	1	1	0	1	1
oPt-17917_c	?	?	?	?	?	0	?	?	1	1	1	1	1	1	0	1	1	1	1	1	1	1	1	0	1	1	1	1	0	0	0	0	0	0	1	1	1	0	1	?	0	1	1	1	1	1	1	1	1
oPt-17923	?	?	?	?	?	1	?	?	0	0	1	1	1	1	0	0	1	0	1	1	1	1	1	1	0	1	1	1	0	0	1	1	0	0	1	1	1	1	1	?	?	1	1	0	1	1	1	1	1
oPt-17948	?	?	?	?	?	1	?	?	1	0	1	1	0	1	?	0	0	1	1	1	0	1	1	0	1	1	1	1	0	0	?	?	0	0	0	0	0	0	1	?	1	1	0	0	0	0	?	0	1
oPt-17970_c	?	?	?	?	?	1	?	?	1	1	1	0	1	0	1	1	1	1	0	0	0	1	0	1	1	0	1	1	1	1	1	1	1	1	1	1	1	1	1	1	1	1	1	1	1	1	?	1	0
oPt-17983	?	?	?	?	?	0	?	?	0	1	?	1	0	0	1	0	0	1	0	0	0	0	0	1	0	0	0	0	0	0	0	0	0	0	1	1	?	0	0	?	?	0	1	1	1	1	1	?	?
oPt-17991	?	?	?	?	?	0	?	?	0	0	0	1	0	1	1	0	1	0	1	1	0	?	1	1	0	1	0	0	?	?	?	1	?	1	0	0	0	1	0	?	0	0	?	0	0	0	?	0	1
oPt-17992	?	?	?	?	?	0	?	?	1	1	0	0	1	1	1	1	0	1	?	1	1	1	1	0	1	0	1	1	1	1	?	1	1	1	1	1	1	0	?	?	1	1	1	1	1	1	1	?	0
oPt-17994	?	?	?	?	?	0	?	?	0	1	0	0	0	0	0	0	0	0	0	0	0	0	0	0	0	0	0	0	0	0	0	0	0	0	0	0	0	0	0	?	0	0	0	0	1	0	0	0	0
oPt-18002	?	?	?	?	?	1	?	?	0	1	0	0	1	0	1	1	1	0	1	1	0	0	0	1	1	1	1	0	1	1	1	1	1	1	1	?	1	1	1	?	?	1	1	0	0	1	?	1	0
oPt-18005	?	?	?	?	?	0	?	?	1	1	1	1	1	1	1	1	1	1	1	1	1	1	1	1	1	1	1	1	1	1	1	1	1	1	1	1	1	1	1	?	1	1	1	1	1	1	1	1	1
oPt-18007	?	?	?	?	?	0	?	?	1	0	1	1	0	1	0	1	1	1	1	1	0	1	0	0	1	1	0	1	0	0	0	0	0	0	0	0	?	0	1	?	1	1	0	1	1	0	1	0	1
oPt-18014	?	?	?	?	?	1	?	?	1	0	1	0	1	1	1	1	1	1	1	1	1	1	1	1	1	1	1	0	1	1	1	1	1	1	1	1	1	1	0	?	0	0	0	0	0	1	1	0	1
oPt-18039	?	?	?	?	?	1	?	?	1	1	0	0	1	1	0	1	1	1	1	?	0	0	1	1	1	0	1	1	1	1	1	1	1	1	1	1	1	1	0	?	?	0	1	1	0	1	?	?	1
oPt-18040	?	?	?	?	?	?	?	?	0	1	0	0	1	0	0	0	0	0	0	?	0	0	0	0	?	0	0	1	0	0	0	0	1	1	1	0	?	0	1	?	?	1	1	0	1	0	0	0	0
oPt-18048	?	?	?	?	?	0	?	?	0	0	0	0	0	0	0	0	0	0	0	0	0	0	0	0	0	0	0	0	0	0	0	0	0	0	0	0	1	0	0	?	?	0	0	0	0	0	0	0	0
oPt-18055	?	?	?	?	?	1	?	?	0	0	0	0	1	0	?	1	0	1	1	0	0	1	0	0	?	1	1	1	1	1	1	1	1	1	?	0	1	?	1	?	1	0	1	0	1	1	1	1	0
oPt-18057	?	?	?	?	?	0	?	?	0	1	1	1	1	0	1	1	0	0	1	?	1	?	0	0	0	0	1	1	1	1	1	1	1	1	1	1	1	?	1	?	1	1	1	1	1	1	1	1	0
oPt-18064	?	?	?	?	?	1	?	?	1	1	1	1	0	1	1	1	1	1	1	1	0	1	?	1	1	1	0	1	1	1	1	1	1	1	1	1	1	1	1	?	1	1	1	1	1	1	1	1	1
oPt-18069	?	?	?	?	?	1	?	?	1	0	0	0	0	1	1	1	1	1	0	1	1	1	1	1	1	1	1	1	0	0	?	?	0	0	1	1	1	0	1	?	?	1	0	0	1	1	0	0	?
oPt-18082	?	?	?	?	?	1	?	?	1	0	1	1	1	1	1	1	1	?	1	1	1	1	1	0	1	1	1	1	1	1	1	1	1	1	1	0	?	?	1	?	1	1	1	?	1	1	1	0	1
oPt-18087_c	?	?	?	?	?	0	?	?	0	0	0	0	0	0	1	0	0	0	0	0	0	0	0	0	0	0	1	0	0	0	0	0	0	0	1	1	1	0	1	?	?	1	0	0	0	0	0	0	0
oPt-18097	?	?	?	?	?	0	?	?	0	1	1	1	1	1	1	0	1	0	1	1	1	1	1	0	1	1	1	1	0	0	?	0	0	0	1	1	1	1	?	?	1	1	1	1	1	1	1	1	1
oPt-18107_c	?	?	?	?	?	1	?	?	1	1	1	1	1	1	1	1	1	1	1	1	1	1	1	1	1	1	1	1	1	1	1	1	1	1	1	1	1	1	1	1	1	1	1	1	0	1	1	1	0
oPt-18114	?	?	?	?	?	1	?	?	1	1	1	1	0	1	0	1	0	1	0	1	1	1	0	0	0	0	0	0	0	0	0	0	0	0	0	0	1	?	0	?	?	0	1	1	1	1	1	0	0
oPt-18117	?	?	?	?	?	1	?	?	1	1	1	1	1	1	1	1	1	1	1	0	1	0	0	1	1	1	1	1	1	1	1	1	1	1	1	1	1	?	1	?	1	1	1	1	1	0	1	1	1
oPt-18119	?	?	?	?	?	0	?	?	0	0	0	0	1	0	0	0	0	0	0	0	0	0	0	0	0	0	0	0	1	1	1	?	1	1	0	0	0	1	0	?	?	0	0	0	0	0	0	0	0
oPt-1813	0	0	1	0	1	1	0	0	1	1	0	0	0	0	0	0	1	0	0	0	0	0	0	0	1	0	0	0	1	1	1	1	1	1	0	0	1	?	0	0	0	0	0	1	1	1	0	0	1
oPt-18130	?	?	?	?	?	1	?	?	1	1	1	1	1	1	1	1	1	1	1	1	0	1	0	1	1	1	1	1	1	1	1	1	1	1	1	1	1	1	1	?	1	1	1	1	1	1	1	1	0
oPt-18151	?	?	?	?	?	1	?	?	?	0	0	0	?	0	1	0	?	1	?	0	0	1	?	?	0	1	1	0	1	1	?	1	?	?	1	1	0	1	?	?	1	?	1	1	0	1	0	?	0
oPt-18157	?	?	?	?	?	0	?	?	1	1	1	1	0	1	1	1	0	1	0	1	1	0	0	1	0	1	1	1	0	0	0	0	0	0	1	1	1	0	0	?	1	?	0	1	1	1	1	1	1
oPt-18166	?	?	?	?	?	?	?	?	1	1	1	1	1	1	1	1	0	1	1	1	1	0	0	0	1	1	1	1	1	1	1	1	1	?	1	1	0	1	0	?	0	1	1	1	1	?	1	1	0
oPt-1817	1	1	0	1	0	1	1	1	1	1	1	1	1	1	1	1	1	1	1	0	1	1	0	1	1	1	1	1	1	1	1	1	1	1	1	1	1	1	1	1	1	1	1	1	1	1	1	1	0
oPt-1817_c	1	1	0	1	0	1	1	1	1	1	1	1	1	1	1	1	1	1	1	0	1	1	0	1	1	1	1	1	1	1	1	1	1	1	1	1	1	1	1	1	1	1	1	1	1	1	1	1	0
oPt-18172_c	?	?	?	?	?	1	?	?	1	1	1	1	1	1	1	1	0	1	1	1	1	1	1	1	1	1	1	1	1	1	1	1	1	1	1	1	1	1	1	1	1	1	1	1	1	1	1	0	1
oPt-18178_c	?	?	?	?	?	0	?	?	0	0	0	0	0	0	1	0	1	0	1	1	1	1	1	1	1	1	0	1	0	0	0	0	0	1	0	1	0	1	1	1	0	1	0	0	0	0	0	1	1
oPt-18185	?	?	?	?	?	0	?	?	1	1	1	1	1	1	1	0	0	1	1	1	1	0	1	0	?	0	1	?	1	1	1	1	1	1	1	1	1	1	0	?	1	1	1	1	1	1	?	1	1
oPt-18190	?	?	?	?	?	1	?	?	1	1	1	1	1	1	1	1	1	1	1	1	0	1	0	1	0	1	1	0	1	1	0	0	1	1	1	1	1	1	0	?	1	0	1	1	1	1	1	1	1
oPt-18223	?	?	?	?	?	1	?	?	0	1	0	0	0	0	0	0	0	1	0	0	0	0	0	1	0	0	1	1	0	0	0	0	0	0	0	1	0	0	1	?	0	0	0	0	0	0	1	0	0
oPt-18233_c	?	?	?	?	?	1	?	?	1	1	0	0	1	0	1	0	1	1	1	0	1	1	1	1	1	1	1	0	1	1	1	1	1	1	1	1	1	1	1	1	1	1	1	1	1	1	1	1	1
oPt-18251	?	?	?	?	?	0	?	?	1	1	1	1	0	1	0	1	1	0	?	1	1	1	1	0	1	1	0	1	0	0	0	0	0	0	0	0	0	0	1	?	0	1	0	0	0	0	1	0	0
oPt-18263_c	?	?	?	?	?	1	?	?	1	1	1	1	1	1	0	1	1	1	1	1	1	1	1	0	1	1	1	1	1	1	1	1	1	1	1	1	1	1	0	1	1	1	1	0	0	0	1	0	0
oPt-18277	?	?	?	?	?	1	?	?	1	1	1	1	1	1	1	1	1	1	?	1	0	1	0	1	0	1	1	0	1	1	0	0	1	1	1	1	1	1	0	?	?	0	1	1	1	1	?	1	1
oPt-1828	?	?	?	?	?	1	?	?	?	?	1	?	?	?	?	?	0	1	1	1	1	0	0	1	1	1	1	1	1	1	1	1	1	1	1	1	1	1	0	1	1	1	?	?	?	?	1	1	0
oPt-18281	?	?	?	?	?	1	?	?	0	1	0	0	1	0	1	1	1	1	1	0	0	1	1	1	1	0	1	1	1	1	1	1	1	1	1	1	1	1	1	?	1	1	1	0	0	0	0	1	0
oPt-18282	?	?	?	?	?	1	?	?	1	0	1	1	1	0	0	0	1	0	?	1	1	1	1	1	0	0	0	?	0	0	0	0	0	0	0	0	0	1	?	?	0	0	0	0	0	0	1	0	0
oPt-18310	?	?	?	?	?	1	?	?	0	1	1	0	1	0	1	1	1	1	0	1	1	1	1	1	1	1	1	1	1	1	1	1	1	1	1	1	1	1	1	?	1	1	1	1	0	1	?	1	1
oPt-18344	?	?	?	?	?	0	?	?	0	1	1	1	1	1	0	?	0	0	1	1	1	0	0	0	0	0	0	1	1	1	1	1	1	1	0	?	?	?	0	?	0	0	0	0	1	0	1	0	0
oPt-18390	?	?	?	?	?	1	?	?	1	1	1	1	0	1	1	1	0	?	0	?	1	?	?	?	?	1	1	0	0	0	0	0	0	0	1	1	0	0	1	?	1	1	1	1	1	1	0	1	0
oPt-18396	?	?	?	?	?	0	?	?	0	0	0	0	0	0	1	1	0	0	1	0	0	0	0	0	0	0	1	0	1	1	1	1	0	0	0	1	?	1	0	?	?	0	0	1	0	1	0	1	0
oPt-18427	?	?	?	?	?	0	?	?	1	0	0	0	1	0	0	0	1	?	1	?	?	0	1	0	1	1	0	?	1	1	1	1	1	1	1	1	1	0	1	?	1	1	?	0	0	1	0	1	?
oPt-1847_c	1	1	1	1	1	1	1	1	0	0	1	0	1	0	1	1	1	1	1	1	1	1	0	1	0	1	1	1	0	0	0	0	0	0	0	1	1	1	1	1	1	1	1	1	1	1	1	1	1
oPt-1881_c	1	1	0	1	1	1	1	1	0	1	0	0	1	0	1	1	1	0	1	0	1	1	1	1	1	1	1	1	1	1	1	1	1	1	1	1	1	1	1	1	1	1	1	1	0	1	1	1	0
oPt-1904	?	?	?	?	?	0	?	?	?	?	1	?	?	?	?	?	1	0	0	0	0	0	0	0	0	0	0	0	0	0	0	0	0	0	0	0	0	0	0	0	0	0	?	0	?	?	0	0	0
oPt-1918	?	?	?	?	?	0	?	?	?	?	0	?	?	?	?	?	0	1	?	0	?	0	1	0	0	1	1	?	0	0	1	0	0	0	0	0	0	0	0	0	0	0	?	0	?	?	0	1	0
oPt-1927	1	1	1	0	1	?	1	1	1	0	1	1	1	1	1	1	?	1	1	0	0	1	0	1	0	0	1	1	1	1	1	1	1	1	1	1	1	1	0	1	?	1	?	1	1	1	1	1	0
oPt-1962_c	1	1	1	1	1	1	1	1	1	1	0	0	1	1	1	1	1	1	0	1	1	1	1	1	1	1	0	1	1	1	1	1	1	1	1	1	1	1	1	1	1	1	1	0	1	0	1	1	1
oPt-2009	0	0	0	0	0	0	0	0	0	0	0	0	0	0	0	0	0	1	0	0	0	0	1	0	0	1	1	0	0	0	0	0	0	0	0	0	0	0	0	0	0	0	1	0	0	0	0	0	0
oPt-2064	?	?	?	?	?	0	?	?	?	?	0	?	?	?	?	?	0	0	0	0	0	0	0	0	0	0	0	0	0	0	0	0	0	0	0	0	0	0	1	0	0	0	?	0	?	?	0	0	0
oPt-2082	?	?	?	?	?	1	?	?	?	?	1	?	?	?	?	?	1	1	1	0	0	1	?	1	1	1	1	?	1	1	1	1	0	1	1	1	1	1	1	1	?	1	?	1	?	?	1	1	1
oPt-2091	?	?	?	?	?	0	?	?	?	?	1	?	?	?	?	?	1	1	1	1	1	1	1	?	1	1	1	0	1	1	?	?	?	1	1	0	1	1	?	1	1	1	?	1	?	?	1	1	0
oPt-2107	?	?	?	?	?	0	?	?	?	?	0	?	?	?	?	?	1	0	1	1	0	0	1	0	1	1	0	1	1	1	1	?	1	1	0	0	?	0	0	0	1	0	?	0	?	?	?	0	0
oPt-2120	?	?	?	?	?	1	?	?	?	?	1	?	?	?	?	?	1	1	1	1	1	1	0	1	1	1	1	1	1	1	1	1	1	1	1	1	1	1	1	1	1	1	?	1	?	?	1	1	0
oPt-2121	0	0	0	1	0	0	0	1	1	0	1	1	0	0	0	0	1	0	?	1	1	1	1	0	1	0	0	1	0	0	0	0	0	0	0	0	0	0	1	0	1	1	0	0	0	0	?	0	0
oPt-2130	?	0	0	1	0	0	1	1	1	0	0	0	0	0	0	0	0	1	0	0	0	1	0	0	0	0	0	0	0	0	0	0	0	0	0	0	?	1	1	1	1	1	0	0	0	0	0	0	0
oPt-2130_c	?	0	0	1	0	0	1	1	1	0	0	0	0	0	0	0	0	1	0	0	0	1	0	0	0	0	0	0	0	0	0	0	0	0	0	0	1	1	1	1	1	1	0	0	0	0	0	0	0
oPt-2136	0	0	1	1	0	0	1	0	1	0	1	1	1	1	1	0	1	1	1	1	1	1	1	1	1	1	1	1	1	1	1	1	1	1	1	0	1	1	1	1	1	1	1	1	1	1	1	1	0
oPt-2148	0	0	1	0	0	1	0	0	1	1	0	0	1	1	0	1	1	0	0	0	0	1	0	0	1	0	0	1	1	1	1	1	1	1	0	0	0	1	0	0	0	0	?	0	0	1	0	1	1
oPt-2180	0	0	0	0	0	1	1	1	0	0	0	0	0	0	0	0	0	0	0	0	1	0	?	0	?	0	0	?	0	0	0	0	0	0	0	0	0	0	0	1	0	0	1	0	0	0	0	0	0
oPt-2194	1	0	0	1	1	1	1	1	1	1	1	1	0	1	?	1	1	1	0	?	1	?	0	0	1	0	1	1	0	0	0	0	0	0	?	1	?	0	1	?	1	1	1	1	1	1	1	1	1
oPt-2203_c	0	1	1	0	1	1	0	0	1	1	1	1	1	1	1	1	0	1	1	1	1	1	1	1	1	1	1	0	1	1	1	1	1	1	1	1	1	1	0	0	1	0	1	1	1	1	1	1	1
oPt-2227_c	?	?	?	?	?	0	?	?	?	?	1	?	?	?	?	?	1	1	0	0	1	1	0	0	1	0	1	1	0	0	0	0	1	?	1	1	1	0	0	0	1	0	?	1	?	?	1	1	0
oPt-2238	0	1	1	0	1	1	0	0	1	1	0	1	1	1	1	1	1	1	1	1	1	1	1	1	?	1	1	0	0	0	?	0	1	1	1	1	1	1	0	1	1	0	0	1	1	1	1	1	1
oPt-2274_c	?	?	?	?	?	0	?	?	?	0	0	0	0	0	0	0	0	0	1	1	1	1	1	0	0	1	0	1	0	0	0	0	0	0	0	0	0	0	0	0	0	1	0	0	0	0	0	0	0
oPt-2348_c	1	1	1	0	1	1	1	1	1	1	1	1	1	1	1	1	1	1	1	1	1	1	1	1	1	1	1	1	1	1	1	1	1	1	1	1	1	1	1	1	1	1	1	1	1	1	1	1	1
oPt-2366	?	?	?	?	?	0	?	?	?	?	0	?	?	?	?	?	0	0	1	1	0	0	0	0	0	0	1	1	0	0	0	0	0	0	0	0	0	0	1	1	0	1	?	?	?	?	0	1	0
oPt-2385	?	?	?	?	?	1	?	?	?	?	1	?	?	?	?	?	1	1	1	0	1	1	1	0	1	1	1	0	1	1	1	1	1	1	1	1	1	1	1	1	1	1	?	1	?	?	1	1	0
oPt-2386	?	1	1	1	0	0	0	0	1	0	1	1	1	1	0	1	1	1	1	1	1	1	1	1	0	1	0	0	1	1	1	1	1	1	0	1	0	?	0	0	1	0	0	0	1	0	1	1	0
oPt-2392	1	1	0	1	0	0	1	1	0	0	0	0	0	0	1	0	0	0	0	0	0	0	0	0	0	0	1	0	0	0	0	0	0	0	0	0	1	0	0	0	1	0	0	0	0	1	1	1	0
oPt-2411_c	1	0	1	1	0	0	1	1	0	1	1	0	1	0	1	1	0	0	0	0	0	0	0	0	0	0	1	1	0	0	0	0	0	0	1	1	1	0	1	1	1	1	1	0	1	1	1	1	0
oPt-2412	1	1	0	0	1	1	1	0	0	0	0	1	0	1	1	0	1	0	1	?	1	0	0	?	1	0	1	0	0	0	0	0	0	0	1	1	0	1	0	1	?	0	1	1	1	1	0	0	1
oPt-2430	1	1	1	1	1	1	1	1	0	0	0	1	1	0	1	1	1	1	0	0	0	0	1	1	1	0	1	1	1	?	1	1	1	1	1	1	1	1	1	1	1	1	1	1	1	1	0	1	1
oPt-2439	1	1	1	0	1	1	1	1	1	1	1	1	1	1	1	1	0	1	1	0	1	1	1	1	0	0	1	0	1	1	1	1	1	1	1	1	1	1	0	1	1	1	1	1	1	1	1	1	1
oPt-2456_c	1	1	1	1	1	1	1	1	1	1	1	1	1	1	1	1	0	1	1	1	1	1	1	1	1	1	1	1	1	1	1	1	1	1	1	1	1	1	1	1	1	1	1	0	1	?	1	1	1
oPt-2492	?	?	?	?	?	1	?	?	?	?	1	?	?	?	?	?	1	1	0	1	0	1	0	1	1	0	1	0	0	0	0	0	0	0	1	1	1	1	1	1	1	1	?	1	?	?	1	1	0
oPt-2494	?	?	?	?	?	1	?	?	?	?	1	?	?	?	?	?	1	1	1	1	1	1	1	1	1	1	1	1	1	1	1	1	1	1	?	1	1	1	0	0	1	0	?	1	?	?	1	1	1
oPt-2593	1	1	0	1	0	?	1	1	0	1	1	1	0	1	1	1	0	1	1	1	1	1	1	1	1	1	1	1	0	0	1	?	0	0	1	1	1	0	1	1	0	1	?	1	1	1	1	1	1
oPt-2594	?	?	?	?	?	?	?	?	?	?	1	?	?	?	?	?	0	1	1	?	0	0	0	0	1	0	0	0	0	0	0	0	0	0	1	1	1	0	0	0	1	0	?	1	?	?	1	1	0
oPt-2598_c	1	1	0	1	0	1	0	1	1	1	1	1	1	1	1	1	1	1	1	0	1	1	0	1	1	1	1	1	1	1	1	1	1	1	1	1	1	1	1	0	1	1	1	1	1	1	1	1	0
oPt-2612	?	?	?	?	?	1	?	?	?	?	1	?	?	?	?	?	1	1	1	?	1	1	0	1	0	1	1	1	0	0	0	?	0	0	1	1	1	0	1	1	1	1	?	1	?	?	?	1	1
oPt-2635_c	1	0	0	?	0	0	1	0	0	1	0	0	0	1	1	1	0	0	1	0	0	0	0	0	0	1	1	0	1	1	1	1	1	1	1	1	1	0	1	0	1	1	1	1	1	1	0	1	1
oPt-2644	1	1	1	0	1	?	0	0	1	0	1	1	1	1	0	?	1	0	1	1	0	1	?	1	?	1	0	0	0	0	?	0	0	0	0	0	?	?	0	0	0	0	0	?	0	0	1	0	1
oPt-2647_c	?	?	?	?	?	1	?	?	0	1	1	1	0	0	1	1	1	0	0	0	0	1	0	1	0	0	1	0	1	1	1	1	1	1	1	1	1	1	1	0	1	0	1	1	1	1	1	1	1
oPt-2654_c	1	1	1	1	1	1	1	1	1	1	1	1	0	1	1	1	0	1	1	1	1	1	1	1	1	1	1	1	0	0	0	0	0	0	1	0	1	0	1	1	1	1	1	1	1	1	1	1	0
oPt-2663	0	1	0	1	1	0	0	1	0	0	1	1	1	1	0	1	?	0	?	1	1	1	1	1	1	1	0	1	1	1	1	1	1	1	0	0	0	1	1	0	1	?	0	0	0	0	?	0	0
oPt-2685	?	?	?	?	?	0	?	?	?	?	1	?	?	?	?	?	1	1	1	0	1	?	1	0	1	1	0	0	1	1	1	1	1	1	?	0	0	?	?	1	1	1	?	0	?	?	?	0	1
oPt-2701	1	0	1	1	0	0	1	1	1	0	1	1	0	1	1	1	1	1	?	1	1	1	1	0	?	1	1	0	1	1	1	1	1	1	1	1	1	1	1	1	1	1	1	0	0	?	1	1	1
oPt-2718	?	1	1	1	?	0	0	1	1	1	1	1	0	1	1	1	1	1	?	1	1	1	1	1	1	1	1	?	1	1	1	1	1	1	1	1	1	0	?	1	1	1	1	1	1	1	1	1	0
oPt-2747	1	1	1	0	1	1	0	0	1	0	1	1	1	1	1	1	1	0	1	0	0	0	1	1	1	1	1	0	1	1	1	1	1	1	1	1	1	1	0	0	0	0	1	1	1	1	1	1	1
oPt-2760_c	?	?	?	?	?	1	?	?	0	1	0	0	0	0	1	1	1	0	1	1	1	1	1	1	0	1	0	0	1	?	1	1	1	1	0	0	1	1	0	0	0	0	0	0	1	0	0	0	1
oPt-2767	?	?	?	?	?	1	?	?	?	?	1	?	?	?	?	?	1	0	1	0	0	1	0	1	0	1	0	0	0	0	0	0	0	0	0	0	0	0	0	0	0	0	?	0	?	?	1	0	0
oPt-2769	?	?	?	?	?	?	?	?	?	?	0	?	?	?	?	?	1	0	0	?	0	1	?	1	?	?	0	?	0	?	0	?	0	0	1	1	1	0	?	1	0	1	?	1	?	?	?	0	1
oPt-2772	1	0	0	1	0	0	1	1	1	1	1	1	1	1	1	1	1	1	1	1	1	1	1	1	1	1	1	1	1	1	1	1	1	1	1	1	1	1	1	1	1	1	1	1	1	1	1	1	1
oPt-2779	1	1	0	0	1	1	1	1	0	1	0	0	0	0	0	1	1	0	0	?	0	0	0	0	0	0	0	0	0	0	0	0	0	0	0	0	0	0	0	0	0	0	?	0	0	0	0	0	1
oPt-2802	0	0	0	0	1	?	0	1	0	0	0	0	0	0	0	0	1	0	?	0	0	?	1	0	1	0	0	0	0	0	0	0	0	0	0	0	0	0	0	1	0	1	0	0	1	0	0	0	?
oPt-2810	?	?	?	?	?	1	?	?	?	?	1	?	?	?	?	?	0	1	0	1	?	0	0	1	1	1	0	?	0	0	0	0	0	0	0	0	?	1	0	1	0	0	?	0	?	?	?	0	1
oPt-2826	?	?	?	?	?	0	?	?	?	?	1	?	?	?	?	?	1	1	1	?	1	0	1	1	1	1	1	0	1	1	1	?	1	1	1	1	1	1	0	1	1	1	?	1	?	?	1	1	0
oPt-2835	1	0	0	1	0	0	1	1	?	0	0	1	0	0	1	0	0	0	0	?	0	1	?	0	1	0	1	1	0	0	0	0	0	?	?	1	1	0	1	1	1	0	1	1	1	1	0	1	0
oPt-2836	0	0	0	0	1	1	0	0	0	0	0	0	0	0	0	0	0	0	0	1	0	1	0	1	0	0	0	0	0	0	0	0	0	0	0	0	1	0	0	0	0	0	?	0	0	0	0	0	0
oPt-2841	1	0	0	0	0	0	0	1	0	0	0	0	0	0	0	0	0	?	0	?	1	0	1	0	0	0	0	1	0	0	0	0	0	0	0	0	0	0	0	0	0	0	?	1	1	1	0	0	0
oPt-2890	?	?	?	?	?	0	?	?	?	?	1	?	?	?	?	?	0	0	1	1	1	1	1	0	1	1	1	1	1	1	1	1	1	1	?	0	1	0	1	1	1	1	?	1	?	?	1	0	1
oPt-2898	?	?	?	?	?	0	?	?	?	?	1	?	?	?	?	?	0	1	0	1	1	0	?	0	1	0	1	0	0	0	0	0	0	0	1	1	0	0	1	0	?	?	?	1	?	?	1	1	1
oPt-2907	1	0	0	1	0	0	1	1	1	1	1	1	0	1	0	0	0	0	1	?	0	1	0	0	1	1	0	1	0	0	0	0	0	0	0	0	1	1	1	1	0	1	0	1	1	1	1	0	1
oPt-2920	?	?	0	0	?	?	?	0	0	1	0	0	0	0	0	1	0	0	1	?	0	?	1	1	0	0	0	?	?	?	?	?	?	?	0	0	0	?	0	0	0	0	1	0	0	0	0	0	?
oPt-2953_c	1	1	1	1	1	1	1	1	1	1	1	1	1	1	1	1	1	1	?	0	0	1	0	1	1	0	1	1	1	1	1	1	1	1	1	1	1	1	1	1	1	1	1	1	1	1	1	?	0
oPt-2968	1	0	1	1	1	1	1	1	1	0	1	1	1	1	0	0	1	1	1	1	1	1	1	1	1	1	1	1	1	1	1	1	1	1	1	1	?	1	1	1	1	1	?	1	1	1	1	1	1
oPt-2998	0	1	0	0	1	1	0	0	1	1	1	1	1	1	1	1	0	1	?	0	1	0	1	1	0	1	1	0	1	1	1	1	1	1	1	1	1	1	0	0	1	0	1	1	1	1	1	1	0
oPt-3011	?	?	?	?	?	0	?	?	?	?	0	?	?	?	?	?	0	0	0	0	0	0	0	0	0	0	0	0	0	0	0	0	0	0	0	0	0	0	0	0	0	0	?	0	?	?	0	0	0
oPt-3019	0	1	?	0	0	0	0	0	0	0	0	0	1	0	1	0	0	1	1	0	0	0	0	1	0	1	1	0	1	1	1	1	1	1	1	1	0	?	0	0	1	0	?	1	0	1	0	1	0
oPt-3024_c	?	?	?	?	?	1	?	?	?	?	1	?	?	?	?	?	1	1	1	1	1	1	1	1	1	1	1	1	1	1	1	1	1	1	1	1	1	1	1	1	1	1	?	1	?	?	1	1	0
oPt-3026	?	?	?	?	?	0	?	?	?	?	0	?	?	?	?	?	0	0	0	?	0	0	0	1	0	0	1	0	1	1	0	?	1	0	0	0	1	?	1	0	0	0	?	1	?	?	?	0	0
oPt-3038	0	0	0	0	0	0	0	0	1	1	0	0	1	1	0	0	?	1	1	1	1	0	0	1	0	0	1	0	0	0	0	0	0	0	0	0	0	0	0	0	0	0	0	1	1	1	0	1	1
oPt-3049_c	?	?	?	?	?	0	?	?	1	0	0	0	1	0	1	0	0	1	1	1	0	0	0	0	1	1	1	1	0	0	0	0	0	0	1	1	?	0	1	1	1	1	0	1	0	1	0	1	0
oPt-3063	0	1	0	0	0	0	0	0	0	0	0	0	0	0	0	0	0	0	0	0	0	0	0	0	0	0	0	0	0	0	0	0	0	0	0	0	0	?	0	0	0	0	0	0	0	0	0	0	1
oPt-3106	1	1	0	0	1	0	0	0	1	1	1	1	0	1	1	0	?	1	1	1	1	1	1	1	?	1	1	0	0	0	0	0	0	0	0	0	1	0	0	0	0	0	1	1	1	1	1	1	1
oPt-3118	1	1	0	1	0	0	1	1	1	1	1	1	1	1	1	1	1	?	1	?	0	0	0	0	1	0	1	1	1	1	1	1	1	1	1	1	?	?	1	0	1	1	1	1	1	1	?	1	0
oPt-3118_c	1	1	0	1	0	0	1	1	1	1	1	1	1	1	1	1	1	1	1	1	0	0	0	0	1	0	1	1	1	1	1	1	1	1	1	1	1	?	1	0	1	1	1	1	1	1	1	1	0
oPt-3120	1	0	1	1	1	1	0	1	1	1	1	1	1	1	1	1	?	1	?	1	1	1	1	1	1	1	1	?	1	1	1	1	1	1	1	1	1	1	1	1	1	1	1	1	1	1	1	1	1
oPt-3122	1	1	1	1	1	1	0	1	?	1	1	1	0	1	1	1	1	0	1	1	1	1	1	1	1	1	0	1	1	1	1	1	1	1	1	0	1	1	1	1	?	1	?	0	1	1	1	1	1
oPt-3124	?	?	?	?	?	1	?	?	?	?	1	?	?	?	?	?	0	1	1	?	?	0	1	1	?	1	0	1	1	1	0	0	1	1	0	0	0	0	0	1	1	0	?	1	?	?	0	0	1
oPt-3127_c	0	1	1	1	0	0	0	0	0	0	0	0	0	1	0	0	0	0	0	0	1	1	1	0	1	0	0	0	1	?	0	0	0	0	0	0	0	1	1	1	0	1	0	1	1	1	0	1	0
oPt-3170	?	0	0	0	1	1	0	0	1	1	0	1	0	1	1	0	1	1	0	0	0	0	0	1	0	0	1	0	0	0	0	0	0	0	1	1	1	1	0	0	0	0	1	0	1	0	0	?	0
oPt-3182	0	1	?	0	1	1	0	0	1	1	1	1	1	1	1	0	1	0	1	0	0	1	?	1	0	0	1	1	0	0	0	0	0	0	1	1	1	?	0	0	1	0	1	0	1	1	1	1	1
oPt-3182_c	0	1	?	0	1	1	0	0	1	1	1	1	1	1	1	0	1	0	1	0	0	1	1	1	0	0	1	1	0	0	0	0	0	0	1	1	1	?	0	0	1	0	1	0	1	1	1	1	1
oPt-3191	?	?	?	?	?	1	?	?	?	?	1	?	?	?	?	?	1	1	1	1	1	1	0	1	0	1	1	0	?	1	1	1	1	?	1	1	1	1	1	1	1	1	?	1	?	?	1	1	1
oPt-3192	?	?	?	?	?	1	?	?	?	?	0	?	?	?	?	?	1	1	?	1	1	1	?	?	1	?	?	1	1	1	1	0	1	1	1	1	1	1	0	1	1	0	?	1	?	?	0	1	0
oPt-3198	?	?	?	?	?	0	?	?	?	?	1	?	?	?	?	?	0	1	0	?	1	0	0	0	0	0	0	0	0	0	0	0	0	0	0	0	0	0	1	0	0	1	?	0	?	?	?	0	0
oPt-3221_c	1	1	1	1	1	1	1	1	1	1	1	1	1	1	1	0	1	1	1	1	1	1	1	1	1	1	1	1	0	0	0	0	0	0	1	1	1	1	1	1	1	1	1	1	1	1	1	1	0
oPt-3270	1	1	0	1	0	0	1	1	1	0	1	1	1	1	0	1	1	1	1	0	1	0	1	0	1	1	0	1	0	0	?	0	0	0	0	0	?	0	1	0	1	1	0	1	1	0	1	0	0
oPt-3276	1	0	1	1	?	0	1	1	?	0	0	0	0	1	1	0	1	1	0	?	0	1	?	0	1	?	1	1	0	0	0	?	0	0	1	1	1	?	1	1	1	1	1	1	0	1	0	1	0
oPt-3277	?	?	?	?	?	0	?	?	?	?	1	?	?	?	?	?	?	1	0	1	?	1	1	0	1	0	1	1	1	1	1	1	1	1	1	1	1	?	0	1	1	0	?	0	?	?	1	1	0
oPt-3300	?	?	?	?	?	1	?	?	?	?	1	?	?	?	?	?	1	0	0	0	0	0	?	1	1	0	1	1	?	1	1	1	?	1	1	1	1	1	1	0	1	0	?	1	?	?	1	1	1
oPt-3314_c	0	1	1	1	1	1	1	1	1	1	1	1	1	1	0	1	1	1	1	0	0	1	0	1	1	1	0	1	1	1	1	1	1	1	0	0	?	1	1	0	0	1	1	1	1	1	1	0	1
oPt-3325	?	?	?	?	?	1	?	?	?	?	0	?	?	?	?	?	1	0	1	?	1	1	1	1	1	1	1	1	1	1	1	1	1	?	1	1	1	1	1	1	0	1	?	0	?	?	1	1	0
oPt-3337_c	?	?	?	?	?	1	?	?	?	?	1	?	?	?	?	?	1	1	1	0	0	1	0	1	0	1	1	1	1	1	1	1	1	1	?	1	0	1	0	1	1	1	?	1	?	?	1	1	1
oPt-3345	1	0	1	1	0	0	1	0	1	1	1	1	1	0	1	0	1	1	1	1	?	1	1	1	1	1	1	1	0	0	0	0	0	0	1	1	1	1	1	0	1	1	?	1	1	1	1	1	0
oPt-3345_c	1	0	1	1	0	0	1	0	1	1	?	1	1	0	1	0	1	1	1	1	1	1	1	1	1	1	1	1	0	0	0	0	0	0	1	1	1	1	1	0	0	1	1	1	1	1	1	1	0
oPt-3348	?	?	?	?	?	0	?	?	?	?	0	?	?	?	?	?	1	0	0	?	0	0	0	0	1	0	0	1	1	1	0	0	1	1	0	0	?	0	0	0	0	0	?	0	?	?	0	0	0
oPt-3381_c	0	1	1	1	1	1	0	0	1	1	1	0	1	1	1	1	0	1	1	1	1	1	1	1	0	1	1	1	1	1	1	1	1	1	1	1	1	1	1	0	1	0	1	?	1	0	1	1	1
oPt-3386	1	0	1	1	0	0	1	1	0	1	1	1	0	1	1	1	0	1	0	0	0	1	1	1	1	0	1	0	0	0	0	0	0	0	1	1	0	?	1	1	1	1	1	1	1	1	1	1	1
oPt-3390	?	?	?	?	?	0	?	?	?	?	0	?	?	?	?	?	1	0	0	?	0	0	0	0	1	0	0	1	1	1	1	1	1	1	0	0	0	0	1	1	1	1	?	0	?	?	0	0	0
oPt-3400	?	?	?	?	?	0	?	?	?	?	1	?	?	?	?	?	?	?	0	1	1	0	0	0	0	0	0	0	1	1	1	?	1	1	0	0	0	?	0	0	0	0	?	1	?	?	?	0	?
oPt-3427	0	?	0	1	1	1	1	0	1	0	0	1	0	0	0	0	0	0	0	0	0	0	1	0	1	0	0	1	1	1	1	1	1	1	1	0	0	?	1	1	0	1	0	0	0	0	0	0	0
oPt-3440	?	?	?	?	?	1	?	?	?	?	0	?	?	?	?	?	1	?	1	1	?	1	1	1	1	1	1	1	1	1	1	1	1	1	1	1	1	1	?	1	1	1	?	?	?	?	1	1	0
oPt-3484	0	0	1	0	1	1	0	0	1	0	1	1	0	1	0	0	1	1	1	1	1	1	1	1	1	1	0	1	1	1	1	1	1	1	0	0	0	1	0	0	0	0	?	1	1	0	?	1	1
oPt-3494	?	?	?	?	?	0	?	?	?	?	0	?	?	?	?	?	0	0	0	1	0	0	0	0	0	0	0	0	0	0	0	0	0	0	0	0	0	0	1	0	0	0	?	0	?	?	0	0	0
oPt-3507_c	1	1	0	0	1	1	1	1	1	1	1	1	0	1	0	1	1	1	1	1	1	1	1	0	1	1	0	1	0	0	1	1	0	0	1	1	1	?	0	1	1	1	1	?	1	0	1	1	1
oPt-3521	?	?	?	?	?	0	?	?	?	?	1	?	?	?	?	?	0	1	?	1	0	0	1	0	1	0	0	?	0	0	0	0	0	?	1	0	0	0	0	0	0	0	?	0	?	?	1	1	0
oPt-3531_c	1	1	1	0	1	1	1	1	1	1	1	1	1	1	1	1	1	1	1	1	1	1	1	1	1	1	1	1	1	1	1	1	1	1	1	1	1	1	0	1	1	0	1	1	1	0	1	1	1
oPt-3538	1	1	0	1	1	1	1	1	1	1	1	1	1	1	1	1	0	1	1	1	1	0	1	1	0	1	1	0	1	1	0	0	1	1	1	1	1	1	1	1	0	1	1	1	1	1	1	0	0
oPt-3548	?	?	?	?	?	0	?	?	?	?	1	?	?	?	?	?	1	1	1	1	1	1	1	1	0	1	1	1	0	0	0	0	?	0	1	1	1	0	1	1	1	1	?	?	?	?	1	1	1
oPt-3592	?	?	?	?	?	1	?	?	?	?	1	?	?	?	?	?	1	0	1	1	1	1	0	1	1	1	0	1	0	0	0	0	1	0	0	0	1	0	1	1	0	1	?	0	?	?	1	0	1
oPt-3613	1	1	1	0	0	1	1	1	0	1	0	0	1	0	1	1	1	1	1	0	0	1	1	1	1	0	1	1	1	1	1	1	1	1	1	1	0	1	0	1	1	1	0	0	0	0	0	1	0
oPt-3616	?	?	?	?	?	0	?	?	?	?	0	?	?	?	?	?	0	0	?	1	?	1	1	0	0	0	1	1	1	1	?	1	?	1	1	1	1	0	?	0	?	1	?	?	?	?	?	1	1
oPt-3628	0	1	1	0	0	0	0	0	?	0	0	0	0	1	1	0	0	1	?	?	1	1	1	?	1	0	1	0	0	0	0	0	?	1	1	1	1	1	0	?	0	0	0	0	0	0	0	1	1
oPt-3635	?	?	?	?	?	0	?	?	?	?	0	?	?	?	?	?	1	1	0	1	?	0	1	0	1	0	0	1	1	1	1	1	1	1	1	1	1	0	1	1	1	1	?	0	?	?	?	0	0
oPt-3638	0	1	0	1	1	1	0	1	0	0	0	0	0	1	0	1	1	?	0	1	0	1	0	0	1	0	0	1	1	1	1	1	1	1	0	0	?	1	1	1	0	1	?	0	0	0	0	1	0
oPt-3638_c	0	1	0	1	1	1	0	1	0	0	0	0	0	1	0	1	1	0	0	1	0	1	0	0	1	0	0	1	1	1	1	1	1	1	0	0	0	1	1	1	0	1	?	0	0	0	0	1	0
oPt-3685	?	?	?	?	?	1	?	?	?	?	0	?	?	?	?	?	0	0	0	0	0	0	0	1	1	0	1	1	0	0	0	0	0	0	0	0	0	1	1	1	1	1	?	0	?	?	0	1	0
oPt-3782_c	?	?	?	?	?	0	?	?	0	1	0	0	1	1	1	1	0	1	1	1	1	1	1	0	0	1	1	1	0	0	0	0	1	?	1	1	1	0	0	1	0	0	0	1	1	1	0	1	0
oPt-3790	1	1	1	0	1	1	0	0	0	0	0	0	1	0	1	0	1	0	0	0	0	0	0	1	1	0	1	0	0	0	0	0	0	0	1	1	1	?	0	0	0	0	1	0	0	1	0	1	0
oPt-3797	?	?	?	?	?	1	?	?	?	?	1	?	?	?	?	?	0	?	0	1	1	1	0	0	0	0	1	0	0	0	0	0	0	0	1	1	1	1	1	1	1	1	?	1	?	?	1	?	0
oPt-3802	?	?	?	?	?	0	?	?	?	?	0	?	?	?	?	?	0	1	1	1	1	0	1	?	1	1	0	1	0	0	0	0	0	1	0	0	0	0	?	0	0	0	?	?	?	?	?	0	0
oPt-3803	?	?	?	?	?	1	?	?	?	?	1	?	?	?	?	?	1	1	1	1	1	1	1	1	1	1	1	1	1	1	1	1	1	1	1	1	1	1	1	1	1	1	?	1	?	?	1	1	1
oPt-3804_c	1	0	0	0	0	0	0	1	1	1	1	1	1	1	1	1	1	1	1	0	1	0	0	0	0	1	1	0	1	1	1	1	1	1	1	1	1	?	0	1	1	1	1	1	1	1	1	1	1
oPt-3838	0	0	1	1	1	1	1	0	1	1	0	1	0	1	1	1	?	1	1	0	0	1	0	1	1	1	1	?	0	0	0	0	0	0	1	1	1	1	1	0	1	0	1	1	1	1	1	1	1
oPt-3850	?	?	?	?	?	?	?	?	?	?	1	?	?	?	?	?	1	0	1	1	1	1	1	?	1	1	0	1	1	0	1	1	?	1	0	0	0	1	?	1	?	0	?	0	?	?	1	0	?
oPt-3886	?	?	?	?	?	1	?	?	?	?	1	?	?	?	?	?	0	1	0	0	1	0	0	0	1	0	1	1	0	0	0	0	0	0	1	1	1	0	0	1	1	1	?	1	?	?	1	1	0
oPt-3905	1	0	1	1	1	1	1	1	1	1	1	1	1	1	1	1	1	1	1	1	1	0	1	1	1	1	1	1	1	1	1	1	1	1	1	1	1	1	1	1	1	0	0	1	1	1	1	0	1
oPt-3922	?	1	1	0	1	1	0	0	1	1	1	1	0	1	1	0	?	1	1	1	1	1	1	1	0	1	1	0	0	0	1	1	1	1	0	0	?	1	0	0	0	0	0	1	1	1	1	1	1
oPt-3936	?	?	?	?	?	1	?	?	?	?	1	?	?	?	?	?	1	1	1	1	1	1	1	0	1	0	1	1	0	0	0	0	0	0	1	1	1	0	1	1	1	1	?	1	?	?	1	1	1
oPt-3944	1	1	1	0	1	1	0	0	0	1	0	0	1	0	1	0	1	0	1	1	0	0	?	0	0	1	0	0	1	1	1	1	1	1	0	0	0	1	0	0	1	1	1	1	1	1	?	?	?
oPt-3965	1	1	1	1	1	1	1	1	1	0	1	1	1	0	0	0	1	1	1	1	1	1	1	1	1	1	1	0	1	1	1	1	1	1	1	1	1	1	1	1	1	1	1	0	1	1	1	0	1
oPt-3965_c	1	1	1	1	1	1	1	1	1	0	1	1	1	0	0	0	1	1	1	1	1	1	1	1	1	1	1	0	1	1	1	1	1	1	1	1	1	1	1	1	1	1	1	0	1	1	1	0	1
oPt-3986_c	0	0	0	0	0	0	0	0	1	1	1	1	1	1	0	0	1	1	1	0	1	0	1	0	1	1	0	0	1	1	1	1	1	1	0	0	1	1	0	0	1	0	1	0	0	0	1	?	0
oPt-3991	0	0	0	0	0	0	0	0	0	0	0	0	0	0	0	0	0	0	0	?	0	1	0	0	0	0	0	0	0	0	0	0	1	1	0	0	0	0	0	0	0	0	?	0	0	1	1	0	0
oPt-3999	1	1	0	1	1	0	1	1	0	1	0	0	1	0	1	0	0	?	1	1	1	0	0	0	1	1	1	?	0	0	0	0	0	0	1	1	1	0	1	1	1	1	?	0	0	1	0	1	1
oPt-4022	0	1	0	0	1	1	0	0	0	1	1	1	1	1	1	0	1	0	1	0	0	0	0	0	1	1	1	0	0	0	0	0	0	0	1	1	1	1	0	0	0	0	1	1	1	0	1	1	0
oPt-4034	?	?	?	?	?	0	?	?	?	?	0	?	?	?	?	?	0	1	?	1	0	?	0	0	0	1	1	0	1	?	1	1	1	?	1	1	1	0	0	0	1	?	?	1	?	?	0	1	1
oPt-4047_c	?	?	?	?	?	0	?	?	0	0	0	0	0	0	0	0	0	0	1	1	0	0	0	0	1	0	0	1	0	0	0	0	1	?	0	0	0	0	0	0	0	0	0	0	0	0	0	0	0
oPt-4051	?	?	?	?	?	1	?	?	?	?	1	?	?	?	?	?	1	1	1	?	1	0	1	1	1	1	1	0	1	1	1	1	1	1	1	1	1	1	1	1	1	1	?	?	?	?	?	1	1
oPt-4054	0	0	0	1	1	1	0	0	0	1	1	1	0	1	1	1	0	1	0	1	1	0	?	1	?	0	1	0	1	1	1	1	1	?	1	1	0	1	1	0	1	0	1	1	0	1	1	1	1
oPt-4059	?	0	1	0	1	1	?	0	1	1	1	1	1	0	1	1	1	1	0	?	0	1	1	1	?	0	1	0	1	?	1	1	1	1	1	1	1	1	0	1	1	0	1	1	1	1	1	1	0
oPt-4061	1	1	1	1	1	1	1	1	1	1	1	1	1	1	1	0	1	1	1	1	1	1	1	1	1	1	1	1	0	0	0	0	0	0	1	1	1	1	1	1	1	1	1	1	1	1	1	1	0
oPt-4063	?	?	?	?	?	1	?	?	?	?	0	?	?	?	?	?	1	1	0	0	0	0	0	1	0	0	1	0	1	1	1	1	1	1	1	1	0	1	0	0	1	1	?	1	?	?	1	1	0
oPt-4076	?	0	1	0	0	0	1	1	0	1	0	0	1	0	1	1	0	0	0	1	0	1	0	0	?	0	1	1	1	1	1	1	1	1	1	1	1	0	0	1	1	0	1	1	1	1	1	1	0
oPt-4084_c	1	1	0	0	1	1	1	1	0	1	0	0	0	0	0	1	1	0	1	1	0	0	1	0	0	0	0	0	0	0	0	0	0	0	0	0	0	0	0	0	0	0	1	0	0	0	0	0	1
oPt-4086	?	?	?	?	?	1	?	?	?	?	1	?	?	?	?	?	1	0	0	0	?	1	1	1	1	1	1	1	0	?	0	0	?	0	1	1	1	0	1	1	1	1	?	1	?	?	1	?	1
oPt-4119	?	?	?	?	?	1	?	?	?	?	1	?	?	?	?	?	1	1	?	1	1	1	1	0	1	1	1	?	0	0	0	0	0	0	1	1	1	0	1	1	1	1	?	0	?	?	1	0	1
oPt-4120	?	?	?	?	?	0	?	?	?	?	1	?	?	?	?	?	1	1	1	1	1	1	1	1	1	1	1	1	0	0	0	0	0	?	1	1	?	0	1	1	1	?	?	1	?	?	1	0	1
oPt-4140	1	0	0	1	0	0	1	1	0	1	1	0	1	0	1	1	1	0	0	?	0	0	0	0	0	0	0	1	1	1	1	1	1	1	0	0	?	1	1	1	1	1	1	1	1	1	1	1	0
oPt-4153	?	?	?	?	?	1	?	?	?	?	1	?	?	?	?	?	1	1	1	1	1	1	1	1	0	1	1	0	0	1	1	1	0	0	1	1	1	1	1	0	1	0	?	1	?	?	0	1	1
oPt-4163_c	?	?	?	?	?	0	?	?	1	1	0	1	1	1	1	1	1	1	1	1	1	1	1	0	0	1	1	1	1	1	1	1	1	1	1	1	1	1	0	0	0	0	0	0	1	0	1	1	1
oPt-4166_c	?	?	?	?	?	0	?	?	?	?	1	?	?	?	?	?	1	1	1	?	1	?	1	1	0	1	1	0	1	1	1	1	1	1	1	1	1	1	0	0	1	0	?	1	?	?	1	1	0
oPt-4185	0	1	1	1	1	1	1	1	?	0	0	0	0	1	1	1	1	1	0	1	0	1	?	?	1	0	0	1	1	1	1	1	1	1	0	0	?	1	1	1	0	1	0	0	0	0	?	1	1
oPt-4187	?	?	?	?	?	0	?	?	?	?	1	?	?	?	?	?	?	1	1	1	1	1	1	0	0	?	1	1	1	1	1	1	1	1	1	1	1	1	1	0	1	1	?	?	?	?	1	1	1
oPt-4208	1	0	0	0	0	0	1	0	0	0	0	0	0	0	0	0	1	0	0	0	0	0	0	0	?	0	0	0	0	0	0	0	0	0	0	0	1	0	0	1	0	0	0	0	0	0	0	0	1
oPt-4209	1	1	1	0	1	1	1	1	1	1	1	1	1	1	1	1	1	1	1	0	1	1	1	1	0	1	1	0	1	1	1	1	1	1	1	1	1	1	0	0	1	0	1	1	1	1	1	1	1
oPt-4211	?	?	?	?	?	0	?	?	?	?	1	?	?	?	?	?	0	0	0	1	1	0	1	0	0	1	0	0	0	0	0	0	1	?	0	0	0	0	0	0	0	0	?	0	?	?	1	0	0
oPt-4219_c	1	1	1	1	0	0	0	1	0	1	0	0	1	0	1	0	0	0	1	1	1	1	0	0	0	0	1	0	1	1	1	1	1	1	1	1	1	?	1	0	1	1	1	1	0	1	?	1	0
oPt-4235_c	1	0	1	0	0	0	1	0	1	1	0	0	0	0	0	0	0	1	1	1	1	1	1	0	0	1	0	0	0	0	0	0	0	0	0	0	?	0	0	1	1	1	0	0	0	0	0	0	1
oPt-4237_c	0	1	1	0	1	1	0	0	1	1	1	1	1	1	1	1	1	1	1	1	1	1	1	1	1	1	1	1	1	1	1	1	1	1	1	1	1	1	0	0	0	0	1	1	1	1	1	1	1
oPt-4291	0	0	0	0	0	0	0	0	1	0	0	0	0	0	0	0	1	0	0	0	0	?	0	0	0	0	0	0	0	0	0	0	0	0	0	0	0	0	0	0	0	0	0	0	0	0	1	0	0
oPt-4306_c	1	1	0	1	1	1	1	1	1	1	1	1	1	1	1	1	1	1	1	0	?	1	1	0	1	1	1	0	1	?	1	1	1	1	1	1	1	1	1	1	1	1	1	1	1	1	1	1	0
oPt-4308_c	0	0	0	0	0	0	0	0	1	0	1	1	0	1	0	0	0	1	1	1	1	1	1	0	0	0	0	0	0	0	0	0	0	0	0	0	0	0	0	0	0	0	0	0	0	0	1	0	0
oPt-4341	?	?	?	?	?	0	?	?	?	?	?	?	?	?	?	?	0	0	0	1	0	0	0	0	1	0	0	1	0	0	0	0	0	0	0	0	1	0	1	0	1	0	?	0	?	?	0	0	0
oPt-4349_c	?	?	?	?	?	1	?	?	1	1	1	1	1	1	1	1	1	1	0	1	1	1	0	1	1	1	1	1	1	1	1	1	1	1	1	1	1	1	1	1	1	1	1	1	1	1	1	1	0
oPt-4358	?	?	?	?	?	1	?	?	?	?	1	?	?	?	?	?	0	1	0	0	1	1	0	1	1	0	1	1	1	1	1	1	1	1	1	1	1	1	1	1	1	1	?	1	?	?	1	0	0
oPt-4374	0	1	0	0	1	0	0	1	0	0	0	0	0	0	0	0	0	0	0	1	0	0	1	0	0	?	0	0	0	0	0	0	0	0	0	0	0	?	0	0	0	0	0	0	0	0	0	0	0
oPt-4384	?	?	?	?	?	0	?	?	?	?	0	?	?	?	?	?	0	0	0	0	1	0	1	0	0	0	0	0	1	1	1	1	1	1	0	0	0	1	0	0	0	0	?	0	?	?	0	1	0
oPt-4385	1	1	1	0	1	1	0	0	0	0	1	1	0	0	0	0	?	0	1	1	0	1	0	1	0	1	0	0	0	0	0	0	0	0	0	0	0	1	0	0	0	0	0	0	0	0	1	0	0
oPt-4396	?	0	0	1	0	0	0	0	?	0	0	0	0	0	0	0	1	?	1	1	1	0	1	?	1	0	0	0	1	1	1	1	1	1	0	0	1	1	1	?	?	1	1	0	0	0	1	0	0
oPt-4430	?	?	?	?	?	0	?	?	?	?	0	?	?	?	?	?	0	1	?	0	1	0	1	0	0	0	1	0	1	1	1	1	1	1	1	1	1	1	1	1	1	1	?	1	?	?	?	1	0
oPt-4457_c	1	1	1	1	0	0	1	1	0	0	1	1	0	1	1	1	1	1	0	1	0	1	0	1	1	0	1	1	1	1	1	1	1	1	1	1	1	1	1	1	1	1	1	0	1	0	1	1	1
oPt-4483	?	?	?	?	?	0	?	?	?	?	0	?	?	?	?	?	1	0	0	0	0	1	0	?	1	?	1	0	0	1	1	?	1	0	1	1	1	0	0	1	1	0	?	1	?	?	?	1	0
oPt-4489	?	?	?	?	?	0	?	?	?	?	1	?	?	?	?	?	0	1	1	1	1	1	1	0	1	?	1	1	0	0	0	0	0	0	1	1	1	0	1	1	1	0	?	0	?	?	0	0	1
oPt-4497	0	1	1	0	1	1	1	1	0	0	0	0	1	0	0	0	?	0	1	0	1	1	0	0	1	1	0	0	1	1	?	1	?	1	0	0	0	1	1	1	0	1	1	0	0	0	0	0	0
oPt-4502	0	1	1	0	0	0	0	0	1	0	1	0	1	1	0	1	1	1	1	1	1	1	1	1	0	1	0	0	1	1	1	1	?	1	0	1	0	1	0	0	1	0	0	0	0	0	1	1	0
oPt-4506_c	0	0	1	0	0	0	0	0	1	1	1	1	1	1	1	0	1	1	0	0	1	1	0	0	0	0	1	0	1	1	1	1	1	1	1	1	1	?	0	0	1	0	1	1	0	1	1	1	0
oPt-4523_c	1	1	1	1	0	1	1	1	0	1	0	0	1	0	1	1	1	1	1	0	0	1	1	1	1	0	1	1	1	1	1	1	1	1	1	1	?	1	1	1	1	1	1	0	0	0	0	1	0
oPt-4545	1	0	0	1	0	0	1	1	1	1	1	1	1	0	0	0	1	1	0	1	0	?	1	?	?	0	?	0	0	0	0	?	?	0	0	0	0	0	1	1	0	1	0	0	0	0	1	0	1
oPt-4545_c	1	0	0	1	0	0	1	1	1	1	1	1	1	0	0	0	1	1	0	1	0	1	1	0	0	0	1	0	0	0	0	1	0	0	0	0	?	0	1	1	0	1	0	0	0	0	1	0	1
oPt-4560_c	?	?	?	?	?	1	?	?	0	1	1	1	1	0	1	1	1	1	0	1	0	1	1	1	1	1	1	1	1	1	1	1	1	1	1	1	1	1	1	1	1	1	1	1	0	1	1	1	0
oPt-4563_c	0	1	0	1	0	0	1	1	0	0	0	0	0	0	0	0	0	0	0	1	0	0	1	0	1	0	0	0	0	0	0	0	0	0	0	0	1	0	1	1	0	0	0	0	0	0	0	0	0
oPt-4578_c	0	1	1	0	0	0	0	0	0	0	1	0	1	0	0	1	1	0	1	1	1	0	1	1	0	1	0	0	1	?	1	1	1	1	0	0	0	0	0	0	0	0	0	0	0	0	1	0	1
oPt-4584	0	1	0	0	1	1	0	0	1	1	1	1	1	1	?	1	?	1	0	0	1	0	0	?	?	0	1	0	1	1	1	1	1	1	1	1	1	1	0	0	0	0	1	1	1	1	1	?	0
oPt-4587	?	?	?	?	?	1	?	?	?	?	0	?	?	?	?	?	0	0	0	0	0	0	0	0	0	0	1	0	1	1	1	1	1	1	1	1	0	0	0	0	1	0	?	0	?	?	0	0	0
oPt-4593_c	1	0	1	1	1	1	1	1	1	1	0	0	1	0	1	0	1	1	0	0	1	1	1	1	1	0	1	1	1	1	1	1	1	1	1	1	1	1	1	1	1	1	1	0	0	1	0	1	0
oPt-4598	?	?	?	?	?	1	?	?	?	?	1	?	?	?	?	?	0	1	1	1	1	1	1	0	1	1	1	1	0	0	0	0	0	0	1	1	1	1	1	1	1	1	?	1	?	?	1	1	1
oPt-4615	1	1	0	1	0	1	1	1	1	1	1	1	1	1	1	1	1	1	1	1	1	1	?	1	1	1	1	1	1	1	1	1	?	?	1	1	1	1	1	1	1	1	1	1	1	1	1	?	1
oPt-4684_c	?	?	?	?	?	1	?	?	1	1	0	1	1	1	1	1	1	1	0	1	1	1	1	1	0	0	1	1	1	1	1	1	1	1	1	1	1	1	0	0	0	0	0	1	1	1	1	1	1
oPt-4693	?	?	?	?	?	1	?	?	?	?	1	?	?	?	?	?	1	?	1	1	1	1	0	1	1	1	1	1	1	1	1	1	1	1	1	1	1	1	1	1	1	1	?	1	?	?	1	1	1
oPt-4732	?	0	0	0	0	0	0	0	0	0	0	0	0	0	0	0	0	0	1	0	1	0	0	0	0	1	0	0	0	0	0	0	0	0	0	0	?	0	0	0	0	0	0	0	0	0	0	0	1
oPt-4767	?	?	?	?	?	1	?	?	?	?	1	?	?	?	?	?	1	1	1	?	?	1	1	1	1	?	1	?	1	?	1	?	1	1	?	1	1	1	?	1	1	1	?	?	?	?	1	1	1
oPt-4777	?	?	?	?	?	1	?	?	?	?	1	?	?	?	?	?	1	1	1	0	1	1	1	0	1	1	0	1	1	0	?	?	1	0	0	0	0	?	1	0	1	1	?	1	?	?	1	0	0
oPt-4800	?	?	?	?	?	1	?	?	?	?	1	?	?	?	?	?	1	0	0	0	1	0	1	1	1	1	1	0	1	1	1	1	1	1	1	1	1	1	0	0	0	0	?	1	?	?	1	1	1
oPt-4849	?	?	?	?	?	?	?	?	?	?	0	?	?	?	?	?	1	1	1	1	1	?	0	0	1	?	0	1	0	0	0	0	0	0	?	0	0	1	1	0	0	1	?	?	?	?	0	0	1
oPt-4875_c	1	0	1	1	1	1	1	0	?	1	1	1	1	1	0	1	1	1	1	1	1	1	1	1	1	1	1	1	1	1	1	1	1	1	?	1	0	1	1	1	1	1	0	1	1	1	0	1	1
oPt-4877	0	1	1	0	1	1	0	0	1	1	0	1	1	1	1	1	1	1	1	1	1	1	1	1	?	1	1	0	0	0	0	0	1	1	1	1	1	1	0	1	1	0	1	1	1	1	1	1	1
oPt-4879	?	?	?	?	?	1	?	?	?	?	1	?	?	?	?	?	1	1	1	1	1	1	1	1	1	1	0	1	1	1	1	1	1	1	1	1	0	1	1	1	0	1	?	1	?	?	?	1	1
oPt-4891	0	0	0	1	0	0	1	1	1	1	1	1	1	1	0	1	1	1	1	1	1	1	1	1	1	1	1	1	0	0	0	0	0	0	1	1	0	1	0	1	1	1	1	1	1	1	1	1	0
oPt-4915_c	?	?	?	?	?	0	?	?	1	1	1	1	1	1	1	0	0	1	1	1	1	0	0	0	1	1	1	1	0	0	0	0	0	0	1	1	1	0	1	0	0	0	0	0	0	0	1	1	1
oPt-4953	1	1	0	1	0	0	1	0	1	1	1	1	1	1	1	0	?	1	1	0	0	0	0	1	0	0	1	0	0	0	1	0	0	0	1	1	1	?	1	0	0	0	0	1	1	1	1	1	0
oPt-4954	?	?	?	?	?	1	?	?	?	?	1	?	?	?	?	?	1	1	1	1	1	1	1	1	1	1	0	1	1	1	1	?	1	1	0	0	0	1	0	0	0	0	?	1	?	?	1	1	1
oPt-5014	0	0	0	0	0	0	0	0	1	0	0	0	0	1	1	0	1	1	?	0	0	1	0	0	0	1	1	0	0	0	0	0	0	0	0	0	1	?	0	0	1	0	1	0	1	0	0	0	0
oPt-5014_c	0	0	0	0	0	0	0	0	1	0	0	0	0	1	1	0	1	1	1	0	0	1	0	0	0	1	1	0	0	0	0	0	0	0	0	0	1	1	0	0	1	0	1	0	1	0	0	0	0
oPt-5020	?	?	?	?	?	0	?	?	?	?	0	?	?	?	?	?	0	1	0	?	?	0	1	0	0	0	0	0	0	0	0	0	0	0	1	0	1	0	0	0	0	0	?	0	?	?	0	?	0
oPt-5036	1	1	1	1	1	1	1	1	0	1	1	1	1	0	1	1	1	0	1	1	1	1	0	1	1	1	1	1	1	1	1	1	1	1	1	1	1	1	1	1	1	1	1	1	1	1	1	1	0
oPt-5045	?	?	?	?	?	1	?	?	?	?	1	?	?	?	?	?	0	0	1	1	1	1	0	1	1	1	1	1	1	1	1	1	1	1	1	1	1	1	1	1	1	1	?	1	?	?	?	1	1
oPt-5101	0	1	0	0	0	0	0	0	1	1	1	1	0	1	0	0	0	1	1	0	0	0	1	0	0	1	0	0	0	0	0	0	0	0	0	0	?	0	0	0	0	0	0	0	0	1	?	0	0
oPt-5128_c	1	1	1	1	1	1	1	1	0	1	0	0	1	0	1	1	1	1	1	1	1	1	1	1	1	1	1	1	0	0	0	0	0	0	1	1	1	1	1	1	1	1	1	1	1	1	0	1	1
oPt-5154	1	1	0	1	0	0	1	1	1	1	1	1	0	1	1	1	0	1	1	1	1	1	1	1	1	1	1	1	0	0	1	1	0	0	1	1	1	1	1	1	1	1	?	1	1	1	1	1	1
oPt-5227	?	?	?	?	?	0	?	?	?	?	0	?	?	?	?	?	0	1	1	1	1	1	?	0	1	?	1	1	0	0	0	0	?	0	1	1	1	0	1	1	0	0	?	0	?	?	0	1	1
oPt-5239_c	?	?	?	?	?	1	?	?	?	?	1	?	?	?	?	?	0	1	1	1	1	1	1	1	1	1	1	1	0	0	0	0	0	0	1	0	1	0	1	1	1	1	?	1	?	?	1	0	1
oPt-5271	?	?	?	?	?	0	?	?	?	?	0	?	?	?	?	?	0	1	0	1	0	0	1	0	?	0	1	0	0	?	0	0	?	0	1	1	1	0	1	1	0	0	?	0	?	?	0	1	1
oPt-5320	1	0	1	1	1	1	1	1	1	1	1	1	1	1	1	0	1	1	1	1	1	1	0	1	1	1	1	1	1	?	1	1	1	1	1	1	1	1	1	1	1	1	?	1	1	1	1	1	1
oPt-5358_c	1	1	0	0	0	0	0	1	0	1	1	1	1	1	1	1	1	0	?	1	1	1	1	0	0	1	0	0	1	1	1	1	1	1	1	1	1	0	0	1	1	1	1	0	0	1	?	0	0
oPt-5411	?	?	?	?	?	0	?	?	?	?	1	?	?	?	?	?	1	?	1	1	0	1	?	1	?	1	1	?	0	0	0	0	0	0	1	1	1	1	0	0	?	0	?	0	?	?	1	0	1
oPt-5421_c	?	?	?	?	?	0	?	?	?	?	0	?	?	?	?	?	0	0	0	0	0	1	0	0	1	0	1	0	0	0	0	0	0	0	1	1	1	0	0	0	1	1	?	0	?	?	0	1	0
oPt-5422	?	?	?	?	?	?	?	?	?	?	0	?	?	?	?	?	1	0	1	0	0	1	?	0	1	1	0	?	1	1	1	1	1	0	0	0	0	1	1	1	0	?	?	0	?	?	0	?	1
oPt-5423	1	1	1	0	1	1	1	1	1	1	1	1	1	0	1	1	1	1	?	0	0	1	1	1	1	1	1	0	1	1	1	1	1	1	1	1	1	1	0	1	0	1	1	1	1	1	1	1	?
oPt-5423_c	1	1	1	0	1	1	1	1	1	1	1	1	1	0	1	1	1	1	0	0	0	1	1	1	1	1	1	0	1	1	1	1	1	1	1	1	1	1	0	1	0	1	1	1	1	1	1	1	1
oPt-5427	?	?	?	?	?	1	?	?	?	?	1	?	?	?	?	?	1	0	1	1	0	1	?	1	0	1	0	?	0	0	0	0	0	0	0	0	0	1	0	0	0	0	?	0	?	?	1	0	0
oPt-5445	1	1	1	0	1	1	1	1	1	0	1	1	1	1	1	1	1	1	1	?	0	1	1	1	1	1	1	0	1	1	1	1	1	1	1	1	1	1	0	1	1	1	1	1	1	1	1	1	1
oPt-5449	0	0	1	1	0	1	1	1	0	0	0	0	1	0	0	1	?	0	?	0	0	0	?	0	1	0	0	1	1	1	1	1	1	1	1	1	0	1	1	1	1	1	0	0	0	0	0	0	1
oPt-5449_c	0	0	1	1	0	1	1	1	0	0	0	0	1	0	0	1	1	0	0	0	0	0	0	0	1	0	0	1	1	1	1	1	1	1	1	1	0	1	1	1	1	1	0	0	0	0	0	0	1
oPt-5506	0	1	1	0	1	1	1	1	0	1	0	0	1	0	1	1	?	0	0	1	0	1	0	1	0	0	1	?	1	1	1	1	1	1	1	1	1	1	0	1	1	0	1	1	1	1	1	1	0
oPt-5544	?	?	?	?	?	0	?	?	?	?	1	?	?	?	?	?	0	1	1	1	1	0	0	1	0	1	1	0	1	0	0	?	0	0	1	1	1	0	0	0	0	0	?	?	?	?	1	1	0
oPt-5545	?	?	?	?	?	1	?	?	?	?	0	?	?	?	?	?	0	1	?	?	1	?	1	1	0	1	1	1	1	1	1	1	1	1	1	1	1	0	1	1	1	0	?	1	?	?	?	1	1
oPt-5549	0	1	0	0	1	1	0	0	1	1	1	1	1	1	1	1	1	1	1	1	1	0	0	1	0	1	1	0	1	1	1	1	1	1	1	1	1	1	0	0	0	0	1	1	1	1	1	1	1
oPt-5552	?	?	?	?	?	0	?	?	?	?	1	?	?	?	?	?	0	0	1	?	?	1	0	1	1	0	0	1	1	1	1	1	1	1	0	0	?	1	0	1	1	0	?	1	?	?	1	0	0
oPt-5553	1	1	1	0	1	1	1	1	1	1	1	1	1	1	1	1	1	1	0	0	0	1	0	1	0	1	1	1	0	0	0	?	0	0	1	1	1	?	0	1	1	0	0	1	1	1	?	1	1
oPt-5553_c	1	1	1	0	1	1	1	1	1	1	1	1	1	1	1	1	1	1	0	0	0	1	0	1	0	1	1	1	0	0	0	0	0	0	1	1	1	0	0	1	1	0	0	1	1	1	1	1	1
oPt-5564_c	0	1	1	0	0	1	0	0	0	0	1	1	1	1	0	1	1	0	1	0	0	1	1	0	0	1	0	1	1	1	1	1	1	1	0	0	1	1	0	0	0	0	0	0	0	0	1	0	0
oPt-5610_c	1	1	0	0	0	0	0	0	0	1	1	1	0	0	1	0	0	1	?	0	1	0	0	1	0	1	1	0	0	0	0	0	0	0	1	1	1	0	0	0	0	0	1	1	1	1	1	1	0
oPt-5635	?	?	?	?	?	0	?	?	?	?	0	?	?	?	?	?	1	0	0	0	0	0	0	0	0	0	0	0	1	1	1	1	1	1	0	1	0	1	0	0	0	0	?	0	?	?	0	0	0
oPt-5638	0	1	1	0	0	0	0	0	0	0	0	0	1	0	0	0	0	0	1	1	?	1	1	1	1	1	0	1	1	1	1	1	1	1	0	0	?	1	0	0	0	0	?	0	0	0	0	0	1
oPt-5642	?	?	?	?	?	0	?	?	?	?	0	?	?	?	?	?	0	0	0	0	0	0	0	0	1	0	0	0	0	0	0	0	0	0	0	0	0	0	0	0	0	0	?	0	?	?	0	0	0
oPt-5649	?	?	?	?	?	0	?	?	?	?	0	?	?	?	?	?	0	0	1	?	0	0	1	1	0	1	0	0	1	1	1	1	1	1	0	0	0	?	0	0	0	0	?	0	?	?	0	0	1
oPt-5652	1	1	0	1	1	1	1	1	0	1	0	0	1	0	1	1	1	0	1	1	1	1	1	1	1	1	1	1	1	1	1	1	1	1	1	1	1	1	1	1	1	1	1	0	0	1	?	1	1
oPt-5671	?	?	?	?	?	0	?	?	?	?	0	?	?	?	?	?	1	0	?	0	0	0	0	0	1	0	0	0	1	1	1	1	1	1	1	1	1	1	1	1	0	1	?	0	?	?	0	1	0
oPt-5695	0	1	1	0	1	1	1	0	0	0	0	0	1	0	1	?	1	1	1	0	0	1	0	1	1	1	1	1	1	1	1	1	1	1	1	1	1	1	0	1	1	1	1	1	0	1	?	1	0
oPt-5695_c	0	1	1	0	1	1	1	0	0	0	0	0	1	0	1	0	1	1	1	0	0	1	0	1	1	1	1	1	1	1	1	1	1	1	1	1	1	1	0	1	1	1	1	1	0	1	0	1	0
oPt-5729	?	1	1	1	1	1	0	1	0	0	1	1	0	0	0	0	1	0	0	1	0	1	0	1	1	0	0	1	0	0	0	0	0	0	0	0	0	1	1	1	0	0	0	0	0	0	1	0	0
oPt-5738_c	1	0	0	0	0	0	0	1	1	0	0	0	1	0	1	1	0	0	0	0	0	0	0	0	0	0	1	0	1	1	1	1	1	1	1	1	1	1	0	1	1	1	1	0	1	1	1	1	0
oPt-5740_c	0	1	1	0	1	1	0	0	1	1	1	1	0	1	1	0	1	0	1	1	0	1	1	1	1	0	0	1	0	0	1	1	0	0	1	1	1	?	0	1	1	0	0	1	1	1	?	0	0
oPt-5766	1	1	1	1	1	0	1	1	1	1	1	1	1	1	1	0	0	0	1	1	1	1	1	1	1	1	1	1	0	0	0	0	0	?	1	0	0	0	1	1	1	1	1	0	1	1	0	0	0
oPt-5768	?	?	?	?	?	0	?	?	?	?	0	?	?	?	?	?	0	1	0	?	0	?	1	0	0	0	0	0	0	0	0	0	0	0	0	0	0	0	0	0	0	0	?	0	?	?	0	0	1
oPt-5822	0	1	1	1	1	1	?	1	1	0	1	1	1	1	1	0	?	0	1	1	1	1	1	1	1	1	1	1	1	1	1	1	1	1	0	0	?	1	1	0	0	0	1	1	1	1	1	0	1
oPt-5834	?	1	0	0	1	1	1	0	0	0	0	0	0	0	1	0	0	0	0	0	0	0	1	1	0	0	1	0	1	1	1	1	1	1	1	1	0	1	0	1	1	0	0	0	0	0	0	0	0
oPt-5847	1	1	1	0	1	1	0	1	1	1	1	1	1	1	0	1	1	1	1	0	0	0	?	1	1	0	0	1	1	1	1	1	1	1	1	1	1	1	0	1	1	1	1	0	1	1	1	0	1
oPt-5858	?	?	?	?	?	1	?	?	?	?	1	?	?	?	?	?	1	1	1	1	1	1	1	?	1	?	0	?	1	1	1	1	?	?	0	1	0	1	1	1	1	?	?	0	?	?	1	1	1
oPt-5861	?	?	?	?	?	0	?	?	?	?	0	?	?	?	?	?	1	0	1	?	0	1	?	0	0	0	1	1	1	1	1	1	1	?	1	1	1	?	1	0	1	1	?	1	?	?	?	?	0
oPt-5886	?	?	?	?	?	0	?	?	?	?	0	?	?	?	?	?	0	0	0	0	?	1	1	0	0	0	1	0	?	1	1	0	0	0	0	1	?	1	0	0	?	?	?	1	?	?	0	1	1
oPt-5887	0	0	0	0	0	0	0	0	0	1	1	1	1	0	0	0	0	0	1	0	0	0	0	0	0	1	0	0	0	0	0	0	0	0	0	0	0	0	0	0	1	0	0	1	0	1	1	0	0
oPt-5903	0	0	0	1	0	0	0	0	0	1	0	0	0	0	0	0	?	0	0	0	0	1	0	0	0	0	0	0	0	0	?	1	0	0	0	0	0	0	1	0	0	1	?	?	1	0	1	0	0
oPt-5904	?	?	?	?	?	1	?	?	?	?	0	?	?	?	?	?	0	0	0	0	0	1	0	1	1	0	1	1	0	0	0	0	0	0	1	1	1	1	1	1	1	1	?	0	?	?	0	1	0
oPt-5986	1	1	1	1	1	1	1	1	0	1	0	0	1	1	1	1	?	1	0	?	1	1	1	1	1	1	1	1	1	1	?	1	1	1	1	1	1	1	1	1	1	1	?	1	1	1	0	1	0
oPt-6005	1	1	0	0	0	0	1	1	0	0	0	0	0	0	0	0	1	0	0	1	0	0	0	0	0	0	0	1	1	1	1	1	1	?	0	0	?	1	0	0	0	0	0	0	0	0	0	0	0
oPt-6035	0	0	1	0	1	1	0	0	1	1	?	1	1	0	1	1	1	1	0	?	0	1	0	1	?	0	1	?	1	1	1	1	1	1	1	1	1	1	0	1	1	0	1	1	1	1	1	1	0
oPt-6068_c	1	0	0	1	?	1	1	1	0	1	0	0	0	0	1	1	1	0	0	0	0	1	0	1	0	0	1	0	0	0	0	0	0	0	1	1	1	1	1	1	0	1	1	1	1	1	1	1	1
oPt-6090	?	?	?	?	?	0	?	?	?	?	0	?	?	?	?	?	0	0	1	1	1	1	1	0	0	1	0	0	0	0	0	0	0	0	0	0	0	0	0	0	0	0	?	0	?	?	0	1	0
oPt-6104	1	1	1	1	0	0	1	1	1	0	0	0	0	1	0	0	?	1	0	1	0	1	?	1	?	0	0	0	0	0	0	0	0	0	?	0	1	1	1	1	0	1	1	1	0	1	?	1	0
oPt-6125	1	1	1	1	0	0	1	1	1	1	1	1	0	1	1	1	1	1	1	1	1	0	1	1	1	1	1	1	0	0	1	1	1	1	1	1	1	0	1	1	1	1	?	1	1	1	1	1	1
oPt-6141	1	1	1	1	1	1	0	0	1	1	1	1	1	1	1	1	0	1	1	1	1	1	?	1	1	1	1	1	1	1	1	1	1	1	1	1	1	1	1	0	1	0	?	1	1	1	1	1	1
oPt-6196	?	?	?	?	?	0	?	?	?	?	0	?	?	?	?	?	1	0	0	0	1	1	0	0	0	0	0	0	1	1	1	?	?	1	0	0	0	1	1	0	0	1	?	?	?	?	1	0	0
oPt-6235	?	0	0	0	0	0	0	0	0	0	0	0	0	0	0	1	0	0	?	0	1	0	0	0	0	0	1	1	1	1	1	1	1	1	1	1	1	1	?	0	?	?	1	1	1	0	0	?	0
oPt-6279	?	?	?	?	?	0	?	?	?	?	1	?	?	?	?	?	1	0	1	1	1	1	1	0	?	1	1	1	0	0	0	0	0	0	1	1	?	1	1	1	?	0	?	?	?	?	1	1	0
oPt-6316	0	0	0	0	0	0	1	0	0	0	1	1	0	0	1	0	?	0	1	1	1	1	0	0	1	0	0	1	0	0	1	0	?	0	0	0	0	0	0	1	0	1	0	1	1	1	1	?	1
oPt-6324	?	?	?	?	?	1	?	?	?	?	1	?	?	?	?	?	1	1	1	0	1	1	1	1	1	0	1	1	1	1	1	1	1	1	1	1	1	1	1	1	1	1	?	1	?	?	1	1	0
oPt-6362	?	?	?	?	?	?	?	?	?	?	0	?	?	?	?	?	1	0	0	1	0	1	0	0	1	0	0	1	1	1	1	1	1	1	0	0	0	1	1	1	0	1	?	0	?	?	?	0	1
oPt-6367	1	1	1	0	1	1	1	1	0	1	1	1	0	1	0	1	1	0	1	1	1	1	0	1	1	1	0	0	0	0	0	0	0	0	0	0	1	1	0	1	0	0	?	1	1	1	1	0	1
oPt-6375	0	0	1	1	0	0	1	0	0	1	1	1	1	0	0	1	0	0	1	1	0	1	1	1	1	1	0	1	0	0	0	0	1	1	1	1	1	0	1	1	1	1	1	1	1	1	1	0	0
oPt-6375_c	0	0	1	1	0	0	1	0	0	1	1	1	1	0	0	1	0	0	1	1	0	1	1	1	1	1	0	1	0	0	0	0	1	1	1	1	1	0	1	1	1	1	1	1	1	1	1	0	0
oPt-6377	0	0	0	0	0	0	0	0	0	0	0	0	0	0	0	1	0	0	0	0	0	0	0	0	0	0	0	0	0	0	0	0	0	0	0	0	0	?	0	0	0	0	0	0	1	0	0	0	0
oPt-6402	?	?	?	?	?	0	?	?	?	?	0	?	?	?	?	?	0	0	1	1	1	0	1	0	0	1	0	0	0	0	0	0	0	0	0	0	0	0	0	0	0	0	?	0	?	?	0	0	0
oPt-6428	0	1	1	0	1	1	1	1	0	1	0	0	1	1	1	0	1	0	0	0	0	1	0	1	0	?	1	0	0	0	0	0	0	0	1	1	?	?	0	0	1	0	0	1	1	1	0	0	0
oPt-6432	?	1	1	1	1	1	0	0	1	1	0	0	1	1	1	1	1	1	1	0	0	0	1	1	0	1	1	0	1	?	1	1	?	?	1	1	1	?	1	0	1	0	1	0	0	0	1	1	0
oPt-6479	?	?	?	?	?	1	?	?	?	?	1	?	?	?	?	?	1	1	1	1	1	1	1	1	1	1	1	?	1	1	1	1	1	1	1	1	1	1	1	1	?	1	?	1	?	?	1	1	0
oPt-6523	1	1	1	1	0	0	1	1	1	1	?	1	1	1	1	1	1	1	1	1	1	1	1	1	0	1	1	1	0	0	0	0	?	1	1	1	1	?	1	1	1	1	1	1	1	1	1	1	1
oPt-6562	1	1	1	1	1	1	1	1	0	1	1	1	0	1	1	1	?	1	1	1	1	1	?	1	1	1	1	0	1	1	1	1	1	1	1	1	1	1	1	1	1	1	1	1	1	1	1	1	1
oPt-6619	?	?	?	?	?	1	?	?	?	?	1	?	?	?	?	?	0	1	1	1	1	0	0	1	1	0	1	1	1	1	1	1	1	1	1	1	1	1	0	1	1	1	?	1	?	?	1	1	0
oPt-6636_c	0	0	1	0	1	1	1	0	1	0	1	1	0	1	0	1	1	0	1	1	0	0	1	1	1	1	0	0	0	0	0	0	0	0	0	0	0	?	0	0	0	0	1	1	1	1	1	0	1
oPt-6644	?	?	?	?	?	0	?	?	?	?	0	?	?	?	?	?	1	0	1	1	1	?	1	?	1	1	0	1	0	1	0	?	?	1	?	0	0	0	1	1	0	1	?	1	?	?	1	0	0
oPt-6657_c	0	1	1	1	0	0	1	1	0	0	0	0	1	0	1	1	1	0	0	1	0	0	0	0	0	0	1	0	1	1	1	1	1	1	1	1	1	0	1	0	1	1	1	1	1	1	0	1	0
oPt-6658	1	1	0	1	0	0	1	1	0	1	0	0	1	0	1	1	1	?	0	1	0	1	0	0	1	0	1	1	1	1	1	1	1	1	?	1	1	1	1	1	1	1	1	0	0	0	1	1	0
oPt-6662	0	0	0	0	0	0	0	0	1	1	0	0	1	0	0	0	?	1	0	0	1	0	1	0	0	0	1	0	0	0	0	0	0	0	1	1	1	0	0	0	1	0	1	0	0	0	?	1	0
oPt-6668	1	0	0	1	1	?	0	1	0	0	0	0	0	0	1	0	1	1	1	1	0	1	1	0	1	1	?	1	1	1	1	1	?	1	0	0	0	1	1	0	1	1	?	?	0	?	0	1	0
oPt-6671	1	1	1	1	1	1	1	1	0	0	1	1	1	1	0	0	1	0	1	1	1	1	1	1	0	1	1	1	0	0	1	1	0	0	1	1	1	1	1	1	1	1	1	0	1	1	1	?	?
oPt-6710	0	1	0	0	1	0	0	0	0	0	0	0	0	0	0	0	0	0	0	0	0	0	0	1	0	0	0	0	0	0	0	0	0	0	0	0	0	0	0	0	0	0	0	0	0	0	0	0	1
oPt-6736	0	1	1	0	1	1	0	0	0	0	0	0	1	0	1	0	?	0	1	0	0	1	0	1	0	1	0	0	1	1	1	1	1	1	1	1	1	1	0	0	1	0	0	0	0	0	0	1	1
oPt-6749	0	0	1	0	1	1	0	0	1	0	1	1	1	1	0	1	0	1	1	1	1	1	1	1	1	1	0	?	0	0	0	0	1	1	0	0	?	0	0	0	0	0	0	1	1	0	1	0	1
oPt-6774_c	1	0	0	?	0	0	1	1	?	1	0	0	1	0	1	1	1	0	0	1	1	1	?	0	1	1	1	0	0	0	0	0	0	0	1	1	1	0	1	1	1	1	1	1	0	1	1	1	0
oPt-6798	?	?	?	?	?	0	?	?	?	?	0	?	?	?	?	?	0	0	0	0	0	0	0	0	0	0	0	1	1	1	1	1	1	1	0	0	0	?	0	0	0	0	?	0	?	?	0	0	0
oPt-6800	1	0	0	0	1	0	0	0	1	1	1	1	0	1	1	0	0	1	?	?	?	1	?	1	0	1	1	0	0	0	0	0	0	0	1	1	1	0	0	0	?	0	0	1	1	1	1	1	1
oPt-6808	?	1	1	0	1	1	0	0	0	0	0	0	1	0	1	1	1	0	0	1	1	1	0	1	1	0	1	0	1	1	1	1	1	1	1	1	?	1	?	0	0	0	1	0	0	1	0	1	1
oPt-6854	1	1	1	1	1	1	1	1	1	1	1	1	1	1	1	1	?	1	0	1	1	1	0	1	1	0	1	1	1	1	1	1	1	1	1	1	1	1	1	1	1	1	1	1	1	1	1	1	0
oPt-6854_c	1	1	1	1	1	1	1	1	1	1	1	1	1	1	1	1	0	1	0	1	1	1	0	1	1	0	1	1	1	1	1	1	1	1	1	1	1	1	1	1	1	1	1	1	1	1	1	1	0
oPt-6863_c	0	1	1	1	1	1	1	1	1	1	1	1	1	1	1	1	1	1	1	0	0	0	0	1	0	1	1	0	1	1	1	1	1	1	1	1	1	1	1	1	1	0	1	1	1	1	1	1	0
oPt-6877_c	0	1	0	1	1	1	1	1	0	1	1	1	1	0	1	1	0	1	0	0	0	1	1	1	1	0	1	1	1	1	1	1	1	1	1	1	1	1	1	1	1	1	1	1	1	1	1	1	0
oPt-6880_c	1	1	1	0	1	1	1	1	1	0	1	1	1	0	1	1	1	1	1	1	0	1	1	1	0	1	1	0	1	1	1	1	1	1	0	0	1	1	0	1	0	1	0	1	0	1	?	0	1
oPt-6926	?	?	?	?	?	0	?	?	?	?	0	?	?	?	?	?	1	0	0	1	1	1	0	0	0	1	0	1	0	0	0	0	0	0	0	0	0	0	1	0	0	0	?	0	?	?	0	0	0
oPt-6933	?	0	0	1	0	0	1	1	1	0	0	0	0	0	0	0	0	1	0	?	?	?	0	?	0	0	0	1	?	0	0	0	0	0	0	0	0	1	1	1	1	1	?	0	0	0	0	0	0
oPt-6935	1	0	0	1	0	0	0	0	1	1	0	0	1	1	0	1	0	?	1	1	1	0	0	0	0	?	0	1	0	0	0	0	1	0	0	0	0	0	1	0	1	1	?	0	0	0	0	0	1
oPt-6943	?	?	?	?	?	0	?	?	?	?	0	?	?	?	?	?	0	0	0	1	0	0	0	0	0	0	0	0	0	0	0	0	1	1	0	0	0	0	0	0	0	0	?	0	?	?	0	0	1
oPt-6949	0	0	1	0	1	1	?	0	1	1	1	1	0	1	0	1	?	1	1	1	1	1	0	1	1	1	1	1	0	0	?	0	0	0	1	1	1	0	0	0	0	1	1	1	1	1	1	0	1
oPt-6975_c	1	1	1	1	1	1	1	1	0	1	0	1	1	0	1	1	1	0	?	1	1	1	1	1	1	0	1	1	1	1	?	1	1	1	1	1	1	1	1	1	1	1	1	1	1	1	1	1	1
oPt-6986	?	?	?	?	?	0	?	?	?	?	0	?	?	?	?	?	0	0	0	0	0	0	0	0	0	0	0	0	1	1	1	1	?	?	0	0	0	1	0	0	0	0	?	0	?	?	0	0	0
oPt-7011	?	?	?	?	?	1	?	?	?	?	1	?	?	?	?	?	0	0	?	?	1	1	1	?	1	1	1	0	1	1	1	1	1	1	1	1	1	1	1	1	?	1	?	1	?	?	?	1	1
oPt-7023	?	?	?	?	?	0	?	?	?	?	1	?	?	?	?	?	0	1	?	1	1	1	1	1	0	1	1	0	0	0	0	0	0	0	0	0	1	0	0	0	1	0	?	1	?	?	1	1	1
oPt-7088	?	?	?	?	?	0	?	?	?	?	0	?	?	?	?	?	1	0	1	0	0	0	0	0	1	0	0	?	1	1	1	1	1	1	0	0	0	1	0	0	0	0	?	0	?	?	0	0	0
oPt-7105_c	1	0	0	1	0	0	1	1	1	1	1	1	0	1	0	1	1	0	0	1	1	1	1	0	0	0	0	0	0	0	0	0	0	0	0	0	0	0	1	1	0	1	?	0	1	0	1	0	0
oPt-7110	0	0	1	0	0	0	0	0	0	0	0	0	1	0	1	1	?	0	0	0	0	0	0	1	0	0	1	0	0	0	1	1	1	1	1	1	1	0	0	0	1	0	?	0	1	1	0	1	1
oPt-7123	0	0	0	1	0	1	0	0	1	?	1	1	0	1	0	1	0	1	1	1	1	0	1	0	0	1	1	0	0	0	?	1	0	0	0	0	0	0	1	0	0	1	?	?	1	1	1	1	0
oPt-7124	1	1	1	1	1	1	1	1	1	1	1	1	1	1	1	1	1	1	?	1	0	1	0	1	1	0	1	1	1	1	1	1	1	1	1	1	1	1	1	1	1	1	1	1	1	1	1	1	0
oPt-7129	1	1	1	1	1	1	1	1	1	1	1	1	1	1	1	1	1	0	1	1	1	1	1	1	1	1	0	1	1	1	1	1	1	1	1	1	?	1	1	1	1	0	1	1	0	1	1	1	0
oPt-7129_c	1	1	1	1	1	1	1	1	1	1	1	1	1	1	1	1	1	0	1	1	1	1	1	1	1	1	0	1	1	1	1	1	1	1	1	1	1	1	1	1	1	0	1	1	0	1	1	1	0
oPt-7133	?	?	?	?	?	0	?	?	?	?	0	?	?	?	?	?	0	0	0	1	1	0	1	0	0	0	0	0	0	0	0	0	0	0	0	0	0	0	0	0	0	0	?	0	?	?	0	?	1
oPt-7136	1	0	1	1	0	0	1	1	1	1	1	1	1	1	1	1	1	1	1	1	1	1	1	1	1	1	1	1	0	0	0	0	1	1	1	1	1	1	1	1	1	1	1	1	1	1	1	1	1
oPt-7136_c	1	0	1	1	0	0	1	1	1	1	1	1	1	1	1	1	1	1	1	1	1	1	1	1	1	1	1	1	0	0	0	0	1	1	1	1	1	1	1	1	1	1	1	1	1	1	1	1	1
oPt-7173	0	0	1	0	0	0	0	0	1	0	1	1	1	1	1	0	1	1	0	0	0	1	0	0	0	0	?	?	0	0	0	0	0	?	1	1	1	0	0	0	1	0	1	1	1	1	1	?	0
oPt-7194	?	?	?	?	?	1	?	?	?	?	0	?	?	?	?	?	1	0	1	?	1	0	?	0	0	1	1	1	1	1	1	1	1	1	1	1	1	1	1	0	1	1	?	1	?	?	1	1	0
oPt-7232	1	0	0	1	1	1	1	1	1	1	1	1	0	1	1	1	1	1	0	1	1	1	?	?	1	0	1	1	0	0	0	0	0	0	1	1	1	?	1	1	1	1	1	1	1	1	1	1	0
oPt-7243	0	0	0	0	0	0	1	1	0	0	0	0	0	0	0	0	0	0	0	0	0	0	0	0	0	0	0	0	0	0	0	0	0	0	0	0	0	0	0	0	0	1	0	0	0	0	0	0	0
oPt-7254	?	?	?	?	?	0	?	?	?	?	0	?	?	?	?	?	0	0	0	0	1	0	1	0	1	0	0	1	0	0	0	0	0	0	0	0	0	0	0	?	0	0	?	0	?	?	0	0	0
oPt-7256	0	1	1	0	1	1	0	0	1	0	1	1	1	1	1	0	1	1	0	?	1	1	1	1	?	1	1	0	1	1	1	1	1	1	1	1	1	1	?	1	0	0	1	1	0	1	1	1	1
oPt-7260	?	?	?	?	?	1	?	?	?	?	1	?	?	?	?	?	1	0	1	1	1	0	1	0	1	?	0	1	1	1	1	1	1	1	?	0	1	1	1	1	1	1	?	?	?	?	0	0	1
oPt-7310	1	0	0	1	1	1	1	1	1	1	1	1	0	1	1	1	?	1	0	1	1	1	0	0	1	0	0	1	0	0	0	0	0	0	0	0	1	1	1	1	1	1	1	1	1	1	1	1	0
oPt-7342	?	?	?	?	?	0	?	?	?	?	1	?	?	?	?	?	1	1	?	?	0	0	1	0	0	1	1	1	1	1	1	1	1	1	1	1	1	0	1	1	?	?	?	1	?	?	1	?	0
oPt-7368_c	?	?	?	?	?	1	?	?	?	?	1	?	?	?	?	?	?	1	1	1	1	1	1	1	0	0	1	1	1	1	1	1	1	1	?	1	1	1	0	0	1	0	?	1	?	?	1	1	1
oPt-7378	?	?	?	?	?	1	?	?	?	?	1	?	?	?	?	?	1	0	1	1	1	1	1	1	1	1	1	1	1	1	1	1	1	1	1	1	1	1	0	1	0	0	?	0	?	?	1	1	1
oPt-7387	?	?	?	?	?	1	?	?	?	?	0	?	?	?	?	?	0	0	0	0	0	0	0	1	0	0	0	0	1	1	1	1	1	1	0	0	0	?	0	0	1	0	?	0	?	?	0	0	1
oPt-7390_c	?	?	?	?	?	1	?	?	?	?	1	?	?	?	?	?	1	1	1	1	1	1	1	1	1	1	1	1	1	1	1	1	1	1	1	0	1	1	1	1	1	1	?	1	?	?	1	1	1
oPt-7415	?	?	?	?	?	0	?	?	?	?	0	?	?	?	?	?	0	0	0	?	0	0	?	?	0	0	0	0	?	0	?	1	0	1	0	0	1	?	0	0	0	0	?	0	?	?	0	0	1
oPt-7417	1	1	1	0	0	1	0	0	0	1	1	1	1	0	1	1	1	1	1	0	1	1	1	1	0	1	1	0	1	1	1	1	1	1	1	1	1	1	0	0	1	0	1	1	1	1	1	1	0
oPt-7417_c	1	1	1	0	0	1	0	0	0	1	1	1	1	0	1	1	1	1	1	0	1	1	1	1	0	1	1	0	1	1	1	1	1	1	1	1	1	1	0	0	1	0	1	1	1	1	1	1	0
oPt-7424	?	?	?	?	?	?	?	?	?	?	0	?	?	?	?	?	0	0	1	1	1	0	1	1	0	1	0	0	0	0	0	0	0	0	0	0	0	?	0	0	0	0	?	0	?	?	0	0	?
oPt-7464	?	?	?	?	?	1	?	?	?	?	1	?	?	?	?	?	?	1	0	0	0	1	0	1	1	1	1	1	1	1	1	1	1	1	1	1	1	1	1	1	1	1	?	1	?	?	1	1	0
oPt-7483	1	0	0	1	1	1	1	1	1	1	1	1	0	1	1	1	1	1	1	1	1	1	1	0	1	1	1	1	0	0	0	0	0	0	1	1	1	0	1	1	1	1	1	1	1	1	1	1	1
oPt-7489	?	?	?	?	?	0	?	?	?	?	1	?	?	?	?	?	0	0	1	1	1	1	0	1	0	1	0	0	0	0	0	0	0	0	0	1	0	0	0	0	0	0	?	1	?	?	1	1	0
oPt-7512	1	0	0	1	1	1	1	1	1	1	1	1	0	1	1	1	0	1	0	1	1	1	1	0	1	1	1	1	0	0	0	0	0	0	1	1	1	0	1	1	1	1	1	1	1	1	1	1	0
oPt-7527	1	1	1	1	1	1	1	1	1	1	0	0	0	0	1	0	1	1	1	1	1	1	1	1	1	1	1	1	1	1	1	1	1	1	1	1	1	1	1	1	1	1	1	1	1	1	1	1	0
oPt-7531	?	?	?	?	?	0	?	?	?	?	0	?	?	?	?	?	1	0	1	?	1	1	1	0	0	1	0	0	0	0	0	?	0	0	0	0	1	0	0	0	0	0	?	0	?	?	0	0	0
oPt-7548	?	?	?	?	?	1	?	?	?	?	0	?	?	?	?	?	1	0	1	1	1	1	1	1	0	1	1	?	1	1	1	1	1	1	?	1	0	1	1	1	1	?	?	1	?	?	1	1	1
oPt-7556	1	1	1	0	0	0	1	1	1	1	1	1	1	1	0	1	1	1	1	1	0	1	?	?	1	1	1	1	1	1	1	1	1	1	1	1	1	0	0	1	1	1	1	1	1	1	1	0	1
oPt-7564	?	?	?	?	?	1	?	?	?	?	1	?	?	?	?	?	1	1	1	1	1	1	1	1	1	1	0	1	1	1	1	1	1	1	0	0	0	1	1	1	0	1	?	0	?	?	?	1	0
oPt-7570	0	1	1	0	0	0	0	0	0	0	0	0	1	0	0	0	1	0	1	0	0	0	0	1	0	0	0	0	1	1	1	1	1	1	0	0	0	1	0	0	0	0	0	0	0	0	0	0	1
oPt-7580	1	0	0	1	1	1	1	1	1	1	1	1	1	1	1	1	0	1	0	1	1	1	1	1	1	1	1	1	1	1	?	1	1	1	1	1	1	1	1	1	1	1	1	1	1	1	1	1	1
oPt-7580_c	1	0	0	1	1	1	1	1	1	1	1	1	1	1	1	1	0	1	0	1	1	1	1	1	1	1	1	1	1	1	?	1	1	1	1	1	1	1	1	1	1	1	1	1	1	1	1	1	1
oPt-7581	?	?	?	?	?	1	?	?	?	?	0	?	?	?	?	?	0	0	0	0	1	0	1	1	0	0	1	0	1	?	1	1	1	?	1	1	1	1	0	1	0	0	?	0	?	?	0	1	0
oPt-7599	1	0	?	1	0	0	0	1	1	0	1	1	1	1	1	0	1	1	?	1	0	0	1	0	0	1	1	0	0	0	0	0	0	0	1	1	1	?	1	1	1	1	1	1	1	1	1	1	0
oPt-7632	?	?	?	?	?	?	?	?	?	?	0	?	?	?	?	?	1	0	1	1	0	1	1	0	1	1	0	?	1	1	1	?	1	1	0	0	0	1	1	1	0	1	?	0	?	?	0	0	1
oPt-7663_c	0	1	1	1	0	0	1	0	1	1	1	1	1	1	1	1	1	1	0	1	1	1	0	1	0	0	1	0	1	1	1	1	1	1	1	1	0	1	1	0	0	1	1	1	1	0	1	1	0
oPt-7687	0	0	0	1	1	1	1	0	1	1	1	1	1	1	0	0	1	1	1	1	0	?	1	1	1	1	0	1	0	0	0	0	1	1	1	1	1	0	1	1	0	1	1	0	1	0	1	?	1
oPt-7697	0	0	0	1	0	0	0	1	0	0	0	0	0	0	1	0	0	0	0	0	0	0	0	0	0	0	1	0	0	0	0	0	0	0	1	1	1	0	1	1	1	1	0	0	0	0	0	0	1
oPt-7714	?	?	?	?	?	0	?	?	?	?	0	?	?	?	?	?	?	0	0	0	0	?	0	0	0	0	0	?	0	0	0	0	0	0	0	0	1	0	1	1	0	1	?	0	?	?	0	0	1
oPt-7724	1	0	0	1	1	1	1	1	1	1	1	1	0	1	1	1	1	1	0	1	1	1	0	0	1	0	0	1	0	0	0	0	0	0	0	0	1	1	1	1	1	1	1	1	1	1	1	1	0
oPt-7746	?	?	?	?	?	0	?	?	?	?	1	?	?	?	?	?	1	0	0	1	0	1	0	0	1	0	1	1	1	1	1	1	0	?	1	1	0	1	1	1	1	1	?	1	?	?	1	?	0
oPt-7753	1	0	0	1	0	0	1	1	0	0	0	0	0	0	0	0	?	0	0	?	0	0	0	0	1	0	0	1	1	1	1	1	1	1	0	0	0	0	1	1	1	1	?	0	0	0	0	0	0
oPt-7758	?	?	?	?	?	0	?	?	?	?	1	?	?	?	?	?	1	1	0	?	?	1	0	0	1	0	1	?	0	0	0	0	?	1	1	1	1	0	0	0	1	0	?	1	?	?	1	1	0
oPt-7774	0	0	1	1	1	1	1	1	1	1	0	1	1	1	1	1	1	1	0	1	0	1	0	1	?	1	1	0	0	0	0	0	1	1	1	1	1	1	1	1	1	1	1	1	1	1	1	1	0
oPt-7774_c	0	0	1	1	1	1	1	1	1	1	0	1	1	1	1	1	1	1	0	1	0	1	0	1	1	1	1	0	0	0	0	0	1	1	1	1	1	1	1	1	1	1	1	1	1	1	1	1	0
oPt-7794	1	1	0	0	?	0	0	0	1	0	0	1	0	1	0	0	0	0	1	?	0	0	?	?	?	0	0	0	0	0	0	0	0	0	0	0	0	0	0	0	?	0	0	0	1	0	1	0	1
oPt-7795_c	1	?	1	0	0	0	1	0	1	1	0	0	0	0	1	0	1	1	0	1	1	0	0	1	0	0	1	?	0	0	0	0	0	0	1	1	1	0	0	1	1	0	1	1	1	0	1	1	?
oPt-7841	0	0	0	0	0	0	1	0	0	0	1	1	0	1	1	1	1	0	0	1	0	1	0	0	0	0	0	0	1	1	1	1	1	1	1	0	1	1	0	0	1	0	0	0	0	0	1	1	1
oPt-7857	?	?	?	?	?	0	?	?	?	?	1	?	?	?	?	?	1	0	0	0	1	1	1	0	0	0	0	0	1	1	1	1	1	1	0	0	0	?	1	0	?	0	?	0	?	?	0	0	0
oPt-7887	1	1	1	1	1	1	1	1	1	1	1	1	1	1	1	1	1	1	1	1	1	1	1	1	1	1	1	1	1	1	1	1	1	1	1	1	1	1	1	1	1	1	1	1	1	1	1	1	0
oPt-7901	0	0	1	0	0	0	1	0	0	0	1	1	0	1	1	0	1	0	?	0	0	1	0	1	?	1	0	0	0	0	0	0	0	0	0	0	0	?	0	1	0	1	0	0	0	0	1	0	0
oPt-7901_c	0	0	1	0	0	0	1	0	0	0	1	1	0	1	1	0	1	0	1	0	0	1	0	1	0	1	0	?	0	0	0	0	0	0	0	0	0	1	0	1	?	1	0	0	0	0	1	0	0
oPt-7958	0	0	0	0	0	0	0	0	0	0	0	0	0	0	0	0	0	1	0	0	0	0	1	0	0	1	1	0	0	0	1	0	0	0	0	0	0	0	0	0	0	0	1	0	0	0	0	0	0
oPt-7966	0	1	0	0	1	1	0	0	0	0	0	1	0	0	0	0	0	0	0	0	0	0	0	1	0	0	0	0	1	1	1	1	1	1	0	0	0	1	0	0	1	0	1	0	0	0	0	0	1
oPt-7986	?	?	?	?	?	1	?	?	?	?	1	?	?	?	?	?	1	1	1	1	1	1	1	1	1	1	1	0	1	1	1	1	?	1	1	1	1	1	0	0	0	0	?	0	?	?	?	0	1
oPt-7991_c	0	0	0	1	0	0	0	0	1	0	0	0	1	0	0	0	0	1	0	0	0	1	1	0	0	0	0	1	0	0	0	0	0	0	0	1	?	0	1	0	?	1	1	0	0	0	?	0	0
oPt-7994	?	?	?	?	?	1	?	?	?	?	0	?	?	?	?	?	1	1	0	1	0	0	0	1	1	1	1	1	1	1	1	1	1	1	1	1	0	1	0	1	0	1	?	1	?	?	0	?	0
oPt-7996_c	0	0	1	1	0	0	1	1	1	1	1	1	1	1	1	1	1	1	1	1	1	1	1	1	1	1	1	1	1	1	1	1	1	1	0	1	0	1	0	1	0	1	1	1	1	1	1	1	0
oPt-8015	0	1	1	1	1	1	1	1	0	1	1	1	1	1	1	1	1	1	1	?	?	1	0	1	1	1	1	1	1	1	1	1	1	1	1	1	1	1	1	1	1	1	1	1	1	1	1	1	0
oPt-8018_c	?	?	?	?	?	1	?	?	0	0	1	1	1	1	1	1	1	1	0	0	1	1	0	1	1	0	1	1	1	1	0	0	1	1	1	1	1	1	0	1	1	1	1	1	1	1	1	1	0
oPt-8116	?	?	?	?	?	1	?	?	?	?	1	?	?	?	?	?	0	1	0	0	1	1	1	1	0	0	1	0	?	1	1	1	1	1	1	1	?	1	1	1	1	1	?	1	?	?	1	1	1
oPt-8118	1	1	1	1	0	0	1	1	1	1	1	1	1	1	1	1	0	1	1	1	1	0	1	1	1	?	1	1	1	1	1	1	1	1	1	0	1	1	1	1	1	1	1	1	1	1	1	1	1
oPt-8118_c	1	1	1	1	0	0	1	1	1	1	1	1	1	1	1	1	0	1	1	1	1	0	1	1	1	0	1	1	1	1	1	1	1	1	1	0	1	1	1	1	1	1	1	1	1	1	1	1	1
oPt-8123	0	?	1	0	0	0	0	0	1	0	1	1	0	1	0	0	1	1	1	1	0	0	1	1	0	1	0	0	?	0	0	0	0	0	0	1	?	0	0	0	0	0	0	0	0	0	1	0	1
oPt-8163	?	?	?	?	?	0	?	?	?	?	1	?	?	?	?	?	0	0	1	0	0	0	0	0	0	0	0	0	1	1	1	1	1	1	0	0	0	?	0	0	1	1	?	1	?	?	1	1	0
oPt-8170	?	?	?	?	?	0	?	?	?	?	1	?	?	?	?	?	0	0	0	?	0	0	0	0	0	0	0	1	0	0	0	0	0	0	0	0	0	0	1	0	0	1	?	0	?	?	1	0	0
oPt-8196	?	?	?	?	?	0	?	?	?	?	0	?	?	?	?	?	0	0	0	0	0	1	0	0	1	0	0	1	0	0	1	1	1	1	0	0	0	0	1	1	?	1	?	?	?	?	0	0	0
oPt-8210	1	0	1	1	1	1	1	1	1	1	0	0	1	0	1	0	1	1	0	1	1	1	1	1	1	0	1	1	1	1	1	1	1	1	1	1	1	1	1	1	1	1	1	0	0	1	0	1	1
oPt-8219	?	?	?	?	?	1	?	?	?	?	1	?	?	?	?	?	0	1	0	1	1	1	1	0	1	1	1	1	0	0	0	0	0	0	1	1	1	1	1	1	1	1	?	1	?	?	1	1	0
oPt-8227	?	?	?	?	?	0	?	?	?	?	0	?	?	?	?	?	0	0	1	1	0	0	1	0	0	1	0	0	0	0	0	0	0	0	0	0	0	0	0	0	?	0	?	0	?	?	0	0	1
oPt-8250	0	1	1	1	1	1	0	1	?	1	1	1	1	1	1	1	1	0	?	0	0	0	?	1	1	0	1	1	1	1	1	1	1	1	?	1	1	1	?	1	1	1	1	1	1	1	1	1	1
oPt-8261	1	0	1	1	0	0	1	1	0	0	1	1	1	0	0	1	0	0	0	0	0	1	0	1	0	0	1	0	0	0	0	0	0	0	0	0	0	?	1	1	1	1	0	0	0	0	1	0	0
oPt-8266	1	1	1	1	1	1	1	1	1	1	1	1	1	1	1	1	1	1	1	1	1	1	1	1	1	1	1	1	1	1	1	1	1	1	1	1	0	?	1	1	0	1	1	1	0	0	1	1	0
oPt-8318	?	?	?	?	?	0	?	?	?	?	1	?	?	?	?	?	1	0	1	?	1	1	1	0	1	1	1	1	1	1	1	1	1	1	1	1	1	1	1	1	1	1	?	1	?	?	1	1	1
oPt-8343_c	1	0	1	1	1	1	0	1	0	0	0	0	0	0	?	1	0	0	1	1	1	1	0	1	0	0	0	1	1	1	1	1	1	1	0	0	0	1	1	0	1	1	0	0	0	1	0	1	1
oPt-8354_c	0	0	?	1	1	1	0	0	0	1	1	1	0	1	1	1	0	1	?	1	1	0	1	1	1	0	1	0	1	1	1	1	1	1	1	1	0	1	1	0	1	0	1	1	0	1	1	1	1
oPt-8386	?	?	?	?	?	1	?	?	?	?	0	?	?	?	?	?	1	0	0	?	1	0	?	?	1	0	1	?	?	1	1	1	1	1	?	1	1	1	?	0	0	0	?	0	?	?	0	1	0
oPt-8442	0	0	1	0	1	1	0	0	1	0	1	1	1	1	1	0	1	1	?	0	1	1	0	1	0	1	1	?	1	1	1	1	1	1	1	1	1	1	0	0	1	0	1	1	1	1	1	1	0
oPt-8483_c	1	1	1	?	?	1	0	0	0	1	1	1	1	0	1	1	1	1	1	?	1	1	1	1	1	1	1	0	1	1	1	1	1	1	1	1	1	1	1	0	1	0	1	1	1	1	1	1	?
oPt-8509_c	1	1	1	1	1	1	1	1	1	0	1	1	1	1	0	1	1	0	0	0	0	0	0	0	0	0	0	0	1	1	1	1	1	1	1	1	1	1	1	1	0	0	1	1	1	1	1	0	0
oPt-8511	1	1	0	1	0	0	1	1	0	1	0	0	1	0	1	1	1	1	0	1	0	1	0	0	1	0	1	1	1	1	1	1	1	1	?	1	1	1	1	1	1	1	1	0	0	0	1	1	0
oPt-8511_c	1	1	0	1	0	0	1	1	0	1	0	0	1	0	1	1	1	0	0	1	0	1	0	0	1	0	1	1	1	1	1	1	1	1	0	1	1	1	1	1	1	1	1	0	0	0	1	1	0
oPt-8584	?	?	?	?	?	0	?	?	?	?	1	?	?	?	?	?	0	1	1	0	0	0	0	0	1	1	0	1	0	0	0	0	0	0	0	0	?	0	1	0	1	1	?	1	?	?	1	0	0
oPt-8627	1	0	0	1	1	1	1	1	0	1	0	0	0	0	1	0	0	1	0	0	0	1	1	0	1	0	1	0	0	0	0	0	0	0	1	1	1	1	1	1	1	1	1	0	0	0	0	1	0
oPt-8628	?	?	?	?	?	0	?	?	?	?	1	?	?	?	?	?	0	1	1	1	1	1	1	0	1	?	1	0	1	1	1	1	1	1	0	1	1	1	1	1	1	1	?	0	?	?	1	0	0
oPt-8662	1	0	0	1	1	1	0	0	0	0	0	0	0	0	0	0	1	0	?	1	0	0	1	0	?	0	0	1	0	0	0	0	0	0	0	0	0	?	1	1	0	1	0	0	0	0	0	0	1
oPt-8691_c	1	1	1	1	1	1	1	1	1	1	0	0	1	0	1	1	1	1	1	1	1	1	0	1	1	1	1	1	1	1	1	1	1	1	1	1	1	1	1	1	1	1	1	1	1	1	1	1	0
oPt-8693	?	?	?	?	?	0	?	?	?	?	0	?	?	?	?	?	1	0	?	0	0	0	0	0	0	0	0	0	1	1	1	1	1	1	0	0	1	0	0	0	0	0	?	0	?	?	0	0	0
oPt-8715_c	1	0	1	1	0	0	1	1	1	1	1	1	1	1	1	1	1	1	1	1	1	1	1	1	0	1	1	1	0	0	?	?	?	?	1	1	1	0	1	1	1	1	1	1	1	1	1	1	0
oPt-8744	?	?	?	?	?	0	?	?	?	?	0	?	?	?	?	?	0	0	0	1	0	0	0	0	0	1	0	0	0	0	?	0	0	0	0	0	0	0	1	0	0	0	?	0	?	?	0	0	1
oPt-8757_c	1	1	1	0	1	1	1	1	1	1	1	1	1	1	1	1	1	1	0	0	0	1	0	1	1	1	1	1	0	0	0	0	0	0	1	1	1	?	0	1	1	0	0	1	1	1	1	1	1
oPt-8771_c	1	0	1	1	1	1	1	1	0	0	?	0	1	0	0	1	1	0	0	?	?	1	0	1	1	0	0	1	0	0	0	0	1	1	0	0	?	1	1	0	0	1	0	0	0	0	0	1	1
oPt-8774	?	?	?	?	?	0	?	?	?	?	1	?	?	?	?	?	1	0	?	0	1	1	1	1	0	0	0	0	1	1	1	1	1	1	0	0	0	1	0	1	0	0	?	0	?	?	0	0	1
oPt-8809	1	1	1	?	1	1	0	1	0	0	1	1	0	0	0	0	1	0	1	1	0	1	0	1	1	1	0	1	0	0	0	0	0	0	0	0	0	1	1	1	0	0	0	0	0	0	1	0	0
oPt-8810	?	?	?	?	?	0	?	?	?	?	1	?	?	?	?	?	0	1	0	1	0	0	0	0	0	0	0	0	0	0	0	0	0	0	0	0	0	0	0	0	1	0	?	1	?	?	0	0	1
oPt-8849_c	1	0	0	1	1	1	1	1	1	1	1	1	?	1	1	1	1	1	1	1	1	1	1	?	1	0	1	1	0	0	0	0	0	0	1	1	1	?	1	1	1	1	1	1	1	1	1	1	1
oPt-8866	?	?	?	?	?	0	?	?	?	?	0	?	?	?	?	?	1	0	1	1	0	1	0	0	0	1	0	0	0	0	0	0	0	0	0	0	1	?	?	0	0	0	?	0	?	?	0	?	1
oPt-8870	?	?	?	?	?	1	?	?	?	?	1	?	?	?	?	?	1	?	1	1	1	1	1	1	1	1	1	0	1	1	1	?	1	?	1	1	1	1	0	0	1	0	?	1	?	?	1	1	1
oPt-8883	1	1	1	1	1	1	1	1	1	1	1	1	1	1	1	1	1	1	1	0	0	1	0	1	1	0	1	?	1	1	1	1	1	1	1	1	1	?	1	1	1	1	1	1	1	1	1	1	0
oPt-8892	?	?	?	?	?	1	?	?	?	?	1	?	?	?	?	?	1	1	1	0	1	1	1	1	1	1	1	1	1	1	1	1	?	?	1	1	?	1	1	1	1	1	?	1	?	?	?	1	0
oPt-8899_c	1	1	0	0	1	1	0	0	1	0	0	0	0	0	0	0	0	?	1	1	1	1	0	0	0	0	0	1	0	0	0	0	0	0	0	0	0	0	0	0	0	0	0	0	0	0	0	0	1
oPt-8901	1	0	1	1	0	0	1	1	1	1	1	1	1	1	1	1	1	1	1	1	1	1	1	1	1	1	1	1	0	0	0	0	1	1	1	1	1	1	1	1	1	1	1	1	1	1	1	1	1
oPt-8924	?	?	?	?	?	0	?	?	?	?	1	?	?	?	?	?	0	1	0	1	0	1	1	0	0	0	0	0	0	0	0	0	?	1	0	0	0	0	0	0	0	0	?	0	?	?	1	0	0
oPt-8925	?	?	?	?	?	1	?	?	?	?	0	?	?	?	?	?	0	0	0	?	1	0	1	0	1	1	0	1	0	0	0	0	0	0	0	0	0	0	0	0	0	0	?	0	?	?	0	0	0
oPt-8960_c	1	0	0	1	0	0	0	1	1	1	1	1	0	1	0	1	0	0	0	1	1	0	1	0	0	0	0	0	0	0	0	0	0	0	0	0	0	0	1	0	0	0	0	0	1	0	1	0	1
oPt-8976	?	?	?	?	?	0	?	?	?	?	0	?	?	?	?	?	0	0	0	0	0	0	0	0	0	0	0	0	1	1	1	1	1	1	0	0	0	0	0	0	0	0	?	0	?	?	0	0	1
oPt-8987_c	1	0	1	0	0	0	1	0	0	1	0	0	1	1	1	1	0	1	1	1	1	?	1	0	0	1	1	1	0	0	0	0	?	1	1	1	1	0	0	1	0	1	0	1	1	1	1	1	0
oPt-9004	1	1	0	1	0	0	0	1	0	0	0	0	0	0	1	1	0	0	1	0	0	?	1	0	0	0	1	0	1	1	1	1	0	0	0	1	0	1	1	1	0	1	0	1	0	1	0	1	0
oPt-9025_c	1	1	0	1	1	1	1	1	1	1	1	1	1	1	1	0	0	1	1	1	1	1	1	1	1	1	1	1	1	1	1	1	1	1	1	0	1	1	1	1	1	1	1	1	1	1	1	1	1
oPt-9067	?	?	?	?	?	1	?	?	?	?	1	?	?	?	?	?	0	0	0	?	1	?	0	1	1	0	1	1	1	1	1	1	1	1	1	1	1	1	1	1	1	1	?	1	?	?	1	1	0
oPt-9086_c	1	0	1	1	1	1	1	1	0	0	0	0	0	0	1	0	0	0	0	0	0	0	1	1	0	0	1	1	1	1	1	1	1	1	1	1	1	1	1	1	1	1	1	0	0	0	1	1	0
oPt-9094	?	?	?	?	?	0	?	?	?	?	?	?	?	?	?	?	0	0	0	?	?	0	?	0	0	0	0	?	0	0	0	0	0	0	0	0	0	1	?	0	?	?	?	0	?	?	0	0	1
oPt-9097	0	1	0	1	0	0	1	1	1	1	1	1	1	1	1	1	1	1	1	1	?	1	1	0	1	1	0	1	1	1	1	1	1	1	1	1	1	?	1	1	1	1	1	1	1	1	1	1	1
oPt-9121_c	0	0	1	0	1	1	0	0	0	1	1	1	0	1	0	0	0	0	0	0	1	1	1	1	0	0	0	0	0	0	0	0	0	0	0	0	0	1	0	0	0	0	0	1	1	0	1	0	1
oPt-9129	1	1	0	0	1	1	1	1	1	1	1	1	1	1	1	1	1	1	1	1	1	1	0	1	1	1	1	1	1	1	1	1	1	1	1	1	?	1	1	1	1	1	1	1	1	1	1	1	0
oPt-9132	1	0	0	1	0	0	1	1	0	0	0	0	0	0	0	0	?	0	0	0	0	0	0	0	1	1	0	1	0	0	0	0	0	0	0	0	0	0	1	0	0	1	0	0	0	0	0	0	0
oPt-9146	0	1	1	1	1	1	1	1	?	0	0	0	0	1	1	1	1	?	0	1	0	1	0	?	1	0	0	1	1	1	1	1	1	1	0	0	?	1	1	1	0	1	0	0	0	0	?	1	1
oPt-9160	?	?	?	?	?	1	?	?	?	?	1	?	?	?	?	?	0	1	1	?	1	1	1	1	1	1	1	1	0	0	1	1	0	0	1	1	?	1	1	1	1	1	?	1	?	?	1	1	1
oPt-9184	?	?	?	?	?	0	?	?	?	?	0	?	?	?	?	?	0	0	?	1	1	0	?	0	1	?	0	1	0	0	0	0	0	0	0	0	0	0	0	0	0	0	?	0	?	?	1	0	1
oPt-9199	1	1	1	1	1	1	1	1	0	1	0	0	1	0	1	1	1	1	0	1	1	1	0	1	1	0	1	1	1	1	1	1	1	1	1	1	1	?	1	1	1	0	?	0	0	1	0	1	0
oPt-9199_c	1	1	1	1	1	1	1	1	0	1	0	0	1	0	1	1	1	1	0	1	1	1	0	1	1	0	1	1	1	1	1	1	1	1	1	?	1	1	1	1	1	0	1	0	0	1	0	1	0
oPt-9200	?	?	?	?	?	1	?	?	?	?	0	?	?	?	?	?	1	1	1	1	0	0	1	1	0	1	0	0	1	0	1	0	1	0	0	0	?	1	0	0	0	0	?	0	?	?	0	0	1
oPt-9216	0	0	0	0	0	0	0	0	0	1	1	1	1	1	1	1	1	1	0	0	0	1	0	0	0	0	1	0	0	0	0	0	0	0	?	1	?	1	0	0	1	0	1	1	1	1	1	1	1
oPt-9221	?	?	?	?	?	0	?	?	?	?	1	?	?	?	?	?	0	0	1	0	1	0	?	0	0	0	1	1	1	1	1	1	1	1	1	1	1	1	1	?	1	1	?	1	?	?	1	1	0
oPt-9224	?	?	?	?	?	1	?	?	?	?	1	?	?	?	?	?	0	1	1	?	1	1	1	1	1	1	1	1	0	1	?	1	1	0	1	1	1	1	1	1	1	1	?	1	?	?	1	1	1
oPt-9239_c	?	1	1	1	0	0	0	1	0	0	0	0	1	0	1	0	1	0	1	?	0	0	1	1	0	1	1	0	1	1	1	1	1	1	1	1	1	1	1	1	1	1	0	0	0	0	0	0	1
oPt-9270	1	1	1	1	1	0	1	1	0	1	0	0	1	0	1	1	0	1	1	?	1	0	?	1	1	1	1	?	0	0	0	0	0	0	1	1	1	0	1	1	1	1	?	0	0	1	0	1	1
oPt-9289	?	?	?	?	?	?	?	?	?	?	0	?	?	?	?	?	0	1	0	0	0	1	0	1	0	0	1	0	0	0	0	0	0	0	1	1	1	1	0	0	0	1	?	1	?	?	0	1	0
oPt-9297_c	?	?	?	?	?	1	?	?	?	1	1	1	0	1	1	1	0	0	0	?	1	0	1	0	1	0	0	1	1	1	1	1	1	1	1	1	1	1	1	1	1	1	0	0	1	0	1	1	1
oPt-9329	1	1	1	1	1	1	0	1	1	0	1	1	1	0	0	0	1	0	1	1	1	1	1	1	1	1	0	1	0	0	0	0	0	0	0	0	0	1	1	1	0	0	?	0	0	0	1	0	0
oPt-9351	?	?	?	?	?	?	?	?	?	?	1	?	?	?	?	?	1	?	1	1	?	?	1	?	1	1	1	1	0	1	1	0	1	1	1	1	1	1	?	1	1	0	?	0	?	?	?	1	1
oPt-9363	?	?	?	?	?	0	?	?	?	?	1	?	?	?	?	?	0	1	1	1	0	1	0	1	0	1	1	1	0	0	1	1	0	0	1	1	1	0	1	1	1	1	?	0	?	?	1	1	1
oPt-9450	1	1	1	0	1	1	1	0	0	?	0	1	1	1	1	1	1	1	1	0	0	1	0	?	1	1	1	1	1	1	1	1	1	1	1	1	1	1	0	1	1	1	1	1	1	1	1	1	0
oPt-9471	0	0	0	0	0	0	0	0	1	1	1	1	0	1	0	0	1	1	1	1	1	0	1	0	1	1	0	1	?	1	1	1	1	1	0	0	0	?	0	0	?	0	?	1	1	1	1	0	1
oPt-9482	1	0	0	1	0	0	1	1	0	1	0	0	0	0	0	0	0	0	0	0	1	1	1	0	0	0	0	0	0	0	0	0	0	0	0	0	0	0	1	1	0	1	0	?	1	0	0	0	0
oPt-9485	?	?	?	?	?	0	?	?	?	?	0	?	?	?	?	?	1	0	1	1	1	0	?	0	0	1	0	0	0	0	0	0	0	0	0	0	0	0	0	0	0	0	?	0	?	?	0	0	1
oPt-9486_c	1	1	1	1	1	1	1	1	1	1	1	1	1	1	1	1	1	1	1	1	1	1	0	1	1	1	1	1	1	1	1	1	1	1	1	1	1	1	1	1	1	1	1	1	1	1	1	1	0
oPt-9498	1	1	1	1	1	1	1	1	0	1	1	1	1	1	1	1	1	0	0	0	1	1	1	1	1	1	1	1	1	1	1	1	1	1	1	1	1	1	1	1	1	1	1	1	1	1	1	1	0
oPt-9499	?	?	?	?	?	1	?	?	?	?	1	?	?	?	?	?	1	?	1	1	1	1	1	1	1	1	1	1	1	1	1	1	1	1	1	1	0	?	1	1	0	1	?	?	?	?	1	1	0
oPt-9519	?	?	?	?	?	0	?	?	?	?	1	?	?	?	?	?	1	1	1	0	0	1	0	0	1	1	0	?	0	0	0	0	?	0	0	0	1	?	1	0	1	1	?	1	?	?	1	0	0
oPt-9523	?	?	?	?	?	0	?	?	?	?	0	?	?	?	?	?	0	0	1	0	0	1	1	0	0	?	1	0	1	1	1	1	1	1	1	1	1	0	1	0	1	1	?	1	?	?	0	1	1
oPt-9540	?	?	?	?	?	1	?	?	?	?	1	?	?	?	?	?	1	1	1	0	0	1	1	1	0	?	1	0	1	1	1	1	1	1	0	0	1	1	0	1	0	1	?	1	?	?	?	0	1
oPt-9546_c	?	?	?	?	?	1	?	?	?	?	1	?	?	?	?	?	1	1	1	1	1	1	0	1	1	1	1	1	1	1	1	1	1	1	0	0	0	1	1	0	1	1	?	1	?	?	1	1	1
oPt-9567	?	1	1	0	1	1	0	0	0	1	0	0	0	0	1	0	?	0	0	1	1	1	1	1	0	0	1	0	1	1	1	1	1	1	1	1	1	1	0	1	1	0	1	0	0	1	0	1	1
oPt-9570	0	1	1	0	1	1	1	1	0	0	0	0	0	0	1	1	1	1	?	1	0	0	0	1	1	1	1	1	1	1	1	1	1	1	1	1	?	1	0	1	?	1	1	1	0	1	0	1	0
oPt-9573	0	0	0	0	0	0	1	1	0	0	0	0	0	0	0	0	1	0	0	0	0	1	0	0	1	0	0	1	0	0	0	0	1	1	0	0	1	1	0	0	0	0	0	1	0	0	0	0	0
oPt-9627_c	?	?	?	?	?	1	?	?	1	1	1	1	1	1	1	1	1	1	1	1	1	1	1	1	1	1	1	1	1	1	1	1	1	1	1	1	1	1	1	1	1	1	1	1	1	1	1	0	0
oPt-9667	0	1	1	0	1	1	?	0	0	0	0	0	1	0	1	0	1	1	1	0	0	1	0	1	0	1	1	?	1	1	1	1	1	1	?	1	?	1	0	?	1	0	1	1	0	1	0	1	0
oPt-9701	0	0	0	0	0	0	0	0	0	0	0	0	0	0	0	0	0	0	0	0	0	0	1	0	0	0	0	0	0	0	0	0	0	0	0	0	0	0	0	0	0	0	0	0	0	0	0	0	0
oPt-9709	?	?	?	?	?	1	?	?	?	?	1	?	?	?	?	?	1	1	1	?	1	0	0	?	1	1	1	0	1	1	1	1	1	0	1	1	1	1	1	1	1	1	?	1	?	?	1	1	1
oPt-9747_c	0	1	1	1	0	1	0	0	0	1	0	0	1	0	?	0	1	0	1	1	1	0	0	1	0	0	?	?	1	1	1	1	1	1	1	1	0	1	1	0	1	1	0	?	1	0	1	1	1
oPt-9827	0	0	0	1	0	?	0	1	?	0	0	0	0	0	0	0	1	0	0	0	0	1	1	?	?	0	0	1	0	?	0	0	0	0	0	0	0	0	1	1	0	1	1	0	0	0	0	0	1
oPt-9860_c	?	?	?	?	?	0	?	?	?	?	1	?	?	?	?	?	0	1	?	1	0	1	0	0	0	0	0	0	0	0	?	1	0	0	1	1	1	0	0	0	1	0	?	0	?	?	1	0	0
oPt-9873	1	0	1	1	0	0	1	1	1	1	1	0	1	1	1	1	1	1	1	1	1	1	1	0	1	1	1	1	0	0	0	0	1	1	1	1	1	0	1	1	0	1	0	1	1	1	1	1	0
oPt-9895	?	?	?	?	?	1	?	?	?	?	1	?	?	?	?	?	1	1	1	0	1	1	1	1	0	1	1	0	0	?	1	?	1	1	1	1	1	0	?	1	1	1	?	1	?	?	1	1	0
oPt-9928	?	?	?	?	?	1	?	?	?	?	1	?	?	?	?	?	1	0	1	1	1	0	1	0	1	?	0	1	1	1	1	1	1	1	?	0	1	1	1	1	1	1	?	0	?	?	0	0	1
oPt-9929_c	?	?	?	?	?	1	?	?	?	?	0	?	?	?	?	?	1	0	?	1	0	0	0	0	0	0	0	0	1	1	1	1	1	1	0	0	1	?	0	0	0	0	?	0	?	?	0	0	0
oPt-9936_c	0	0	0	0	0	0	0	0	1	1	0	1	0	1	1	1	0	1	1	1	0	1	0	1	0	0	1	0	0	0	0	0	0	0	1	1	1	1	0	1	1	0	1	1	1	1	1	1	1
oPt-9942	0	0	1	0	0	0	1	0	0	1	0	0	0	0	1	0	0	1	0	0	0	0	0	1	0	0	1	0	0	0	0	0	0	0	1	1	1	0	0	0	1	0	1	1	1	1	0	1	1
oPt-9944	?	?	?	?	?	0	?	?	?	?	0	?	?	?	?	?	1	0	1	1	0	0	1	0	?	1	0	?	1	1	1	0	1	1	0	0	?	0	0	0	1	0	?	0	?	?	1	0	0
oPt-9949	1	0	0	1	0	0	0	1	?	0	0	0	0	0	0	0	0	0	0	1	0	1	?	0	1	0	0	1	0	0	0	0	0	0	0	0	?	0	1	1	0	1	1	0	0	0	0	0	1
oPt-9957	1	1	0	1	1	1	1	1	0	1	1	1	1	0	1	1	1	1	?	?	0	1	1	1	?	0	1	1	1	1	1	1	1	1	1	1	1	1	?	1	1	1	1	1	1	1	1	1	0
oPt-9975	?	?	?	?	?	1	?	?	?	?	1	?	?	?	?	?	1	0	1	?	1	1	1	0	1	1	1	1	1	1	1	1	1	1	1	1	1	1	?	1	1	1	?	1	?	?	0	1	1
oPt-9976	1	1	1	1	1	1	1	1	1	1	1	1	1	1	1	1	1	1	0	0	1	0	1	1	0	1	1	?	1	1	1	1	1	1	1	0	1	1	1	1	1	1	1	1	1	1	1	1	0
oPt-9999_c	1	1	1	0	1	1	0	1	1	1	1	1	1	1	1	1	1	1	1	1	1	1	1	1	1	1	1	1	1	1	1	1	1	1	1	1	1	1	0	0	1	0	1	1	1	1	1	1	1
[truncated: 133 more columns]
