# Supplementary material for: New DArT markers for oat provide enhanced map coverage and global germplasm characterization
Source: BMC Genomics. 2009 Jan 21;10:39. doi: 10.1186/1471-2164-10-39 (PMC2661094; doi:10.1186/1471-2164-10-39)
Supplement: Additional File 13 — Potentially duplicated markers. List of 156 DArT markers for which there is some evidence that the marker may map to more than one locus. Three types of evidence are explained in the table legend. [file 1471-2164-10-39-S13.xls]

## Sheet: Sheet1
Marker	Seg_KO	MS_Cluster	K+O+
oPt-12959	0.346154	2220
oPt-7687	0.350649	1261
oPt-15994	0.379747	1326
oPt-16436	0.434211	135
oPt-16251	0.448718	747
oPt-8319	0.453333		YES
oPt-2523	0.455696	192
oPt-7123	0.455696	1668
oPt-1284	0.466667		YES
oPt-4358	0.467532	218
oPt-8210	0.467532		YES
oPt-6005	0.474359	153
oPt-1097	0.480519	121
oPt-4623	0.480519		YES
oPt-1474	0.481013	2119
oPt-11481	0.487179	105
oPt-8212	0.492958		YES
oPt-7651	0.5		YES
oPt-13965	0.507463		YES
oPt-8810	0.512821	130
oPt-5271	0.513514	2601
oPt-6825	0.513514		YES
oPt-8349	0.513514		YES
oPt-2420	0.520548		YES
oPt-8386	0.525641	144
oPt-10153	0.531646	4356
oPt-17014	0.531646	102
oPt-4159	0.533333	328
oPt-6421	0.535211	151	YES
oPt-9645	0.541667		YES
oPt-1463	0.544304	950
oPt-14172	0.551282	142
oPt-1611	0.555556		YES
oPt-15097	0.56	204
oPt-12925	0.564103	178
oPt-15329	0.564103	324
oPt-10258	0.565789	1849
oPt-0795	0.571429		YES
oPt-13547	0.571429	228
oPt-17866	0.578947	144
oPt-0829	0.57971		YES
oPt-6385	0.588235		YES
oPt-7342	0.594203	441
oPt-7041	0.605634		YES
oPt-18190	0.607595	143
oPt-16702	0.608696		YES
oPt-14317	0.615385	136
oPt-1518	0.621622	1369
oPt-6316	0.621622	2127
oPt-4234	0.623377		YES
oPt-17318	0.636364		YES
oPt-5121	0.636364		YES
oPt-2785	0.643836		YES
oPt-1843	0.652174		YES
oPt-9916	0.652174
oPt-4209	0.652778
oPt-10632	0.653846
oPt-16165	0.653846
oPt-16431	0.653846
oPt-16725	0.653846
oPt-18281	0.653846
oPt-7417	0.653846
oPt-15198	0.657534
oPt-2231	0.657534
oPt-15145	0.658228
oPt-16012	0.658228
oPt-10825	0.662162
oPt-12991	0.662338
oPt-1568	0.6625
oPt-14690	0.666667
oPt-15537	0.666667
oPt-15784	0.666667
oPt-1644	0.666667
oPt-17300	0.666667
oPt-4192	0.666667
oPt-2102	0.671233
oPt-8354	0.676056
oPt-11352	0.679487
oPt-13168	0.679487
oPt-14299	0.679487	1225
oPt-4069	0.684211
oPt-16462	0.684932
oPt-0120	0.688312	450	YES
oPt-12215	0.688312	430	YES
oPt-14599	0.688312
oPt-18186	0.688312	169
oPt-10092	0.689189
oPt-12485	0.689189	197
oPt-11072	0.690141
oPt-13235	0.690141
oPt-15391	0.690141
oPt-11634	0.693333
oPt-13271	0.693333
oPt-9794	0.696203		YES
oPt-14301	0.697368		YES
oPt-3613	0.7	173
oPt-17375	0.701299
oPt-8495	0.701299
oPt-1446	0.705128
oPt-15247	0.705128	626	YES
oPt-5423	0.705128
oPt-6787	0.706667
oPt-6974	0.708333	231	YES
oPt-0732	0.710145
oPt-7308	0.714286
oPt-0026	0.716216		YES
oPt-8840	0.716216
oPt-2998	0.717949
oPt-5713	0.71831
oPt-17294	0.72
oPt-2654	0.72
oPt-17026	0.721519
oPt-12825	0.725
oPt-3592	0.725	284
oPt-5185	0.725
oPt-7545	0.725
oPt-8901	0.725
oPt-2056	0.726027
oPt-0096	0.72973
oPt-13205	0.733333
oPt-6258	0.733333
oPt-7136	0.734177
oPt-15408	0.736111
oPt-14678	0.739726
oPt-17171	0.739726
oPt-4120	0.739726
oPt-12088	0.75
oPt-5250	0.759494
oPt-12658	0.763158		YES
oPt-13397	0.763158
oPt-9106	0.766234
oPt-17178	0.77027
oPt-6668	0.776316
oPt-2890	0.779221
oPt-17501	0.783784
oPt-11959	0.791667
oPt-5497	0.8		YES
oPt-3486	0.802632
oPt-4292	0.810127
oPt-9019	0.818182
oPt-8483	0.820513
oPt-10002	0.858974
oPt-8576	0.858974
oPt-1225	0.8625
oPt-17867	0.8625
oPt-15666	0.873418
oPt-0401		1622
oPt-10611		667
oPt-10708		200
oPt-11025		1296
oPt-13183		1585
oPt-13365		103
oPt-15730		113
oPt-18310		406
oPt-2744		1156
oPt-5552		939
