# Supplementary material for: New DArT markers for oat provide enhanced map coverage and global germplasm characterization
Source: BMC Genomics. 2009 Jan 21;10:39. doi: 10.1186/1471-2164-10-39 (PMC2661094; doi:10.1186/1471-2164-10-39)
Supplement: Additional File 14 — Clusters with and without potentially duplicated markers. Analysis of orthogonal diversity data by "Fanny" routine in statistical package 'R'. Fanny finds fuzzy clusters at a given cluster number, 'K'. These analyses were performed with K = 40 on the complete data set (134 × 1295), and, for comparison, on the same data set with potentially duplicated markers removed (see Additional file 13). [file 1471-2164-10-39-S14.xls]

## Sheet: Sheet1
Analysis of orthogonal diversity data by "Fanny" routine in statistical package 'R'.
Fanny computes a fuzzy clustering of the data into k clusters.
Fanny was run using Manhatten distances, K=40, and with the default membership exponent of 2.
Data set #1 is identical to the orthogonal data presented in this report (134 entries x 1295 markers - AddFile_DiversityData.xls)
Data set #2 is identical to Data set #1 but with all markers identified as "potential duplicate" removed.
See aditional file "AddFile11_MarkerBeware.xls" for markers that were dropped in Dataset#2.
Methods implimented in the Fanny routine are described by:
Kaufman, L. and Rousseeuw, P.J. (1990) Finding Groups in Data: An Introduction to Cluster Analysis. Wiley, New York.
Fanny with K=40 based on Data set #1					Fanny with K=40 based on Data set #2
Entry	Cluster#	Neigbor cluster			Entry	Cluster#	Neigbor cluster
2006BT14/1R	1	2			2006BT14/1R	1	2
2006BT14/1S	1	2			2006BT14/1S	1	2
2006BT47/3R	1	2			2006BT47/3R	1	2
2006BT47/3S	1	2			2006BT47/3S	1	2
Gem	1	2			Gem	1	2
IL2858-1	1	40			IL2858-1	1	2
Ogle	1	2			Ogle	1	2
Ogle_1040	1	2			WIX_7955-1	1	2
WIX_7955-1	1	30			2006BT70/4R	2	1
2006BT70/4R	2	1			2006BT70/4S	2	1
2006BT70/4S	2	1			Ogle_1040	2	1
CDC_ProFi	2	13			9741A41-4-6-86	3	10
9741A41-4-6-86	3	10			Blaze	3	30
Blaze	3	30			D921-643	3	10
D921-643	3	10			Richard	3	10
Richard	3	10			Starter	3	10
Starter	3	10			Troy	3	10
Troy	3	10			AC_Assiniboia/S42	4	14
AC_Assiniboia/S42	4	13			AC_Marie	4	14
AC_Marie	4	14			Drummond	4	14
Drummond	4	14			Furlong	4	14
Furlong	4	14			Kaufman	4	14
Kaufman	4	14			Leggett	4	14
Leggett	4	14			W95116	4	14
W95116	4	14			Ajay	5	30
Ajay	5	34			Nora	5	39
Powell	5	34			Powell	5	34
Eurabbie	6	14			Eurabbie	6	14
Potoroo	6	8			Potoroo	6	8
Fulghum	7	8			Fulghum	7	8
Kanota	7	8			Kanota	7	8
Kangaroo	8	7			Kangaroo	8	7
Mortlock	8	22			Mortlock	8	22
MN841801-1	9	22			MN841801-1	9	22
MN841810	9	37			MN841810	9	34
Noble-2	10	3			Noble-2	10	3
Sesqui	10	32			Sesqui	10	32
Brochan	11	32			Brochan	11	32
Bulwark	11	18			Bulwark	11	32
Expression	11	37			Expression	11	36
Hendon	11	35			Hendon	11	35
Norline	11	36			Norline	11	5
PI_260616-1	11	9			PI_260616-1	11	9
Racoon	11	32			Racoon	11	32
S147	11	18			S147	11	35
S172	11	18			S172	11	32
Solva	11	35			Solva	11	35
Wintok	11	7			Wintok	11	7
Aveny	12	35			Aveny	12	35
Belinda	12	35			Belinda	12	35
Bia	12	35			Bia	12	35
Bullion	12	35			Bullion	12	35
Cilla	12	35			Cilla	12	35
Dominik	12	35			Dominik	12	35
Freja	12	35			Freja	12	35
Melys	12	35			Melys	12	35
Sang	12	35			Sang	12	35
SunII-1	12	35			SunII-1	12	35
SW_Kerstin	12	35			SW_Kerstin	12	35
CDC_Boyer	13	18			CDC_Boyer	13	18
OT380	13	18			CDC_ProFi	13	1
Butiá	14	26			OT380	13	14
CDC_Weaver	14	4			CDC_Weaver	14	4
Jordan	14	4			Jordan	14	4
CI_1712	15	33			CI_1712	15	21
PI_189733	15	35			PI_189733	15	35
Stout	15	39			Stout	15	38
CI_4706	16	7			CI_4706	16	7
PI_263412-1	16	7			PI_263412-1	16	7
CI_9416-1	17	22			CI_9416-1	17	22
Coker227	17	22			Coker227	17	22
Coker833	17	22			Coker833	17	22
Cascade	18	13			Cascade	18	21
Dal	19	2			Terra	18	21
IA98822-2	19	29			Dal	19	2
Lamont	19	34			IA98822-2	19	29
Morton	19	10			Lamont	19	21
CDC_Sol-Fi	20	13			Morton	19	10
Domingo	20	35			CDC_Sol-Fi	20	13
Triple_Crown	20	35			Domingo	20	35
Exeter	21	35			Triple_Crown	20	35
Finnish	21	35			Exeter	21	35
Jay	21	26			Finnish	21	35
Marion	21	32			Marion	21	18
Terra	21	18			Florida501	22	17
Florida501	22	17			Fyris	23	33
Fyris	23	33			Buckskin	24	4
Buckskin	24	4			GS7	24	40
GS7	24	40			IL86-5262	24	31
IL86-5262	24	31			IL86-5698	24	31
IL86-5698	24	29			IL86-5698-3	24	31
IL86-5698-3	24	31			IL98-10145	24	31
IL98-10145	24	31			Matilda	24	40
Matilda	24	40			Graakall	25	33
Graakall	25	33			Korgen	25	28
Korgen	25	28			Ylitornio	25	28
Ylitornio	25	28			HiFi	26	10
HiFi	26	10			Jay	26	21
Maldwyn	26	18			Maldwyn	26	18
Rodney0	26	18			Rodney0	26	21
URS_20	26	14			URS_20	26	14
Hird	27	33			Hird	27	21
Kvitodal	27	33			Kvitodal	27	33
Hurdal	28	35			Hurdal	28	35
Kapp	28	35			Kapp	28	35
Martin	28	35			Martin	28	35
Pol	28	25			Pol	28	25
IL00-7267	29	40			IL00-7267	29	40
IL02-8658	30	1			IL02-8658	30	2
Jerry	30	10			Jerry	30	10
MAM_17-5	30	40			MAM_17-5	30	40
Spurs	30	1			Spurs	30	2
IL97-19238	31	24			IL97-19238	31	24
Ivory	32	12			Ivory	32	35
Moholt	33	35			Moholt	33	35
Monida	34	5			Butiá	34	14
Otana	34	33			Monida	34	5
URS_21	34	14			Otana	34	21
Vista	34	40			URS_21	34	37
Mustang	35	12			Vista	34	40
Amiga	36	17			Mustang	35	12
Nora	36	17			Provena	36	33
TAM_O-301	36	7			SW_Betania	37	33
TAM_O-397	36	17			Svea	38	35
TAM_O-405	36	22			UPF_16	38	15
UFRGS_046054-2	36	3			URS_23	38	33
URS_22	36	17			Veli	38	35
Provena	37	33			Amiga	39	30
SW_Betania	38	35			TAM_O-301	39	7
Svea	39	35			TAM_O-397	39	17
UPF_16	39	15			TAM_O-405	39	22
URS_23	39	14			UFRGS_046054-2	39	2
Veli	39	35			URS_22	39	17
Z615-4	40	1			Z615-4	40	2
